# Supplementary material for: Identification and characterisation of a Theileria annulata proline‐rich microtubule and SH3 domain‐interacting protein (TaMISHIP) that forms a complex with CLASP1, EB1, and CD2AP at the schizont surface
Source: Cell Microbiol. 2018 Apr 3;20(7):e12838. doi: 10.1111/cmi.12838 (PMC6033098; doi:10.1111/cmi.12838)
Supplement: Supplementary file 1 — Figure S1. Analysis of myc/BirA*‐CLASP1 1256‐1538 (Western blot) and localization of Nup160, Importin B1, and 14‐3‐3 epsilon in Theileria infected cells. (A) Non‐transduced TaC12 (control) and TaC12_ myc‐BirA*‐CLASP11256–1538 cells were incubated in the presence of 50 μM biotin and subjected to lysis and affinity purification with streptavidin coated beads. The non‐soluble pellet (P), lysate supernatant (SN), pull down flow through (FT) (each 1% of total amount) and 10% of the total streptavidin‐bound protein (pull down, PD) were analyzed with HRP‐conjugated streptavidin. The remaining 90% of streptavidin bound sample was subjected to on‐beads tryptic digest and mass spectrometry analysis. (B) TaC12 cells were transfected with GFP_Nup160 (top panel) or GFP‐Importin B1 (bottom panel). The parasite was labelled with anti‐TaSP (red), and host and parasite nuclei were labelled with DAPI (blue). (C) TaC12 cells were stained with anti‐14‐3‐3 epsilon (green). The parasite was labelled with anti‐p104 (red), and host and parasite nuclei were labelled with DAPI (blue). Scale bar = 10 μm. Figure S2. Analysis of TaC12 cells depleted of CD2AP by shRNA. (A) shRNA targeting CD2AP was expressed in TaC12 cells, and cells were labelled with anti‐CD2AP (green) prior to selection. The parasite was labelled with anti‐p104 (red), host and parasite DNA was labelled with DAPI. One cell is shown which was probably not transduced and still expresses CD2AP, while CD2AP is not detectable in neighboring cells. Scale bar = 10 μm. (B) After selection with puromycin, TaC12 cells expressing a CD2AP targeting shRNA (shRNA), wild type (WT) TaC12 cells, and cells expressing a non‐targeting shRNA (shRNA control) were lysed and analyzed by Western blotting. Anti‐CD2AP antibodies were used to show depletion of CD2AP (runs at around 100 kDa) in the shRNA expressing cell line, the anti‐CD2AP antibody detects unspecific bands at around 80 kDa and 50 kDa. Tubulin was used as a loading control. P is non‐solub [file CMI-20-na-s001.zip › CMI_12838-Sup-0018-Table_S1.xlsx]

## Sheet: Protein Summary
														Protein Score		# unique pep		PMSS
Grand Total																1342	1402	87192.1	87185.3
# of proteins														222	212	213	206	222	212
														Protein Score		# unique pep		PMSS
Rank	AC	ID	Taxo	Description	Protein Score	% Coverage	#PSMs	#Peptides	#Ambiguous Prots	Ambiguous Prots	#Sub-Prots	Sub-Prots	Protein Mass (Da)	TaC12	TaC12myc	TaC12	TaC12myc	TaC12	TaC12myc
39	Q4UFN5	Q4UFN5_THEAN	THEAN	Actin 1, putative	302.463	48.14	41	11	0		0		41997.9	110.118	87.133	11	9	229.725	175.461
56	Q4UCH5	Q4UCH5_THEAN	THEAN	Putative uncharacterized protein	247.088	19.51	17	10	0		0		90499.7		107.78		10		185.398
76	Q4UEG7	Q4UEG7_THEAN	THEAN	Tubulin beta chain, putative	160.586	18.22	56	6	0		1	Q9NFI6	49304.4	57.442	67.881		1	333.771	245.586
108	L0L373	L0L373_THEAN	THEAN	Major schizont surface protein p104	106.492	10.26	20	5	0		1	Q4U9M9	101041		52.841		5		193.891
115	Q4UHR5	Q4UHR5_THEAN	THEAN	Elongation factor 1-alpha	95.771	10.04	54	4	0		0		49527.2	45.741	46.623	3	3	290.569	259.869
117	Q4UB42	Q4UB42_THEAN	THEAN	40s ribosomal protein s23, putative	93.653	29.66	24	3	0		0		16160.8	35.287	26.209	3	2	137.737	118.179
125	Q4UDT9	Q4UDT9_THEAN	THEAN	60S ribosomal protein l37, putative	81.844	25.27	23	3	0		0		10394.1	31.607	33.069	3	3	128.6	101.325
130	Q4U8H1	Q4U8H1_THEAN	THEAN	Glutamate dehydrogenase, putative	78.724	7.44	12	4	0		0		133169	10.347	41.938	1	4	28.929	86.674
132	Q4UDU8	HSP90_THEAN	THEAN	Heat shock protein 90	78.361	8.03	27	4	0		0		83825.1	32.653	31.074	2	2	151.197	122.102
157	Q4UAJ4	Q4UAJ4_THEAN	THEAN	60S ribosomal protein L32, putative	60.201	22.73	13	2	0		0		15388.3	24.562	24.088	2	2	89.237	76.956
163	Q4U8U0	Q4U8U0_THEAN	THEAN	S27 ribosomal protein, putative	56.368	19.75	7	3	0		0		18343.1	8.767	24.103	1	3	32.4	24.103
182	Q4U9R9	Q4U9R9_THEAN	THEAN	60S ribosomal protein L22, putative	46.86	18.85	5	2	0		0		14301.8	10.934	20.573	1	2	18.323	31.918
183	Q4U8S3	Q4U8S3_THEAN	THEAN	60S ribosomal protein L26, putative	46.591	17.61	11	2	0		0		17066.8	12.805	20.582	1	2	40.918	72.07
187	Q4UEJ3	Q4UEJ3_THEAN	THEAN	40S ribosomal protein S6	45.511	15.14	4	2	0		0		25383.1		20.849		2		42.795
194	Q4UFS9	RS8_THEAN	THEAN	40S ribosomal protein S8	42.589	16.3	4	2	0		0		21061.4	18.969	10.7	2	1	18.969	20.86
201	Q4U9I5	Q4U9I5_THEAN	THEAN	60S ribosomal protein L44, putative	40.183	21.36	3	2	0		0		11855.3		17.234		2		24.679
203	Q4UCR5	Q4UCR5_THEAN	THEAN	Ribosomal protein L19	40.014	15.17	5	2	0		0		20865.9		18.323		2		42.605
99	P00761	TRYP_PIG	PIG	Trypsin	115.605	25.11	39	4	0		0		24409.5	46.278	46.319	4	4	241.664	169.223
11	P04264	K2C1_HUMAN	HUMAN	Keratin, type II cytoskeletal 1	940.528	50.31	246	32	0		0		66038.8	332.861	308.069	31	29	1207.5	1314.87
13	P13645	K1C10_HUMAN	HUMAN	Keratin, type I cytoskeletal 10	804.884	55.65	195	26	0		13	P06394,A6QNZ7,Q17QL7,P13646-2,Q7Z3Y7,Q148H6,P13646-3,P13646,Q2M2I5,Q7Z3Z0,Q0P5J4,Q7Z3Y8,Q0P5J6	58827.1	239.919	280.243	21	26	942.806	1086.89
18	P35527	K1C9_HUMAN	HUMAN	Keratin, type I cytoskeletal 9	679.63	48.8	135	23	0		0		62064.4	185.031	216.076	16	20	663.482	775.907
28	P35908	K22E_HUMAN	HUMAN	Keratin, type II cytoskeletal 2 epidermal	511.924	46.01	82	18	0		7	F1MKE7,F1MUY2,P05786,G3X8G9,G3MZ71,E1B991,G3MYU2	65432.9	128.124	185.471	11	16	303.405	497.879
93	P02538	K2C6A_HUMAN	HUMAN	Keratin, type II cytoskeletal 6A	125.834	11.17	23	6	0		11	P48668,M0QVY0,Q5XKE5,O95678,F1MKE7,F1MUY2,P13647,P12035,Q01546,P05786,G3X8G9	60045	48.588	59.59	2	2	85.941	137.998
95	P04259	K2C6B_HUMAN	HUMAN	Keratin, type II cytoskeletal 6B	124.09	10.82	29	6	0		7	P48668,M0QVY0,F1MKE7,F1MUY2,P13647,P05786,G3X8G9	60067	49.152	59.153			104.754	176.465
138	P08779	K1C16_HUMAN	HUMAN	Keratin, type I cytoskeletal 16	73.295	10.15	12	4	0		8	A1L595,P02533,F1MC11,P08728,P08727,Q04695,P19012,F1MJ66	51267.8	25.648	36.453	2	3	42.518	61.874
180	Q14CN4-2	K2C72_HUMAN	HUMAN	Isoform 2 of Keratin, type II cytoskeletal 72	47.908	5.69	12	3	1	Q14CN4	5	Q86Y46-2,Q7RTS7,Q86Y46,Q3SY84,Q148H5	55749.2	9.551	27.183	1	2	41.142	64.078
1	E1BGH6	E1BGH6_BOVIN	BOVIN	Acetyl-CoA carboxylase 1	5274.02	73.7	2193	165	0		1	Q9TTS3	265372	1646.46	1699.93	151	156	10689.2	11426
2	Q29RK2	PYC_BOVIN	BOVIN	Pyruvate carboxylase, mitochondrial	2637.15	74.02	1795	80	0		0		129698	794.428	871.273	70	77	8958.5	9768.15
3	F6QNC4	F6QNC4_BOVIN	BOVIN	Uncharacterized protein	2105.32	75.17	1139	62	0		0		81477.4	707.541	701.579	61	60	6107.41	5934.19
4	F1MCK2	F1MCK2_BOVIN	BOVIN	Uncharacterized protein	1957.23	27.14	234	84	0		0		586968	8.195	803.719	1	84	8.195	2118.68
5	F1MXS1	F1MXS1_BOVIN	BOVIN	E3 SUMO-protein ligase RanBP2	1901.54	38.58	208	72	0		2	P48820,P48820-2	336781	10.822	734.891	1	72	10.822	2022.05
6	E1BGC1	E1BGC1_BOVIN	BOVIN	Uncharacterized protein	1719.62	74.62	1168	52	0		0		80483.2	558.153	555.22	49	49	6443.15	6231.56
7	Q58DA3	Q58DA3_BOVIN	BOVIN	Putative uncharacterized protein LYAR	1241.5	72.25	467	38	0		1	Q32KM9	43035.9	419.337	351.129	37	32	2770.19	2034.53
8	Q2KJD0	TBB5_BOVIN	BOVIN	Tubulin beta-5 chain	1023.76	84.01	349	30	0		1	E1B953	49670.8	316.92	335.303	28	29	1877.79	1927.01
9	E1BMI6	E1BMI6_BOVIN	BOVIN	Uncharacterized protein	973.165	54.91	339	32	0		1	Q3T0J9	62018.4	340.617	311.289	31	28	1832.16	1713.41
10	Q3MHM5	TBB4B_BOVIN	BOVIN	Tubulin beta-4B chain	962.021	82.92	301	29	0		0		49831	292.468	316.566	7	8	1676.23	1599.32
12	Q6B856	TBB2B_BOVIN	BOVIN	Tubulin beta-2B chain	815.269	80	248	26	0		1	G3N1W7	49953.1	236.944	269.767	3	5	1309.27	1310.19
14	P81947	TBA1B_BOVIN	BOVIN	Tubulin alpha-1B chain	804.477	74.94	298	25	0		0		50151.6	248.13	256.636	22	23	1537.77	1599.57
15	Q3ZBU7	TBB4A_BOVIN	BOVIN	Tubulin beta-4A chain	794.395	74.55	245	24	0		0		49585.8	239.123	256.752	2	2	1382.44	1348.04
16	E1BJB1	E1BJB1_BOVIN	BOVIN	Tubulin beta-2B chain	781.566	71.24	247	25	0		1	G3X7R7	49907	236.944	262.907		1	1309.27	1303.33
17	F2Z4C1	F2Z4C1_BOVIN	BOVIN	Uncharacterized protein	745.487	74.72	293	23	0		4	F2Z4K0,Q32KN8,F6RP72,Q4UAJ5	50135.6	236.111	237.447	2	2	1536.47	1548.95
19	F1MNF8	F1MNF8_BOVIN	BOVIN	Uncharacterized protein	676.751	71.94	264	21	0		1	Q4UAJ5	49902.4	194.008	224.146	2	4	1340.39	1426.56
20	Q76LV1	HS90B_BOVIN	BOVIN	Heat shock protein HSP 90-beta	670.111	42.82	116	24	0		1	G5E507	83253.2	235.658	163.73	22	15	704.606	524.588
21	Q3ZCJ7	TBA1C_BOVIN	BOVIN	Tubulin alpha-1C chain	661.52	71.27	230	21	0		1	Q4UAJ5	49857.3	189.006	211.274			1166.47	1233.52
22	Q2HJ86	TBA1D_BOVIN	BOVIN	Tubulin alpha-1D chain	627.8	58.41	264	20	0		2	F6RP72,Q4UAJ5	50282.8	204.012	213.687	2	2	1351.76	1436.99
23	Q2HJ81	TBB6_BOVIN	BOVIN	Tubulin beta-6 chain	623.877	65.02	173	20	0		1	G3X7R8	49900.1	194.013	202.421	7	7	874.094	939.172
24	F1MM14	F1MM14_BOVIN	BOVIN	Uncharacterized protein	621.499	46	85	23	0		0		71203.8		233.324		23		815.75
25	P68103	EF1A1_BOVIN	BOVIN	Elongation factor 1-alpha 1	576.639	64.94	201	18	0		5	E1B9F6,G3N0P6,Q32PH8,E1B7J1,E1BPF4	50140.9	177.855	185.025	16	17	1023.95	964.595
26	F1N647	F1N647_BOVIN	BOVIN	Fatty acid synthase	559.508	22.21	63	24	0		1	Q71SP7	274266	163.186	196.46	17	20	235.571	362.043
27	P81948	TBA4A_BOVIN	BOVIN	Tubulin alpha-4A chain	515.599	47.99	211	17	0		0		49924.4	167.278	179.857	1	1	1058.5	1168
29	F1MPG7	F1MPG7_BOVIN	BOVIN	Uncharacterized protein	511.621	31.58	66	19	0		0		115968	189.713	161.505	18	16	345.936	307.971
30	P60712	ACTB_BOVIN	BOVIN	Actin, cytoplasmic 1	482.798	58.93	110	16	0		1	F1MRD0	41736.7	143.677	169.986	14	16	416.382	654.178
31	P63258	ACTG_BOVIN	BOVIN	Actin, cytoplasmic 2	477.344	58.93	107	16	0		0		41792.9	130.114	168.017		1	390.987	635.929
32	Q2TBR0	PCCB_BOVIN	BOVIN	Propionyl-CoA carboxylase beta chain, mitochondrial	452.464	52.88	79	16	0		0		58310.9	153.866	125.623	15	12	450.23	329.336
33	Q2T9S0	TBB3_BOVIN	BOVIN	Tubulin beta-3 chain	451.549	41.56	154	15	0		0		50432.7	159.003	153.193	2	1	835.628	782.978
34	Q5E958	RS8_BOVIN	BOVIN	40S ribosomal protein S8	449.899	62.98	104	16	1	G8JKY0	0		24205.2	159.977	80.647	16	8	775.272	278.701
35	Q58DW0	RL4_BOVIN	BOVIN	60S ribosomal protein L4	405.12	39.57	75	14	0		1	G3MXR5	47411.9	155.753	119.429	14	12	562.377	204.31
36	Q5E9A3	PCBP1_BOVIN	BOVIN	Poly(rC)-binding protein 1	356.159	68.82	55	12	0		1	E1B8C6	37497.8	112.733	104.513	11	10	300.665	242.079
37	F1MSC3	F1MSC3_BOVIN	BOVIN	Uncharacterized protein	352.098	8.28	232	16	0		0		262687	165.081	177.361	3	3	1106.08	1267.21
38	F1MVC0	F1MVC0_BOVIN	BOVIN	Uncharacterized protein	346.632	16.63	55	15	0		0		242938	120.492	136.197	12	14	298.885	248.774
40	Q5E995	RS6_BOVIN	BOVIN	40S ribosomal protein S6	290.656	39.76	57	11	0		3	F1MKZ5,E1B8K9,E1BG13	28666.6	110.237	63.536	11	6	394.895	180.117
41	E1BKX3	E1BKX3_BOVIN	BOVIN	Uncharacterized protein	287.087	15.52	44	12	0		0		152037	114.726	81.092	11	7	291.589	164.631
42	Q76LV2	HS90A_BOVIN	BOVIN	Heat shock protein HSP 90-alpha	283.003	24.42	49	11	0		0		84730.8	109.174	74.225	5	3	284.555	209.578
43	E1BED8	E1BED8_BOVIN	BOVIN	Elongation factor 1-alpha (Fragment)	275.96	43.12	133	9	0		0		47946.1	80.869	102.03	1	1	650.574	662.071
44	F1MPE5	F1MPE5_BOVIN	BOVIN	Uncharacterized protein (Fragment)	274.961	21.08	30	12	0		0		125020	118.216	33.364	12	4	219.038	57.473
45	G1K1B4	G1K1B4_BOVIN	BOVIN	60S ribosomal protein L27a (Fragment)	271.197	46.94	98	9	1	Q56K03	2	G3MWX5,E1BE42	16446.2	77.562	90.672	7	8	438.798	599.849
46	G3MWV5	G3MWV5_BOVIN	BOVIN	Uncharacterized protein	267.736	27.4	60	11	0		2	A5PK20,G3N131	21889.3	109.76	57.153	11	6	382.026	174.365
47	F1MWN1	F1MWN1_BOVIN	BOVIN	Exportin-2	266.823	22.45	36	11	1	A5D785	1	Q58DL4	110406	98.589	78.87	10	7	185.665	193.114
48	P10096	G3P_BOVIN	BOVIN	Glyceraldehyde-3-phosphate dehydrogenase	260.132	50.45	42	9	0		0		35868.1	74.475	77.22	7	7	217.655	215.732
49	Q3SZ54	IF4A1_BOVIN	BOVIN	Eukaryotic initiation factor 4A-I	258.474	42.86	34	10	0		1	Q3SZ65	46153.9	76.119	79.346	8	8	165.206	152.45
50	G3N2F0	G3N2F0_BOVIN	BOVIN	Elongation factor 1-alpha	258.207	27.17	46	10	0		0		49954.5	92.644	81.104	2	1	226.299	224.463
51	A7MAZ5	H13_BOVIN	BOVIN	Histone H1.3	256.366	26.7	65	10	0		2	A5PK20,G3N131	22153.7	104.933	69.066	2	1	411.779	195.573
52	P61356	RL27_BOVIN	BOVIN	60S ribosomal protein L27	255.438	61.03	47	10	0		0		15797.7	90.207	37.777	10	4	306.577	109.18
53	Q3ZBW4	PCNA_BOVIN	BOVIN	Proliferating cell nuclear antigen	254.435	56.32	38	9	0		0		28748.8	81.495	76.433	8	8	195.08	168.716
54	P02253	H12_BOVIN	BOVIN	Histone H1.2	249.066	28.17	60	10	0		2	A5PK20,G3N131	21355.7	101.605	57.153	3	1	383.156	174.365
55	Q2HJB8	TBA8_BOVIN	BOVIN	Tubulin alpha-8 chain	249.044	28.73	112	9	0		1	Q4UAJ5	50053.5	88.976	91.932			565.377	606.86
57	G3X7D5	G3X7D5_BOVIN	BOVIN	Uncharacterized protein (Fragment)	245.032	39.01	426	8	2	Q3T199,E1BEQ3	1	E1B8G4	15575.1	92.03	77.904	8	7	3466.21	767.776
58	Q3ZC07	ACTC_BOVIN	BOVIN	Actin, alpha cardiac muscle 1	241.672	27.59	44	10	1	P68138	4	Q5E9B5,P62739,G8JKX4,F1MKC4	42019	69.477	94.336	2	4	165.552	250.292
59	E1BDX8	E1BDX8_BOVIN	BOVIN	Uncharacterized protein	239.155	6.31	36	13	0		0		532055	122.595	60.28	12	6	268.393	96.556
60	A5D984	A5D984_BOVIN	BOVIN	Pyruvate kinase	231.413	31.64	29	9	0		0		57948.9	58.339	65.889	6	6	105.066	182.147
61	Q3SYU2	EF2_BOVIN	BOVIN	Elongation factor 2	214.411	21.1	37	9	0		0		95368.2	76.003	70.324	7	7	161.674	210.014
62	Q28046	ADSV_BOVIN	BOVIN	Adseverin	210.459	22.38	25	8	0		2	F1MCZ3,G3X6T2	80577.9		89.49		8		258.998
63	Q56JZ1	RL13_BOVIN	BOVIN	60S ribosomal protein L13	210.2	34.12	44	8	1	F1MK30	0		24291.6	71.802	72.646	7	7	213.707	213.364
64	G3N2V5	G3N2V5_BOVIN	BOVIN	Heat shock protein HSP 90-beta	206.837	14.6	48	9	0		0		82206.2	86.256	71.638	2	2	269.952	226.741
65	Q3SZ59	RL36A_BOVIN	BOVIN	60S ribosomal protein L36a	206.367	42.45	78	9	1	G3N2Y0	3	F1MG09,G3N147,G8JL02	12440.8	62.864	66.22	7	8	313.831	333.464
66	Q0VC06	LTV1_BOVIN	BOVIN	Protein LTV1 homolog	198.219	32.84	15	8	0		0		54787.8	78.729		8		145.644
67	Q865S1	AP3D1_BOVIN	BOVIN	AP-3 complex subunit delta-1	192.409	14.33	22	9	0		0		136390	37.041	71.304	4	7	45.434	164.913
68	Q3SYT9	Q3SYT9_BOVIN	BOVIN	Poly(RC) binding protein 2	188.507	39.26	32	7	0		1	Q17QV0	36801.1	56.329	67.313	3	5	172.17	146.509
69	Q3T057	RL23_BOVIN	BOVIN	60S ribosomal protein L23	177.971	51.43	42	6	0		1	G3MY15	14865.4	64.571	61.22	6	6	193.509	229.56
70	Q3T0W9	RL19_BOVIN	BOVIN	60S ribosomal protein L19	177.756	18.88	87	7	0		1	F1N2W8	23466	76.177	75.21	7	7	458.094	443.849
71	A7MBJ5	CAND1_BOVIN	BOVIN	Cullin-associated NEDD8-dissociated protein 1	175.901	16.59	31	8	0		0		136376	71.651	45.948	7	5	221.412	81.245
72	F1MFT4	F1MFT4_BOVIN	BOVIN	Uncharacterized protein (Fragment)	175.148	15.98	42	8	0		0		77551.5	71.488	54.888	7	6	256.458	136.965
73	Q3B7N3	Q3B7N3_BOVIN	BOVIN	RAN binding protein 6	170.905	25.59	20	7	0		0		47302.2	70.622	20.397	2	1	136.614	58.954
74	G3N0V2	G3N0V2_BOVIN	BOVIN	Uncharacterized protein	169.845	11.06	65	8	0		2	G3MZ71,E1B991	63151.3	79.766	69.977	1	1	283.202	310.517
75	P39872	RL3_BOVIN	BOVIN	60S ribosomal protein L3	161.962	26.8	34	6	0		0		46023.8	66.659	40.755	6	4	254.334	97.724
77	F1MX38	F1MX38_BOVIN	BOVIN	Signal transducer and activator of transcription 3	154.002	19.61	14	7	0		1	P61635	88067.8	41.607	44.497	4	5	79.658	53.625
78	E1BPX9	E1BPX9_BOVIN	BOVIN	Uncharacterized protein	152.329	10.32	13	8	0		0		158234	75.498		8		120.651
79	E1BFV0	E1BFV0_BOVIN	BOVIN	Uncharacterized protein	152.321	19.75	13	7	0		0		97227.3	39.407	53.886	4	6	39.407	78.846
80	F1MDS3	F1MDS3_BOVIN	BOVIN	Uncharacterized protein	150.321	21.88	18	6	0		0		70650	55.511	51.221	5	5	109.377	83.545
81	Q5E9F7	COF1_BOVIN	BOVIN	Cofilin-1	149.154	50.6	31	5	0		0		18518.6	53.377	54.685	5	5	158.126	146.103
82	Q56JV9	RS3A_BOVIN	BOVIN	40S ribosomal protein S3a	143.364	26.52	13	6	0		1	G3N262	29944.9	59.116		6		126.296
83	E1BGU2	E1BGU2_BOVIN	BOVIN	Uncharacterized protein (Fragment)	143.24	5.62	49	8	1	G3N2Y5	0		162254		81.523		8		468.012
84	Q3MHM7	RL35_BOVIN	BOVIN	60S ribosomal protein L35	139.478	28.46	75	5	0		1	E1BFM3	14565.5	46.81	55.637	4	5	420.372	318.924
85	F1MN93	F1MN93_BOVIN	BOVIN	Uncharacterized protein	137.429	13.26	17	7	0		0		91165.3	57.249	43.075	6	5	101.808	50.751
86	P19483	ATPA_BOVIN	BOVIN	ATP synthase subunit alpha, mitochondrial	134.178	18.81	12	6	1	F1MLB8	0		59719.7	47.875	30.838	5	3	81.612	38.485
87	E1BE98	E1BE98_BOVIN	BOVIN	Uncharacterized protein	134.124	11.39	12	7	0		0		123142	57.186	33.268	6	4	75.605	33.268
88	F1MC48	F1MC48_BOVIN	BOVIN	Uncharacterized protein	133.812	11.19	18	7	0		0		182782	65.191	8.196	7	1	140.945	15.701
89	F1N533	F1N533_BOVIN	BOVIN	Uncharacterized protein	132.969	16.87	15	6	0		1	F1MSX0	75089.4	59.512	19.858	6	2	126.334	19.858
90	P49410	EFTU_BOVIN	BOVIN	Elongation factor Tu, mitochondrial	132.936	23.23	17	6	0		0		49398.3	43.783	45.915	5	5	62.926	89.49
91	Q3SZ63	NOP56_BOVIN	BOVIN	Nucleolar protein 56	131.928	22.65	14	6	1	F1MW06	0		66330.6	55.028	35.183	6	4	91.378	35.183
92	H7BWW0	H7BWW0_BOVIN	BOVIN	Coronin	129.705	18.24	19	5	0		1	F1MK51	54252.8		57.307		5		205.398
94	F1MYN8	F1MYN8_BOVIN	BOVIN	Uncharacterized protein	125.764	6.23	17	7	0		0		231114	68.585	12.769	7	1	141.706	32.947
96	Q3T025	RL17_BOVIN	BOVIN	60S ribosomal protein L17	123.461	32.61	14	5	0		6	G3N3W9,G3N288,E1BG46,F1MQJ8,E1B871,F1N0W3	21397.1	38.246	31.354	4	3	53.341	75.137
97	E1B7C4	E1B7C4_BOVIN	BOVIN	Uncharacterized protein	118.602	7.16	13	7	0		0		248024	62.764	18.614	7	2	79.056	36.964
98	Q24JY1	RL23A_BOVIN	BOVIN	60S ribosomal protein L23a	117.151	27.56	22	5	3	E1BII3,E1BED6,E1BB71	1	E1B983	17695.1	45.822	30.632	5	3	133.983	68.247
100	E1BF20	E1BF20_BOVIN	BOVIN	Uncharacterized protein	115.528	20.55	15	5	0		2	Q3SZF3,A5D9B4	51250.8	49.113	29.755	5	3	93.39	47.184
101	P63243	GBLP_BOVIN	BOVIN	Guanine nucleotide-binding protein subunit beta-2-like 1	110.378	31.55	12	5	0		0		35076.7	44.145		5		101.482
102	P62992	RS27A_BOVIN	BOVIN	Ubiquitin-40S ribosomal protein S27a	110.189	28.21	62	4	0		0		17964.9	43.432	35.641	4	3	449.193	156.412
103	Q2TA42	ARGL1_BOVIN	BOVIN	Arginine and glutamate-rich protein 1	108.91	16.48	50	5	0		1	G3X760	33216.4	46.816	48.975	5	5	230.411	232.651
104	A4FV97	RL1D1_BOVIN	BOVIN	Ribosomal L1 domain-containing protein 1	107.55	16.39	31	4	0		0		53076.3	47.037	45.722	4	4	151.258	175.692
105	Q9XSI3	RL10_BOVIN	BOVIN	60S ribosomal protein L10	107.236	20.56	44	4	1	G8JKX9	1	Q2TBW8	24602.9	45.386	44.828	4	4	229.657	210.58
106	Q148H7	K2C79_BOVIN	BOVIN	Keratin, type II cytoskeletal 79	106.538	9.91	20	5	0		6	Q5XKE5,O95678,P12035,Q01546,P05786,G3X8G9	57720.6	40.791	51.527	1	1	78.144	122.34
107	F1MYF3	F1MYF3_BOVIN	BOVIN	Uncharacterized protein	106.526	34.16	25	4	0		0		18665.3	33.013	38.648	3	4	156.517	97.451
109	F1MBQ8	F1MBQ8_BOVIN	BOVIN	Uncharacterized protein	105.928	15.15	14	5	0		0		69148.1	48.52	19.213	5	2	105.455	27.382
110	G3MXL3	G3MXL3_BOVIN	BOVIN	Uncharacterized protein (Fragment)	102.937	8.77	23	5	0		8	Q08D91,M0QVZ6,A5D7M6,Q5XQN5,P12035,Q01546,P05786,G3X8G9	62892.3	40.995	50.649			109.349	121.271
111	P19803	GDIR1_BOVIN	BOVIN	Rho GDP-dissociation inhibitor 1	100.385	45.59	8	4	0		1	Q58DT6	23421.4		37.742		4		74.846
112	F1MMY6	F1MMY6_BOVIN	BOVIN	Transportin-1 (Fragment)	98.819	11.71	8	5	1	Q3SYU7	0		97326.4	37.502	21.961	4	2	56.911	21.961
113	Q3SZQ6	RL32_BOVIN	BOVIN	60S ribosomal protein L32	98.176	27.41	11	4	0		0		15873.8	32.649	17.239	3	2	76.02	34.979
114	Q3T171	RL36_BOVIN	BOVIN	60S ribosomal protein L36	97.997	22.86	24	4	0		0		12223.7	41.405	30.569	4	3	159.437	74.716
116	B0JYL6	B0JYL6_BOVIN	BOVIN	STAT1 protein	95.257	11.65	10	5	0		1	E1BPP7	86930.4	29.673	37.073	3	4	53.741	46.388
118	Q3T087	RL11_BOVIN	BOVIN	60S ribosomal protein L11	93.212	21.91	18	4	0		0		20252.4	38.008	37.387	4	4	88.753	82.079
119	Q3T076	Q3T076_BOVIN	BOVIN	Ribosomal protein S14	92.568	22.93	14	4	0		1	F1MR01	16776.4	39.186	8.648	4	1	110.231	16.037
120	P11116	LEG1_BOVIN	BOVIN	Galectin-1	91.572	40	14	3	0		0		14743.7	33.077	33.516	3	3	56.262	91.224
121	G5E531	G5E531_BOVIN	BOVIN	T-complex protein 1 subunit alpha	86.433	13.13	11	4	0		1	Q32L40	60222.5	32.375	35.614	3	4	60.303	45.198
122	Q3SYR7	RL9_BOVIN	BOVIN	60S ribosomal protein L9	85.708	42.71	16	3	1	F6PWD5	1	G3N2H8	21876.4	31.811	22.707	3	2	114.991	53.949
123	F1MFG9	F1MFG9_BOVIN	BOVIN	Uncharacterized protein (Fragment)	85.199	8.05	18	4	0		0		116538	36.962	41.246	3	4	91.075	98.718
124	Q3T0H4	Q3T0H4_BOVIN	BOVIN	Putative S1 RNA binding domain protein	84.956	21.58	14	4	0		0		27563.5	27.221	34.951	3	4	44.707	77.125
126	Q3T0S6	RL8_BOVIN	BOVIN	60S ribosomal protein L8	81.06	22.57	8	3	0		0		28024.7	34.414		3		82.921
127	A4IFP2	A4IFP2_BOVIN	BOVIN	KRT4 protein	80.076	7.47	15	4	0		6	E1BIL2,P19013,P05787,P08729,A7YWK3,F1N362	58046.3	30.762	42.424	2	2	63.322	96.89
128	P62935	PPIA_BOVIN	BOVIN	Peptidyl-prolyl cis-trans isomerase A	79.427	32.93	7	3	0		1	G3X8B1	17869.4	13.431	31.533	1	3	26.732	58.273
129	A4FUD0	A4FUD0_BOVIN	BOVIN	MTHFD1 protein	78.836	7.27	10	5	0		0		101177	32.992	26.244	4	3	32.992	50.601
131	Q58DQ3	RL6_BOVIN	BOVIN	60S ribosomal protein L6	78.51	19.86	10	4	0		1	G3N2R1	32689.8	34.132	7.697	4	1	73.059	7.697
133	F1MH31	F1MH31_BOVIN	BOVIN	Uncharacterized protein (Fragment)	78.254	4.87	7	5	0		0		211600		46.131		5		62.355
134	Q3SYV6	Q3SYV6_BOVIN	BOVIN	Importin subunit alpha	76.96	14.74	7	4	0		0		57926	35.44	7.55	4	1	53.163	7.55
135	Q862I1	RL24_BOVIN	BOVIN	60S ribosomal protein L24	74.713	16.56	23	3	0		0		17779	32.031	33.629	3	3	116.692	135.099
136	Q5E947	PRDX1_BOVIN	BOVIN	Peroxiredoxin-1	74.61	19.6	9	3	0		0		22209.5	23.518	21.559	2	2	47.832	56.725
137	Q3T0V4	RS11_BOVIN	BOVIN	40S ribosomal protein S11	73.609	25.32	15	3	0		0		18430.7	30.605	12.303	3	1	116.986	30.28
139	F1MHJ6	F1MHJ6_BOVIN	BOVIN	60S ribosomal protein L18a	73.292	18.45	11	3	1	Q3T003	0		19778.2	32.31	19.097	3	2	93.084	19.097
140	F1N218	F1N218_BOVIN	BOVIN	Uncharacterized protein	72.871	8.51	13	3	0		0		59493.1	37.663	29.13	3	3	74.25	56.385
141	E1BJK2	E1BJK2_BOVIN	BOVIN	Uncharacterized protein	71.434	7.33	18	4	0		0		49987.5	35.807	20.432	1		84.402	86.781
142	Q3T0U2	RL14_BOVIN	BOVIN	60S ribosomal protein L14	71.411	16.36	9	3	0		1	G8JKV5	23436	32.221	10.397	3	1	66.833	29.854
143	F1N671	F1N671_BOVIN	BOVIN	Uncharacterized protein (Fragment)	70.467	13.74	22	3	0		0		34503	32.83	22.505	3	2	115.073	97.209
144	P61257	RL26_BOVIN	BOVIN	60S ribosomal protein L26	70.26	15.86	18	3	0		1	G3MYC1	17258.2	29.782	31.291	3	3	63.5	103.818
145	P79136-2	CAPZB_BOVIN	BOVIN	Isoform Beta-2 of F-actin-capping protein subunit beta	70.069	20.22	10	3	1	P79136	0		30628.7		30.36		3		92.927
146	A0JN39	COPB_BOVIN	BOVIN	Coatomer subunit beta	68.22	8.39	7	4	0		0		107127	35.363	10.114	4	1	44.303	18.596
147	P62866	RS30_BOVIN	BOVIN	40S ribosomal protein S30	66.441	20.34	30	3	2	H7BWV9,E1BH19	0		6647.86	27.072	28.702	3	3	145.867	114.708
148	Q3SYU6	CNN2_BOVIN	BOVIN	Calponin-2	65.998	15.86	10	3	0		1	F1MHV8	33437.7	29.958	10.318	3	1	59.868	35.095
149	Q2TBQ5	RL7A_BOVIN	BOVIN	60S ribosomal protein L7a	65.891	18.05	6	3	0		0		30025.7	29.171		3		60.146
150	Q0VCY3	SURF6_BOVIN	BOVIN	Surfeit locus protein 6	65.557	17	8	3	0		0		40641.6	29.359	10.542	3	1	46.594	29.045
151	F1MFD5	F1MFD5_BOVIN	BOVIN	Uncharacterized protein	64.748	12.31	8	3	0		0		62942.2		30.925		3		76.051
152	Q3MHL7	TCPZ_BOVIN	BOVIN	T-complex protein 1 subunit zeta	63.89	11.68	6	3	0		1	F1MGX0	57956.2	18.823	21.055	2	2	27.688	32.857
153	G3N0K3	G3N0K3_BOVIN	BOVIN	Uncharacterized protein	63.807	16.41	8	3	1	P79103	2	F1MJH2,A2VE06	29478.6	28.77	7.495	3	1	65.292	7.495
154	A7Z066	A7Z066_BOVIN	BOVIN	Canx protein	62.261	15.85	11	3	0		0		67775.5	26.877	18.724	3	2	67.788	27.613
155	Q29S21	K2C7_BOVIN	BOVIN	Keratin, type II cytoskeletal 7	61.675	7.08	22	3	0		4	P05787,P08729,A7YWK3,F1N362	51577.9	24.487	32.568			99.866	139.143
156	F1MPU0	F1MPU0_BOVIN	BOVIN	Clathrin heavy chain 1 (Fragment)	61.021	5	6	4	1	P49951	0		189938	35.741		4		54.926
158	Q5E973	RL18_BOVIN	BOVIN	60S ribosomal protein L18	59.726	13.83	12	2	0		0		21535.4	27.009	27.581	2	2	85.074	67.068
159	Q5E9F5	TAGL2_BOVIN	BOVIN	Transgelin-2	59.704	20.1	7	2	0		0		22426.5		25.898		2		82.957
160	G3MXR3	G3MXR3_BOVIN	BOVIN	Uncharacterized protein	58.525	21.88	15	2	0		0		21767.3	24.232	22.669	1	1	107.412	53.911
161	Q0P5A6	PSMD5_BOVIN	BOVIN	26S proteasome non-ATPase regulatory subunit 5	58.397	15.31	4	3	1	F1N6Z0	0		56042.5	26.693		3		35.411
162	F1N6Y7	F1N6Y7_BOVIN	BOVIN	Uncharacterized protein (Fragment)	58.321	6.39	7	3	0		0		138278	32.178	18.451	3	2	50.879	18.451
164	A6H7B6	A6H7B6_BOVIN	BOVIN	DDX24 protein	56.19	9.62	5	3	0		0		94509.3	18.569	26.013	2	3	18.569	26.013
165	G5E631	G5E631_BOVIN	BOVIN	Uncharacterized protein	56.015	11.04	7	3	0		0		73128.3	17.556	17.469	2	2	33.441	26.898
166	G3N016	G3N016_BOVIN	BOVIN	Uncharacterized protein	55.925	12.99	4	3	0		0		33386.6		26.419		3		33.998
167	A4IFB8	A4IFB8_BOVIN	BOVIN	IPO4 protein	55.144	7.96	6	3	0		0		118304	19.059	18.817	2	2	19.059	37.314
168	Q3SYW6	EIF3C_BOVIN	BOVIN	Eukaryotic translation initiation factor 3 subunit C	54.839	6.47	10	3	0		0		105366	30.172	8.075	3	1	86.344	8.075
169	E1BNY9	E1BNY9_BOVIN	BOVIN	Uncharacterized protein	54.354	2.77	10	4	0		0		482191	37.299	8.584	4	1	73.699	17.07
170	E1B7K5	E1B7K5_BOVIN	BOVIN	Uncharacterized protein	52.643	3.89	5	4	0		0		225121	25.282	15.42	3	2	25.282	15.42
171	F1N365	F1N365_BOVIN	BOVIN	Uncharacterized protein (Fragment)	51.532	4.65	6	3	0		0		144233	30.729	9.793	3	1	41.377	18.3
172	F1N301	F1N301_BOVIN	BOVIN	Uncharacterized protein	51.229	30.47	13	2	0		0		14758.9	12.593	20.613	1	2	68.596	72.415
173	Q56JV1	RS26_BOVIN	BOVIN	40S ribosomal protein S26	49.866	20.87	12	2	1	F1MB60	0		13015.4	21.479	11.467	2	1	93.847	33.071
174	G3N2X2	G3N2X2_BOVIN	BOVIN	60S ribosomal protein L36	49.391	13.33	14	2	0		0		12078.5	23.208	21.717	1	1	86.782	57.868
175	Q3T0B7	RS27L_BOVIN	BOVIN	40S ribosomal protein S27-like	48.962	25	9	2	1	Q2KHT7	0		9463.14	20.404	11.141	2	1	68.12	31.807
176	E1BHU1	E1BHU1_BOVIN	BOVIN	Uncharacterized protein	48.797	3.73	10	3	0		0		151295	30.813	19.699	3	2	48.401	46.66
177	F1MUN0	F1MUN0_BOVIN	BOVIN	Uncharacterized protein	48.7	20.13	15	2	1	Q861S4	0		18407.8	21.12	9.415	2	1	120.279	27.122
178	E1BJG5	E1BJG5_BOVIN	BOVIN	Uncharacterized protein	48.671	9.71	4	3	0		0		186734	24.441		3		32.324
179	F1MWD3	F1MWD3_BOVIN	BOVIN	Uncharacterized protein	48.478	11.09	7	2	0		0		59615	23.661	10.482	2	1	64.51	10.482
181	P05631-2	ATPG_BOVIN	BOVIN	Isoform Heart of ATP synthase subunit gamma, mitochondrial	47.091	15.82	10	2	1	P05631	0		32956.9	21.385	12.222	2	1	60.747	38.873
184	E1BIW0	E1BIW0_BOVIN	BOVIN	Uncharacterized protein	46.499	2.81	6	3	0		0		199466		31.754		3		60.436
185	A5PJZ5	NUP93_BOVIN	BOVIN	Nuclear pore complex protein Nup93	45.988	7.69	7	2	0		0		93458.4	21.831	22.467	2	2	31.414	45.713
186	Q3T030	PRS6B_BOVIN	BOVIN	26S protease regulatory subunit 6B	45.639	15.79	11	2	0		0		47366.3	12.471	20.375	1	2	43.822	69.893
188	Q8SQH5	ADT2_BOVIN	BOVIN	ADP/ATP translocase 2	45.28	13.42	4	2	2	P02722,G3N3W3	0		32955.3	20.589	19.931	2	2	20.589	19.931
189	E1BNZ6	E1BNZ6_BOVIN	BOVIN	DNA polymerase	44.932	7.01	3	3	1	P28339	0		109308	16.624	7.638	2	1	16.624	7.638
190	G3N206	G3N206_BOVIN	BOVIN	Uncharacterized protein	44.409	18.46	4	2	2	Q76I82,E1BLY1	0		14858.5	19.576		2		38.337
191	H9KUV3	H9KUV3_BOVIN	BOVIN	40S ribosomal protein S15a	43.784	17.69	4	2	0		0		14779.5	19.458		1		38.219
192	F1MQ37	F1MQ37_BOVIN	BOVIN	Uncharacterized protein	43.684	4.18	6	3	0		0		227103	15.368	18.906	2	2	15.368	36.959
193	Q0VCD2	TBG1_BOVIN	BOVIN	Tubulin gamma-1 chain	43.589	11.53	6	2	0		0		51147.9	21.103	10.153	2	1	33.237	27.571
195	Q3B7M5	LASP1_BOVIN	BOVIN	LIM and SH3 domain protein 1	42.523	10.77	4	2	0		0		29677.1	7.446	20.884	1	2	7.446	29.197
196	Q2KIW6	PRS10_BOVIN	BOVIN	26S protease regulatory subunit 10B	41.899	11.05	4	2	1	F1MLV1	0		44073.9	20.464		2		37.979
197	F1MT25	F1MT25_BOVIN	BOVIN	Uncharacterized protein	41.749	4.38	3	3	0		0		139587	16.571	8.719	2	1	16.571	8.719
198	Q3T0G3	Q3T0G3_BOVIN	BOVIN	AHA1, activator of heat shock 90kDa protein ATPase homolog 1 (Yeast)	41.123	15.98	7	2	0		0		38241.3	18.64	9.424	2	1	43.922	18.313
199	Q5E970	Q5E970_BOVIN	BOVIN	DEAD (Asp-Glu-Ala-Asp) box polypeptide 39 isoform 1	40.573	10.07	3	2	0		0		49143.6	20.212		2		28.668
200	A5D7J3	KNOP1_BOVIN	BOVIN	Lysine-rich nucleolar protein 1	40.24	9.29	5	2	0		0		51046.4	19.974	9.548	2	1	29.083	19.008
202	Q5E9J1	HNRPF_BOVIN	BOVIN	Heterogeneous nuclear ribonucleoprotein F	40.065	12.56	8	2	0		0		45688.9	18.72	10.403	2	1	44.524	27.832
204	F1MDH3	F1MDH3_BOVIN	BOVIN	Uncharacterized protein (Fragment)	39.946	3.53	4	3	0		0		270815		25.609		3		33.436
205	E1BQ15	E1BQ15_BOVIN	BOVIN	Uncharacterized protein	39.65	1.88	23	3	0		0		168182		30.563		1		248.352
206	Q76I81	RS12_BOVIN	BOVIN	40S ribosomal protein S12	39.391	21.21	2	2	0		0		14514.9	16.916		2		16.916
207	F1MEU0	F1MEU0_BOVIN	BOVIN	Uncharacterized protein (Fragment)	39.38	20.43	3	2	0		0		27357	17.03		2		25.132
208	F1MVN9	F1MVN9_BOVIN	BOVIN	Uncharacterized protein	37.503	5.09	8	2	0		0		68540.4		21.868		2		82.497
209	G5E567	G5E567_BOVIN	BOVIN	Uncharacterized protein (Fragment)	37.468	6.18	3	2	0		0		110015	7.884	12.955	1	1	7.884	22.054
210	F1MHE7	F1MHE7_BOVIN	BOVIN	Uncharacterized protein	37.204	9.11	2	2	0		0		68432.2	18.942		2		18.942
211	Q3ZBX9	H2AJ_BOVIN	BOVIN	Histone H2A.J	37.178	22.48	2	2	11	G8JL00,F2Z4J1,F2Z4I6,F2Z4G5,E1BDT6,A1A4R1,P0C0S9,F1MWV9,F1MLQ1,E1BIL5,A4IFU5	0		14019.4	8.418	7.377	1	1	8.418	7.377
212	Q3T051	RL39_BOVIN	BOVIN	60S ribosomal protein L39	37.137	25.49	2	2	0		0		6406.68	15.422		2		15.422
213	P79244	RL37_BOVIN	BOVIN	60S ribosomal protein L37	36.589	24.74	2	2	1	E1BFX3	0		11077.9	15.276		2		15.276
214	E1BGE5	E1BGE5_BOVIN	BOVIN	Uncharacterized protein	35.902	3.37	7	2	0		0		119531	15.03	21.63	1	2	23.258	48.346
215	F6QIA5	F6QIA5_BOVIN	BOVIN	Uncharacterized protein	35.762	7.62	2	2	0		0		58727.8	18.946		2		18.946
216	Q3T0K2	TCPG_BOVIN	BOVIN	T-complex protein 1 subunit gamma	35.442	6.42	4	2	0		0		60585.9	19.534	7.941	2	1	28.34	7.941
217	G1K1X0	G1K1X0_BOVIN	BOVIN	Cytochrome b-c1 complex subunit 1, mitochondrial	35.348	10.21	4	2	1	P31800	0		52749.6	17.558	7.594	2	1	25.564	7.594
218	E3W9A2	E3W9A2_BOVIN	BOVIN	Uncharacterized protein	35.227	3.92	2	2	0		0		160624		21.953		2		21.953
219	F1MIJ4	F1MIJ4_BOVIN	BOVIN	Uncharacterized protein	34.391	7.04	11	2	0		0		22893.2	18.499	9.813	2	1	62.494	35.365
220	Q2T9X2	TCPD_BOVIN	BOVIN	T-complex protein 1 subunit delta	34.183	7.75	3	2	1	F1N0E5	0		58206.5	18.04		2		26.615
221	Q3MHE4	MSH2_BOVIN	BOVIN	DNA mismatch repair protein Msh2	33.617	4.18	2	2	0		0		104922	9.431	11.18	1	1	9.431	11.18
222	Q58DE5	Q58DE5_BOVIN	BOVIN	ATP-dependent RNA helicase DDX19A	33.563	11.17	4	2	2	Q3ZBV2,F1MUT6	0		44151.9	16.357		2		32.2
223	E1B887	E1B887_BOVIN	BOVIN	Serine/threonine-protein kinase RIO1	33.54	6.87	3	2	0		0		65188.8	18.199		2		27.009
224	E1B7Z1	E1B7Z1_BOVIN	BOVIN	Arf-GAP with SH3 domain, ANK repeat and PH domain-containing protein 1	33.383	5.05	7	2	0		0		123080		19.502		2		62.535
225	F1MY44	F1MY44_BOVIN	BOVIN	Uncharacterized protein	31.942	4.79	3	2	0		0		77482.5	18.903		2		26.78
226	Q2NKZ1	TCPH_BOVIN	BOVIN	T-complex protein 1 subunit eta	31.935	7.73	3	2	1	F1MWR8	0		59442.8	9.233	15.104	1	2	9.233	15.104
227	Q2T9L8	SYMC_BOVIN	BOVIN	Methionine--tRNA ligase, cytoplasmic	31.827	4.57	3	2	1	F1MDW1	0		100634	9.047	10.023	1	1	9.047	18.6
228	Q08DA0	RABL6_BOVIN	BOVIN	Rab-like protein 6	31.236	7.13	2	2	0		0		77097.1	16.799		2		16.799
229	Q3ZBH9	MCM7_BOVIN	BOVIN	DNA replication licensing factor MCM7	30.571	6.68	2	2	0		0		81314.8	16.697		2		16.697
230	F1MFW9	F1MFW9_BOVIN	BOVIN	Uncharacterized protein (Fragment)	30.388	5.41	3	2	0		0		50763.8	8.826	17.456		1	8.826	17.456
231	F1N1R4	F1N1R4_BOVIN	BOVIN	Uncharacterized protein	30.277	4.84	3	2	0		0		208169	17.879	8.311	2	1	17.879	8.311
232	A7MB50	A7MB50_BOVIN	BOVIN	TBCD protein	30.083	2.99	3	2	1	Q28205	0		129966	20.198		2		30.011
233	Q2LGB8	Q2LGB8_BOVIN	BOVIN	Caspase 8	29.788	5.57	2	2	0		0		56750.1	16.989		2		16.989
234	F1MX04	F1MX04_BOVIN	BOVIN	Uncharacterized protein (Fragment)	29.37	3.13	6	2	0		0		178594	18.532	19.064	2	2	18.532	36.539
235	F6Q9X9	F6Q9X9_BOVIN	BOVIN	Uncharacterized protein	29.261	4.22	6	2	0		0		97030.5	17.894	8.93	2	1	34.036	17.122
236	E1BGH0	E1BGH0_BOVIN	BOVIN	Uncharacterized protein	28.582	4.97	2	2	0		0		95975.7	16.763		2		16.763
237	F1N506	F1N506_BOVIN	BOVIN	Uncharacterized protein (Fragment)	27.878	3.34	2	2	0		0		100655	18.137		2		18.137
238	A6QR54	JKIP1_BOVIN	BOVIN	Janus kinase and microtubule-interacting protein 1	27.04	3.51	2	2	1	G3MZK3	0		73271.3		17.355		2		17.355
239	A5PJW8	A5PJW8_BOVIN	BOVIN	DNA-directed RNA polymerase	26.781	3.07	4	2	0		0		133867	17.847	8.184	2	1	26.756	8.184
240	E1BIX2	E1BIX2_BOVIN	BOVIN	DNA-directed RNA polymerase	25.3	2.33	3	2	0		0		194119	18.26	8.995	2	1	18.26	8.995
241	F1N3F6	F1N3F6_BOVIN	BOVIN	Uncharacterized protein (Fragment)	24.113	2.59	2	2	0		0		220108	16.874		2		16.874
242	F1N5H8	F1N5H8_BOVIN	BOVIN	Uncharacterized protein	23.962	2.99	2	2	0		0		80998.3	16.084		2		16.084
243	F1MDU7	F1MDU7_BOVIN	BOVIN	DNA topoisomerase 2	23.668	2.15	3	2	0		0		174575	17.497		2		25.143
244	Q864U1	BRCA1_BOVIN	BOVIN	Breast cancer type 1 susceptibility protein homolog	23.491	2.6	2	2	1	F1MYX8	0		206279	8.61	7.809	1	1	8.61	7.809

## Sheet: Protein Details
Rank	AC	ID	Description	Protein Score	% Coverage	#PSMs	#Peptides	#Ambiguous Prots	Ambiguous Prots	#Sub-Prots	Sub-Prots	Protein Mass (Da)	Sequence	Sequence + PTMs	PTMs sites (to mature prot.)	#PTMs	Position (to mature prot.)	Proteotypic	z-score	Delta Mass (ppm)	Experimental Mass (m/z)	Charge	Retention Time (min)	Theoretical Mass (Da)	Missed Cleavages	Spectrum Description	Job Title	#Ref Proteins	Ref Proteins	Sample	inj	Scan	nr	unique pep	unique/AC
146	A0JN39	COPB_BOVIN	Coatomer subunit beta	68.22	8.39	7	4	0		0		107127	K|YEAAGTLVTLSSAPTAIK|A	YEAAGTLVTLSSAPTAIK	none	0	262-279	TRUE	7.991	-559.763	897.49	2	33.28	1791.96	0	13OCt15_TaC12_KW_i01.12369.12369.2	13OCt15_TaC12_KW_i01_Velos	1	A0JN39	TaC12	i01	12369	1	1	1
146	A0JN39	COPB_BOVIN	Coatomer subunit beta	68.22	8.39	7	4	0		0		107127	R|CIYNLLQSSSPAVKYEAAGTLVTLSSAPTAIK|A	C[Cys_CAM]IYN[DEAMID]LLQSSSPAVKYEAAGTLVTLSSAPTAIK	C248[Cys_CAM] N251[DEAMID]	2	248-279	TRUE	8.23	-490.362	1119.47	3	46.77	3353.74	1	13OCt15_TaC12_KW_i02.19019.19019.	13OCt15_TaC12_KW_i02_Velos	1	A0JN39	TaC12	i02	19019	1	1	1
146	A0JN39	COPB_BOVIN	Coatomer subunit beta	68.22	8.39	7	4	0		0		107127	R|NVTVQPDDPISFMQLTAK|N	NVTVQ[DEAMID]PDDPISFMQLTAK	Q666[DEAMID]	1	662-679	TRUE	8.685	310.44	1002.69	2	42.17	2003.99	0	13OCt15_TaC12_KW_i02.16718.16718.2	13OCt15_TaC12_KW_i02_Velos	1	A0JN39	TaC12	i02	16718	1	1	1
146	A0JN39	COPB_BOVIN	Coatomer subunit beta	68.22	8.39	7	4	0		0		107127	R|SIFGEDALANVSIEKPIQQGPEAPVTGHIR|I	SIFGEDALANVSIEKPIQQ[DEAMID]GPEAPVTGHIR	Q917[DEAMID]	1	899-928	TRUE	10.457	-419.704	1059.33	3	36.32	3173.64	1	13OCt15_TaC12_KW_i03.13760.13760.3	13OCt15_TaC12_KW_i03_Velos	1	A0JN39	TaC12	i03	13760	1	1	1
146	A0JN39	COPB_BOVIN	Coatomer subunit beta	68.22	8.39	7	4	0		0		107127	R|SIFGEDALANVSIEKPIQQGPEAPVTGHIR|I	SIFGEDALANVSIEKPIQ[DEAMID]QGPEAPVTGHIR	Q916[DEAMID]	1	899-928	TRUE	8.94	185.139	1058.69	3	36.62	3173.64	1	13OCt15_TaC12_KW_i02.13913.13913.3	13OCt15_TaC12_KW_i02_Velos	1	A0JN39	TaC12	i02	13913	1	0	0
129	A4FUD0	A4FUD0_BOVIN	MTHFD1 protein	78.836	7.27	10	5	0		0		101177	K|GALALAEAVQR|A	GALALAEAVQ[DEAMID]R	Q803[DEAMID]	1	794-804	TRUE	8.098	-438.688	550.55	2	25.82	1098.6	0	13OCt15_TaC12_KW_i03.8420.8420.2	13OCt15_TaC12_KW_i03_Velos	1	A4FUD0	TaC12	i03	8420	1	1	1
129	A4FUD0	A4FUD0_BOVIN	MTHFD1 protein	78.836	7.27	10	5	0		0		101177	K|KGEPISTEDLGVSGALTVLMK|D	KGEPISTEDLGVSGALTVLMK	none	0	596-616	TRUE	9.302	-726.256	716.24	3	43.32	2144.14	1	13OCt15_TaC12_KW_i02.17293.17293.3	13OCt15_TaC12_KW_i02_Velos	1	A4FUD0	TaC12	i02	17293	1	1	1
129	A4FUD0	A4FUD0_BOVIN	MTHFD1 protein	78.836	7.27	10	5	0		0		101177	K|TDTEAELDLVSR|L	TDTEAELDLVSR	none	0	761-772	TRUE	7.777	153.13	674.73	2	25.18	1347.65	0	13OCt15_TaC12_KW_i01.8210.8210.2	13OCt15_TaC12_KW_i01_Velos	1	A4FUD0	TaC12	i01	8210	1	1	1
129	A4FUD0	A4FUD0_BOVIN	MTHFD1 protein	78.836	7.27	10	5	0		0		101177	R|LDIDPETITWQR|V	LDIDPETITWQR	none	0	521-532	TRUE	7.815	-470.314	744.23	2	34.83	1485.75	0	13OCt15_TaC12_KW_i03.13002.13002.2	13OCt15_TaC12_KW_i03_Velos	1	A4FUD0	TaC12	i03	13002	1	1	1
104	A4FV97	RL1D1_BOVIN	Ribosomal L1 domain-containing protein 1	107.55	16.39	31	4	0		0		53076.3	K|TGGVPTQDPAPQEETGGVSALPK|A	TGGVPTQDPAPQEETGGVSALPK	none	0	327-349	TRUE	13.371	34.194	1118.52	2	24.68	2235.1	0	13OCt15_TaC12_KW_i02.7846.7846.2	13OCt15_TaC12_KW_i02_Velos	1	A4FV97	TaC12	i02	7846	1	1	1
104	A4FV97	RL1D1_BOVIN	Ribosomal L1 domain-containing protein 1	107.55	16.39	31	4	0		0		53076.3	K|TGGVPTQDPAPQEETGGVSALPK|A	TGGVPTQDPAPQEETGGVSALPK	none	0	327-349	TRUE	12.734	-359.396	1118.96	2	24.35	2235.1	0	13OCt15_TaC12_KW_i03.7670.7670.2	13OCt15_TaC12_KW_i03_Velos	1	A4FV97	TaC12	i03	7670	1	0	0
104	A4FV97	RL1D1_BOVIN	Ribosomal L1 domain-containing protein 1	107.55	16.39	31	4	0		0		53076.3	K|TGGVPTQDPAPQEETGGVSALPK|A	TGGVPTQDPAPQEETGGVSALPK	none	0	327-349	TRUE	11.671	-441.081	746.37	3	24.38	2235.1	0	13OCt15_TaC12_KW_i03.7690.7690.3	13OCt15_TaC12_KW_i03_Velos	1	A4FV97	TaC12	i03	7690	1	0	0
104	A4FV97	RL1D1_BOVIN	Ribosomal L1 domain-containing protein 1	107.55	16.39	31	4	0		0		53076.3	K|TGGVPTQDPAPQEETGGVSALPK|A	TGGVPTQDPAPQEETGGVSALPK	none	0	327-349	TRUE	11.384	-269.971	1118.86	2	24.32	2235.1	0	13OCt15_TaC12_KW_i01.7764.7764.2	13OCt15_TaC12_KW_i01_Velos	1	A4FV97	TaC12	i01	7764	1	0	0
104	A4FV97	RL1D1_BOVIN	Ribosomal L1 domain-containing protein 1	107.55	16.39	31	4	0		0		53076.3	K|TGGVPTQDPAPQEETGGVSALPK|A	TGGVPTQDPAPQ[DEAMID]EETGGVSALPK	Q338[DEAMID]	1	327-349	TRUE	10.831	-366.388	1119.46	2	24.67	2236.09	0	13OCt15_TaC12_KW_i02.7835.7835.2	13OCt15_TaC12_KW_i02_Velos	1	A4FV97	TaC12	i02	7835	1	0	0
104	A4FV97	RL1D1_BOVIN	Ribosomal L1 domain-containing protein 1	107.55	16.39	31	4	0		0		53076.3	K|TGGVPTQDPAPQEETGGVSALPK|A	TGGVPTQDPAPQEETGGVSALPK	none	0	327-349	TRUE	8.657	-333.786	746.29	3	24.63	2235.1	0	13OCt15_TaC12_KW_i02.7823.7823.3	13OCt15_TaC12_KW_i02_Velos	1	A4FV97	TaC12	i02	7823	1	0	0
104	A4FV97	RL1D1_BOVIN	Ribosomal L1 domain-containing protein 1	107.55	16.39	31	4	0		0		53076.3	R|EINDCIGGTVLNISK|S	EINDC[Cys_CAM]IGGTVLNISK	C195[Cys_CAM]	1	191-205	TRUE	11.414	-457.308	817.29	2	31.23	1631.82	0	13OCt15_TaC12_KW_i03.11173.11173.2	13OCt15_TaC12_KW_i03_Velos	1	A4FV97	TaC12	i03	11173	1	1	1
104	A4FV97	RL1D1_BOVIN	Ribosomal L1 domain-containing protein 1	107.55	16.39	31	4	0		0		53076.3	R|EINDCIGGTVLNISK|S	EINDC[Cys_CAM]IGGTVLNISK	C195[Cys_CAM]	1	191-205	TRUE	9.389	-506.286	817.33	2	31.52	1631.82	0	13OCt15_TaC12_KW_i02.11327.11327.2	13OCt15_TaC12_KW_i02_Velos	1	A4FV97	TaC12	i02	11327	1	0	0
104	A4FV97	RL1D1_BOVIN	Ribosomal L1 domain-containing protein 1	107.55	16.39	31	4	0		0		53076.3	R|EINDCIGGTVLNISK|S	EIN[DEAMID]DC[Cys_CAM]IGGTVLNISK	N193[DEAMID] C195[Cys_CAM]	2	191-205	TRUE	9.181	-332.193	817.68	2	31.18	1632.8	0	13OCt15_TaC12_KW_i01.11298.11298.2	13OCt15_TaC12_KW_i01_Velos	1	A4FV97	TaC12	i01	11298	1	0	0
104	A4FV97	RL1D1_BOVIN	Ribosomal L1 domain-containing protein 1	107.55	16.39	31	4	0		0		53076.3	R|EINDCIGGTVLNISK|S	EINDC[Cys_CAM]IGGTVLNISK	C195[Cys_CAM]	1	191-205	TRUE	8.883	167.58	816.78	2	31.58	1631.82	0	13OCt15_TaC12_KW_i02.11357.11357.2	13OCt15_TaC12_KW_i02_Velos	1	A4FV97	TaC12	i02	11357	1	0	0
104	A4FV97	RL1D1_BOVIN	Ribosomal L1 domain-containing protein 1	107.55	16.39	31	4	0		0		53076.3	R|SDLADVCLFTKDEPNLSSEQTER|Y	SDLADVC[Cys_CAM]LFTKDEPNLSSEQTER	C94[Cys_CAM]	1	88-110	TRUE	14.078	-391.991	885.76	3	34.18	2653.22	1	13OCt15_TaC12_KW_i03.12678.12678.3	13OCt15_TaC12_KW_i03_Velos	1	A4FV97	TaC12	i03	12678	1	1	1
104	A4FV97	RL1D1_BOVIN	Ribosomal L1 domain-containing protein 1	107.55	16.39	31	4	0		0		53076.3	R|SDLADVCLFTKDEPNLSSEQTER|Y	SDLADVC[Cys_CAM]LFTKDEPN[DEAMID]LSSEQTER	C94[Cys_CAM] N102[DEAMID]	2	88-110	TRUE	13.313	227.448	885.54	3	34.45	2654.2	1	13OCt15_TaC12_KW_i02.12808.12808.3	13OCt15_TaC12_KW_i02_Velos	1	A4FV97	TaC12	i02	12808	1	0	0
104	A4FV97	RL1D1_BOVIN	Ribosomal L1 domain-containing protein 1	107.55	16.39	31	4	0		0		53076.3	R|SDLADVCLFTKDEPNLSSEQTER|Y	SDLADVC[Cys_CAM]LFTKDEPNLSSEQTER	C94[Cys_CAM]	1	88-110	TRUE	8.178	-471.072	885.83	3	33.97	2653.22	1	13OCt15_TaC12_KW_i03.12571.12571.	13OCt15_TaC12_KW_i03_Velos	1	A4FV97	TaC12	i03	12571	1	0	0
104	A4FV97	RL1D1_BOVIN	Ribosomal L1 domain-containing protein 1	107.55	16.39	31	4	0		0		53076.3	R|SVSLPVFSSFVSSQGEAK|G	SVSLPVFSSFVSSQGEAK	none	0	256-273	TRUE	8.174	-166.617	928.63	2	41.75	1854.94	0	13OCt15_TaC12_KW_i01.16666.16666.2	13OCt15_TaC12_KW_i01_Velos	1	A4FV97	TaC12	i01	16666	1	1	1
167	A4IFB8	A4IFB8_BOVIN	IPO4 protein	55.144	7.96	6	3	0		0		118304	K|ACQSCPSESNTAALQAALAR|V	AC[Cys_CAM]QSC[Cys_CAM]PSESNTAALQAALAR	C732[Cys_CAM] C735[Cys_CAM]	2	731-750	TRUE	10.113	93.851	1053.39	2	27.73	2104.96	0	13OCt15_TaC12_KW_i02.9404.9404.2	13OCt15_TaC12_KW_i02_Velos	1	A4IFB8	TaC12	i02	9404	1	1	1
167	A4IFB8	A4IFB8_BOVIN	IPO4 protein	55.144	7.96	6	3	0		0		118304	R|NAALFALGQFSENLQPHISSYSGDVMPLLLSYLK|S	NAALFALGQFSENLQ[DEAMID]PHISSYSGDVMPLLLSYLK	Q426[DEAMID]	1	412-445	TRUE	8.946	-223.476	1242.58	3	63.8	3723.89	0	13OCt15_TaC12_KW_i03.27141.27141.3	13OCt15_TaC12_KW_i03_Velos	1	A4IFB8	TaC12	i03	27141	1	1	1
127	A4IFP2	A4IFP2_BOVIN	KRT4 protein	80.076	7.47	15	4	0		6	E1BIL2,P19013,P05787,P08729,A7YWK3,F1N362	58046.3	K|LALDIEIATYR|K	LALDIEIATYR	none	0	440-450	FALSE	13.109	60.507	639.32	2	36.52	1276.7	0	13OCt15_TaC12_KW_i01.14018.14018.2	13OCt15_TaC12_KW_i01_Velos	8	A7YWK3,Q29S21,A4IFP2,E1BIL2,F1N362,P19013,P08729,P05787	TaC12	i01	14018	1	1	1
127	A4IFP2	A4IFP2_BOVIN	KRT4 protein	80.076	7.47	15	4	0		6	E1BIL2,P19013,P05787,P08729,A7YWK3,F1N362	58046.3	K|LALDIEIATYR|K	LALDIEIATYR	none	0	440-450	FALSE	12.439	-377.984	639.6	2	36.73	1276.7	0	13OCt15_TaC12_KW_i02.13977.13977.2	13OCt15_TaC12_KW_i02_Velos	8	A7YWK3,Q29S21,A4IFP2,E1BIL2,F1N362,P19013,P08729,P05787	TaC12	i02	13977	1	0	0
127	A4IFP2	A4IFP2_BOVIN	KRT4 protein	80.076	7.47	15	4	0		6	E1BIL2,P19013,P05787,P08729,A7YWK3,F1N362	58046.3	K|LALDIEIATYR|K	LALDIEIATYR	none	0	440-450	FALSE	11.943	-534.494	639.7	2	36.4	1276.7	0	13OCt15_TaC12_KW_i03.13801.13801.2	13OCt15_TaC12_KW_i03_Velos	8	A7YWK3,Q29S21,A4IFP2,E1BIL2,F1N362,P19013,P08729,P05787	TaC12	i03	13801	1	0	0
127	A4IFP2	A4IFP2_BOVIN	KRT4 protein	80.076	7.47	15	4	0		6	E1BIL2,P19013,P05787,P08729,A7YWK3,F1N362	58046.3	R|AQYEEIAQR|S	AQYEEIAQR	none	0	323-331	FALSE	8.626	-460.51	554.53	2	14.9	1106.54	0	13OCt15_TaC12_KW_i03.2763.2763.2	13OCt15_TaC12_KW_i03_Velos	13	A4IFP2,G3N0V2,G3MXL3,E1B991,F1MKE7,G3MZ71,F1MUY2,M0QVY0,P35908,P19013,P02538,P04259,P48668	TaC12	i03	2763	1	1	1
127	A4IFP2	A4IFP2_BOVIN	KRT4 protein	80.076	7.47	15	4	0		6	E1BIL2,P19013,P05787,P08729,A7YWK3,F1N362	58046.3	R|AQYEEIAQR|S	AQYEEIAQR	none	0	323-331	FALSE	8.178	-406.334	554.5	2	14.98	1106.54	0	13OCt15_TaC12_KW_i02.2802.2802.2	13OCt15_TaC12_KW_i02_Velos	13	A4IFP2,G3N0V2,G3MXL3,E1B991,F1MKE7,G3MZ71,F1MUY2,M0QVY0,P35908,P19013,P02538,P04259,P48668	TaC12	i02	2802	1	0	0
127	A4IFP2	A4IFP2_BOVIN	KRT4 protein	80.076	7.47	15	4	0		6	E1BIL2,P19013,P05787,P08729,A7YWK3,F1N362	58046.3	R|FLEQQNKVLETK|W	FLEQQNKVLETK	none	0	167-178	FALSE	9.027	144.312	738.8	2	20.7	1475.8	1	13OCt15_TaC12_KW_i03.5803.5803.2	13OCt15_TaC12_KW_i03_Velos	10	Q08D91,Q148H7,A4IFP2,E1BIL2,G3MXL3,Q01546,P12035,P02538,O95678,Q5XKE5	TaC12	i03	5803	0	0	1
200	A5D7J3	KNOP1_BOVIN	Lysine-rich nucleolar protein 1	40.24	9.29	5	2	0		0		51046.4	K|KWTGTQFGQWDTAGFENEEQKLK|F	KWTGTQFGQ[DEAMID]WDTAGFENEEQKLK	Q355[DEAMID]	1	347-369	TRUE	9.125	564.302	909.92	3	33.65	2728.28	2	13OCt15_TaC12_KW_i01.12555.12555.3	13OCt15_TaC12_KW_i01_Velos	1	A5D7J3	TaC12	i01	12555	1	1	1
200	A5D7J3	KNOP1_BOVIN	Lysine-rich nucleolar protein 1	40.24	9.29	5	2	0		0		51046.4	K|TQYSVLNSDNYFAEVCPR|A	TQ[DEAMID]YSVLNSDNYFAEVC[Cys_CAM]PR	Q31[DEAMID] C45[Cys_CAM]	2	30-47	TRUE	10.849	190.713	1082.28	2	35.67	2162.96	0	13OCt15_TaC12_KW_i03.13423.13423.2	13OCt15_TaC12_KW_i03_Velos	1	A5D7J3	TaC12	i03	13423	1	1	1
200	A5D7J3	KNOP1_BOVIN	Lysine-rich nucleolar protein 1	40.24	9.29	5	2	0		0		51046.4	K|TQYSVLNSDNYFAEVCPR|A	TQYSVLNSDNYFAEVC[Cys_CAM]PR	C45[Cys_CAM]	1	30-47	TRUE	9.109	-227.322	1082.24	2	35.97	2161.97	0	13OCt15_TaC12_KW_i02.13586.13586.2	13OCt15_TaC12_KW_i02_Velos	1	A5D7J3	TaC12	i02	13586	1	0	0
60	A5D984	A5D984_BOVIN	Pyruvate kinase	231.413	31.64	29	9	0		0		57948.9	K|QKGPDFLVTEVENGGSLGSK|K	Q[DEAMID]KGPDFLVTEVENGGSLGSK	Q187[DEAMID]	1	187-206	TRUE	11.281	229.757	688.19	3	32.33	2062.02	1	13OCt15_TaC12_KW_i03.11733.11733.3	13OCt15_TaC12_KW_i03_Velos	1	A5D984	TaC12	i03	11733	1	1	1
60	A5D984	A5D984_BOVIN	Pyruvate kinase	231.413	31.64	29	9	0		0		57948.9	K|QKGPDFLVTEVENGGSLGSK|K	QKGPDFLVTEVENGGSLGSK	none	0	187-206	TRUE	11.085	-494.819	688.36	3	32.33	2061.04	1	13OCt15_TaC12_KW_i01.11881.11881.3	13OCt15_TaC12_KW_i01_Velos	1	A5D984	TaC12	i01	11881	1	0	0
60	A5D984	A5D984_BOVIN	Pyruvate kinase	231.413	31.64	29	9	0		0		57948.9	K|QKGPDFLVTEVENGGSLGSK|K	QKGPDFLVTEVENGGSLGSK	none	0	187-206	TRUE	8.073	-246.235	1031.78	2	32.27	2061.04	1	13OCt15_TaC12_KW_i01.11848.11848.2	13OCt15_TaC12_KW_i01_Velos	1	A5D984	TaC12	i01	11848	1	0	0
60	A5D984	A5D984_BOVIN	Pyruvate kinase	231.413	31.64	29	9	0		0		57948.9	R|AEGSDVANAVLDGADCIMLSGETAKGDYPLEAVR|M	AEGSDVANAVLDGADC[Cys_CAM]IMLSGETAKGDYPLEAVR	C358[Cys_CAM]	1	343-376	TRUE	10.305	113.329	1165.42	3	48.73	3493.63	1	13OCt15_TaC12_KW_i01.20206.20206.3	13OCt15_TaC12_KW_i01_Velos	1	A5D984	TaC12	i01	20206	1	1	1
60	A5D984	A5D984_BOVIN	Pyruvate kinase	231.413	31.64	29	9	0		0		57948.9	R|AEGSDVANAVLDGADCIMLSGETAKGDYPLEAVR|M	AEGSDVAN[DEAMID]AVLDGADC[Cys_CAM]IMLSGETAKGDYPLEAVR	N350[DEAMID] C358[Cys_CAM]	2	343-376	TRUE	8.33	-446.235	1166.4	3	49.1	3494.62	1	13OCt15_TaC12_KW_i02.20181.20181.3	13OCt15_TaC12_KW_i02_Velos	1	A5D984	TaC12	i02	20181	1	0	0
60	A5D984	A5D984_BOVIN	Pyruvate kinase	231.413	31.64	29	9	0		0		57948.9	R|EATESFASDPILYRPVAVALDTK|G	EATESFASDPILYRPVAVALDTK	none	0	93-115	TRUE	8.722	-424.465	832.12	3	41.22	2492.28	1	13OCt15_TaC12_KW_i03.16243.16243.3	13OCt15_TaC12_KW_i03_Velos	1	A5D984	TaC12	i03	16243	1	1	1
60	A5D984	A5D984_BOVIN	Pyruvate kinase	231.413	31.64	29	9	0		0		57948.9	R|GDLGIEIPAEK|V	GDLGIEIPAEK	none	0	295-305	TRUE	7.592	436.087	571.06	2	27.3	1140.6	0	13OCt15_TaC12_KW_i02.9185.9185.2	13OCt15_TaC12_KW_i02_Velos	1	A5D984	TaC12	i02	9185	1	1	1
60	A5D984	A5D984_BOVIN	Pyruvate kinase	231.413	31.64	29	9	0		0		57948.9	R|LDIDSPPITAR|N	LDIDSPPITAR	none	0	33-43	TRUE	8.739	45.667	599.3	2	25.53	1196.64	0	13OCt15_TaC12_KW_i02.8284.8284.2	13OCt15_TaC12_KW_i02_Velos	1	A5D984	TaC12	i02	8284	1	1	1
60	A5D984	A5D984_BOVIN	Pyruvate kinase	231.413	31.64	29	9	0		0		57948.9	R|NTGIICTIGPASR|A	NTGIIC[Cys_CAM]TIGPASR	C49[Cys_CAM]	1	44-56	TRUE	11.7	-329.483	680.58	2	23.33	1358.7	0	13OCt15_TaC12_KW_i01.7257.7257.2	13OCt15_TaC12_KW_i01_Velos	1	A5D984	TaC12	i01	7257	1	1	1
60	A5D984	A5D984_BOVIN	Pyruvate kinase	231.413	31.64	29	9	0		0		57948.9	R|NTGIICTIGPASR|A	NTGIIC[Cys_CAM]TIGPASR	C49[Cys_CAM]	1	44-56	TRUE	11.428	-653.004	680.8	2	23.55	1358.7	0	13OCt15_TaC12_KW_i02.7277.7277.2	13OCt15_TaC12_KW_i02_Velos	1	A5D984	TaC12	i02	7277	1	0	0
60	A5D984	A5D984_BOVIN	Pyruvate kinase	231.413	31.64	29	9	0		0		57948.9	R|NTGIICTIGPASR|A	N[DEAMID]TGIIC[Cys_CAM]TIGPASR	N44[DEAMID] C49[Cys_CAM]	2	44-56	TRUE	7.811	-458.585	681.16	2	23.37	1359.68	0	13OCt15_TaC12_KW_i03.7176.7176.2	13OCt15_TaC12_KW_i03_Velos	1	A5D984	TaC12	i03	7176	1	0	0
239	A5PJW8	A5PJW8_BOVIN	DNA-directed RNA polymerase	26.781	3.07	4	2	0		0		133867	K|VSANKGEIGDATPFNDAVNVQK|I	VSANKGEIGDATPFN[DEAMID]DAVNVQK	N1003[DEAMID]	1	989-1010	TRUE	10.396	-112.297	759.13	3	25.73	2274.11	1	13OCt15_TaC12_KW_i02.8383.8383.3	13OCt15_TaC12_KW_i02_Velos	1	A5PJW8	TaC12	i02	8383	1	1	1
239	A5PJW8	A5PJW8_BOVIN	DNA-directed RNA polymerase	26.781	3.07	4	2	0		0		133867	K|VSANKGEIGDATPFNDAVNVQK|I	VSANKGEIGDATPFN[DEAMID]DAVNVQK	N1003[DEAMID]	1	989-1010	TRUE	8.909	-204.612	759.2	3	25.38	2274.11	1	13OCt15_TaC12_KW_i01.8312.8312.3	13OCt15_TaC12_KW_i01_Velos	1	A5PJW8	TaC12	i01	8312	1	0	0
239	A5PJW8	A5PJW8_BOVIN	DNA-directed RNA polymerase	26.781	3.07	4	2	0		0		133867	R|NLTYSAPLYVDITK|T	NLTYSAPLYVDITK	none	0	117-130	TRUE	7.451	-504.195	799.83	2	35.52	1596.84	0	13OCt15_TaC12_KW_i02.13352.13352.2	13OCt15_TaC12_KW_i02_Velos	1	A5PJW8	TaC12	i02	13352	1	1	1
185	A5PJZ5	NUP93_BOVIN	Nuclear pore complex protein Nup93	45.988	7.69	7	2	0		0		93458.4	-|MDTEGFGELLQQAEQLAAETEGISELPHVER|N	M[Acetylation_Nterm(protein)]DTEGFGELLQQAEQ[DEAMID]LAAETEGISELPHVER	M1[Acetylation_Nterm(protein)] Q15[DEAMID]	2	1-31	TRUE	11.154	-469.193	1158.09	3	67.67	3469.62	0	13OCt15_TaC12_KW_i02.28708.28708.3	13OCt15_TaC12_KW_i02_Velos	1	A5PJZ5	TaC12	i02	28708	1	1	1
185	A5PJZ5	NUP93_BOVIN	Nuclear pore complex protein Nup93	45.988	7.69	7	2	0		0		93458.4	-|MDTEGFGELLQQAEQLAAETEGISELPHVER|N	M[Acetylation_Nterm(protein)]DTEGFGELLQ[DEAMID]QAEQLAAETEGISELPHVER	M1[Acetylation_Nterm(protein)] Q11[DEAMID]	2	1-31	TRUE	9.583	-71.67	1157.63	3	67.35	3469.62	0	13OCt15_TaC12_KW_i01.29232.29232.	13OCt15_TaC12_KW_i01_Velos	1	A5PJZ5	TaC12	i01	29232	1	0	0
185	A5PJZ5	NUP93_BOVIN	Nuclear pore complex protein Nup93	45.988	7.69	7	2	0		0		93458.4	R|ILHTLLASGEDALDFTQESEPSYISDAGPPGR|S	ILHTLLASGEDALDFTQ[DEAMID]ESEPSYISDAGPPGR	Q160[DEAMID]	1	144-175	TRUE	10.677	-80.553	1129.97	3	43.17	3386.61	0	13OCt15_TaC12_KW_i02.17217.17217.3	13OCt15_TaC12_KW_i02_Velos	1	A5PJZ5	TaC12	i02	17217	1	1	1
164	A6H7B6	A6H7B6_BOVIN	DDX24 protein	56.19	9.62	5	3	0		0		94509.3	K|TGTPPSQAGTSIGAAASDPGLPSRDGDGDAGEGPSSLIR|E	TGTPPSQAGTSIGAAASDPGLPSRDGDGDAGEGPSSLIR	none	0	307-345	TRUE	10.064	-376.46	1208.7	3	30.58	3621.71	1	13OCt15_TaC12_KW_i02.10849.10849.3	13OCt15_TaC12_KW_i02_Velos	1	A6H7B6	TaC12	i02	10849	1	1	1
164	A6H7B6	A6H7B6_BOVIN	DDX24 protein	56.19	9.62	5	3	0		0		94509.3	R|EKPTPEQEDNQVEKHDEEQAGK|L	EKPTPEQEDNQVEKHDEEQAGK	none	0	346-367	TRUE	8.505	-598.482	856.24	3	13.02	2564.16	2	13OCt15_TaC12_KW_i03.1813.1813.3	13OCt15_TaC12_KW_i03_Velos	1	A6H7B6	TaC12	i03	1813	1	1	1
51	A7MAZ5	H13_BOVIN	Histone H1.3	256.366	26.7	65	10	0		2	A5PK20,G3N131	22153.7	K|ALAAAGYDVEK|N	ALAAAGYDVEK	none	0	66-76	FALSE	10.098	-437.81	554.53	2	17.17	1106.56	0	13OCt15_TaC12_KW_i02.3945.3945.2	13OCt15_TaC12_KW_i02_Velos	5	G3N131,P02253,A7MAZ5,A5PK20,G3MWV5	TaC12	i02	3945	0	0	1
51	A7MAZ5	H13_BOVIN	Histone H1.3	256.366	26.7	65	10	0		2	A5PK20,G3N131	22153.7	K|ALAAAGYDVEK|N	ALAAAGYDVEK	none	0	66-76	FALSE	9.03	-510.037	554.57	2	16.98	1106.56	0	13OCt15_TaC12_KW_i01.3908.3908.2	13OCt15_TaC12_KW_i01_Velos	5	G3N131,P02253,A7MAZ5,A5PK20,G3MWV5	TaC12	i01	3908	0	0	0
51	A7MAZ5	H13_BOVIN	Histone H1.3	256.366	26.7	65	10	0		2	A5PK20,G3N131	22153.7	K|ALAAAGYDVEKNNSR|I	ALAAAGYDVEKNNSR	none	0	66-80	FALSE	12.102	-421.728	790.23	2	15.12	1577.78	1	13OCt15_TaC12_KW_i03.2881.2881.2	13OCt15_TaC12_KW_i03_Velos	5	G3N131,P02253,A7MAZ5,A5PK20,G3MWV5	TaC12	i03	2881	0	0	1
51	A7MAZ5	H13_BOVIN	Histone H1.3	256.366	26.7	65	10	0		2	A5PK20,G3N131	22153.7	K|ALAAAGYDVEKNNSR|I	ALAAAGYDVEKNNSR	none	0	66-80	FALSE	10.445	-421.728	790.23	2	15.2	1577.78	1	13OCt15_TaC12_KW_i02.2913.2913.2	13OCt15_TaC12_KW_i02_Velos	5	G3N131,P02253,A7MAZ5,A5PK20,G3MWV5	TaC12	i02	2913	0	0	0
51	A7MAZ5	H13_BOVIN	Histone H1.3	256.366	26.7	65	10	0		2	A5PK20,G3N131	22153.7	K|ALAAAGYDVEKNNSR|I	ALAAAGYDVEKNNSR	none	0	66-80	FALSE	8.445	-35.569	526.953	3	15.05	1577.78	1	13OCt15_TaC12_KW_i01.2883.2883.3	13OCt15_TaC12_KW_i01_Velos	5	G3N131,P02253,A7MAZ5,A5PK20,G3MWV5	TaC12	i01	2883	0	0	0
51	A7MAZ5	H13_BOVIN	Histone H1.3	256.366	26.7	65	10	0		2	A5PK20,G3N131	22153.7	K|ALAAAGYDVEKNNSR|I	ALAAAGYDVEKNNSR	none	0	66-80	FALSE	7.382	-32.436	526.951	3	15.12	1577.78	1	13OCt15_TaC12_KW_i03.2880.2880.3	13OCt15_TaC12_KW_i03_Velos	5	G3N131,P02253,A7MAZ5,A5PK20,G3MWV5	TaC12	i03	2880	0	0	0
51	A7MAZ5	H13_BOVIN	Histone H1.3	256.366	26.7	65	10	0		2	A5PK20,G3N131	22153.7	K|ASGPPVSELITK|A	ASGPPVSELITK	none	0	36-47	FALSE	12.378	-371.383	600.06	2	25.12	1197.66	0	13OCt15_TaC12_KW_i02.8067.8067.2	13OCt15_TaC12_KW_i02_Velos	3	P02253,A7MAZ5,G3MWV5	TaC12	i02	8067	0	0	1
51	A7MAZ5	H13_BOVIN	Histone H1.3	256.366	26.7	65	10	0		2	A5PK20,G3N131	22153.7	K|ASGPPVSELITK|A	ASGPPVSELITK	none	0	36-47	FALSE	10.208	-474.947	600.122	2	24.97	1197.66	0	13OCt15_TaC12_KW_i03.7987.7987.2	13OCt15_TaC12_KW_i03_Velos	3	P02253,A7MAZ5,G3MWV5	TaC12	i03	7987	0	0	0
51	A7MAZ5	H13_BOVIN	Histone H1.3	256.366	26.7	65	10	0		2	A5PK20,G3N131	22153.7	K|ASGPPVSELITK|A	ASGPPVSELITK	none	0	36-47	FALSE	8.724	-480.853	600.126	2	24.93	1197.66	0	13OCt15_TaC12_KW_i02.7972.7972.2	13OCt15_TaC12_KW_i02_Velos	3	P02253,A7MAZ5,G3MWV5	TaC12	i02	7972	0	0	0
51	A7MAZ5	H13_BOVIN	Histone H1.3	256.366	26.7	65	10	0		2	A5PK20,G3N131	22153.7	K|ASGPPVSELITK|A	ASGPPVSELITK	none	0	36-47	FALSE	8.137	-460.895	600.114	2	24.57	1197.66	0	13OCt15_TaC12_KW_i03.7786.7786.2	13OCt15_TaC12_KW_i03_Velos	3	P02253,A7MAZ5,G3MWV5	TaC12	i03	7786	0	0	0
51	A7MAZ5	H13_BOVIN	Histone H1.3	256.366	26.7	65	10	0		2	A5PK20,G3N131	22153.7	K|ASGPPVSELITK|A	ASGPPVSELITK	none	0	36-47	FALSE	8.018	-638.3	600.22	2	25.32	1197.66	0	13OCt15_TaC12_KW_i02.8174.8174.2	13OCt15_TaC12_KW_i02_Velos	3	P02253,A7MAZ5,G3MWV5	TaC12	i02	8174	0	0	0
51	A7MAZ5	H13_BOVIN	Histone H1.3	256.366	26.7	65	10	0		2	A5PK20,G3N131	22153.7	K|ASGPPVSELITK|A	ASGPPVSELITK	none	0	36-47	FALSE	7.965	-459.469	600.113	2	24.77	1197.66	0	13OCt15_TaC12_KW_i03.7882.7882.2	13OCt15_TaC12_KW_i03_Velos	3	P02253,A7MAZ5,G3MWV5	TaC12	i03	7882	0	0	0
51	A7MAZ5	H13_BOVIN	Histone H1.3	256.366	26.7	65	10	0		2	A5PK20,G3N131	22153.7	K|ASGPPVSELITK|A	ASGPPVSELITK	none	0	36-47	FALSE	7.802	-571.584	600.18	2	25.07	1197.66	0	13OCt15_TaC12_KW_i01.8153.8153.2	13OCt15_TaC12_KW_i01_Velos	3	P02253,A7MAZ5,G3MWV5	TaC12	i01	8153	0	0	0
51	A7MAZ5	H13_BOVIN	Histone H1.3	256.366	26.7	65	10	0		2	A5PK20,G3N131	22153.7	K|ASGPPVSELITK|A	ASGPPVSELITK	none	0	36-47	FALSE	7.603	-471.493	600.12	2	24.87	1197.66	0	13OCt15_TaC12_KW_i01.8044.8044.2	13OCt15_TaC12_KW_i01_Velos	3	P02253,A7MAZ5,G3MWV5	TaC12	i01	8044	0	0	0
51	A7MAZ5	H13_BOVIN	Histone H1.3	256.366	26.7	65	10	0		2	A5PK20,G3N131	22153.7	K|ASGPPVSELITK|A	ASGPPVSELITK	none	0	36-47	FALSE	7.463	-488.177	600.13	2	25.17	1197.66	0	13OCt15_TaC12_KW_i03.8094.8094.2	13OCt15_TaC12_KW_i03_Velos	3	P02253,A7MAZ5,G3MWV5	TaC12	i03	8094	0	0	0
51	A7MAZ5	H13_BOVIN	Histone H1.3	256.366	26.7	65	10	0		2	A5PK20,G3N131	22153.7	K|KALAAAGYDVEKNNSR|I	KALAAAGYDVEKNNSR	none	0	65-80	FALSE	9.45	-892.255	570.14	3	14.4	1705.88	2	13OCt15_TaC12_KW_i03.2510.2510.3	13OCt15_TaC12_KW_i03_Velos	5	G3N131,P02253,A7MAZ5,A5PK20,G3MWV5	TaC12	i03	2510	0	0	1
51	A7MAZ5	H13_BOVIN	Histone H1.3	256.366	26.7	65	10	0		2	A5PK20,G3N131	22153.7	K|KALAAAGYDVEKNNSR|I	KALAAAGYDVEKNNSR	none	0	65-80	FALSE	8.637	-541.034	569.94	3	14.55	1705.88	2	13OCt15_TaC12_KW_i02.2577.2577.3	13OCt15_TaC12_KW_i02_Velos	5	G3N131,P02253,A7MAZ5,A5PK20,G3MWV5	TaC12	i02	2577	0	0	0
51	A7MAZ5	H13_BOVIN	Histone H1.3	256.366	26.7	65	10	0		2	A5PK20,G3N131	22153.7	K|RKASGPPVSELITK|A	RKASGPPVSELITK	none	0	34-47	FALSE	10.289	-527.172	495.22	3	17.1	1481.86	2	13OCt15_TaC12_KW_i01.3975.3975.3	13OCt15_TaC12_KW_i01_Velos	3	P02253,A7MAZ5,G3MWV5	TaC12	i01	3975	0	0	1
51	A7MAZ5	H13_BOVIN	Histone H1.3	256.366	26.7	65	10	0		2	A5PK20,G3N131	22153.7	K|RKASGPPVSELITK|A	RKASGPPVSELITK	none	0	34-47	FALSE	8.255	-223.727	495.07	3	16.9	1481.86	2	13OCt15_TaC12_KW_i03.3819.3819.3	13OCt15_TaC12_KW_i03_Velos	3	P02253,A7MAZ5,G3MWV5	TaC12	i03	3819	0	0	0
51	A7MAZ5	H13_BOVIN	Histone H1.3	256.366	26.7	65	10	0		2	A5PK20,G3N131	22153.7	K|RKASGPPVSELITK|A	RKASGPPVSELITK	none	0	34-47	FALSE	8.251	-345.127	495.13	3	17.3	1481.86	2	13OCt15_TaC12_KW_i02.4012.4012.3	13OCt15_TaC12_KW_i02_Velos	3	P02253,A7MAZ5,G3MWV5	TaC12	i02	4012	0	0	0
51	A7MAZ5	H13_BOVIN	Histone H1.3	256.366	26.7	65	10	0		2	A5PK20,G3N131	22153.7	K|RKASGPPVSELITK|A	RKASGPPVSELITK	none	0	34-47	FALSE	8.13	-21.328	494.97	3	16.97	1481.86	2	13OCt15_TaC12_KW_i01.3902.3902.	13OCt15_TaC12_KW_i01_Velos	3	P02253,A7MAZ5,G3MWV5	TaC12	i01	3902	0	0	0
51	A7MAZ5	H13_BOVIN	Histone H1.3	256.366	26.7	65	10	0		2	A5PK20,G3N131	22153.7	K|RKASGPPVSELITK|A	RKASGPPVSELITK	none	0	34-47	FALSE	7.421	115.486	741.85	2	17.05	1481.86	2	13OCt15_TaC12_KW_i01.3945.3945.2	13OCt15_TaC12_KW_i01_Velos	3	P02253,A7MAZ5,G3MWV5	TaC12	i01	3945	0	0	0
51	A7MAZ5	H13_BOVIN	Histone H1.3	256.366	26.7	65	10	0		2	A5PK20,G3N131	22153.7	M|SETAPVAPAAPAPAEK|T	S[Acetylation_Nterm(protein)]ETAPVAPAAPAPAEK	S2[Acetylation_Nterm(protein)]	1	2-17	TRUE	9.701	-414.812	775.22	2	19.62	1547.78	0	13OCt15_TaC12_KW_i02.5228.5228.2	13OCt15_TaC12_KW_i02_Velos	1	A7MAZ5	TaC12	i02	5228	1	1	1
51	A7MAZ5	H13_BOVIN	Histone H1.3	256.366	26.7	65	10	0		2	A5PK20,G3N131	22153.7	M|SETAPVAPAAPAPAEK|T	S[Acetylation_Nterm(protein)]ETAPVAPAAPAPAEK	S2[Acetylation_Nterm(protein)]	1	2-17	TRUE	8.687	-376.077	775.19	2	19.43	1547.78	0	13OCt15_TaC12_KW_i01.5206.5206.2	13OCt15_TaC12_KW_i01_Velos	1	A7MAZ5	TaC12	i01	5206	1	0	0
51	A7MAZ5	H13_BOVIN	Histone H1.3	256.366	26.7	65	10	0		2	A5PK20,G3N131	22153.7	M|SETAPVAPAAPAPAEKTPVK|K	S[Acetylation_Nterm(protein)]ETAPVAPAAPAPAEKTPVK	S2[Acetylation_Nterm(protein)]	1	2-21	TRUE	11.263	-353.893	987.88	2	20.3	1973.05	1	13OCt15_TaC12_KW_i01.5667.5667.2	13OCt15_TaC12_KW_i01_Velos	1	A7MAZ5	TaC12	i01	5667	1	1	1
51	A7MAZ5	H13_BOVIN	Histone H1.3	256.366	26.7	65	10	0		2	A5PK20,G3N131	22153.7	M|SETAPVAPAAPAPAEKTPVK|K	S[Acetylation_Nterm(protein)]ETAPVAPAAPAPAEKTPVK	S2[Acetylation_Nterm(protein)]	1	2-21	TRUE	9.6	-384.281	987.91	2	20.48	1973.05	1	13OCt15_TaC12_KW_i01.5766.5766.2	13OCt15_TaC12_KW_i01_Velos	1	A7MAZ5	TaC12	i01	5766	1	0	0
51	A7MAZ5	H13_BOVIN	Histone H1.3	256.366	26.7	65	10	0		2	A5PK20,G3N131	22153.7	M|SETAPVAPAAPAPAEKTPVK|K	S[Acetylation_Nterm(protein)]ETAPVAPAAPAPAEKTPVK	S2[Acetylation_Nterm(protein)]	1	2-21	TRUE	8.116	-445.05	987.97	2	20.42	1973.05	1	13OCt15_TaC12_KW_i03.5660.5660.2	13OCt15_TaC12_KW_i03_Velos	1	A7MAZ5	TaC12	i03	5660	1	0	0
51	A7MAZ5	H13_BOVIN	Histone H1.3	256.366	26.7	65	10	0		2	A5PK20,G3N131	22153.7	M|SETAPVAPAAPAPAEKTPVK|K	S[Acetylation_Nterm(protein)]ETAPVAPAAPAPAEKTPVK	S2[Acetylation_Nterm(protein)]	1	2-21	TRUE	8.04	-414.666	987.94	2	20.27	1973.05	1	13OCt15_TaC12_KW_i03.5574.5574.2	13OCt15_TaC12_KW_i03_Velos	1	A7MAZ5	TaC12	i03	5574	1	0	0
51	A7MAZ5	H13_BOVIN	Histone H1.3	256.366	26.7	65	10	0		2	A5PK20,G3N131	22153.7	M|SETAPVAPAAPAPAEKTPVK|K	S[Acetylation_Nterm(protein)]ETAPVAPAAPAPAEKTPVK	S2[Acetylation_Nterm(protein)]	1	2-21	TRUE	7.574	-232.325	987.76	2	20.45	1973.05	1	13OCt15_TaC12_KW_i02.5670.5670.2	13OCt15_TaC12_KW_i02_Velos	1	A7MAZ5	TaC12	i02	5670	1	0	0
51	A7MAZ5	H13_BOVIN	Histone H1.3	256.366	26.7	65	10	0		2	A5PK20,G3N131	22153.7	R|KASGPPVSELITK|A	KASGPPVSELITK	none	0	35-47	FALSE	11.548	-733.169	443.25	3	19.92	1325.76	1	13OCt15_TaC12_KW_i01.5468.5468.3	13OCt15_TaC12_KW_i01_Velos	3	P02253,A7MAZ5,G3MWV5	TaC12	i01	5468	0	0	1
51	A7MAZ5	H13_BOVIN	Histone H1.3	256.366	26.7	65	10	0		2	A5PK20,G3N131	22153.7	R|KASGPPVSELITK|A	KASGPPVSELITK	none	0	35-47	FALSE	11.479	-642.779	443.21	3	20.27	1325.76	1	13OCt15_TaC12_KW_i02.5569.5569.3	13OCt15_TaC12_KW_i02_Velos	3	P02253,A7MAZ5,G3MWV5	TaC12	i02	5569	0	0	0
51	A7MAZ5	H13_BOVIN	Histone H1.3	256.366	26.7	65	10	0		2	A5PK20,G3N131	22153.7	R|KASGPPVSELITK|A	KASGPPVSELITK	none	0	35-47	FALSE	11.295	-535.254	664.24	2	19.92	1325.76	1	13OCt15_TaC12_KW_i03.5395.5395.2	13OCt15_TaC12_KW_i03_Velos	3	P02253,A7MAZ5,G3MWV5	TaC12	i03	5395	0	0	0
51	A7MAZ5	H13_BOVIN	Histone H1.3	256.366	26.7	65	10	0		2	A5PK20,G3N131	22153.7	R|KASGPPVSELITK|A	KASGPPVSELITK	none	0	35-47	FALSE	11.287	-37.709	663.91	2	19.87	1325.76	1	13OCt15_TaC12_KW_i01.5443.5443.2	13OCt15_TaC12_KW_i01_Velos	3	P02253,A7MAZ5,G3MWV5	TaC12	i01	5443	0	0	0
51	A7MAZ5	H13_BOVIN	Histone H1.3	256.366	26.7	65	10	0		2	A5PK20,G3N131	22153.7	R|KASGPPVSELITK|A	KASGPPVSELITK	none	0	35-47	FALSE	11.055	-687.976	443.23	3	20.07	1325.76	1	13OCt15_TaC12_KW_i02.5469.5469.3	13OCt15_TaC12_KW_i02_Velos	3	P02253,A7MAZ5,G3MWV5	TaC12	i02	5469	0	0	0
51	A7MAZ5	H13_BOVIN	Histone H1.3	256.366	26.7	65	10	0		2	A5PK20,G3N131	22153.7	R|KASGPPVSELITK|A	KASGPPVSELITK	none	0	35-47	FALSE	10.528	-505.113	664.22	2	20.12	1325.76	1	13OCt15_TaC12_KW_i02.5493.5493.2	13OCt15_TaC12_KW_i02_Velos	3	P02253,A7MAZ5,G3MWV5	TaC12	i02	5493	0	0	0
51	A7MAZ5	H13_BOVIN	Histone H1.3	256.366	26.7	65	10	0		2	A5PK20,G3N131	22153.7	R|KASGPPVSELITK|A	KASGPPVSELITK	none	0	35-47	FALSE	10.314	-687.976	443.23	3	20.08	1325.76	1	13OCt15_TaC12_KW_i01.5556.5556.3	13OCt15_TaC12_KW_i01_Velos	3	P02253,A7MAZ5,G3MWV5	TaC12	i01	5556	0	0	0
51	A7MAZ5	H13_BOVIN	Histone H1.3	256.366	26.7	65	10	0		2	A5PK20,G3N131	22153.7	R|KASGPPVSELITK|A	KASGPPVSELITK	none	0	35-47	FALSE	10.211	-625.663	664.3	2	19.75	1325.76	1	13OCt15_TaC12_KW_i03.5311.5311.2	13OCt15_TaC12_KW_i03_Velos	3	P02253,A7MAZ5,G3MWV5	TaC12	i03	5311	0	0	0
51	A7MAZ5	H13_BOVIN	Histone H1.3	256.366	26.7	65	10	0		2	A5PK20,G3N131	22153.7	R|KASGPPVSELITK|A	KASGPPVSELITK	none	0	35-47	FALSE	10.04	-505.113	664.22	2	20.03	1325.76	1	13OCt15_TaC12_KW_i01.5525.5525.2	13OCt15_TaC12_KW_i01_Velos	3	P02253,A7MAZ5,G3MWV5	TaC12	i01	5525	0	0	0
51	A7MAZ5	H13_BOVIN	Histone H1.3	256.366	26.7	65	10	0		2	A5PK20,G3N131	22153.7	R|KASGPPVSELITK|A	KASGPPVSELITK	none	0	35-47	FALSE	9.871	-620.179	443.2	3	19.85	1325.76	1	13OCt15_TaC12_KW_i03.5365.5365.3	13OCt15_TaC12_KW_i03_Velos	3	P02253,A7MAZ5,G3MWV5	TaC12	i03	5365	0	0	0
51	A7MAZ5	H13_BOVIN	Histone H1.3	256.366	26.7	65	10	0		2	A5PK20,G3N131	22153.7	R|KASGPPVSELITK|A	KASGPPVSELITK	none	0	35-47	FALSE	9.272	-444.828	664.18	2	20.3	1325.76	1	13OCt15_TaC12_KW_i02.5592.5592.2	13OCt15_TaC12_KW_i02_Velos	3	P02253,A7MAZ5,G3MWV5	TaC12	i02	5592	0	0	0
51	A7MAZ5	H13_BOVIN	Histone H1.3	256.366	26.7	65	10	0		2	A5PK20,G3N131	22153.7	R|KASGPPVSELITK|A	KASGPPVSELITK	none	0	35-47	FALSE	8.781	-505.113	664.22	2	19.93	1325.76	1	13OCt15_TaC12_KW_i02.5399.5399.2	13OCt15_TaC12_KW_i02_Velos	3	P02253,A7MAZ5,G3MWV5	TaC12	i02	5399	0	0	0
51	A7MAZ5	H13_BOVIN	Histone H1.3	256.366	26.7	65	10	0		2	A5PK20,G3N131	22153.7	R|SGVSLAALK|K	SGVSLAALK	none	0	56-64	FALSE	9.041	-359.415	423.41	2	21.57	844.502	0	13OCt15_TaC12_KW_i03.6251.6251.2	13OCt15_TaC12_KW_i03_Velos	5	G3N131,P02253,A7MAZ5,A5PK20,G3MWV5	TaC12	i03	6251	0	0	1
51	A7MAZ5	H13_BOVIN	Histone H1.3	256.366	26.7	65	10	0		2	A5PK20,G3N131	22153.7	R|SGVSLAALKK|A	SGVSLAALKK	none	0	56-65	FALSE	9.063	-604.895	487.6	2	16.98	972.597	1	13OCt15_TaC12_KW_i03.3862.3862.2	13OCt15_TaC12_KW_i03_Velos	5	G3N131,P02253,A7MAZ5,A5PK20,G3MWV5	TaC12	i03	3862	0	0	1
51	A7MAZ5	H13_BOVIN	Histone H1.3	256.366	26.7	65	10	0		2	A5PK20,G3N131	22153.7	R|SGVSLAALKK|A	SGVSLAALKK	none	0	56-65	FALSE	8.78	-707.578	487.65	2	17.22	972.597	1	13OCt15_TaC12_KW_i02.3976.3976.2	13OCt15_TaC12_KW_i02_Velos	5	G3N131,P02253,A7MAZ5,A5PK20,G3MWV5	TaC12	i02	3976	0	0	0
232	A7MB50	A7MB50_BOVIN	TBCD protein	30.083	2.99	3	2	1	Q28205	0		129966	K|EIQNDPAALEDFGGTLLQVFEDNLLNDR|V	EIQNDPAALEDFGGTLLQ[DEAMID]VFEDNLLNDR	Q1009[DEAMID]	1	992-1019	FALSE	10.996	-522.156	1050.39	3	69.9	3146.5	0	13OCt15_TaC12_KW_i02.29575.29575.3	13OCt15_TaC12_KW_i02_Velos	2	Q28205,A7MB50	TaC12	i02	29575	1	1	1
232	A7MB50	A7MB50_BOVIN	TBCD protein	30.083	2.99	3	2	1	Q28205	0		129966	K|EIQNDPAALEDFGGTLLQVFEDNLLNDR|V	EIQNDPAALEDFGGTLLQVFEDN[DEAMID]LLNDR	N1014[DEAMID]	1	992-1019	FALSE	9.813	1.962	1049.84	3	69.65	3146.5	0	13OCt15_TaC12_KW_i01.30211.30211.	13OCt15_TaC12_KW_i01_Velos	2	Q28205,A7MB50	TaC12	i01	30211	1	0	0
232	A7MB50	A7MB50_BOVIN	TBCD protein	30.083	2.99	3	2	1	Q28205	0		129966	K|EIQNDPAALEDFGGTLLQVFEDNLLNDRVSVPLLK|T	EIQNDPAALEDFGGTLLQVFEDN[DEAMID]LLNDRVSVPLLK	N1014[DEAMID]	1	992-1026	FALSE	9.202	-288.132	1295.71	3	70.95	3882.99	1	13OCt15_TaC12_KW_i01.30747.30747.3	13OCt15_TaC12_KW_i01_Velos	2	Q28205,A7MB50	TaC12	i01	30747	1	1	1
71	A7MBJ5	CAND1_BOVIN	Cullin-associated NEDD8-dissociated protein 1	175.901	16.59	31	8	0		0		136376	K|QTRPVQSWLCDPDAMEQGETPLTMLQSQVPNIVK|A	Q[DEAMID]TRPVQSWLC[Cys_CAM]DPDAMEQGETPLTMLQSQVPNIVK	Q404[DEAMID] C413[Cys_CAM]	2	404-437	TRUE	9.717	58.125	1299.89	3	50.75	3896.88	1	13OCt15_TaC12_KW_i01.21235.21235.3	13OCt15_TaC12_KW_i01_Velos	1	A7MBJ5	TaC12	i01	21235	1	1	1
71	A7MBJ5	CAND1_BOVIN	Cullin-associated NEDD8-dissociated protein 1	175.901	16.59	31	8	0		0		136376	K|QTRPVQSWLCDPDAMEQGETPLTMLQSQVPNIVK|A	Q[DEAMID]TRPVQSWLC[Cys_CAM]DPDAMEQGETPLTMLQSQVPNIVK	Q404[DEAMID] C413[Cys_CAM]	2	404-437	TRUE	8.909	-188.194	1300.21	3	50.62	3896.88	1	13OCt15_TaC12_KW_i03.20946.20946.3	13OCt15_TaC12_KW_i03_Velos	1	A7MBJ5	TaC12	i03	20946	1	0	0
71	A7MBJ5	CAND1_BOVIN	Cullin-associated NEDD8-dissociated protein 1	175.901	16.59	31	8	0		0		136376	K|SAASYALGSISVGNLPEYLPFVLQEITSQPK|R	SAASYALGSISVGNLPEYLPFVLQEITSQPK	none	0	874-904	TRUE	12.306	-201.486	1094.13	3	65.27	3278.71	0	13OCt15_TaC12_KW_i01.28297.28297.3	13OCt15_TaC12_KW_i01_Velos	1	A7MBJ5	TaC12	i01	28297	1	1	1
71	A7MBJ5	CAND1_BOVIN	Cullin-associated NEDD8-dissociated protein 1	175.901	16.59	31	8	0		0		136376	K|SAASYALGSISVGNLPEYLPFVLQEITSQPK|R	SAASYALGSISVGNLPEYLPFVLQ[DEAMID]EITSQPK	Q897[DEAMID]	1	874-904	TRUE	11.921	-440.928	1094.72	3	65.38	3279.69	0	13OCt15_TaC12_KW_i02.27766.27766.3	13OCt15_TaC12_KW_i02_Velos	1	A7MBJ5	TaC12	i02	27766	1	0	0
71	A7MBJ5	CAND1_BOVIN	Cullin-associated NEDD8-dissociated protein 1	175.901	16.59	31	8	0		0		136376	K|SAASYALGSISVGNLPEYLPFVLQEITSQPK|R	SAASYALGSISVGNLPEYLPFVLQ[DEAMID]EITSQPK	Q897[DEAMID]	1	874-904	TRUE	11.424	-11.204	1094.25	3	65.22	3279.69	0	13OCt15_TaC12_KW_i03.27728.27728.3	13OCt15_TaC12_KW_i03_Velos	1	A7MBJ5	TaC12	i03	27728	1	0	0
71	A7MBJ5	CAND1_BOVIN	Cullin-associated NEDD8-dissociated protein 1	175.901	16.59	31	8	0		0		136376	K|SAASYALGSISVGNLPEYLPFVLQEITSQPK|R	SAASYALGSISVGNLPEYLPFVLQ[DEAMID]EITSQPK	Q897[DEAMID]	1	874-904	TRUE	10.857	16.238	1094.22	3	65.02	3279.69	0	13OCt15_TaC12_KW_i03.27645.27645.3	13OCt15_TaC12_KW_i03_Velos	1	A7MBJ5	TaC12	i03	27645	1	0	0
71	A7MBJ5	CAND1_BOVIN	Cullin-associated NEDD8-dissociated protein 1	175.901	16.59	31	8	0		0		136376	K|SAASYALGSISVGNLPEYLPFVLQEITSQPK|R	SAASYALGSISVGNLPEYLPFVLQ[DEAMID]EITSQPK	Q897[DEAMID]	1	874-904	TRUE	9.723	-367.809	1094.64	3	65.57	3279.69	0	13OCt15_TaC12_KW_i02.27843.27843.3	13OCt15_TaC12_KW_i02_Velos	1	A7MBJ5	TaC12	i02	27843	1	0	0
71	A7MBJ5	CAND1_BOVIN	Cullin-associated NEDD8-dissociated protein 1	175.901	16.59	31	8	0		0		136376	K|SAASYALGSISVGNLPEYLPFVLQEITSQPK|R	SAASYALGSISVGN[DEAMID]LPEYLPFVLQEITSQPK	N887[DEAMID]	1	874-904	TRUE	9.585	-184.967	1094.44	3	65.75	3279.69	0	13OCt15_TaC12_KW_i02.27923.27923.3	13OCt15_TaC12_KW_i02_Velos	1	A7MBJ5	TaC12	i02	27923	1	0	0
71	A7MBJ5	CAND1_BOVIN	Cullin-associated NEDD8-dissociated protein 1	175.901	16.59	31	8	0		0		136376	K|SAASYALGSISVGNLPEYLPFVLQEITSQPK|R	SAASYALGSISVGNLPEYLPFVLQEITSQPK	none	0	874-904	TRUE	8.075	-512.362	1094.47	3	65.1	3278.71	0	13OCt15_TaC12_KW_i01.28225.28225.	13OCt15_TaC12_KW_i01_Velos	1	A7MBJ5	TaC12	i01	28225	1	0	0
71	A7MBJ5	CAND1_BOVIN	Cullin-associated NEDD8-dissociated protein 1	175.901	16.59	31	8	0		0		136376	K|SVILEAFSSPSEEVK|S	SVILEAFSSPSEEVK	none	0	859-873	TRUE	8.806	-86.859	811.49	2	33.32	1620.83	0	13OCt15_TaC12_KW_i03.12234.12234.2	13OCt15_TaC12_KW_i03_Velos	1	A7MBJ5	TaC12	i03	12234	1	1	1
71	A7MBJ5	CAND1_BOVIN	Cullin-associated NEDD8-dissociated protein 1	175.901	16.59	31	8	0		0		136376	K|SVILEAFSSPSEEVK|S	SVILEAFSSPSEEVK	none	0	859-873	TRUE	8.571	-358.205	811.71	2	33.3	1620.83	0	13OCt15_TaC12_KW_i01.12381.12381.2	13OCt15_TaC12_KW_i01_Velos	1	A7MBJ5	TaC12	i01	12381	1	0	0
71	A7MBJ5	CAND1_BOVIN	Cullin-associated NEDD8-dissociated protein 1	175.901	16.59	31	8	0		0		136376	K|SVILEAFSSPSEEVK|S	SVILEAFSSPSEEVK	none	0	859-873	TRUE	7.659	-419.854	811.76	2	33.62	1620.83	0	13OCt15_TaC12_KW_i02.12386.12386.2	13OCt15_TaC12_KW_i02_Velos	1	A7MBJ5	TaC12	i02	12386	1	0	0
71	A7MBJ5	CAND1_BOVIN	Cullin-associated NEDD8-dissociated protein 1	175.901	16.59	31	8	0		0		136376	R|AISCMGQIICNLGDNLGSDLPNTLQIFLER|L	AISC[Cys_CAM]MGQIIC[Cys_CAM]NLGDNLGSDLPNTLQ[DEAMID]IFLER	C592[Cys_CAM] C598[Cys_CAM] Q613[DEAMID]	3	589-618	TRUE	11.477	-85.439	1121.98	3	64.57	3362.63	0	13OCt15_TaC12_KW_i02.27442.27442.	13OCt15_TaC12_KW_i02_Velos	1	A7MBJ5	TaC12	i02	27442	1	1	1
71	A7MBJ5	CAND1_BOVIN	Cullin-associated NEDD8-dissociated protein 1	175.901	16.59	31	8	0		0		136376	R|AISCMGQIICNLGDNLGSDLPNTLQIFLER|L	AISC[Cys_CAM]MGQIIC[Cys_CAM]NLGDN[DEAMID]LGSDLPNTLQIFLER	C592[Cys_CAM] C598[Cys_CAM] N603[DEAMID]	3	589-618	TRUE	11.296	-31.916	1121.92	3	64.2	3362.63	0	13OCt15_TaC12_KW_i01.27821.27821.3	13OCt15_TaC12_KW_i01_Velos	1	A7MBJ5	TaC12	i01	27821	1	0	0
71	A7MBJ5	CAND1_BOVIN	Cullin-associated NEDD8-dissociated protein 1	175.901	16.59	31	8	0		0		136376	R|AISCMGQIICNLGDNLGSDLPNTLQIFLER|L	AISC[Cys_CAM]MGQIIC[Cys_CAM]NLGDN[DEAMID]LGSDLPNTLQIFLER	C592[Cys_CAM] C598[Cys_CAM] N603[DEAMID]	3	589-618	TRUE	10.61	-477.768	1122.42	3	64.4	3362.63	0	13OCt15_TaC12_KW_i01.27912.27912.3	13OCt15_TaC12_KW_i01_Velos	1	A7MBJ5	TaC12	i01	27912	1	0	0
71	A7MBJ5	CAND1_BOVIN	Cullin-associated NEDD8-dissociated protein 1	175.901	16.59	31	8	0		0		136376	R|AISCMGQIICNLGDNLGSDLPNTLQIFLER|L	AISC[Cys_CAM]MGQIIC[Cys_CAM]NLGDNLGSDLPNTLQ[DEAMID]IFLER	C592[Cys_CAM] C598[Cys_CAM] Q613[DEAMID]	3	589-618	TRUE	9.566	-451.028	1122.39	3	64.35	3362.63	0	13OCt15_TaC12_KW_i03.27379.27379.3	13OCt15_TaC12_KW_i03_Velos	1	A7MBJ5	TaC12	i03	27379	1	0	0
71	A7MBJ5	CAND1_BOVIN	Cullin-associated NEDD8-dissociated protein 1	175.901	16.59	31	8	0		0		136376	R|AVAALLTIPEAEKSPLMSEFQSQISSNPELAAIFESIQK|D	AVAALLTIPEAEKSPLMSEFQ[DEAMID]SQISSNPELAAIFESIQK	Q1199[DEAMID]	1	1179-1217	TRUE	9.103	-186.932	1397.32	3	63.72	4188.15	1	13OCt15_TaC12_KW_i03.27097.27097.3	13OCt15_TaC12_KW_i03_Velos	1	A7MBJ5	TaC12	i03	27097	1	1	1
71	A7MBJ5	CAND1_BOVIN	Cullin-associated NEDD8-dissociated protein 1	175.901	16.59	31	8	0		0		136376	R|AVAALLTIPEAEKSPLMSEFQSQISSNPELAAIFESIQK|D	AVAALLTIPEAEKSPLMSEFQ[DEAMID]SQISSNPELAAIFESIQK	Q1199[DEAMID]	1	1179-1217	TRUE	8.584	-471.528	1048.54	4	63.82	4188.15	1	13OCt15_TaC12_KW_i03.27144.27144.4	13OCt15_TaC12_KW_i03_Velos	1	A7MBJ5	TaC12	i03	27144	1	0	0
71	A7MBJ5	CAND1_BOVIN	Cullin-associated NEDD8-dissociated protein 1	175.901	16.59	31	8	0		0		136376	R|QGGLLVNFHPSILTCLLPQLTSPR|L	QGGLLVNFHPSILTC[Cys_CAM]LLPQLTSPR	C179[Cys_CAM]	1	165-188	TRUE	12.85	-537.577	888.3	3	54.88	2660.45	0	13OCt15_TaC12_KW_i03.23067.23067.3	13OCt15_TaC12_KW_i03_Velos	1	A7MBJ5	TaC12	i03	23067	1	1	1
71	A7MBJ5	CAND1_BOVIN	Cullin-associated NEDD8-dissociated protein 1	175.901	16.59	31	8	0		0		136376	R|QGGLLVNFHPSILTCLLPQLTSPR|L	Q[DEAMID]GGLLVNFHPSILTC[Cys_CAM]LLPQLTSPR	Q165[DEAMID] C179[Cys_CAM]	2	165-188	TRUE	11.875	-167.914	888.3	3	55.38	2661.43	0	13OCt15_TaC12_KW_i02.23305.23305.3	13OCt15_TaC12_KW_i02_Velos	1	A7MBJ5	TaC12	i02	23305	1	0	0
71	A7MBJ5	CAND1_BOVIN	Cullin-associated NEDD8-dissociated protein 1	175.901	16.59	31	8	0		0		136376	R|QGGLLVNFHPSILTCLLPQLTSPR|L	QGGLLVNFHPSILTC[Cys_CAM]LLPQLTSPR	C179[Cys_CAM]	1	165-188	TRUE	11.106	-515.049	888.28	3	54.8	2660.45	0	13OCt15_TaC12_KW_i01.23299.23299.3	13OCt15_TaC12_KW_i01_Velos	1	A7MBJ5	TaC12	i01	23299	1	0	0
71	A7MBJ5	CAND1_BOVIN	Cullin-associated NEDD8-dissociated protein 1	175.901	16.59	31	8	0		0		136376	R|TYIQCIAAISR|Q	TYIQC[Cys_CAM]IAAISR	C237[Cys_CAM]	1	233-243	TRUE	7.392	-335.946	648.56	2	30.17	1294.67	0	13OCt15_TaC12_KW_i02.10642.10642.2	13OCt15_TaC12_KW_i02_Velos	1	A7MBJ5	TaC12	i02	10642	1	1	1
154	A7Z066	A7Z066_BOVIN	Canx protein	62.261	15.85	11	3	0		0		67775.5	K|CESAPGCGVWQRPMIDNPNYK|G	C[Cys_CAM]ESAPGC[Cys_CAM]GVWQ[DEAMID]RPMIDNPNYK	C361[Cys_CAM] C367[Cys_CAM] Q371[DEAMID]	3	361-381	TRUE	8.642	-139.672	827.48	3	27.53	2479.07	1	13OCt15_TaC12_KW_i01.9422.9422.3	13OCt15_TaC12_KW_i01_Velos	1	A7Z066	TaC12	i01	9422	1	1	1
154	A7Z066	A7Z066_BOVIN	Canx protein	62.261	15.85	11	3	0		0		67775.5	K|LNKPFIFDTKPLIVQYEVNFQNGIECGGAYVK|L	LN[DEAMID]KPFIFDTKPLIVQYEVNFQNGIEC[Cys_CAM]GGAYVK	N137[DEAMID] C161[Cys_CAM]	2	136-167	TRUE	9.052	-172.281	1235.18	3	48.13	3701.88	2	13OCt15_TaC12_KW_i01.19905.19905.3	13OCt15_TaC12_KW_i01_Velos	1	A7Z066	TaC12	i01	19905	1	1	1
154	A7Z066	A7Z066_BOVIN	Canx protein	62.261	15.85	11	3	0		0		67775.5	K|LNKPFIFDTKPLIVQYEVNFQNGIECGGAYVK|L	LNKPFIFDTKPLIVQYEVN[DEAMID]FQNGIEC[Cys_CAM]GGAYVK	N154[DEAMID] C161[Cys_CAM]	2	136-167	TRUE	8.241	-382.868	1235.44	3	48.52	3701.88	2	13OCt15_TaC12_KW_i02.19890.19890.3	13OCt15_TaC12_KW_i02_Velos	1	A7Z066	TaC12	i02	19890	1	0	0
154	A7Z066	A7Z066_BOVIN	Canx protein	62.261	15.85	11	3	0		0		67775.5	K|LNKPFIFDTKPLIVQYEVNFQNGIECGGAYVK|L	LNKPFIFDTKPLIVQYEVN[DEAMID]FQNGIEC[Cys_CAM]GGAYVK	N154[DEAMID] C161[Cys_CAM]	2	136-167	TRUE	7.993	-348.511	926.8	4	48.08	3701.88	2	13OCt15_TaC12_KW_i03.19670.19670.4	13OCt15_TaC12_KW_i03_Velos	1	A7Z066	TaC12	i03	19670	1	0	0
154	A7Z066	A7Z066_BOVIN	Canx protein	62.261	15.85	11	3	0		0		67775.5	K|LNKPFIFDTKPLIVQYEVNFQNGIECGGAYVK|L	LNKPFIFDTKPLIVQYEVN[DEAMID]FQNGIEC[Cys_CAM]GGAYVK	N154[DEAMID] C161[Cys_CAM]	2	136-167	TRUE	7.62	-56.886	926.53	4	48.02	3701.88	2	13OCt15_TaC12_KW_i01.19848.19848.4	13OCt15_TaC12_KW_i01_Velos	1	A7Z066	TaC12	i01	19848	1	0	0
154	A7Z066	A7Z066_BOVIN	Canx protein	62.261	15.85	11	3	0		0		67775.5	K|THLYTLILNPDNSFEILVDQSVVNSGNLLHDMTPPVNPSR|E	THLYTLILNPDNSFEILVDQSVVNSGN[DEAMID]LLHDMTPPVNPSR	N262[DEAMID]	1	236-275	TRUE	9.183	-129.735	1116.21	4	60.98	4460.23	0	13OCt15_TaC12_KW_i01.26329.26329.4	13OCt15_TaC12_KW_i01_Velos	1	A7Z066	TaC12	i01	26329	1	1	1
154	A7Z066	A7Z066_BOVIN	Canx protein	62.261	15.85	11	3	0		0		67775.5	K|THLYTLILNPDNSFEILVDQSVVNSGNLLHDMTPPVNPSR|E	THLYTLILNPDNSFEILVDQSVVN[DEAMID]SGNLLHDMTPPVNPSR	N259[DEAMID]	1	236-275	TRUE	8.554	318.756	1115.71	4	60.7	4460.23	0	13OCt15_TaC12_KW_i03.25800.25800.4	13OCt15_TaC12_KW_i03_Velos	1	A7Z066	TaC12	i03	25800	1	0	0
154	A7Z066	A7Z066_BOVIN	Canx protein	62.261	15.85	11	3	0		0		67775.5	K|THLYTLILNPDNSFEILVDQSVVNSGNLLHDMTPPVNPSR|E	THLYTLILNPDNSFEILVDQSVVNSGN[DEAMID]LLHDMTPPVNPSR	N262[DEAMID]	1	236-275	TRUE	8.503	-174.562	1116.26	4	60.77	4460.23	0	13OCt15_TaC12_KW_i01.26230.26230.4	13OCt15_TaC12_KW_i01_Velos	1	A7Z066	TaC12	i01	26230	1	0	0
116	B0JYL6	B0JYL6_BOVIN	STAT1 protein	95.257	11.65	10	5	0		1	E1BPP7	86930.4	M|SQWYELQQLESK|Y	S[Acetylation_Nterm(protein)]QWYELQQLESK	S2[Acetylation_Nterm(protein)]	1	2-13	TRUE	7.398	29.394	790.86	2	38.37	1579.75	0	13OCt15_TaC12_KW_i01.14954.14954.2	13OCt15_TaC12_KW_i01_Velos	1	B0JYL6	TaC12	i01	14954	1	1	1
116	B0JYL6	B0JYL6_BOVIN	STAT1 protein	95.257	11.65	10	5	0		1	E1BPP7	86930.4	R|FHDLLSQLDDQYSR|F	FHDLLSQLDDQYSR	none	0	57-70	FALSE	9.723	-392.517	579.84	3	33.18	1735.82	0	13OCt15_TaC12_KW_i01.12319.12319.3	13OCt15_TaC12_KW_i01_Velos	2	B0JYL6,E1BPP7	TaC12	i01	12319	1	1	1
116	B0JYL6	B0JYL6_BOVIN	STAT1 protein	95.257	11.65	10	5	0		1	E1BPP7	86930.4	R|QQSACIGGPPNACLDQLQNWFTIVAESLQQVR|Q	QQSAC[Cys_CAM]IGGPPNAC[Cys_CAM]LDQLQ[DEAMID]NWFTIVAESLQQVR	C247[Cys_CAM] C255[Cys_CAM] Q260[DEAMID]	3	243-274	FALSE	12.552	55.682	1210.52	3	67.65	3628.74	0	13OCt15_TaC12_KW_i03.28723.28723.3	13OCt15_TaC12_KW_i03_Velos	2	B0JYL6,E1BPP7	TaC12	i03	28723	1	1	1
116	B0JYL6	B0JYL6_BOVIN	STAT1 protein	95.257	11.65	10	5	0		1	E1BPP7	86930.4	R|QQSACIGGPPNACLDQLQNWFTIVAESLQQVR|Q	QQSAC[Cys_CAM]IGGPPNAC[Cys_CAM]LDQLQ[DEAMID]NWFTIVAESLQQVR	C247[Cys_CAM] C255[Cys_CAM] Q260[DEAMID]	3	243-274	FALSE	12.447	-208.832	1210.84	3	67.62	3628.74	0	13OCt15_TaC12_KW_i01.29342.29342.3	13OCt15_TaC12_KW_i01_Velos	2	B0JYL6,E1BPP7	TaC12	i01	29342	1	0	0
116	B0JYL6	B0JYL6_BOVIN	STAT1 protein	95.257	11.65	10	5	0		1	E1BPP7	86930.4	R|QQSACIGGPPNACLDQLQNWFTIVAESLQQVR|Q	QQSAC[Cys_CAM]IGGPPNAC[Cys_CAM]LDQLQNWFTIVAESLQ[DEAMID]QVR	C247[Cys_CAM] C255[Cys_CAM] Q271[DEAMID]	3	243-274	FALSE	11.621	-258.413	1210.9	3	67.93	3628.74	0	13OCt15_TaC12_KW_i02.28811.28811.3	13OCt15_TaC12_KW_i02_Velos	2	B0JYL6,E1BPP7	TaC12	i02	28811	1	0	0
97	E1B7C4	E1B7C4_BOVIN	Uncharacterized protein	118.602	7.16	13	7	0		0		248024	K|HANSADTSFSKDVLNSIAAFSSIAISTVTHADSR|A	HANSADTSFSKDVLN[DEAMID]SIAAFSSIAISTVTHADSR	N1281[DEAMID]	1	1267-1300	TRUE	9.51	-241.71	1174.86	3	65.12	3520.71	1	13OCt15_TaC12_KW_i02.27656.27656.3	13OCt15_TaC12_KW_i02_Velos	1	E1B7C4	TaC12	i02	27656	1	1	1
97	E1B7C4	E1B7C4_BOVIN	Uncharacterized protein	118.602	7.16	13	7	0		0		248024	K|HANSADTSFSKDVLNSIAAFSSIAISTVTHADSR|A	HANSADTSFSKDVLN[DEAMID]SIAAFSSIAISTVTHADSR	N1281[DEAMID]	1	1267-1300	TRUE	8.761	-343.902	1174.98	3	64.65	3520.71	1	13OCt15_TaC12_KW_i01.28020.28020.3	13OCt15_TaC12_KW_i01_Velos	1	E1B7C4	TaC12	i01	28020	1	0	0
97	E1B7C4	E1B7C4_BOVIN	Uncharacterized protein	118.602	7.16	13	7	0		0		248024	K|ILVQNEEDEISTTVTR|V	ILVQNEEDEISTTVTR	none	0	925-940	TRUE	8.492	-440.486	924.38	2	27.75	1845.93	0	13OCt15_TaC12_KW_i03.9401.9401.2	13OCt15_TaC12_KW_i03_Velos	1	E1B7C4	TaC12	i03	9401	1	1	1
97	E1B7C4	E1B7C4_BOVIN	Uncharacterized protein	118.602	7.16	13	7	0		0		248024	K|TYQNDPLRDLLFFPSDDFSTTTVSWDIR|T	TYQ[DEAMID]NDPLRDLLFFPSDDFSTTTVSWDIR	Q78[DEAMID]	1	76-103	TRUE	9.188	-238.87	1117.8	3	56.02	3349.58	1	13OCt15_TaC12_KW_i03.23618.23618.3	13OCt15_TaC12_KW_i03_Velos	1	E1B7C4	TaC12	i03	23618	1	1	1
97	E1B7C4	E1B7C4_BOVIN	Uncharacterized protein	118.602	7.16	13	7	0		0		248024	K|YAYIQVTYVTPFFEEKEIEDR|K	YAYIQVTYVTPFFEEKEIEDR	none	0	1923-1943	TRUE	7.855	-548.582	881.25	3	44.07	2639.28	1	13OCt15_TaC12_KW_i02.17664.17664.3	13OCt15_TaC12_KW_i02_Velos	1	E1B7C4	TaC12	i02	17664	1	1	1
97	E1B7C4	E1B7C4_BOVIN	Uncharacterized protein	118.602	7.16	13	7	0		0		248024	R|APSPEVSDFFSILDVCLQNFR|Y	APSPEVSDFFSILDVC[Cys_CAM]LQ[DEAMID]NFR	C1388[Cys_CAM] Q1390[DEAMID]	2	1373-1393	TRUE	11.187	135.948	1221.42	2	62.63	2441.16	0	13OCt15_TaC12_KW_i01.27106.27106.2	13OCt15_TaC12_KW_i01_Velos	1	E1B7C4	TaC12	i01	27106	1	1	1
97	E1B7C4	E1B7C4_BOVIN	Uncharacterized protein	118.602	7.16	13	7	0		0		248024	R|FFQLTQLPDNSYIMNFYKDEK|I	FFQLTQLPDN[DEAMID]SYIMNFYKDEK	N232[DEAMID]	1	223-243	TRUE	8.616	-328.202	881.71	3	47.23	2641.24	1	13OCt15_TaC12_KW_i01.19461.19461.	13OCt15_TaC12_KW_i01_Velos	1	E1B7C4	TaC12	i01	19461	1	1	1
97	E1B7C4	E1B7C4_BOVIN	Uncharacterized protein	118.602	7.16	13	7	0		0		248024	R|LIKEDQLEYQEELR|S	LIKEDQLEYQEELR	none	0	2097-2110	TRUE	7.916	-379.244	903.81	2	25.08	1804.92	1	13OCt15_TaC12_KW_i02.8051.8051.2	13OCt15_TaC12_KW_i02_Velos	1	E1B7C4	TaC12	i02	8051	1	1	1
97	E1B7C4	E1B7C4_BOVIN	Uncharacterized protein	118.602	7.16	13	7	0		0		248024	R|LIKEDQLEYQEELR|S	LIKEDQLEYQEELR	none	0	2097-2110	TRUE	7.531	30.603	903.44	2	24.62	1804.92	1	13OCt15_TaC12_KW_i03.7805.7805.2	13OCt15_TaC12_KW_i03_Velos	1	E1B7C4	TaC12	i03	7805	1	0	0
170	E1B7K5	E1B7K5_BOVIN	Uncharacterized protein	52.643	3.89	5	4	0		0		225121	K|HSTSGTDEGEDGDEPDDGGSDAVDLLPR|T	HSTSGTDEGEDGDEPDDGGSDAVDLLPR	none	0	827-854	TRUE	8.627	343.763	948.07	3	27.23	2842.16	0	13OCt15_TaC12_KW_i02.9153.9153.	13OCt15_TaC12_KW_i02_Velos	1	E1B7K5	TaC12	i02	9153	1	1	1
170	E1B7K5	E1B7K5_BOVIN	Uncharacterized protein	52.643	3.89	5	4	0		0		225121	K|NSSQFFQSYVER|G	NSSQFFQ[DEAMID]SYVER	Q1877[DEAMID]	1	1871-1882	TRUE	8.288	105.648	746.76	2	28.52	1491.66	0	13OCt15_TaC12_KW_i03.9793.9793.2	13OCt15_TaC12_KW_i03_Velos	1	E1B7K5	TaC12	i03	9793	1	1	1
170	E1B7K5	E1B7K5_BOVIN	Uncharacterized protein	52.643	3.89	5	4	0		0		225121	K|QRAECLEELGCLVESYGMNVCQPTPGK|A	Q[DEAMID]RAEC[Cys_CAM]LEELGC[Cys_CAM]LVESYGMNVC[Cys_CAM]QPTPGK	Q1340[DEAMID] C1344[Cys_CAM] C1350[Cys_CAM] C1360[Cys_CAM]	4	1340-1366	TRUE	8.367	-494.278	1043.32	3	45.47	3125.39	1	13OCt15_TaC12_KW_i02.18372.18372.	13OCt15_TaC12_KW_i02_Velos	1	E1B7K5	TaC12	i02	18372	1	1	1
223	E1B887	E1B887_BOVIN	Serine/threonine-protein kinase RIO1	33.54	6.87	3	2	0		0		65188.8	K|INLDKLNVTDSVINKVTEK|S	INLDKLN[DEAMID]VTDSVINKVTEK	N126[DEAMID]	1	120-138	TRUE	8.434	347.93	715.15	3	34.17	2143.17	2	13OCt15_TaC12_KW_i02.12670.12670.3	13OCt15_TaC12_KW_i02_Velos	1	E1B887	TaC12	i02	12670	1	1	1
223	E1B887	E1B887_BOVIN	Serine/threonine-protein kinase RIO1	33.54	6.87	3	2	0		0		65188.8	K|TLKEEDDVVFEDLQSNASEK|M	TLKEEDDVVFEDLQSNASEK	none	0	31-50	TRUE	9.765	-245.15	766.22	3	30.72	2295.07	1	13OCt15_TaC12_KW_i01.11061.11061.3	13OCt15_TaC12_KW_i01_Velos	1	E1B887	TaC12	i01	11061	1	1	1
223	E1B887	E1B887_BOVIN	Serine/threonine-protein kinase RIO1	33.54	6.87	3	2	0		0		65188.8	K|TLKEEDDVVFEDLQSNASEK|M	TLKEEDDVVFEDLQSNASEK	none	0	31-50	TRUE	8.81	-205.953	766.19	3	31.08	2295.07	1	13OCt15_TaC12_KW_i02.11101.11101.	13OCt15_TaC12_KW_i02_Velos	1	E1B887	TaC12	i02	11101	1	0	0
59	E1BDX8	E1BDX8_BOVIN	Uncharacterized protein	239.155	6.31	36	13	0		0		532055	K|IAELEMGLLHLQQNIEIPEISLPIHPIITNVAK|Q	IAELEMGLLHLQQ[DEAMID]NIEIPEISLPIHPIITNVAK	Q197[DEAMID]	1	185-217	TRUE	10.15	-579.766	923.3	4	56.57	3687.03	0	13OCt15_TaC12_KW_i02.23872.23872.4	13OCt15_TaC12_KW_i02_Velos	1	E1BDX8	TaC12	i02	23872	1	1	1
59	E1BDX8	E1BDX8_BOVIN	Uncharacterized protein	239.155	6.31	36	13	0		0		532055	K|IAFIMDESNVLDSGFLER|M	IAFIMDESNVLDSGFLER	none	0	2990-3007	TRUE	8.396	-178.642	1028.69	2	48.15	2055	0	13OCt15_TaC12_KW_i03.19705.19705.	13OCt15_TaC12_KW_i03_Velos	1	E1BDX8	TaC12	i03	19705	1	1	1
59	E1BDX8	E1BDX8_BOVIN	Uncharacterized protein	239.155	6.31	36	13	0		0		532055	K|IQGLTGEQAEAVVR|L	IQGLTGEQAEAVVR	none	0	3924-3937	TRUE	12.991	-422.778	736.21	2	23.27	1469.78	0	13OCt15_TaC12_KW_i01.7225.7225.2	13OCt15_TaC12_KW_i01_Velos	1	E1BDX8	TaC12	i01	7225	1	1	1
59	E1BDX8	E1BDX8_BOVIN	Uncharacterized protein	239.155	6.31	36	13	0		0		532055	K|IQGLTGEQAEAVVR|L	IQGLTGEQAEAVVR	none	0	3924-3937	TRUE	12.644	-422.778	736.21	2	23.25	1469.78	0	13OCt15_TaC12_KW_i03.7122.7122.2	13OCt15_TaC12_KW_i03_Velos	1	E1BDX8	TaC12	i03	7122	1	0	0
59	E1BDX8	E1BDX8_BOVIN	Uncharacterized protein	239.155	6.31	36	13	0		0		532055	K|IQGLTGEQAEAVVR|L	IQGLTGEQ[DEAMID]AEAVVR	Q3931[DEAMID]	1	3924-3937	TRUE	9.057	-202.34	736.54	2	23.57	1470.77	0	13OCt15_TaC12_KW_i02.7286.7286.2	13OCt15_TaC12_KW_i02_Velos	1	E1BDX8	TaC12	i02	7286	1	0	0
59	E1BDX8	E1BDX8_BOVIN	Uncharacterized protein	239.155	6.31	36	13	0		0		532055	K|LCDEQLSSQSHYDFGLR|A	LC[Cys_CAM]DEQ[DEAMID]LSSQSHYDFGLR	C2076[Cys_CAM] Q2079[DEAMID]	2	2075-2091	TRUE	7.43	224.969	685.82	3	28.33	2054.9	0	13OCt15_TaC12_KW_i02.9707.9707.3	13OCt15_TaC12_KW_i02_Velos	1	E1BDX8	TaC12	i02	9707	1	1	1
59	E1BDX8	E1BDX8_BOVIN	Uncharacterized protein	239.155	6.31	36	13	0		0		532055	K|VLLTTQGVDMISK|M	VLLTTQGVDMISK	none	0	4330-4342	TRUE	7.689	-495.595	703.24	2	30.5	1403.77	0	13OCt15_TaC12_KW_i03.10807.10807.	13OCt15_TaC12_KW_i03_Velos	1	E1BDX8	TaC12	i03	10807	1	1	1
59	E1BDX8	E1BDX8_BOVIN	Uncharacterized protein	239.155	6.31	36	13	0		0		532055	K|VTDFGDKVEDPTFLNQLQSGVNR|W	VTDFGDKVEDPTFLNQLQSGVNR	none	0	228-250	TRUE	11.602	162.211	860.29	3	36.3	2578.27	1	13OCt15_TaC12_KW_i02.13752.13752.3	13OCt15_TaC12_KW_i02_Velos	1	E1BDX8	TaC12	i02	13752	1	1	1
59	E1BDX8	E1BDX8_BOVIN	Uncharacterized protein	239.155	6.31	36	13	0		0		532055	K|VTDFGDKVEDPTFLNQLQSGVNR|W	VTDFGDKVEDPTFLN[DEAMID]QLQSGVNR	N242[DEAMID]	1	228-250	TRUE	10.137	-107.712	860.85	3	35.97	2579.25	1	13OCt15_TaC12_KW_i03.13575.13575.3	13OCt15_TaC12_KW_i03_Velos	1	E1BDX8	TaC12	i03	13575	1	0	0
59	E1BDX8	E1BDX8_BOVIN	Uncharacterized protein	239.155	6.31	36	13	0		0		532055	R|FGNPLLVQDVESYDPVLNPVLNR|E	FGN[DEAMID]PLLVQDVESYDPVLNPVLNR	N3631[DEAMID]	1	3629-3651	TRUE	8.035	-189.518	1300.42	2	50.83	2598.33	0	13OCt15_TaC12_KW_i02.21046.21046.	13OCt15_TaC12_KW_i02_Velos	1	E1BDX8	TaC12	i02	21046	1	1	1
59	E1BDX8	E1BDX8_BOVIN	Uncharacterized protein	239.155	6.31	36	13	0		0		532055	R|HVPVVYVDYPGPASLTQIYGTFNR|A	HVPVVYVDYPGPASLTQIYGTFNR	none	0	2730-2753	TRUE	12.336	-253.711	898.69	3	45.08	2692.36	0	13OCt15_TaC12_KW_i03.18168.18168.3	13OCt15_TaC12_KW_i03_Velos	1	E1BDX8	TaC12	i03	18168	1	1	1
59	E1BDX8	E1BDX8_BOVIN	Uncharacterized protein	239.155	6.31	36	13	0		0		532055	R|HVPVVYVDYPGPASLTQIYGTFNR|A	HVPVVYVDYPGPASLTQIYGTFNR	none	0	2730-2753	TRUE	11.965	-665.609	899.06	3	45.42	2692.36	0	13OCt15_TaC12_KW_i02.18350.18350.3	13OCt15_TaC12_KW_i02_Velos	1	E1BDX8	TaC12	i02	18350	1	0	0
59	E1BDX8	E1BDX8_BOVIN	Uncharacterized protein	239.155	6.31	36	13	0		0		532055	R|HVPVVYVDYPGPASLTQIYGTFNR|A	HVPVVYVDYPGPASLTQIYGTFNR	none	0	2730-2753	TRUE	9.151	-420.737	898.84	3	45.12	2692.36	0	13OCt15_TaC12_KW_i01.18385.18385.3	13OCt15_TaC12_KW_i01_Velos	1	E1BDX8	TaC12	i01	18385	1	0	0
59	E1BDX8	E1BDX8_BOVIN	Uncharacterized protein	239.155	6.31	36	13	0		0		532055	R|HVPVVYVDYPGPASLTQIYGTFNR|A	HVPVVYVDYPGPASLTQIYGTFNR	none	0	2730-2753	TRUE	8.95	-554.318	898.96	3	45.62	2692.36	0	13OCt15_TaC12_KW_i02.18440.18440.3	13OCt15_TaC12_KW_i02_Velos	1	E1BDX8	TaC12	i02	18440	1	0	0
59	E1BDX8	E1BDX8_BOVIN	Uncharacterized protein	239.155	6.31	36	13	0		0		532055	R|HVPVVYVDYPGPASLTQIYGTFNR|A	HVPVVYVDYPGPASLTQIYGTFNR	none	0	2730-2753	TRUE	7.466	-53.205	898.51	3	44.87	2692.36	0	13OCt15_TaC12_KW_i03.18062.18062.3	13OCt15_TaC12_KW_i03_Velos	1	E1BDX8	TaC12	i03	18062	1	0	0
59	E1BDX8	E1BDX8_BOVIN	Uncharacterized protein	239.155	6.31	36	13	0		0		532055	R|KLVPLLLEDGGEAPAALEAALEEK|S	KLVPLLLEDGGEAPAALEAALEEK	none	0	35-58	TRUE	11.517	-493.027	826.53	3	48.23	2475.35	1	13OCt15_TaC12_KW_i03.19748.19748.3	13OCt15_TaC12_KW_i03_Velos	1	E1BDX8	TaC12	i03	19748	1	1	1
59	E1BDX8	E1BDX8_BOVIN	Uncharacterized protein	239.155	6.31	36	13	0		0		532055	R|KLVPLLLEDGGEAPAALEAALEEK|S	KLVPLLLEDGGEAPAALEAALEEK	none	0	35-58	TRUE	11.164	-710.916	826.71	3	48.27	2475.35	1	13OCt15_TaC12_KW_i01.19971.19971.3	13OCt15_TaC12_KW_i01_Velos	1	E1BDX8	TaC12	i01	19971	1	0	0
59	E1BDX8	E1BDX8_BOVIN	Uncharacterized protein	239.155	6.31	36	13	0		0		532055	R|QWIVFDGDVDPEWVENLNSVLDDNKLLTLPNGER|L	QWIVFDGDVDPEWVENLN[DEAMID]SVLDDNKLLTLPNGER	N2316[DEAMID]	1	2299-2332	TRUE	9.834	-416.476	1314.86	3	59.82	3939.92	1	13OCt15_TaC12_KW_i02.25406.25406.3	13OCt15_TaC12_KW_i02_Velos	1	E1BDX8	TaC12	i02	25406	1	1	1
59	E1BDX8	E1BDX8_BOVIN	Uncharacterized protein	239.155	6.31	36	13	0		0		532055	R|QWIVFDGDVDPEWVENLNSVLDDNKLLTLPNGER|L	QWIVFDGDVDPEWVENLNSVLDDN[DEAMID]KLLTLPNGER	N2322[DEAMID]	1	2299-2332	TRUE	9.551	-89.224	1314.43	3	59.53	3939.92	1	13OCt15_TaC12_KW_i01.25638.25638.3	13OCt15_TaC12_KW_i01_Velos	1	E1BDX8	TaC12	i01	25638	1	0	0
59	E1BDX8	E1BDX8_BOVIN	Uncharacterized protein	239.155	6.31	36	13	0		0		532055	R|VLRPQVTAVAQQNQGEVPEPQDMK|V	VLRPQVTAVAQQNQ[DEAMID]GEVPEPQDMK	Q495[DEAMID]	1	482-505	TRUE	9.65	-435.418	888.84	3	26.08	2662.34	1	13OCt15_TaC12_KW_i02.8567.8567.3	13OCt15_TaC12_KW_i02_Velos	1	E1BDX8	TaC12	i02	8567	1	1	1
59	E1BDX8	E1BDX8_BOVIN	Uncharacterized protein	239.155	6.31	36	13	0		0		532055	R|VLRPQVTAVAQQNQGEVPEPQDMK|V	VLRPQVTAVAQQNQ[DEAMID]GEVPEPQDMK	Q495[DEAMID]	1	482-505	TRUE	8.372	-165.142	888.6	3	26.02	2662.34	1	13OCt15_TaC12_KW_i01.8639.8639.	13OCt15_TaC12_KW_i01_Velos	1	E1BDX8	TaC12	i01	8639	1	0	0
59	E1BDX8	E1BDX8_BOVIN	Uncharacterized protein	239.155	6.31	36	13	0		0		532055	R|VLTLSEDSPYETLHSFISNAVAPFFK|S	VLTLSEDSPYETLHSFISN[DEAMID]AVAPFFK	N154[DEAMID]	1	136-161	TRUE	12.965	-521.566	972.33	3	63.8	2912.45	0	13OCt15_TaC12_KW_i02.27122.27122.3	13OCt15_TaC12_KW_i02_Velos	1	E1BDX8	TaC12	i02	27122	1	1	1
59	E1BDX8	E1BDX8_BOVIN	Uncharacterized protein	239.155	6.31	36	13	0		0		532055	R|VLTLSEDSPYETLHSFISNAVAPFFK|S	VLTLSEDSPYETLHSFISNAVAPFFK	none	0	136-161	TRUE	12.656	-560.855	972.04	3	63.35	2911.46	0	13OCt15_TaC12_KW_i03.26945.26945.3	13OCt15_TaC12_KW_i03_Velos	1	E1BDX8	TaC12	i03	26945	1	0	0
59	E1BDX8	E1BDX8_BOVIN	Uncharacterized protein	239.155	6.31	36	13	0		0		532055	R|VLTLSEDSPYETLHSFISNAVAPFFK|S	VLTLSEDSPYETLHSFISN[DEAMID]AVAPFFK	N154[DEAMID]	1	136-161	TRUE	12.065	-78.905	971.9	3	63.35	2912.45	0	13OCt15_TaC12_KW_i01.27437.27437.3	13OCt15_TaC12_KW_i01_Velos	1	E1BDX8	TaC12	i01	27437	1	0	0
59	E1BDX8	E1BDX8_BOVIN	Uncharacterized protein	239.155	6.31	36	13	0		0		532055	R|VLTLSEDSPYETLHSFISNAVAPFFK|S	VLTLSEDSPYETLHSFISNAVAPFFK	none	0	136-161	TRUE	11.461	-581.44	972.06	3	63.53	2911.46	0	13OCt15_TaC12_KW_i01.27515.27515.3	13OCt15_TaC12_KW_i01_Velos	1	E1BDX8	TaC12	i01	27515	1	0	0
59	E1BDX8	E1BDX8_BOVIN	Uncharacterized protein	239.155	6.31	36	13	0		0		532055	R|VLTLSEDSPYETLHSFISNAVAPFFK|S	VLTLSEDSPYETLHSFISN[DEAMID]AVAPFFK	N154[DEAMID]	1	136-161	TRUE	11.159	-377.487	972.19	3	63.97	2912.45	0	13OCt15_TaC12_KW_i02.27188.27188.3	13OCt15_TaC12_KW_i02_Velos	1	E1BDX8	TaC12	i02	27188	1	0	0
87	E1BE98	E1BE98_BOVIN	Uncharacterized protein	134.124	11.39	12	7	0		0		123142	K|LDINLLDNVVNCLYHGEGAQQR|M	LDINLLDNVVNC[Cys_CAM]LYHGEGAQQR	C34[Cys_CAM]	1	23-44	TRUE	11.243	-430.488	848.12	3	50.9	2540.24	0	13OCt15_TaC12_KW_i03.21085.21085.3	13OCt15_TaC12_KW_i03_Velos	1	E1BE98	TaC12	i03	21085	1	1	1
87	E1BE98	E1BE98_BOVIN	Uncharacterized protein	134.124	11.39	12	7	0		0		123142	K|LDINLLDNVVNCLYHGEGAQQR|M	LDINLLDNVVNC[Cys_CAM]LYHGEGAQQR	C34[Cys_CAM]	1	23-44	TRUE	10.305	-595.657	848.26	3	51.22	2540.24	0	13OCt15_TaC12_KW_i02.21239.21239.3	13OCt15_TaC12_KW_i02_Velos	1	E1BE98	TaC12	i02	21239	1	0	0
87	E1BE98	E1BE98_BOVIN	Uncharacterized protein	134.124	11.39	12	7	0		0		123142	K|LLSEEVFDFSSGQITQVK|A	LLSEEVFDFSSGQITQVK	none	0	173-190	TRUE	10.339	-394.496	1014.42	2	41.3	2026.03	0	13OCt15_TaC12_KW_i01.16447.16447.2	13OCt15_TaC12_KW_i01_Velos	1	E1BE98	TaC12	i01	16447	1	1	1
87	E1BE98	E1BE98_BOVIN	Uncharacterized protein	134.124	11.39	12	7	0		0		123142	K|YMLLPNQVWDSIIQQATK|N	YMLLPNQ[DEAMID]VWDSIIQQATK	Q663[DEAMID]	1	657-674	TRUE	9.436	-387.606	1075.47	2	56.68	2148.09	0	13OCt15_TaC12_KW_i01.24228.24228.2	13OCt15_TaC12_KW_i01_Velos	1	E1BE98	TaC12	i01	24228	1	1	1
87	E1BE98	E1BE98_BOVIN	Uncharacterized protein	134.124	11.39	12	7	0		0		123142	K|YYGLQILENVIK|T	YYGLQILENVIK	none	0	77-88	TRUE	9.613	135.687	726.81	2	48.37	1451.8	0	13OCt15_TaC12_KW_i01.20024.20024.2	13OCt15_TaC12_KW_i01_Velos	1	E1BE98	TaC12	i01	20024	1	1	1
87	E1BE98	E1BE98_BOVIN	Uncharacterized protein	134.124	11.39	12	7	0		0		123142	R|MAKPEEVLVVENDQGEVVR|E	MAKPEEVLVVENDQGEVVR	none	0	424-442	TRUE	8.369	-604.646	714.8	3	27.83	2140.08	1	13OCt15_TaC12_KW_i02.9454.9454.3	13OCt15_TaC12_KW_i02_Velos	1	E1BE98	TaC12	i02	9454	1	1	1
87	E1BE98	E1BE98_BOVIN	Uncharacterized protein	134.124	11.39	12	7	0		0		123142	R|MAKPEEVLVVENDQGEVVR|E	MAKPEEVLVVENDQGEVVR	none	0	424-442	TRUE	8.114	-604.646	714.8	3	27.62	2140.08	1	13OCt15_TaC12_KW_i03.9334.9334.3	13OCt15_TaC12_KW_i03_Velos	1	E1BE98	TaC12	i03	9334	1	0	0
87	E1BE98	E1BE98_BOVIN	Uncharacterized protein	134.124	11.39	12	7	0		0		123142	R|QLLDFSQKLDINLLDNVVNCLYHGEGAQQR|M	QLLDFSQKLDIN[DEAMID]LLDNVVNC[Cys_CAM]LYHGEGAQQR	N26[DEAMID] C34[Cys_CAM]	2	15-44	TRUE	8.186	-146.347	1168.09	3	56.75	3500.74	1	13OCt15_TaC12_KW_i01.24267.24267.	13OCt15_TaC12_KW_i01_Velos	1	E1BE98	TaC12	i01	24267	1	1	1
43	E1BED8	E1BED8_BOVIN	Elongation factor 1-alpha (Fragment)	275.96	43.12	133	9	0		0		47946.1	K|IGGIGTVPVGR|V	IGGIGTVPVGR	none	0	237-247	FALSE	11.036	-431.723	513.53	2	21.12	1024.6	0	13OCt15_TaC12_KW_i03.6024.6024.2	13OCt15_TaC12_KW_i03_Velos	8	P68103,Q32PH8,E1BPF4,E1B7J1,E1B9F6,E1BED8,G3N2F0,Q4UHR5	TaC12	i03	6024	0	0	1
43	E1BED8	E1BED8_BOVIN	Elongation factor 1-alpha (Fragment)	275.96	43.12	133	9	0		0		47946.1	K|IGGIGTVPVGR|V	IGGIGTVPVGR	none	0	237-247	FALSE	10.25	-451.225	513.54	2	21.3	1024.6	0	13OCt15_TaC12_KW_i03.6119.6119.2	13OCt15_TaC12_KW_i03_Velos	8	P68103,Q32PH8,E1BPF4,E1B7J1,E1B9F6,E1BED8,G3N2F0,Q4UHR5	TaC12	i03	6119	0	0	0
43	E1BED8	E1BED8_BOVIN	Elongation factor 1-alpha (Fragment)	275.96	43.12	133	9	0		0		47946.1	K|IGGIGTVPVGR|V	IGGIGTVPVGR	none	0	237-247	FALSE	10.203	-529.228	513.58	2	21.43	1024.6	0	13OCt15_TaC12_KW_i02.6183.6183.2	13OCt15_TaC12_KW_i02_Velos	8	P68103,Q32PH8,E1BPF4,E1B7J1,E1B9F6,E1BED8,G3N2F0,Q4UHR5	TaC12	i02	6183	0	0	0
43	E1BED8	E1BED8_BOVIN	Elongation factor 1-alpha (Fragment)	275.96	43.12	133	9	0		0		47946.1	K|IGGIGTVPVGR|V	IGGIGTVPVGR	none	0	237-247	FALSE	9.905	-511.409	513.571	2	21.22	1024.6	0	13OCt15_TaC12_KW_i01.6152.6152.2	13OCt15_TaC12_KW_i01_Velos	8	P68103,Q32PH8,E1BPF4,E1B7J1,E1B9F6,E1BED8,G3N2F0,Q4UHR5	TaC12	i01	6152	0	0	0
43	E1BED8	E1BED8_BOVIN	Elongation factor 1-alpha (Fragment)	275.96	43.12	133	9	0		0		47946.1	K|IGGIGTVPVGR|V	IGGIGTVPVGR	none	0	237-247	FALSE	9.11	-314.692	513.47	2	21.27	1024.6	0	13OCt15_TaC12_KW_i02.6094.6094.2	13OCt15_TaC12_KW_i02_Velos	8	P68103,Q32PH8,E1BPF4,E1B7J1,E1B9F6,E1BED8,G3N2F0,Q4UHR5	TaC12	i02	6094	0	0	0
43	E1BED8	E1BED8_BOVIN	Elongation factor 1-alpha (Fragment)	275.96	43.12	133	9	0		0		47946.1	K|NMITGTSQADCAVLIVAAGVGEFEAGISK|N	NMITGTSQADC[Cys_CAM]AVLIVAAGVGEFEAGISK	C111[Cys_CAM]	1	101-129	FALSE	14.283	200.435	970.29	3	59.93	2908.43	0	13OCt15_TaC12_KW_i01.25832.25832.3	13OCt15_TaC12_KW_i01_Velos	4	P68103,Q32PH8,E1B9F6,E1BED8	TaC12	i01	25832	0	0	1
43	E1BED8	E1BED8_BOVIN	Elongation factor 1-alpha (Fragment)	275.96	43.12	133	9	0		0		47946.1	K|NMITGTSQADCAVLIVAAGVGEFEAGISK|N	NMITGTSQADC[Cys_CAM]AVLIVAAGVGEFEAGISK	C111[Cys_CAM]	1	101-129	FALSE	13.3	-57.473	970.54	3	60.55	2908.43	0	13OCt15_TaC12_KW_i02.25737.25737.3	13OCt15_TaC12_KW_i02_Velos	4	P68103,Q32PH8,E1B9F6,E1BED8	TaC12	i02	25737	0	0	0
43	E1BED8	E1BED8_BOVIN	Elongation factor 1-alpha (Fragment)	275.96	43.12	133	9	0		0		47946.1	K|NMITGTSQADCAVLIVAAGVGEFEAGISK|N	NMITGTSQADC[Cys_CAM]AVLIVAAGVGEFEAGISK	C111[Cys_CAM]	1	101-129	FALSE	12.207	-294.631	970.77	3	59.87	2908.43	0	13OCt15_TaC12_KW_i03.25420.25420.	13OCt15_TaC12_KW_i03_Velos	4	P68103,Q32PH8,E1B9F6,E1BED8	TaC12	i03	25420	0	0	0
43	E1BED8	E1BED8_BOVIN	Elongation factor 1-alpha (Fragment)	275.96	43.12	133	9	0		0		47946.1	K|NMITGTSQADCAVLIVAAGVGEFEAGISK|N	N[DEAMID]MITGTSQADC[Cys_CAM]AVLIVAAGVGEFEAGISK	N101[DEAMID] C111[Cys_CAM]	2	101-129	FALSE	11.251	-605.654	971.4	3	60.55	2909.41	0	13OCt15_TaC12_KW_i02.25735.25735.3	13OCt15_TaC12_KW_i02_Velos	4	P68103,Q32PH8,E1B9F6,E1BED8	TaC12	i02	25735	0	0	0
43	E1BED8	E1BED8_BOVIN	Elongation factor 1-alpha (Fragment)	275.96	43.12	133	9	0		0		47946.1	K|NMITGTSQADCAVLIVAAGVGEFEAGISK|N	N[DEAMID]MITGTSQADC[Cys_CAM]AVLIVAAGVGEFEAGISK	N101[DEAMID] C111[Cys_CAM]	2	101-129	FALSE	11.129	-327.507	971.13	3	60.35	2909.41	0	13OCt15_TaC12_KW_i02.25649.25649.3	13OCt15_TaC12_KW_i02_Velos	4	P68103,Q32PH8,E1B9F6,E1BED8	TaC12	i02	25649	0	0	0
43	E1BED8	E1BED8_BOVIN	Elongation factor 1-alpha (Fragment)	275.96	43.12	133	9	0		0		47946.1	K|NMITGTSQADCAVLIVAAGVGEFEAGISK|N	N[DEAMID]MITGTSQADC[Cys_CAM]AVLIVAAGVGEFEAGISK	N101[DEAMID] C111[Cys_CAM]	2	101-129	FALSE	11.119	-317.202	971.12	3	59.85	2909.41	0	13OCt15_TaC12_KW_i01.25788.25788.3	13OCt15_TaC12_KW_i01_Velos	4	P68103,Q32PH8,E1B9F6,E1BED8	TaC12	i01	25788	0	0	0
43	E1BED8	E1BED8_BOVIN	Elongation factor 1-alpha (Fragment)	275.96	43.12	133	9	0		0		47946.1	K|NMITGTSQADCAVLIVAAGVGEFEAGISK|N	N[DEAMID]MITGTSQADC[Cys_CAM]AVLIVAAGVGEFEAGISK	N101[DEAMID] C111[Cys_CAM]	2	101-129	FALSE	10.996	-317.202	971.12	3	60.12	2909.41	0	13OCt15_TaC12_KW_i01.25923.25923.3	13OCt15_TaC12_KW_i01_Velos	4	P68103,Q32PH8,E1B9F6,E1BED8	TaC12	i01	25923	0	0	0
43	E1BED8	E1BED8_BOVIN	Elongation factor 1-alpha (Fragment)	275.96	43.12	133	9	0		0		47946.1	K|NMITGTSQADCAVLIVAAGVGEFEAGISK|N	N[DEAMID]MITGTSQADC[Cys_CAM]AVLIVAAGVGEFEAGISK	N101[DEAMID] C111[Cys_CAM]	2	101-129	FALSE	10.84	-224.45	971.03	3	60.35	2909.41	0	13OCt15_TaC12_KW_i01.26035.26035.3	13OCt15_TaC12_KW_i01_Velos	4	P68103,Q32PH8,E1B9F6,E1BED8	TaC12	i01	26035	0	0	0
43	E1BED8	E1BED8_BOVIN	Elongation factor 1-alpha (Fragment)	275.96	43.12	133	9	0		0		47946.1	K|NMITGTSQADCAVLIVAAGVGEFEAGISK|N	N[DEAMID]MITGTSQADC[Cys_CAM]AVLIVAAGVGEFEAGISK	N101[DEAMID] C111[Cys_CAM]	2	101-129	FALSE	10.341	-379.027	971.18	3	60.2	2909.41	0	13OCt15_TaC12_KW_i03.25572.25572.	13OCt15_TaC12_KW_i03_Velos	4	P68103,Q32PH8,E1B9F6,E1BED8	TaC12	i03	25572	0	0	0
43	E1BED8	E1BED8_BOVIN	Elongation factor 1-alpha (Fragment)	275.96	43.12	133	9	0		0		47946.1	K|NMITGTSQADCAVLIVAAGVGEFEAGISK|N	NMITGTSQADC[Cys_CAM]AVLIVAAGVGEFEAGISK	C111[Cys_CAM]	1	101-129	FALSE	8.441	-603.798	971.07	3	60.4	2908.43	0	13OCt15_TaC12_KW_i03.25671.25671.	13OCt15_TaC12_KW_i03_Velos	4	P68103,Q32PH8,E1B9F6,E1BED8	TaC12	i03	25671	0	0	0
43	E1BED8	E1BED8_BOVIN	Elongation factor 1-alpha (Fragment)	275.96	43.12	133	9	0		0		47946.1	K|NMITGTSQADCAVLIVAAGVGEFEAGISK|N	N[DEAMID]MITGTSQADC[Cys_CAM]AVLIVAAGVGEFEAGISK	N101[DEAMID] C111[Cys_CAM]	2	101-129	FALSE	8.302	-502.654	971.3	3	60.6	2909.41	0	13OCt15_TaC12_KW_i01.26150.26150.3	13OCt15_TaC12_KW_i01_Velos	4	P68103,Q32PH8,E1B9F6,E1BED8	TaC12	i01	26150	0	0	0
43	E1BED8	E1BED8_BOVIN	Elongation factor 1-alpha (Fragment)	275.96	43.12	133	9	0		0		47946.1	K|SGDAAIVDMVPGKPMYVESFSDYPPLGR|F	SGDAAIVDMVPGKPMYVESFSDYPPLGR	none	0	377-404	TRUE	9.097	239.271	999.91	3	42.73	2997.43	1	13OCt15_TaC12_KW_i02.17004.17004.3	13OCt15_TaC12_KW_i02_Velos	1	E1BED8	TaC12	i02	17004	1	1	1
43	E1BED8	E1BED8_BOVIN	Elongation factor 1-alpha (Fragment)	275.96	43.12	133	9	0		0		47946.1	K|SGDAAIVDMVPGKPMYVESFSDYPPLGR|F	SGDAAIVDM[Oxidation_M]VPGKPMYVESFSDYPPLGR	M385[Oxidation_M]	1	377-404	TRUE	8.477	90.246	1005.39	3	37.28	3013.42	1	13OCt15_TaC12_KW_i03.14251.14251.3	13OCt15_TaC12_KW_i03_Velos	1	E1BED8	TaC12	i03	14251	1	0	0
43	E1BED8	E1BED8_BOVIN	Elongation factor 1-alpha (Fragment)	275.96	43.12	133	9	0		0		47946.1	K|SGDAAIVDMVPGKPMYVESFSDYPPLGR|F	SGDAAIVDMVPGKPMYVESFSDYPPLGR	none	0	377-404	TRUE	8.092	349.43	999.8	3	42.45	2997.43	1	13OCt15_TaC12_KW_i03.16854.16854.3	13OCt15_TaC12_KW_i03_Velos	1	E1BED8	TaC12	i03	16854	1	0	0
43	E1BED8	E1BED8_BOVIN	Elongation factor 1-alpha (Fragment)	275.96	43.12	133	9	0		0		47946.1	K|SGDAAIVDMVPGKPMYVESFSDYPPLGR|F	SGDAAIVDMVPGKPMYVESFSDYPPLGR	none	0	377-404	TRUE	8.029	-461.175	1000.61	3	42.5	2997.43	1	13OCt15_TaC12_KW_i02.16883.16883.3	13OCt15_TaC12_KW_i02_Velos	1	E1BED8	TaC12	i02	16883	1	0	0
43	E1BED8	E1BED8_BOVIN	Elongation factor 1-alpha (Fragment)	275.96	43.12	133	9	0		0		47946.1	K|STTTGHLIYK|C	STTTGHLIYK	none	0	21-30	FALSE	11.607	-529.39	561.1	2	14.63	1119.59	0	13OCt15_TaC12_KW_i02.2616.2616.	13OCt15_TaC12_KW_i02_Velos	8	P68103,Q32PH8,E1BPF4,E1B7J1,E1B9F6,G3N0P6,E1BED8,Q4UHR5	TaC12	i02	2616	0	0	1
43	E1BED8	E1BED8_BOVIN	Elongation factor 1-alpha (Fragment)	275.96	43.12	133	9	0		0		47946.1	K|STTTGHLIYK|C	STTTGHLIYK	none	0	21-30	FALSE	9.939	-440.159	561.05	2	14.45	1119.59	0	13OCt15_TaC12_KW_i01.2566.2566.2	13OCt15_TaC12_KW_i01_Velos	8	P68103,Q32PH8,E1BPF4,E1B7J1,E1B9F6,G3N0P6,E1BED8,Q4UHR5	TaC12	i01	2566	0	0	0
43	E1BED8	E1BED8_BOVIN	Elongation factor 1-alpha (Fragment)	275.96	43.12	133	9	0		0		47946.1	K|THINIVVIGHVDSGK|S	THINIVVIGHVDSGK	none	0	6-20	FALSE	13.097	-494.062	530.56	3	23.47	1587.87	0	13OCt15_TaC12_KW_i03.7232.7232.3	13OCt15_TaC12_KW_i03_Velos	4	P68103,Q32PH8,E1B7J1,E1BED8	TaC12	i03	7232	0	0	1
43	E1BED8	E1BED8_BOVIN	Elongation factor 1-alpha (Fragment)	275.96	43.12	133	9	0		0		47946.1	K|THINIVVIGHVDSGK|S	THINIVVIGHVDSGK	none	0	6-20	FALSE	13.082	231.7	794.76	2	23.83	1587.87	0	13OCt15_TaC12_KW_i02.7420.7420.2	13OCt15_TaC12_KW_i02_Velos	4	P68103,Q32PH8,E1B7J1,E1BED8	TaC12	i02	7420	0	0	0
43	E1BED8	E1BED8_BOVIN	Elongation factor 1-alpha (Fragment)	275.96	43.12	133	9	0		0		47946.1	K|THINIVVIGHVDSGK|S	THINIVVIGHVDSGK	none	0	6-20	FALSE	12.737	-637.035	795.45	2	23.72	1587.87	0	13OCt15_TaC12_KW_i02.7361.7361.2	13OCt15_TaC12_KW_i02_Velos	4	P68103,Q32PH8,E1B7J1,E1BED8	TaC12	i02	7361	0	0	0
43	E1BED8	E1BED8_BOVIN	Elongation factor 1-alpha (Fragment)	275.96	43.12	133	9	0		0		47946.1	K|THINIVVIGHVDSGK|S	THINIVVIGHVDSGK	none	0	6-20	FALSE	12.695	-83.234	795.01	2	24.67	1587.87	0	13OCt15_TaC12_KW_i02.7841.7841.2	13OCt15_TaC12_KW_i02_Velos	4	P68103,Q32PH8,E1B7J1,E1BED8	TaC12	i02	7841	0	0	0
43	E1BED8	E1BED8_BOVIN	Elongation factor 1-alpha (Fragment)	275.96	43.12	133	9	0		0		47946.1	K|THINIVVIGHVDSGK|S	THINIVVIGHVDSGK	none	0	6-20	FALSE	12.262	-7.668	794.95	2	23.55	1587.87	0	13OCt15_TaC12_KW_i03.7270.7270.2	13OCt15_TaC12_KW_i03_Velos	4	P68103,Q32PH8,E1B7J1,E1BED8	TaC12	i03	7270	0	0	0
43	E1BED8	E1BED8_BOVIN	Elongation factor 1-alpha (Fragment)	275.96	43.12	133	9	0		0		47946.1	K|THINIVVIGHVDSGK|S	THINIVVIGHVDSGK	none	0	6-20	FALSE	12.127	521.614	794.53	2	24.18	1587.87	0	13OCt15_TaC12_KW_i03.7590.7590.2	13OCt15_TaC12_KW_i03_Velos	4	P68103,Q32PH8,E1B7J1,E1BED8	TaC12	i03	7590	0	0	0
43	E1BED8	E1BED8_BOVIN	Elongation factor 1-alpha (Fragment)	275.96	43.12	133	9	0		0		47946.1	K|THINIVVIGHVDSGK|S	THIN[DEAMID]IVVIGHVDSGK	N9[DEAMID]	1	6-20	FALSE	11.402	106.443	530.57	3	23.45	1588.86	0	13OCt15_TaC12_KW_i01.7317.7317.3	13OCt15_TaC12_KW_i01_Velos	4	P68103,Q32PH8,E1B7J1,E1BED8	TaC12	i01	7317	0	0	0
43	E1BED8	E1BED8_BOVIN	Elongation factor 1-alpha (Fragment)	275.96	43.12	133	9	0		0		47946.1	K|THINIVVIGHVDSGK|S	THINIVVIGHVDSGK	none	0	6-20	FALSE	11.286	-739.371	530.69	3	24.72	1587.87	0	13OCt15_TaC12_KW_i02.7862.7862.3	13OCt15_TaC12_KW_i02_Velos	4	P68103,Q32PH8,E1B7J1,E1BED8	TaC12	i02	7862	0	0	0
43	E1BED8	E1BED8_BOVIN	Elongation factor 1-alpha (Fragment)	275.96	43.12	133	9	0		0		47946.1	K|THINIVVIGHVDSGK|S	THINIVVIGHVDSGK	none	0	6-20	FALSE	11.263	-418.558	530.52	3	23.78	1587.87	0	13OCt15_TaC12_KW_i02.7398.7398.3	13OCt15_TaC12_KW_i02_Velos	4	P68103,Q32PH8,E1B7J1,E1BED8	TaC12	i02	7398	0	0	0
43	E1BED8	E1BED8_BOVIN	Elongation factor 1-alpha (Fragment)	275.96	43.12	133	9	0		0		47946.1	K|THINIVVIGHVDSGK|S	THINIVVIGHVDSGK	none	0	6-20	FALSE	10.212	-486.059	795.33	2	23.6	1587.87	0	13OCt15_TaC12_KW_i01.7393.7393.2	13OCt15_TaC12_KW_i01_Velos	4	P68103,Q32PH8,E1B7J1,E1BED8	TaC12	i01	7393	0	0	0
43	E1BED8	E1BED8_BOVIN	Elongation factor 1-alpha (Fragment)	275.96	43.12	133	9	0		0		47946.1	K|THINIVVIGHVDSGK|S	THIN[DEAMID]IVVIGHVDSGK	N9[DEAMID]	1	6-20	FALSE	10.21	-458.091	795.8	2	23.52	1588.86	0	13OCt15_TaC12_KW_i03.7257.7257.2	13OCt15_TaC12_KW_i03_Velos	4	P68103,Q32PH8,E1B7J1,E1BED8	TaC12	i03	7257	0	0	0
43	E1BED8	E1BED8_BOVIN	Elongation factor 1-alpha (Fragment)	275.96	43.12	133	9	0		0		47946.1	K|THINIVVIGHVDSGK|S	THINIVVIGHVDSGK	none	0	6-20	FALSE	10.078	307.313	794.7	2	23.35	1587.87	0	13OCt15_TaC12_KW_i03.7169.7169.2	13OCt15_TaC12_KW_i03_Velos	4	P68103,Q32PH8,E1B7J1,E1BED8	TaC12	i03	7169	0	0	0
43	E1BED8	E1BED8_BOVIN	Elongation factor 1-alpha (Fragment)	275.96	43.12	133	9	0		0		47946.1	K|THINIVVIGHVDSGK|S	THINIVVIGHVDSGK	none	0	6-20	FALSE	9.232	118.301	794.85	2	24.12	1587.87	0	13OCt15_TaC12_KW_i02.7563.7563.2	13OCt15_TaC12_KW_i02_Velos	4	P68103,Q32PH8,E1B7J1,E1BED8	TaC12	i02	7563	0	0	0
43	E1BED8	E1BED8_BOVIN	Elongation factor 1-alpha (Fragment)	275.96	43.12	133	9	0		0		47946.1	K|THINIVVIGHVDSGK|S	THINIVVIGHVDSGK	none	0	6-20	FALSE	9.213	256.903	794.74	2	24.33	1587.87	0	13OCt15_TaC12_KW_i01.7768.7768.2	13OCt15_TaC12_KW_i01_Velos	4	P68103,Q32PH8,E1B7J1,E1BED8	TaC12	i01	7768	0	0	0
43	E1BED8	E1BED8_BOVIN	Elongation factor 1-alpha (Fragment)	275.96	43.12	133	9	0		0		47946.1	K|THINIVVIGHVDSGK|S	THINIVVIGHVDSGK	none	0	6-20	FALSE	8.629	168.697	794.81	2	23.9	1587.87	0	13OCt15_TaC12_KW_i03.7446.7446.	13OCt15_TaC12_KW_i03_Velos	4	P68103,Q32PH8,E1B7J1,E1BED8	TaC12	i03	7446	0	0	0
43	E1BED8	E1BED8_BOVIN	Elongation factor 1-alpha (Fragment)	275.96	43.12	133	9	0		0		47946.1	K|THINIVVIGHVDSGK|S	THINIVVIGHVDSGK	none	0	6-20	FALSE	7.874	357.729	794.66	2	23.7	1587.87	0	13OCt15_TaC12_KW_i01.7444.7444.	13OCt15_TaC12_KW_i01_Velos	4	P68103,Q32PH8,E1B7J1,E1BED8	TaC12	i01	7444	0	0	0
43	E1BED8	E1BED8_BOVIN	Elongation factor 1-alpha (Fragment)	275.96	43.12	133	9	0		0		47946.1	K|THINIVVIGHVDSGK|S	THINIVVIGHVDSGK	none	0	6-20	FALSE	7.64	-536.389	795.37	2	24.6	1587.87	0	13OCt15_TaC12_KW_i01.7910.7910.2	13OCt15_TaC12_KW_i01_Velos	4	P68103,Q32PH8,E1B7J1,E1BED8	TaC12	i01	7910	0	0	0
43	E1BED8	E1BED8_BOVIN	Elongation factor 1-alpha (Fragment)	275.96	43.12	133	9	0		0		47946.1	K|THINIVVIGHVDSGK|S	THINIVVIGHVDSGK	none	0	6-20	FALSE	7.602	-309.863	795.19	2	23.97	1587.87	0	13OCt15_TaC12_KW_i01.7584.7584.2	13OCt15_TaC12_KW_i01_Velos	4	P68103,Q32PH8,E1B7J1,E1BED8	TaC12	i01	7584	0	0	0
43	E1BED8	E1BED8_BOVIN	Elongation factor 1-alpha (Fragment)	275.96	43.12	133	9	0		0		47946.1	R|QTVAVGVIK|A	QTVAVGVIK	none	0	412-420	FALSE	10.016	-268.969	457.91	2	17.38	913.56	0	13OCt15_TaC12_KW_i02.4061.4061.2	13OCt15_TaC12_KW_i02_Velos	7	P68103,Q32PH8,E1B9F6,G3N0P6,E1BED8,G3N2F0,Q4UHR5	TaC12	i02	4061	0	0	1
43	E1BED8	E1BED8_BOVIN	Elongation factor 1-alpha (Fragment)	275.96	43.12	133	9	0		0		47946.1	R|QTVAVGVIK|A	QTVAVGVIK	none	0	412-420	FALSE	9.637	-334.607	457.94	2	17.17	913.56	0	13OCt15_TaC12_KW_i03.3960.3960.2	13OCt15_TaC12_KW_i03_Velos	7	P68103,Q32PH8,E1B9F6,G3N0P6,E1BED8,G3N2F0,Q4UHR5	TaC12	i03	3960	0	0	0
43	E1BED8	E1BED8_BOVIN	Elongation factor 1-alpha (Fragment)	275.96	43.12	133	9	0		0		47946.1	R|QTVAVGVIK|A	QTVAVGVIK	none	0	412-420	FALSE	8.454	-422.11	457.98	2	17.2	913.56	0	13OCt15_TaC12_KW_i01.4026.4026.2	13OCt15_TaC12_KW_i01_Velos	7	P68103,Q32PH8,E1B9F6,G3N0P6,E1BED8,G3N2F0,Q4UHR5	TaC12	i01	4026	0	0	0
43	E1BED8	E1BED8_BOVIN	Elongation factor 1-alpha (Fragment)	275.96	43.12	133	9	0		0		47946.1	R|VETGVLKPGMVVTFAPVNVTTEVK|S	VETGVLKPGMVVTFAPVNVTTEVK	none	0	248-271	FALSE	11.733	-342.495	839.42	3	39.55	2514.38	1	13OCt15_TaC12_KW_i02.15414.15414.3	13OCt15_TaC12_KW_i02_Velos	3	P68103,E1B9F6,E1BED8	TaC12	i02	15414	0	0	1
43	E1BED8	E1BED8_BOVIN	Elongation factor 1-alpha (Fragment)	275.96	43.12	133	9	0		0		47946.1	R|VETGVLKPGMVVTFAPVNVTTEVK|S	VETGVLKPGMVVTFAPVNVTTEVK	none	0	248-271	FALSE	10.947	12.434	1258.18	2	39.43	2514.38	1	13OCt15_TaC12_KW_i01.15500.15500.2	13OCt15_TaC12_KW_i01_Velos	3	P68103,E1B9F6,E1BED8	TaC12	i01	15500	0	0	0
43	E1BED8	E1BED8_BOVIN	Elongation factor 1-alpha (Fragment)	275.96	43.12	133	9	0		0		47946.1	R|VETGVLKPGMVVTFAPVNVTTEVK|S	VETGVLKPGMVVTFAPVNVTTEVK	none	0	248-271	FALSE	10.607	-568.984	839.61	3	39.35	2514.38	1	13OCt15_TaC12_KW_i03.15304.15304.3	13OCt15_TaC12_KW_i03_Velos	3	P68103,E1B9F6,E1BED8	TaC12	i03	15304	0	0	0
43	E1BED8	E1BED8_BOVIN	Elongation factor 1-alpha (Fragment)	275.96	43.12	133	9	0		0		47946.1	R|VETGVLKPGMVVTFAPVNVTTEVK|S	VETGVLKPGMVVTFAPVNVTTEVK	none	0	248-271	FALSE	10.364	-329.49	1258.61	2	39.77	2514.38	1	13OCt15_TaC12_KW_i02.15521.15521.2	13OCt15_TaC12_KW_i02_Velos	3	P68103,E1B9F6,E1BED8	TaC12	i02	15521	0	0	0
43	E1BED8	E1BED8_BOVIN	Elongation factor 1-alpha (Fragment)	275.96	43.12	133	9	0		0		47946.1	R|VETGVLKPGMVVTFAPVNVTTEVK|S	VETGVLKPGMVVTFAPVNVTTEVK	none	0	248-271	FALSE	10.137	-557.066	839.6	3	39.93	2514.38	1	13OCt15_TaC12_KW_i02.15608.15608.3	13OCt15_TaC12_KW_i02_Velos	3	P68103,E1B9F6,E1BED8	TaC12	i02	15608	0	0	0
43	E1BED8	E1BED8_BOVIN	Elongation factor 1-alpha (Fragment)	275.96	43.12	133	9	0		0		47946.1	R|VETGVLKPGMVVTFAPVNVTTEVK|S	VETGVLKPGMVVTFAPVNVTTEVK	none	0	248-271	FALSE	10.137	-440.764	1258.75	2	39.25	2514.38	1	13OCt15_TaC12_KW_i03.15253.15253.2	13OCt15_TaC12_KW_i03_Velos	3	P68103,E1B9F6,E1BED8	TaC12	i03	15253	0	0	0
43	E1BED8	E1BED8_BOVIN	Elongation factor 1-alpha (Fragment)	275.96	43.12	133	9	0		0		47946.1	R|VETGVLKPGMVVTFAPVNVTTEVK|S	VETGVLKPGMVVTFAPVNVTTEVK	none	0	248-271	FALSE	9.773	-318.648	839.4	3	39.53	2514.38	1	13OCt15_TaC12_KW_i03.15400.15400.3	13OCt15_TaC12_KW_i03_Velos	3	P68103,E1B9F6,E1BED8	TaC12	i03	15400	0	0	0
43	E1BED8	E1BED8_BOVIN	Elongation factor 1-alpha (Fragment)	275.96	43.12	133	9	0		0		47946.1	R|VETGVLKPGMVVTFAPVNVTTEVK|S	VETGVLKPGMVVTFAPVNVTTEVK	none	0	248-271	FALSE	9.627	-12.556	839.143	3	39.4	2514.38	1	13OCt15_TaC12_KW_i01.15484.15484.3	13OCt15_TaC12_KW_i01_Velos	3	P68103,E1B9F6,E1BED8	TaC12	i01	15484	0	0	0
43	E1BED8	E1BED8_BOVIN	Elongation factor 1-alpha (Fragment)	275.96	43.12	133	9	0		0		47946.1	R|VETGVLKPGMVVTFAPVNVTTEVK|S	VETGVLKPGMVVTFAPVNVTTEVK	none	0	248-271	FALSE	9.608	-393.078	1258.69	2	39.42	2514.38	1	13OCt15_TaC12_KW_i03.15336.15336.2	13OCt15_TaC12_KW_i03_Velos	3	P68103,E1B9F6,E1BED8	TaC12	i03	15336	0	0	0
43	E1BED8	E1BED8_BOVIN	Elongation factor 1-alpha (Fragment)	275.96	43.12	133	9	0		0		47946.1	R|VETGVLKPGMVVTFAPVNVTTEVK|S	VETGVLKPGMVVTFAPVNVTTEVK	none	0	248-271	FALSE	9.523	-281.794	1258.55	2	39.22	2514.38	1	13OCt15_TaC12_KW_i01.15392.15392.2	13OCt15_TaC12_KW_i01_Velos	3	P68103,E1B9F6,E1BED8	TaC12	i01	15392	0	0	0
43	E1BED8	E1BED8_BOVIN	Elongation factor 1-alpha (Fragment)	275.96	43.12	133	9	0		0		47946.1	R|VETGVLKPGMVVTFAPVNVTTEVK|S	VETGVLKPGMVVTFAPVNVTTEVK	none	0	248-271	FALSE	9.419	-568.984	839.61	3	39.63	2514.38	1	13OCt15_TaC12_KW_i01.15599.15599.3	13OCt15_TaC12_KW_i01_Velos	3	P68103,E1B9F6,E1BED8	TaC12	i01	15599	0	0	0
43	E1BED8	E1BED8_BOVIN	Elongation factor 1-alpha (Fragment)	275.96	43.12	133	9	0		0		47946.1	R|VETGVLKPGMVVTFAPVNVTTEVK|S	VETGVLKPGMVVTFAPVN[DEAMID]VTTEVK	N265[DEAMID]	1	248-271	FALSE	9.244	-368.581	839.77	3	39.73	2515.36	1	13OCt15_TaC12_KW_i02.15509.15509.3	13OCt15_TaC12_KW_i02_Velos	3	P68103,E1B9F6,E1BED8	TaC12	i02	15509	0	0	0
43	E1BED8	E1BED8_BOVIN	Elongation factor 1-alpha (Fragment)	275.96	43.12	133	9	0		0		47946.1	R|VETGVLKPGMVVTFAPVNVTTEVK|S	VETGVLKPGM[Oxidation_M]VVTFAPVNVTTEVK	M257[Oxidation_M]	1	248-271	FALSE	8.871	-456.861	844.85	3	36.08	2530.37	1	13OCt15_TaC12_KW_i03.13636.13636.3	13OCt15_TaC12_KW_i03_Velos	3	P68103,E1B9F6,E1BED8	TaC12	i03	13636	0	0	0
43	E1BED8	E1BED8_BOVIN	Elongation factor 1-alpha (Fragment)	275.96	43.12	133	9	0		0		47946.1	R|VETGVLKPGMVVTFAPVNVTTEVK|S	VETGVLKPGMVVTFAPVN[DEAMID]VTTEVK	N265[DEAMID]	1	248-271	FALSE	8.734	-213.624	839.64	3	39.03	2515.36	1	13OCt15_TaC12_KW_i01.15298.15298.3	13OCt15_TaC12_KW_i01_Velos	3	P68103,E1B9F6,E1BED8	TaC12	i01	15298	0	0	0
43	E1BED8	E1BED8_BOVIN	Elongation factor 1-alpha (Fragment)	275.96	43.12	133	9	0		0		47946.1	R|VETGVLKPGMVVTFAPVNVTTEVK|S	VETGVLKPGMVVTFAPVN[DEAMID]VTTEVK	N265[DEAMID]	1	248-271	FALSE	8.705	-367.5	1259.15	2	39.4	2515.36	1	13OCt15_TaC12_KW_i01.15486.15486.2	13OCt15_TaC12_KW_i01_Velos	3	P68103,E1B9F6,E1BED8	TaC12	i01	15486	0	0	0
43	E1BED8	E1BED8_BOVIN	Elongation factor 1-alpha (Fragment)	275.96	43.12	133	9	0		0		47946.1	R|VETGVLKPGMVVTFAPVNVTTEVK|S	VETGVLKPGM[Oxidation_M]VVTFAPVN[DEAMID]VTTEVK	M257[Oxidation_M] N265[DEAMID]	2	248-271	FALSE	8.647	-162.952	844.93	3	36	2531.36	1	13OCt15_TaC12_KW_i02.13607.13607.	13OCt15_TaC12_KW_i02_Velos	3	P68103,E1B9F6,E1BED8	TaC12	i02	13607	0	0	0
43	E1BED8	E1BED8_BOVIN	Elongation factor 1-alpha (Fragment)	275.96	43.12	133	9	0		0		47946.1	R|VETGVLKPGMVVTFAPVNVTTEVK|S	VETGVLKPGMVVTFAPVN[DEAMID]VTTEVK	N265[DEAMID]	1	248-271	FALSE	8.582	378.789	839.143	3	39.2	2515.36	1	13OCt15_TaC12_KW_i01.15388.15388.3	13OCt15_TaC12_KW_i01_Velos	3	P68103,E1B9F6,E1BED8	TaC12	i01	15388	0	0	0
43	E1BED8	E1BED8_BOVIN	Elongation factor 1-alpha (Fragment)	275.96	43.12	133	9	0		0		47946.1	R|VETGVLKPGMVVTFAPVNVTTEVK|S	VETGVLKPGM[Oxidation_M]VVTFAPVN[DEAMID]VTTEVK	M257[Oxidation_M] N265[DEAMID]	2	248-271	FALSE	8.35	-234.031	844.99	3	35.87	2531.36	1	13OCt15_TaC12_KW_i03.13531.13531.3	13OCt15_TaC12_KW_i03_Velos	3	P68103,E1B9F6,E1BED8	TaC12	i03	13531	0	0	0
43	E1BED8	E1BED8_BOVIN	Elongation factor 1-alpha (Fragment)	275.96	43.12	133	9	0		0		47946.1	R|VETGVLKPGMVVTFAPVNVTTEVK|S	VETGVLKPGMVVTFAPVNVTTEVK	none	0	248-271	FALSE	8.192	-330.571	839.41	3	39.05	2514.38	1	13OCt15_TaC12_KW_i02.15157.15157.	13OCt15_TaC12_KW_i02_Velos	3	P68103,E1B9F6,E1BED8	TaC12	i02	15157	0	0	0
43	E1BED8	E1BED8_BOVIN	Elongation factor 1-alpha (Fragment)	275.96	43.12	133	9	0		0		47946.1	R|VETGVLKPGMVVTFAPVNVTTEVK|S	VETGVLKPGMVVTFAPVN[DEAMID]VTTEVK	N265[DEAMID]	1	248-271	FALSE	7.835	-201.702	839.63	3	39.17	2515.36	1	13OCt15_TaC12_KW_i03.15215.15215.3	13OCt15_TaC12_KW_i03_Velos	3	P68103,E1B9F6,E1BED8	TaC12	i03	15215	0	0	0
43	E1BED8	E1BED8_BOVIN	Elongation factor 1-alpha (Fragment)	275.96	43.12	133	9	0		0		47946.1	R|VETGVLKPGMVVTFAPVNVTTEVK|S	VETGVLKPGMVVTFAPVN[DEAMID]VTTEVK	N265[DEAMID]	1	248-271	FALSE	7.428	-94.393	839.54	3	38.8	2515.36	1	13OCt15_TaC12_KW_i03.15023.15023.	13OCt15_TaC12_KW_i03_Velos	3	P68103,E1B9F6,E1BED8	TaC12	i03	15023	0	0	0
43	E1BED8	E1BED8_BOVIN	Elongation factor 1-alpha (Fragment)	275.96	43.12	133	9	0		0		47946.1	R|VETGVLKPGMVVTFAPVNVTTEVK|S	VETGVLKPGMVVTFAPVN[DEAMID]VTTEVK	N265[DEAMID]	1	248-271	FALSE	7.409	-440.083	839.83	3	39	2515.36	1	13OCt15_TaC12_KW_i03.15130.15130.3	13OCt15_TaC12_KW_i03_Velos	3	P68103,E1B9F6,E1BED8	TaC12	i03	15130	0	0	0
100	E1BF20	E1BF20_BOVIN	Uncharacterized protein	115.528	20.55	15	5	0		2	Q3SZF3,A5D9B4	51250.8	K|HTGPNSPDTANDGFVR|L	HTGPNSPDTANDGFVR	none	0	99-114	FALSE	10.148	-252.553	843.1	2	15.1	1683.76	0	13OCt15_TaC12_KW_i03.2868.2868.2	13OCt15_TaC12_KW_i03_Velos	3	Q3SZF3,A5D9B4,E1BF20	TaC12	i03	2868	1	1	1
100	E1BF20	E1BF20_BOVIN	Uncharacterized protein	115.528	20.55	15	5	0		2	Q3SZF3,A5D9B4	51250.8	R|ATENDIYNFFSPLNPVR|V	ATENDIYN[DEAMID]FFSPLNPVR	N307[DEAMID]	1	300-316	FALSE	10.066	-436.682	999.92	2	46.5	1996.95	0	13OCt15_TaC12_KW_i01.19092.19092.2	13OCt15_TaC12_KW_i01_Velos	2	Q5E9J1,E1BF20	TaC12	i01	19092	1	1	1
100	E1BF20	E1BF20_BOVIN	Uncharacterized protein	115.528	20.55	15	5	0		2	Q3SZF3,A5D9B4	51250.8	R|ATENDIYNFFSPLNPVR|V	ATENDIYNFFSPLN[DEAMID]PVR	N313[DEAMID]	1	300-316	FALSE	9.156	-266.543	999.75	2	46.73	1996.95	0	13OCt15_TaC12_KW_i02.19002.19002.2	13OCt15_TaC12_KW_i02_Velos	2	Q5E9J1,E1BF20	TaC12	i02	19002	1	0	0
100	E1BF20	E1BF20_BOVIN	Uncharacterized protein	115.528	20.55	15	5	0		2	Q3SZF3,A5D9B4	51250.8	R|ATENDIYNFFSPLNPVR|V	ATEN[DEAMID]DIYNFFSPLNPVR	N303[DEAMID]	1	300-316	FALSE	9.049	-556.746	1000.04	2	46.5	1996.95	0	13OCt15_TaC12_KW_i03.18885.18885.2	13OCt15_TaC12_KW_i03_Velos	2	Q5E9J1,E1BF20	TaC12	i03	18885	1	0	0
100	E1BF20	E1BF20_BOVIN	Uncharacterized protein	115.528	20.55	15	5	0		2	Q3SZF3,A5D9B4	51250.8	R|GLPFGCSKEEIVQFFSGLEIVPNGITLPVDFQGR|S	GLPFGC[Cys_CAM]SKEEIVQ[DEAMID]FFSGLEIVPNGITLPVDFQGR	C122[Cys_CAM] Q129[DEAMID]	2	117-150	TRUE	8.49	-115.03	1251.45	3	61.35	3750.9	1	13OCt15_TaC12_KW_i01.26502.26502.3	13OCt15_TaC12_KW_i01_Velos	1	E1BF20	TaC12	i01	26502	1	1	1
100	E1BF20	E1BF20_BOVIN	Uncharacterized protein	115.528	20.55	15	5	0		2	Q3SZF3,A5D9B4	51250.8	R|GLPFGCSKEEIVQFFSGLEIVPNGITLPVDFQGR|S	GLPFGC[Cys_CAM]SKEEIVQ[DEAMID]FFSGLEIVPNGITLPVDFQGR	C122[Cys_CAM] Q129[DEAMID]	2	117-150	TRUE	8.054	-426.786	1251.84	3	61.3	3750.9	1	13OCt15_TaC12_KW_i03.26070.26070.3	13OCt15_TaC12_KW_i03_Velos	1	E1BF20	TaC12	i03	26070	1	0	0
100	E1BF20	E1BF20_BOVIN	Uncharacterized protein	115.528	20.55	15	5	0		2	Q3SZF3,A5D9B4	51250.8	R|GLPWSCSADEVQR|F	GLPWSC[Cys_CAM]SADEVQR	C22[Cys_CAM]	1	17-29	TRUE	8.906	-483.796	753.21	2	25.85	1503.68	0	13OCt15_TaC12_KW_i03.8439.8439.2	13OCt15_TaC12_KW_i03_Velos	1	E1BF20	TaC12	i03	8439	1	1	1
100	E1BF20	E1BF20_BOVIN	Uncharacterized protein	115.528	20.55	15	5	0		2	Q3SZF3,A5D9B4	51250.8	R|GLPWSCSADEVQR|F	GLPWSC[Cys_CAM]SADEVQR	C22[Cys_CAM]	1	17-29	TRUE	8.158	-550.231	753.26	2	26.27	1503.68	0	13OCt15_TaC12_KW_i02.8658.8658.2	13OCt15_TaC12_KW_i02_Velos	1	E1BF20	TaC12	i02	8658	1	0	0
100	E1BF20	E1BF20_BOVIN	Uncharacterized protein	115.528	20.55	15	5	0		2	Q3SZF3,A5D9B4	51250.8	R|STGEAFVQFASQEIAEK|A	STGEAFVQ[DEAMID]FASQEIAEK	Q158[DEAMID]	1	151-167	FALSE	11.503	-541.09	922.44	2	38.05	1841.87	0	13OCt15_TaC12_KW_i01.14797.14797.2	13OCt15_TaC12_KW_i01_Velos	3	Q3SZF3,A5D9B4,E1BF20	TaC12	i01	14797	1	1	1
100	E1BF20	E1BF20_BOVIN	Uncharacterized protein	115.528	20.55	15	5	0		2	Q3SZF3,A5D9B4	51250.8	R|STGEAFVQFASQEIAEK|A	STGEAFVQ[DEAMID]FASQEIAEK	Q158[DEAMID]	1	151-167	FALSE	9.86	-172.163	922.1	2	38.3	1841.87	0	13OCt15_TaC12_KW_i02.14776.14776.2	13OCt15_TaC12_KW_i02_Velos	3	Q3SZF3,A5D9B4,E1BF20	TaC12	i02	14776	1	0	0
79	E1BFV0	E1BFV0_BOVIN	Uncharacterized protein	152.321	19.75	13	7	0		0		97227.3	K|ESTLEAIGYICQDIDPEQLQDKSNEILTAIIQGMR|K	ESTLEAIGYIC[Cys_CAM]QDIDPEQLQ[DEAMID]DKSNEILTAIIQGMR	C158[Cys_CAM] Q167[DEAMID]	2	148-182	TRUE	10.183	-162.49	1331.87	3	63.85	3991.94	1	13OCt15_TaC12_KW_i01.27661.27661.3	13OCt15_TaC12_KW_i01_Velos	1	E1BFV0	TaC12	i01	27661	1	1	1
79	E1BFV0	E1BFV0_BOVIN	Uncharacterized protein	152.321	19.75	13	7	0		0		97227.3	K|LAATNALLNSLEFTK|A	LAATNALLNSLEFTK	none	0	192-206	TRUE	9.411	456.264	803.08	2	40.55	1604.88	0	13OCt15_TaC12_KW_i03.15909.15909.	13OCt15_TaC12_KW_i03_Velos	1	E1BFV0	TaC12	i03	15909	1	1	1
79	E1BFV0	E1BFV0_BOVIN	Uncharacterized protein	152.321	19.75	13	7	0		0		97227.3	K|YLEVVLNTLQQASQAQVDKSDYDMVDYLNELR|E	YLEVVLNTLQQASQAQ[DEAMID]VDKSDYDMVDYLNELR	Q746[DEAMID]	1	731-762	TRUE	9.485	-221.715	1254.89	3	55.27	3760.81	1	13OCt15_TaC12_KW_i01.23533.23533.3	13OCt15_TaC12_KW_i01_Velos	1	E1BFV0	TaC12	i01	23533	1	1	1
79	E1BFV0	E1BFV0_BOVIN	Uncharacterized protein	152.321	19.75	13	7	0		0		97227.3	R|ICELLPEAAINDVYLTPLLQCLIEGLSAEPR|V	IC[Cys_CAM]ELLPEAAIN[DEAMID]DVYLTPLLQC[Cys_CAM]LIEGLSAEPR	C436[Cys_CAM] N445[DEAMID] C455[Cys_CAM]	3	435-465	TRUE	10.328	-483.771	1171.84	3	72.08	3510.8	0	13OCt15_TaC12_KW_i01.31207.31207.3	13OCt15_TaC12_KW_i01_Velos	1	E1BFV0	TaC12	i01	31207	1	1	1
6	E1BGC1	E1BGC1_BOVIN	Uncharacterized protein	1719.62	74.62	1168	52	0		0		80483.2	K|AVNYVGAGTVEFIMDSK|H	AVNYVGAGTVEFIMDSK	none	0	312-328	TRUE	15.74	8.247	600.961	3	40.52	1799.88	0	13OCt15_TaC12_KW_i02.15902.15902.3	13OCt15_TaC12_KW_i02_Velos	1	E1BGC1	TaC12	i02	15902	1	1	1
6	E1BGC1	E1BGC1_BOVIN	Uncharacterized protein	1719.62	74.62	1168	52	0		0		80483.2	K|AVNYVGAGTVEFIMDSK|H	AVNYVGAGTVEFIMDSK	none	0	312-328	TRUE	15.683	-49.487	900.99	2	41	1799.88	0	13OCt15_TaC12_KW_i01.16288.16288.2	13OCt15_TaC12_KW_i01_Velos	1	E1BGC1	TaC12	i01	16288	1	0	0
6	E1BGC1	E1BGC1_BOVIN	Uncharacterized protein	1719.62	74.62	1168	52	0		0		80483.2	K|AVNYVGAGTVEFIMDSK|H	AVNYVGAGTVEFIMDSK	none	0	312-328	TRUE	15.552	-482.62	901.38	2	40.37	1799.88	0	13OCt15_TaC12_KW_i02.15827.15827.2	13OCt15_TaC12_KW_i02_Velos	1	E1BGC1	TaC12	i02	15827	1	0	0
6	E1BGC1	E1BGC1_BOVIN	Uncharacterized protein	1719.62	74.62	1168	52	0		0		80483.2	K|AVNYVGAGTVEFIMDSK|H	AVNYVGAGTVEFIMDSK	none	0	312-328	TRUE	15.538	-71.708	901.01	2	39.98	1799.88	0	13OCt15_TaC12_KW_i02.15636.15636.2	13OCt15_TaC12_KW_i02_Velos	1	E1BGC1	TaC12	i02	15636	1	0	0
6	E1BGC1	E1BGC1_BOVIN	Uncharacterized protein	1719.62	74.62	1168	52	0		0		80483.2	K|AVNYVGAGTVEFIMDSK|H	AVNYVGAGTVEFIMDSK	none	0	312-328	TRUE	15.487	-371.596	901.28	2	40.93	1799.88	0	13OCt15_TaC12_KW_i03.16100.16100.2	13OCt15_TaC12_KW_i03_Velos	1	E1BGC1	TaC12	i03	16100	1	0	0
6	E1BGC1	E1BGC1_BOVIN	Uncharacterized protein	1719.62	74.62	1168	52	0		0		80483.2	K|AVNYVGAGTVEFIMDSK|H	AVNYVGAGTVEFIMDSK	none	0	312-328	TRUE	15.433	83.86	900.87	2	40.75	1799.88	0	13OCt15_TaC12_KW_i03.16011.16011.2	13OCt15_TaC12_KW_i03_Velos	1	E1BGC1	TaC12	i03	16011	1	0	0
6	E1BGC1	E1BGC1_BOVIN	Uncharacterized protein	1719.62	74.62	1168	52	0		0		80483.2	K|AVNYVGAGTVEFIMDSK|H	AVNYVGAGTVEFIMDSK	none	0	312-328	TRUE	15.427	-582.52	901.47	2	39.73	1799.88	0	13OCt15_TaC12_KW_i02.15505.15505.2	13OCt15_TaC12_KW_i02_Velos	1	E1BGC1	TaC12	i02	15505	1	0	0
6	E1BGC1	E1BGC1_BOVIN	Uncharacterized protein	1719.62	74.62	1168	52	0		0		80483.2	K|AVNYVGAGTVEFIMDSK|H	AVNYVGAGTVEFIMDSK	none	0	312-328	TRUE	15.415	-493.721	901.39	2	41.35	1799.88	0	13OCt15_TaC12_KW_i02.16314.16314.2	13OCt15_TaC12_KW_i02_Velos	1	E1BGC1	TaC12	i02	16314	1	0	0
6	E1BGC1	E1BGC1_BOVIN	Uncharacterized protein	1719.62	74.62	1168	52	0		0		80483.2	K|AVNYVGAGTVEFIMDSK|H	AVNYVGAGTVEFIMDSK	none	0	312-328	TRUE	15.411	-393.803	901.3	2	40.58	1799.88	0	13OCt15_TaC12_KW_i03.15922.15922.2	13OCt15_TaC12_KW_i03_Velos	1	E1BGC1	TaC12	i03	15922	1	0	0
6	E1BGC1	E1BGC1_BOVIN	Uncharacterized protein	1719.62	74.62	1168	52	0		0		80483.2	K|AVNYVGAGTVEFIMDSK|H	AVNYVGAGTVEFIMDSK	none	0	312-328	TRUE	15.311	-427.111	901.33	2	39.73	1799.88	0	13OCt15_TaC12_KW_i01.15649.15649.2	13OCt15_TaC12_KW_i01_Velos	1	E1BGC1	TaC12	i01	15649	1	0	0
6	E1BGC1	E1BGC1_BOVIN	Uncharacterized protein	1719.62	74.62	1168	52	0		0		80483.2	K|AVNYVGAGTVEFIMDSK|H	AVNYVGAGTVEFIMDSK	none	0	312-328	TRUE	15.303	28.294	900.92	2	40.98	1799.88	0	13OCt15_TaC12_KW_i02.16131.16131.2	13OCt15_TaC12_KW_i02_Velos	1	E1BGC1	TaC12	i02	16131	1	0	0
6	E1BGC1	E1BGC1_BOVIN	Uncharacterized protein	1719.62	74.62	1168	52	0		0		80483.2	K|AVNYVGAGTVEFIMDSK|H	AVNYVGAGTVEFIMDSK	none	0	312-328	TRUE	15.237	-549.222	901.44	2	38.63	1799.88	0	13OCt15_TaC12_KW_i01.15092.15092.2	13OCt15_TaC12_KW_i01_Velos	1	E1BGC1	TaC12	i01	15092	1	0	0
6	E1BGC1	E1BGC1_BOVIN	Uncharacterized protein	1719.62	74.62	1168	52	0		0		80483.2	K|AVNYVGAGTVEFIMDSK|H	AVNYVGAGTVEFIMDSK	none	0	312-328	TRUE	15.231	-739.39	601.41	3	40.18	1799.88	0	13OCt15_TaC12_KW_i03.15727.15727.3	13OCt15_TaC12_KW_i03_Velos	1	E1BGC1	TaC12	i03	15727	1	0	0
6	E1BGC1	E1BGC1_BOVIN	Uncharacterized protein	1719.62	74.62	1168	52	0		0		80483.2	K|AVNYVGAGTVEFIMDSK|H	AVNYVGAGTVEFIMDSK	none	0	312-328	TRUE	15.177	-626.914	901.51	2	39.27	1799.88	0	13OCt15_TaC12_KW_i01.15421.15421.2	13OCt15_TaC12_KW_i01_Velos	1	E1BGC1	TaC12	i01	15421	1	0	0
6	E1BGC1	E1BGC1_BOVIN	Uncharacterized protein	1719.62	74.62	1168	52	0		0		80483.2	K|AVNYVGAGTVEFIMDSK|H	AVNYVGAGTVEFIMDSK	none	0	312-328	TRUE	15.072	-439.723	601.23	3	40.38	1799.88	0	13OCt15_TaC12_KW_i03.15822.15822.3	13OCt15_TaC12_KW_i03_Velos	1	E1BGC1	TaC12	i03	15822	1	0	0
6	E1BGC1	E1BGC1_BOVIN	Uncharacterized protein	1719.62	74.62	1168	52	0		0		80483.2	K|AVNYVGAGTVEFIMDSK|H	AVNYVGAGTVEFIMDSK	none	0	312-328	TRUE	15.001	-515.922	901.41	2	39.92	1799.88	0	13OCt15_TaC12_KW_i01.15744.15744.2	13OCt15_TaC12_KW_i01_Velos	1	E1BGC1	TaC12	i01	15744	1	0	0
6	E1BGC1	E1BGC1_BOVIN	Uncharacterized protein	1719.62	74.62	1168	52	0		0		80483.2	K|AVNYVGAGTVEFIMDSK|H	AVNYVGAGTVEFIMDSK	none	0	312-328	TRUE	14.966	-482.62	901.38	2	40.17	1799.88	0	13OCt15_TaC12_KW_i02.15726.15726.2	13OCt15_TaC12_KW_i02_Velos	1	E1BGC1	TaC12	i02	15726	1	0	0
6	E1BGC1	E1BGC1_BOVIN	Uncharacterized protein	1719.62	74.62	1168	52	0		0		80483.2	K|AVNYVGAGTVEFIMDSK|H	AVNYVGAGTVEFIMDSK	none	0	312-328	TRUE	14.928	-493.721	901.39	2	41.15	1799.88	0	13OCt15_TaC12_KW_i02.16216.16216.2	13OCt15_TaC12_KW_i02_Velos	1	E1BGC1	TaC12	i02	16216	1	0	0
6	E1BGC1	E1BGC1_BOVIN	Uncharacterized protein	1719.62	74.62	1168	52	0		0		80483.2	K|AVNYVGAGTVEFIMDSK|H	AVNYVGAGTVEFIMDSK	none	0	312-328	TRUE	14.888	-460.417	901.36	2	40.47	1799.88	0	13OCt15_TaC12_KW_i01.16026.16026.2	13OCt15_TaC12_KW_i01_Velos	1	E1BGC1	TaC12	i01	16026	1	0	0
6	E1BGC1	E1BGC1_BOVIN	Uncharacterized protein	1719.62	74.62	1168	52	0		0		80483.2	K|AVNYVGAGTVEFIMDSK|H	AVNYVGAGTVEFIMDSK	none	0	312-328	TRUE	14.779	-430.993	901.333	2	40.77	1799.88	0	13OCt15_TaC12_KW_i02.16026.16026.2	13OCt15_TaC12_KW_i02_Velos	1	E1BGC1	TaC12	i02	16026	1	0	0
6	E1BGC1	E1BGC1_BOVIN	Uncharacterized protein	1719.62	74.62	1168	52	0		0		80483.2	K|AVNYVGAGTVEFIMDSK|H	AVNYVGAGTVEFIMDSK	none	0	312-328	TRUE	14.667	-482.62	901.38	2	39.53	1799.88	0	13OCt15_TaC12_KW_i01.15555.15555.2	13OCt15_TaC12_KW_i01_Velos	1	E1BGC1	TaC12	i01	15555	1	0	0
6	E1BGC1	E1BGC1_BOVIN	Uncharacterized protein	1719.62	74.62	1168	52	0		0		80483.2	K|AVNYVGAGTVEFIMDSK|H	AVNYVGAGTVEFIMDSK	none	0	312-328	TRUE	14.598	-293.865	901.21	2	41.93	1799.88	0	13OCt15_TaC12_KW_i03.16593.16593.2	13OCt15_TaC12_KW_i03_Velos	1	E1BGC1	TaC12	i03	16593	1	0	0
6	E1BGC1	E1BGC1_BOVIN	Uncharacterized protein	1719.62	74.62	1168	52	0		0		80483.2	K|AVNYVGAGTVEFIMDSK|H	AVNYVGAGTVEFIMDSK	none	0	312-328	TRUE	14.597	-489.68	601.26	3	41.53	1799.88	0	13OCt15_TaC12_KW_i02.16406.16406.3	13OCt15_TaC12_KW_i02_Velos	1	E1BGC1	TaC12	i02	16406	1	0	0
6	E1BGC1	E1BGC1_BOVIN	Uncharacterized protein	1719.62	74.62	1168	52	0		0		80483.2	K|AVNYVGAGTVEFIMDSK|H	AVNYVGAGTVEFIMDSK	none	0	312-328	TRUE	14.588	-416.008	901.32	2	40.08	1799.88	0	13OCt15_TaC12_KW_i01.15831.15831.2	13OCt15_TaC12_KW_i01_Velos	1	E1BGC1	TaC12	i01	15831	1	0	0
6	E1BGC1	E1BGC1_BOVIN	Uncharacterized protein	1719.62	74.62	1168	52	0		0		80483.2	K|AVNYVGAGTVEFIMDSK|H	AVNYVGAGTVEFIMDSK	none	0	312-328	TRUE	14.57	-171.691	901.1	2	42.2	1799.88	0	13OCt15_TaC12_KW_i02.16738.16738.2	13OCt15_TaC12_KW_i02_Velos	1	E1BGC1	TaC12	i02	16738	1	0	0
6	E1BGC1	E1BGC1_BOVIN	Uncharacterized protein	1719.62	74.62	1168	52	0		0		80483.2	K|AVNYVGAGTVEFIMDSK|H	AVNYVGAGTVEFIMDSK	none	0	312-328	TRUE	14.566	-404.906	901.31	2	40.82	1799.88	0	13OCt15_TaC12_KW_i01.16197.16197.2	13OCt15_TaC12_KW_i01_Velos	1	E1BGC1	TaC12	i01	16197	1	0	0
6	E1BGC1	E1BGC1_BOVIN	Uncharacterized protein	1719.62	74.62	1168	52	0		0		80483.2	K|AVNYVGAGTVEFIMDSK|H	AVNYVGAGTVEFIMDSK	none	0	312-328	TRUE	14.479	-437.768	901.34	2	40.37	1799.88	0	13OCt15_TaC12_KW_i03.15816.15816.2	13OCt15_TaC12_KW_i03_Velos	1	E1BGC1	TaC12	i03	15816	1	0	0
6	E1BGC1	E1BGC1_BOVIN	Uncharacterized protein	1719.62	74.62	1168	52	0		0		80483.2	K|AVNYVGAGTVEFIMDSK|H	AVNYVGAGTVEFIMDSK	none	0	312-328	TRUE	14.464	-416.008	901.32	2	39.88	1799.88	0	13OCt15_TaC12_KW_i03.15574.15574.2	13OCt15_TaC12_KW_i03_Velos	1	E1BGC1	TaC12	i03	15574	1	0	0
6	E1BGC1	E1BGC1_BOVIN	Uncharacterized protein	1719.62	74.62	1168	52	0		0		80483.2	K|AVNYVGAGTVEFIMDSK|H	AVNYVGAGTVEFIMDSK	none	0	312-328	TRUE	14.432	-689.458	601.38	3	40.38	1799.88	0	13OCt15_TaC12_KW_i01.15977.15977.3	13OCt15_TaC12_KW_i01_Velos	1	E1BGC1	TaC12	i01	15977	1	0	0
6	E1BGC1	E1BGC1_BOVIN	Uncharacterized protein	1719.62	74.62	1168	52	0		0		80483.2	K|AVNYVGAGTVEFIMDSK|H	AVNYVGAGTVEFIMDSK	none	0	312-328	TRUE	14.415	-538.122	901.43	2	40.57	1799.88	0	13OCt15_TaC12_KW_i02.15927.15927.2	13OCt15_TaC12_KW_i02_Velos	1	E1BGC1	TaC12	i02	15927	1	0	0
6	E1BGC1	E1BGC1_BOVIN	Uncharacterized protein	1719.62	74.62	1168	52	0		0		80483.2	K|AVNYVGAGTVEFIMDSK|H	AVNYVGAGTVEFIMDSK	none	0	312-328	TRUE	14.353	-438.213	901.34	2	38.43	1799.88	0	13OCt15_TaC12_KW_i01.14992.14992.2	13OCt15_TaC12_KW_i01_Velos	1	E1BGC1	TaC12	i01	14992	1	0	0
6	E1BGC1	E1BGC1_BOVIN	Uncharacterized protein	1719.62	74.62	1168	52	0		0		80483.2	K|AVNYVGAGTVEFIMDSK|H	AVNYVGAGTVEFIMDSK	none	0	312-328	TRUE	14.346	-427.111	901.33	2	40.28	1799.88	0	13OCt15_TaC12_KW_i01.15931.15931.2	13OCt15_TaC12_KW_i01_Velos	1	E1BGC1	TaC12	i01	15931	1	0	0
6	E1BGC1	E1BGC1_BOVIN	Uncharacterized protein	1719.62	74.62	1168	52	0		0		80483.2	K|AVNYVGAGTVEFIMDSK|H	AVNYVGAGTVEFIMDSK	none	0	312-328	TRUE	14.254	-416.008	901.32	2	39.7	1799.88	0	13OCt15_TaC12_KW_i03.15483.15483.2	13OCt15_TaC12_KW_i03_Velos	1	E1BGC1	TaC12	i03	15483	1	0	0
6	E1BGC1	E1BGC1_BOVIN	Uncharacterized protein	1719.62	74.62	1168	52	0		0		80483.2	K|AVNYVGAGTVEFIMDSK|H	AVNYVGAGTVEFIMDSK	none	0	312-328	TRUE	14.155	-438.213	901.34	2	41.82	1799.88	0	13OCt15_TaC12_KW_i01.16699.16699.2	13OCt15_TaC12_KW_i01_Velos	1	E1BGC1	TaC12	i01	16699	1	0	0
6	E1BGC1	E1BGC1_BOVIN	Uncharacterized protein	1719.62	74.62	1168	52	0		0		80483.2	K|AVNYVGAGTVEFIMDSK|H	AVNYVGAGTVEFIMDSK	none	0	312-328	TRUE	14.069	-582.52	901.47	2	42.53	1799.88	0	13OCt15_TaC12_KW_i01.17069.17069.2	13OCt15_TaC12_KW_i01_Velos	1	E1BGC1	TaC12	i01	17069	1	0	0
6	E1BGC1	E1BGC1_BOVIN	Uncharacterized protein	1719.62	74.62	1168	52	0		0		80483.2	K|AVNYVGAGTVEFIMDSK|H	AVNYVGAGTVEFIMDSK	none	0	312-328	TRUE	14.036	-560.322	901.45	2	38.77	1799.88	0	13OCt15_TaC12_KW_i02.15008.15008.2	13OCt15_TaC12_KW_i02_Velos	1	E1BGC1	TaC12	i02	15008	1	0	0
6	E1BGC1	E1BGC1_BOVIN	Uncharacterized protein	1719.62	74.62	1168	52	0		0		80483.2	K|AVNYVGAGTVEFIMDSK|H	AVNYVGAGTVEFIMDSK	none	0	312-328	TRUE	13.978	-482.62	901.38	2	41.55	1799.88	0	13OCt15_TaC12_KW_i02.16413.16413.2	13OCt15_TaC12_KW_i02_Velos	1	E1BGC1	TaC12	i02	16413	1	0	0
6	E1BGC1	E1BGC1_BOVIN	Uncharacterized protein	1719.62	74.62	1168	52	0		0		80483.2	K|AVNYVGAGTVEFIMDSK|H	AVNYVGAGTVEFIMDSK	none	0	312-328	TRUE	13.899	-193.906	901.12	2	38.53	1799.88	0	13OCt15_TaC12_KW_i03.14888.14888.2	13OCt15_TaC12_KW_i03_Velos	1	E1BGC1	TaC12	i03	14888	1	0	0
6	E1BGC1	E1BGC1_BOVIN	Uncharacterized protein	1719.62	74.62	1168	52	0		0		80483.2	K|AVNYVGAGTVEFIMDSK|H	AVNYVGAGTVEFIMDSK	none	0	312-328	TRUE	13.785	-639.521	601.35	3	40.78	1799.88	0	13OCt15_TaC12_KW_i02.16030.16030.3	13OCt15_TaC12_KW_i02_Velos	1	E1BGC1	TaC12	i02	16030	1	0	0
6	E1BGC1	E1BGC1_BOVIN	Uncharacterized protein	1719.62	74.62	1168	52	0		0		80483.2	K|AVNYVGAGTVEFIMDSK|H	AVNYVGAGTVEFIMDSK	none	0	312-328	TRUE	13.774	-438.213	901.34	2	39.42	1799.88	0	13OCt15_TaC12_KW_i03.15340.15340.2	13OCt15_TaC12_KW_i03_Velos	1	E1BGC1	TaC12	i03	15340	1	0	0
6	E1BGC1	E1BGC1_BOVIN	Uncharacterized protein	1719.62	74.62	1168	52	0		0		80483.2	K|AVNYVGAGTVEFIMDSK|H	AVNYVGAGTVEFIMDSK	none	0	312-328	TRUE	13.735	-482.62	901.38	2	41.93	1799.88	0	13OCt15_TaC12_KW_i02.16608.16608.2	13OCt15_TaC12_KW_i02_Velos	1	E1BGC1	TaC12	i02	16608	1	0	0
6	E1BGC1	E1BGC1_BOVIN	Uncharacterized protein	1719.62	74.62	1168	52	0		0		80483.2	K|AVNYVGAGTVEFIMDSK|H	AVNYVGAGTVEFIMDSK	none	0	312-328	TRUE	13.73	-493.721	901.39	2	40.08	1799.88	0	13OCt15_TaC12_KW_i03.15674.15674.2	13OCt15_TaC12_KW_i03_Velos	1	E1BGC1	TaC12	i03	15674	1	0	0
6	E1BGC1	E1BGC1_BOVIN	Uncharacterized protein	1719.62	74.62	1168	52	0		0		80483.2	K|AVNYVGAGTVEFIMDSK|H	AVNYVGAGTVEFIMDSK	none	0	312-328	TRUE	13.681	94.974	900.86	2	38.97	1799.88	0	13OCt15_TaC12_KW_i02.15112.15112.2	13OCt15_TaC12_KW_i02_Velos	1	E1BGC1	TaC12	i02	15112	1	0	0
6	E1BGC1	E1BGC1_BOVIN	Uncharacterized protein	1719.62	74.62	1168	52	0		0		80483.2	K|AVNYVGAGTVEFIMDSK|H	AVNYVGAGTVEFIMDSK	none	0	312-328	TRUE	13.621	61.633	900.89	2	41.53	1799.88	0	13OCt15_TaC12_KW_i03.16398.16398.2	13OCt15_TaC12_KW_i03_Velos	1	E1BGC1	TaC12	i03	16398	1	0	0
6	E1BGC1	E1BGC1_BOVIN	Uncharacterized protein	1719.62	74.62	1168	52	0		0		80483.2	K|AVNYVGAGTVEFIMDSK|H	AVNYVGAGTVEFIMDSK	none	0	312-328	TRUE	13.615	-482.62	901.38	2	41.15	1799.88	0	13OCt15_TaC12_KW_i03.16205.16205.2	13OCt15_TaC12_KW_i03_Velos	1	E1BGC1	TaC12	i03	16205	1	0	0
6	E1BGC1	E1BGC1_BOVIN	Uncharacterized protein	1719.62	74.62	1168	52	0		0		80483.2	K|AVNYVGAGTVEFIMDSK|H	AVNYVGAGTVEFIMDSK	none	0	312-328	TRUE	13.438	-656.167	601.36	3	41.02	1799.88	0	13OCt15_TaC12_KW_i01.16300.16300.3	13OCt15_TaC12_KW_i01_Velos	1	E1BGC1	TaC12	i01	16300	1	0	0
6	E1BGC1	E1BGC1_BOVIN	Uncharacterized protein	1719.62	74.62	1168	52	0		0		80483.2	K|AVNYVGAGTVEFIMDSK|H	AVNYVGAGTVEFIMDSK	none	0	312-328	TRUE	13.378	-504.822	901.4	2	41.73	1799.88	0	13OCt15_TaC12_KW_i03.16489.16489.2	13OCt15_TaC12_KW_i03_Velos	1	E1BGC1	TaC12	i03	16489	1	0	0
6	E1BGC1	E1BGC1_BOVIN	Uncharacterized protein	1719.62	74.62	1168	52	0		0		80483.2	K|AVNYVGAGTVEFIMDSK|H	AVNYVGAGTVEFIMDSK	none	0	312-328	TRUE	13.103	150.547	900.81	2	42	1799.88	0	13OCt15_TaC12_KW_i02.16642.16642.2	13OCt15_TaC12_KW_i02_Velos	1	E1BGC1	TaC12	i02	16642	1	0	0
6	E1BGC1	E1BGC1_BOVIN	Uncharacterized protein	1719.62	74.62	1168	52	0		0		80483.2	K|AVNYVGAGTVEFIMDSK|H	AVNYVGAGTVEFIMDSK	none	0	312-328	TRUE	13.015	-349.388	901.26	2	41.25	1799.88	0	13OCt15_TaC12_KW_i01.16417.16417.2	13OCt15_TaC12_KW_i01_Velos	1	E1BGC1	TaC12	i01	16417	1	0	0
6	E1BGC1	E1BGC1_BOVIN	Uncharacterized protein	1719.62	74.62	1168	52	0		0		80483.2	K|AVNYVGAGTVEFIMDSK|H	AVNYVGAGTVEFIMDSK	none	0	312-328	TRUE	12.814	-382.699	901.29	2	42.33	1799.88	0	13OCt15_TaC12_KW_i03.16791.16791.2	13OCt15_TaC12_KW_i03_Velos	1	E1BGC1	TaC12	i03	16791	1	0	0
6	E1BGC1	E1BGC1_BOVIN	Uncharacterized protein	1719.62	74.62	1168	52	0		0		80483.2	K|AVNYVGAGTVEFIMDSK|H	AVNYVGAGTVEFIMDSK	none	0	312-328	TRUE	12.723	-193.906	901.12	2	41.63	1799.88	0	13OCt15_TaC12_KW_i01.16608.16608.2	13OCt15_TaC12_KW_i01_Velos	1	E1BGC1	TaC12	i01	16608	1	0	0
6	E1BGC1	E1BGC1_BOVIN	Uncharacterized protein	1719.62	74.62	1168	52	0		0		80483.2	K|AVNYVGAGTVEFIMDSK|H	AVNYVGAGTVEFIMDSK	none	0	312-328	TRUE	12.501	-273.164	601.13	3	40.2	1799.88	0	13OCt15_TaC12_KW_i01.15893.15893.3	13OCt15_TaC12_KW_i01_Velos	1	E1BGC1	TaC12	i01	15893	1	0	0
6	E1BGC1	E1BGC1_BOVIN	Uncharacterized protein	1719.62	74.62	1168	52	0		0		80483.2	K|AVNYVGAGTVEFIMDSK|H	AVN[DEAMID]YVGAGTVEFIMDSK	N314[DEAMID]	1	312-328	TRUE	12.318	-402.465	901.8	2	40.97	1800.86	0	13OCt15_TaC12_KW_i02.16125.16125.2	13OCt15_TaC12_KW_i02_Velos	1	E1BGC1	TaC12	i02	16125	1	0	0
6	E1BGC1	E1BGC1_BOVIN	Uncharacterized protein	1719.62	74.62	1168	52	0		0		80483.2	K|AVNYVGAGTVEFIMDSK|H	AVN[DEAMID]YVGAGTVEFIMDSK	N314[DEAMID]	1	312-328	TRUE	12.302	-335.88	901.74	2	40.75	1800.86	0	13OCt15_TaC12_KW_i03.16010.16010.2	13OCt15_TaC12_KW_i03_Velos	1	E1BGC1	TaC12	i03	16010	1	0	0
6	E1BGC1	E1BGC1_BOVIN	Uncharacterized protein	1719.62	74.62	1168	52	0		0		80483.2	K|AVNYVGAGTVEFIMDSK|H	AVNYVGAGTVEFIM[Oxidation_M]DSK	M325[Oxidation_M]	1	312-328	TRUE	12.188	-371.13	909.28	2	34.17	1815.87	0	13OCt15_TaC12_KW_i02.12668.12668.2	13OCt15_TaC12_KW_i02_Velos	1	E1BGC1	TaC12	i02	12668	1	0	0
6	E1BGC1	E1BGC1_BOVIN	Uncharacterized protein	1719.62	74.62	1168	52	0		0		80483.2	K|AVNYVGAGTVEFIMDSK|H	AVNYVGAGTVEFIMDSK	none	0	312-328	TRUE	12.138	-506.331	601.27	3	39.98	1799.88	0	13OCt15_TaC12_KW_i01.15776.15776.3	13OCt15_TaC12_KW_i01_Velos	1	E1BGC1	TaC12	i01	15776	1	0	0
6	E1BGC1	E1BGC1_BOVIN	Uncharacterized protein	1719.62	74.62	1168	52	0		0		80483.2	K|AVNYVGAGTVEFIMDSK|H	AVNYVGAGTVEFIMDSK	none	0	312-328	TRUE	12.137	17.182	900.93	2	41.35	1799.88	0	13OCt15_TaC12_KW_i03.16302.16302.2	13OCt15_TaC12_KW_i03_Velos	1	E1BGC1	TaC12	i03	16302	1	0	0
6	E1BGC1	E1BGC1_BOVIN	Uncharacterized protein	1719.62	74.62	1168	52	0		0		80483.2	K|AVNYVGAGTVEFIMDSK|H	AVN[DEAMID]YVGAGTVEFIMDSK	N314[DEAMID]	1	312-328	TRUE	12.055	-435.755	901.83	2	40.98	1800.86	0	13OCt15_TaC12_KW_i01.16287.16287.2	13OCt15_TaC12_KW_i01_Velos	1	E1BGC1	TaC12	i01	16287	1	0	0
6	E1BGC1	E1BGC1_BOVIN	Uncharacterized protein	1719.62	74.62	1168	52	0		0		80483.2	K|AVNYVGAGTVEFIMDSK|H	AVNYVGAGTVEFIMDSK	none	0	312-328	TRUE	11.92	-360.492	901.27	2	41.45	1799.88	0	13OCt15_TaC12_KW_i01.16516.16516.2	13OCt15_TaC12_KW_i01_Velos	1	E1BGC1	TaC12	i01	16516	1	0	0
6	E1BGC1	E1BGC1_BOVIN	Uncharacterized protein	1719.62	74.62	1168	52	0		0		80483.2	K|AVNYVGAGTVEFIMDSK|H	AVN[DEAMID]YVGAGTVEFIMDSK	N314[DEAMID]	1	312-328	TRUE	11.896	-535.61	901.92	2	39.6	1800.86	0	13OCt15_TaC12_KW_i03.15433.15433.2	13OCt15_TaC12_KW_i03_Velos	1	E1BGC1	TaC12	i03	15433	1	0	0
6	E1BGC1	E1BGC1_BOVIN	Uncharacterized protein	1719.62	74.62	1168	52	0		0		80483.2	K|AVNYVGAGTVEFIMDSK|H	AVNYVGAGTVEFIMDSK	none	0	312-328	TRUE	11.828	-393.803	901.3	2	42.67	1799.88	0	13OCt15_TaC12_KW_i02.16969.16969.2	13OCt15_TaC12_KW_i02_Velos	1	E1BGC1	TaC12	i02	16969	1	0	0
6	E1BGC1	E1BGC1_BOVIN	Uncharacterized protein	1719.62	74.62	1168	52	0		0		80483.2	K|AVNYVGAGTVEFIMDSK|H	AVN[DEAMID]YVGAGTVEFIMDSK	N314[DEAMID]	1	312-328	TRUE	11.618	-435.755	901.83	2	40.67	1800.86	0	13OCt15_TaC12_KW_i01.16129.16129.2	13OCt15_TaC12_KW_i01_Velos	1	E1BGC1	TaC12	i01	16129	1	0	0
6	E1BGC1	E1BGC1_BOVIN	Uncharacterized protein	1719.62	74.62	1168	52	0		0		80483.2	K|AVNYVGAGTVEFIMDSK|H	AVN[DEAMID]YVGAGTVEFIMDSK	N314[DEAMID]	1	312-328	TRUE	11.581	-435.755	901.83	2	41.22	1800.86	0	13OCt15_TaC12_KW_i01.16405.16405.2	13OCt15_TaC12_KW_i01_Velos	1	E1BGC1	TaC12	i01	16405	1	0	0
6	E1BGC1	E1BGC1_BOVIN	Uncharacterized protein	1719.62	74.62	1168	52	0		0		80483.2	K|AVNYVGAGTVEFIMDSK|H	AVN[DEAMID]YVGAGTVEFIMDSK	N314[DEAMID]	1	312-328	TRUE	11.449	-380.271	901.78	2	42.23	1800.86	0	13OCt15_TaC12_KW_i01.16913.16913.2	13OCt15_TaC12_KW_i01_Velos	1	E1BGC1	TaC12	i01	16913	1	0	0
6	E1BGC1	E1BGC1_BOVIN	Uncharacterized protein	1719.62	74.62	1168	52	0		0		80483.2	K|AVNYVGAGTVEFIMDSK|H	AVNYVGAGTVEFIMDSK	none	0	312-328	TRUE	11.182	-5.042	900.95	2	41.77	1799.88	0	13OCt15_TaC12_KW_i02.16519.16519.2	13OCt15_TaC12_KW_i02_Velos	1	E1BGC1	TaC12	i02	16519	1	0	0
6	E1BGC1	E1BGC1_BOVIN	Uncharacterized protein	1719.62	74.62	1168	52	0		0		80483.2	K|AVNYVGAGTVEFIMDSK|H	AVN[DEAMID]YVGAGTVEFIMDSK	N314[DEAMID]	1	312-328	TRUE	11.026	-657.628	902.03	2	39.37	1800.86	0	13OCt15_TaC12_KW_i03.15310.15310.2	13OCt15_TaC12_KW_i03_Velos	1	E1BGC1	TaC12	i03	15310	1	0	0
6	E1BGC1	E1BGC1_BOVIN	Uncharacterized protein	1719.62	74.62	1168	52	0		0		80483.2	K|AVNYVGAGTVEFIMDSK|H	AVNYVGAGTVEFIMDSK	none	0	312-328	TRUE	10.865	-626.914	901.51	2	42.65	1799.88	0	13OCt15_TaC12_KW_i03.16949.16949.2	13OCt15_TaC12_KW_i03_Velos	1	E1BGC1	TaC12	i03	16949	1	0	0
6	E1BGC1	E1BGC1_BOVIN	Uncharacterized protein	1719.62	74.62	1168	52	0		0		80483.2	K|AVNYVGAGTVEFIMDSK|H	AVN[DEAMID]YVGAGTVEFIMDSK	N314[DEAMID]	1	312-328	TRUE	10.784	-269.285	901.68	2	38.33	1800.86	0	13OCt15_TaC12_KW_i03.14783.14783.2	13OCt15_TaC12_KW_i03_Velos	1	E1BGC1	TaC12	i03	14783	1	0	0
6	E1BGC1	E1BGC1_BOVIN	Uncharacterized protein	1719.62	74.62	1168	52	0		0		80483.2	K|AVNYVGAGTVEFIMDSK|H	AVN[DEAMID]YVGAGTVEFIMDSK	N314[DEAMID]	1	312-328	TRUE	10.704	-568.89	901.95	2	42.05	1800.86	0	13OCt15_TaC12_KW_i01.16824.16824.2	13OCt15_TaC12_KW_i01_Velos	1	E1BGC1	TaC12	i01	16824	1	0	0
6	E1BGC1	E1BGC1_BOVIN	Uncharacterized protein	1719.62	74.62	1168	52	0		0		80483.2	K|AVNYVGAGTVEFIMDSK|H	AVNYVGAGTVEFIMDSK	none	0	312-328	TRUE	10.537	-60.598	901	2	43.58	1799.88	0	13OCt15_TaC12_KW_i01.17604.17604.2	13OCt15_TaC12_KW_i01_Velos	1	E1BGC1	TaC12	i01	17604	1	0	0
6	E1BGC1	E1BGC1_BOVIN	Uncharacterized protein	1719.62	74.62	1168	52	0		0		80483.2	K|AVNYVGAGTVEFIMDSK|H	AVN[DEAMID]YVGAGTVEFIMDSK	N314[DEAMID]	1	312-328	TRUE	10.443	-446.851	901.84	2	41.53	1800.86	0	13OCt15_TaC12_KW_i03.16396.16396.2	13OCt15_TaC12_KW_i03_Velos	1	E1BGC1	TaC12	i03	16396	1	0	0
6	E1BGC1	E1BGC1_BOVIN	Uncharacterized protein	1719.62	74.62	1168	52	0		0		80483.2	K|AVNYVGAGTVEFIMDSK|H	AVNYVGAGTVEFIMDSK	none	0	312-328	TRUE	10.413	-493.721	901.39	2	43.13	1799.88	0	13OCt15_TaC12_KW_i03.17185.17185.2	13OCt15_TaC12_KW_i03_Velos	1	E1BGC1	TaC12	i03	17185	1	0	0
6	E1BGC1	E1BGC1_BOVIN	Uncharacterized protein	1719.62	74.62	1168	52	0		0		80483.2	K|AVNYVGAGTVEFIMDSK|H	AVNYVGAGTVEFIM[Oxidation_M]DSK	M325[Oxidation_M]	1	312-328	TRUE	9.618	-349.118	909.26	2	33.77	1815.87	0	13OCt15_TaC12_KW_i03.12465.12465.2	13OCt15_TaC12_KW_i03_Velos	1	E1BGC1	TaC12	i03	12465	1	0	0
6	E1BGC1	E1BGC1_BOVIN	Uncharacterized protein	1719.62	74.62	1168	52	0		0		80483.2	K|AVNYVGAGTVEFIMDSK|H	AVNYVGAGTVEFIMDSK	none	0	312-328	TRUE	9.29	-649.109	901.53	2	46.78	1799.88	0	13OCt15_TaC12_KW_i02.19029.19029.2	13OCt15_TaC12_KW_i02_Velos	1	E1BGC1	TaC12	i02	19029	1	0	0
6	E1BGC1	E1BGC1_BOVIN	Uncharacterized protein	1719.62	74.62	1168	52	0		0		80483.2	K|AVNYVGAGTVEFIMDSK|H	AVNYVGAGTVEFIMDSK	none	0	312-328	TRUE	8.254	-404.906	901.31	2	43.92	1799.88	0	13OCt15_TaC12_KW_i02.17596.17596.2	13OCt15_TaC12_KW_i02_Velos	1	E1BGC1	TaC12	i02	17596	1	0	0
6	E1BGC1	E1BGC1_BOVIN	Uncharacterized protein	1719.62	74.62	1168	52	0		0		80483.2	K|AVNYVGAGTVEFIMDSK|H	AVNYVGAGTVEFIM[Oxidation_M]DSK	M325[Oxidation_M]	1	312-328	TRUE	7.979	488.062	908.5	2	34.87	1815.87	0	13OCt15_TaC12_KW_i02.13024.13024.2	13OCt15_TaC12_KW_i02_Velos	1	E1BGC1	TaC12	i02	13024	1	0	0
6	E1BGC1	E1BGC1_BOVIN	Uncharacterized protein	1719.62	74.62	1168	52	0		0		80483.2	K|AVNYVGAGTVEFIMDSK|H	AVN[DEAMID]YVGAGTVEFIMDSK	N314[DEAMID]	1	312-328	TRUE	7.774	-457.946	901.85	2	43.9	1800.86	0	13OCt15_TaC12_KW_i01.17761.17761.	13OCt15_TaC12_KW_i01_Velos	1	E1BGC1	TaC12	i01	17761	1	0	0
6	E1BGC1	E1BGC1_BOVIN	Uncharacterized protein	1719.62	74.62	1168	52	0		0		80483.2	K|AVSDVFK|I	AVSDVFK	none	0	521-527	TRUE	10.671	-651.839	383.46	2	16.92	764.407	0	13OCt15_TaC12_KW_i02.3821.3821.2	13OCt15_TaC12_KW_i02_Velos	1	E1BGC1	TaC12	i02	3821	1	1	1
6	E1BGC1	E1BGC1_BOVIN	Uncharacterized protein	1719.62	74.62	1168	52	0		0		80483.2	K|AVSDVFK|I	AVSDVFK	none	0	521-527	TRUE	9.19	-730.223	383.49	2	16.8	764.407	0	13OCt15_TaC12_KW_i03.3766.3766.2	13OCt15_TaC12_KW_i03_Velos	1	E1BGC1	TaC12	i03	3766	1	0	0
6	E1BGC1	E1BGC1_BOVIN	Uncharacterized protein	1719.62	74.62	1168	52	0		0		80483.2	K|AVSDVFK|I	AVSDVFK	none	0	521-527	TRUE	9.062	-495.035	383.4	2	16.85	764.407	0	13OCt15_TaC12_KW_i01.3844.3844.2	13OCt15_TaC12_KW_i01_Velos	1	E1BGC1	TaC12	i01	3844	1	0	0
6	E1BGC1	E1BGC1_BOVIN	Uncharacterized protein	1719.62	74.62	1168	52	0		0		80483.2	K|AVSDVFK|I	AVSDVFK	none	0	521-527	TRUE	8.963	-782.472	383.51	2	17.12	764.407	0	13OCt15_TaC12_KW_i02.3921.3921.2	13OCt15_TaC12_KW_i02_Velos	1	E1BGC1	TaC12	i02	3921	1	0	0
6	E1BGC1	E1BGC1_BOVIN	Uncharacterized protein	1719.62	74.62	1168	52	0		0		80483.2	K|AVSDVFKIQTQDQYSPFASSSGR|R	AVSDVFKIQTQ[DEAMID]DQYSPFASSSGR	Q531[DEAMID]	1	521-543	TRUE	13.792	-39.946	840.44	3	34.45	2518.2	1	13OCt15_TaC12_KW_i03.12816.12816.3	13OCt15_TaC12_KW_i03_Velos	1	E1BGC1	TaC12	i03	12816	1	1	1
6	E1BGC1	E1BGC1_BOVIN	Uncharacterized protein	1719.62	74.62	1168	52	0		0		80483.2	K|AVSDVFKIQTQDQYSPFASSSGR|R	AVSDVFKIQTQDQYSPFASSSGR	none	0	521-543	TRUE	12.019	-323.505	840.35	3	34.77	2517.21	1	13OCt15_TaC12_KW_i02.12974.12974.3	13OCt15_TaC12_KW_i02_Velos	1	E1BGC1	TaC12	i02	12974	1	0	0
6	E1BGC1	E1BGC1_BOVIN	Uncharacterized protein	1719.62	74.62	1168	52	0		0		80483.2	K|AVSDVFKIQTQDQYSPFASSSGR|R	AVSDVFKIQTQDQYSPFASSSGR	none	0	521-543	TRUE	11.559	-454.501	840.46	3	34.47	2517.21	1	13OCt15_TaC12_KW_i01.12981.12981.3	13OCt15_TaC12_KW_i01_Velos	1	E1BGC1	TaC12	i01	12981	1	0	0
6	E1BGC1	E1BGC1_BOVIN	Uncharacterized protein	1719.62	74.62	1168	52	0		0		80483.2	K|EFLCHAALALILK|E	EFLC[Cys_CAM]HAALALILK	C509[Cys_CAM]	1	506-518	TRUE	8.034	-565.639	750.35	2	42.45	1497.84	0	13OCt15_TaC12_KW_i01.17022.17022.2	13OCt15_TaC12_KW_i01_Velos	1	E1BGC1	TaC12	i01	17022	1	1	1
6	E1BGC1	E1BGC1_BOVIN	Uncharacterized protein	1719.62	74.62	1168	52	0		0		80483.2	K|EFLCHAALALILK|E	EFLC[Cys_CAM]HAALALILK	C509[Cys_CAM]	1	506-518	TRUE	7.916	-45.207	749.96	2	42.83	1497.84	0	13OCt15_TaC12_KW_i01.17219.17219.2	13OCt15_TaC12_KW_i01_Velos	1	E1BGC1	TaC12	i01	17219	1	0	0
6	E1BGC1	E1BGC1_BOVIN	Uncharacterized protein	1719.62	74.62	1168	52	0		0		80483.2	K|EFLCHAALALILK|E	EFLC[Cys_CAM]HAALALILK	C509[Cys_CAM]	1	506-518	TRUE	7.838	-445.588	750.26	2	42.6	1497.84	0	13OCt15_TaC12_KW_i03.16930.16930.2	13OCt15_TaC12_KW_i03_Velos	1	E1BGC1	TaC12	i03	16930	1	0	0
6	E1BGC1	E1BGC1_BOVIN	Uncharacterized protein	1719.62	74.62	1168	52	0		0		80483.2	K|EFLCHAALALILK|E	EFLC[Cys_CAM]HAALALILK	C509[Cys_CAM]	1	506-518	TRUE	7.811	-378.88	750.21	2	42.42	1497.84	0	13OCt15_TaC12_KW_i03.16832.16832.2	13OCt15_TaC12_KW_i03_Velos	1	E1BGC1	TaC12	i03	16832	1	0	0
6	E1BGC1	E1BGC1_BOVIN	Uncharacterized protein	1719.62	74.62	1168	52	0		0		80483.2	K|EFLCHAALALILK|E	EFLC[Cys_CAM]HAALALILK	C509[Cys_CAM]	1	506-518	TRUE	7.804	-405.564	750.23	2	43.28	1497.84	0	13OCt15_TaC12_KW_i02.17279.17279.2	13OCt15_TaC12_KW_i02_Velos	1	E1BGC1	TaC12	i02	17279	1	0	0
6	E1BGC1	E1BGC1_BOVIN	Uncharacterized protein	1719.62	74.62	1168	52	0		0		80483.2	K|EFLCHAALALILK|E	EFLC[Cys_CAM]HAALALILK	C509[Cys_CAM]	1	506-518	TRUE	7.782	-436.969	750.254	2	43.08	1497.84	0	13OCt15_TaC12_KW_i02.17177.17177.2	13OCt15_TaC12_KW_i02_Velos	1	E1BGC1	TaC12	i02	17177	1	0	0
6	E1BGC1	E1BGC1_BOVIN	Uncharacterized protein	1719.62	74.62	1168	52	0		0		80483.2	K|EFLCHAALALILK|E	EFLC[Cys_CAM]HAALALILK	C509[Cys_CAM]	1	506-518	TRUE	7.771	-285.474	750.14	2	42.88	1497.84	0	13OCt15_TaC12_KW_i02.17081.17081.2	13OCt15_TaC12_KW_i02_Velos	1	E1BGC1	TaC12	i02	17081	1	0	0
6	E1BGC1	E1BGC1_BOVIN	Uncharacterized protein	1719.62	74.62	1168	52	0		0		80483.2	K|EGSQANRHAPLVEFEEEDSDEREAD|-	EGSQANRHAPLVEFEEEDSDEREAD	none	0	701-725	TRUE	10.983	-232.785	953.97	3	22.45	2858.22	2	13OCt15_TaC12_KW_i03.6716.6716.3	13OCt15_TaC12_KW_i03_Velos	1	E1BGC1	TaC12	i03	6716	1	1	1
6	E1BGC1	E1BGC1_BOVIN	Uncharacterized protein	1719.62	74.62	1168	52	0		0		80483.2	K|EKAVSDVFK|I	EKAVSDVFK	none	0	519-527	TRUE	8.694	-509.797	512.04	2	15.18	1021.54	1	13OCt15_TaC12_KW_i03.2913.2913.2	13OCt15_TaC12_KW_i03_Velos	1	E1BGC1	TaC12	i03	2913	1	1	1
6	E1BGC1	E1BGC1_BOVIN	Uncharacterized protein	1719.62	74.62	1168	52	0		0		80483.2	K|EKAVSDVFKIQTQDQYSPFASSSGR|R	EKAVSDVFKIQTQDQYSPFASSSGR	none	0	519-543	TRUE	7.658	11.878	925.78	3	32.03	2774.35	2	13OCt15_TaC12_KW_i01.11733.11733.3	13OCt15_TaC12_KW_i01_Velos	1	E1BGC1	TaC12	i01	11733	1	1	1
6	E1BGC1	E1BGC1_BOVIN	Uncharacterized protein	1719.62	74.62	1168	52	0		0		80483.2	K|HNFYFMEMNTR|L	HNFYFMEMNTR	none	0	329-339	TRUE	12.87	-428.121	745.64	2	28.98	1488.63	0	13OCt15_TaC12_KW_i03.10042.10042.2	13OCt15_TaC12_KW_i03_Velos	1	E1BGC1	TaC12	i03	10042	1	1	1
6	E1BGC1	E1BGC1_BOVIN	Uncharacterized protein	1719.62	74.62	1168	52	0		0		80483.2	K|HNFYFMEMNTR|L	HNFYFMEMNTR	none	0	329-339	TRUE	11.695	-437.808	745.647	2	29.03	1488.63	0	13OCt15_TaC12_KW_i01.10194.10194.2	13OCt15_TaC12_KW_i01_Velos	1	E1BGC1	TaC12	i01	10194	1	0	0
6	E1BGC1	E1BGC1_BOVIN	Uncharacterized protein	1719.62	74.62	1168	52	0		0		80483.2	K|HNFYFMEMNTR|L	HNFYFMEMNTR	none	0	329-339	TRUE	11.554	-138.182	745.424	2	29.45	1488.63	0	13OCt15_TaC12_KW_i02.10273.10273.2	13OCt15_TaC12_KW_i02_Velos	1	E1BGC1	TaC12	i02	10273	1	0	0
6	E1BGC1	E1BGC1_BOVIN	Uncharacterized protein	1719.62	74.62	1168	52	0		0		80483.2	K|HNFYFMEMNTR|L	HNFYFMEMNTR	none	0	329-339	TRUE	11.539	-427.485	745.64	2	29.25	1488.63	0	13OCt15_TaC12_KW_i02.10172.10172.2	13OCt15_TaC12_KW_i02_Velos	1	E1BGC1	TaC12	i02	10172	1	0	0
6	E1BGC1	E1BGC1_BOVIN	Uncharacterized protein	1719.62	74.62	1168	52	0		0		80483.2	K|HNFYFMEMNTR|L	HNFYFMEMNTR	none	0	329-339	TRUE	11.423	-454.967	745.66	2	28.85	1488.63	0	13OCt15_TaC12_KW_i01.10103.10103.2	13OCt15_TaC12_KW_i01_Velos	1	E1BGC1	TaC12	i01	10103	1	0	0
6	E1BGC1	E1BGC1_BOVIN	Uncharacterized protein	1719.62	74.62	1168	52	0		0		80483.2	K|HNFYFMEMNTR|L	HNFYFMEMNTR	none	0	329-339	TRUE	10.722	-642.854	745.8	2	28.8	1488.63	0	13OCt15_TaC12_KW_i03.9941.9941.2	13OCt15_TaC12_KW_i03_Velos	1	E1BGC1	TaC12	i03	9941	1	0	0
6	E1BGC1	E1BGC1_BOVIN	Uncharacterized protein	1719.62	74.62	1168	52	0		0		80483.2	K|HNFYFMEMNTR|L	HNFYFMEMNTR	none	0	329-339	TRUE	10.132	-591.004	497.51	3	29.25	1488.63	0	13OCt15_TaC12_KW_i02.10174.10174.3	13OCt15_TaC12_KW_i02_Velos	1	E1BGC1	TaC12	i02	10174	1	0	0
6	E1BGC1	E1BGC1_BOVIN	Uncharacterized protein	1719.62	74.62	1168	52	0		0		80483.2	K|HNFYFMEMNTR|L	HNFYFMEMNTR	none	0	329-339	TRUE	9.344	-651.387	497.54	3	28.8	1488.63	0	13OCt15_TaC12_KW_i03.9944.9944.3	13OCt15_TaC12_KW_i03_Velos	1	E1BGC1	TaC12	i03	9944	1	0	0
6	E1BGC1	E1BGC1_BOVIN	Uncharacterized protein	1719.62	74.62	1168	52	0		0		80483.2	K|HNFYFMEMNTR|L	HNFYFMEMNTR	none	0	329-339	TRUE	8.958	-37.921	497.235	3	29.08	1488.63	0	13OCt15_TaC12_KW_i01.10221.10221.3	13OCt15_TaC12_KW_i01_Velos	1	E1BGC1	TaC12	i01	10221	1	0	0
6	E1BGC1	E1BGC1_BOVIN	Uncharacterized protein	1719.62	74.62	1168	52	0		0		80483.2	K|HNFYFMEMNTR|L	HNFYFMEMNTR	none	0	329-339	TRUE	8.58	-711.763	497.57	3	28.88	1488.63	0	13OCt15_TaC12_KW_i01.10123.10123.3	13OCt15_TaC12_KW_i01_Velos	1	E1BGC1	TaC12	i01	10123	1	0	0
6	E1BGC1	E1BGC1_BOVIN	Uncharacterized protein	1719.62	74.62	1168	52	0		0		80483.2	K|HNFYFMEMNTR|L	HNFYFMEMNTR	none	0	329-339	TRUE	8.434	-772.132	497.6	3	29.45	1488.63	0	13OCt15_TaC12_KW_i02.10276.10276.3	13OCt15_TaC12_KW_i02_Velos	1	E1BGC1	TaC12	i02	10276	1	0	0
6	E1BGC1	E1BGC1_BOVIN	Uncharacterized protein	1719.62	74.62	1168	52	0		0		80483.2	K|HNFYFMEMNTR|L	HNFYFMEMNTR	none	0	329-339	TRUE	7.881	-772.132	497.6	3	29.05	1488.63	0	13OCt15_TaC12_KW_i03.10070.10070.3	13OCt15_TaC12_KW_i03_Velos	1	E1BGC1	TaC12	i03	10070	1	0	0
6	E1BGC1	E1BGC1_BOVIN	Uncharacterized protein	1719.62	74.62	1168	52	0		0		80483.2	K|IIEEAPGPGIKPEVR|K	IIEEAPGPGIKPEVR	none	0	285-299	TRUE	10.343	-643.099	803.47	2	20.07	1603.89	1	13OCt15_TaC12_KW_i03.5471.5471.2	13OCt15_TaC12_KW_i03_Velos	1	E1BGC1	TaC12	i03	5471	1	1	1
6	E1BGC1	E1BGC1_BOVIN	Uncharacterized protein	1719.62	74.62	1168	52	0		0		80483.2	K|IIEEAPGPGIKPEVR|K	IIEEAPGPGIKPEVR	none	0	285-299	TRUE	9.689	104.678	802.87	2	20.1	1603.89	1	13OCt15_TaC12_KW_i03.5490.5490.2	13OCt15_TaC12_KW_i03_Velos	1	E1BGC1	TaC12	i03	5490	1	0	0
6	E1BGC1	E1BGC1_BOVIN	Uncharacterized protein	1719.62	74.62	1168	52	0		0		80483.2	K|IIEEAPGPGIKPEVR|K	IIEEAPGPGIKPEVR	none	0	285-299	TRUE	9.661	-393.964	803.27	2	20.53	1603.89	1	13OCt15_TaC12_KW_i02.5714.5714.2	13OCt15_TaC12_KW_i02_Velos	1	E1BGC1	TaC12	i02	5714	1	0	0
6	E1BGC1	E1BGC1_BOVIN	Uncharacterized protein	1719.62	74.62	1168	52	0		0		80483.2	K|IIEEAPGPGIKPEVR|K	IIEEAPGPGIKPEVR	none	0	285-299	TRUE	9.484	-67.318	535.674	3	20.22	1603.89	1	13OCt15_TaC12_KW_i03.5555.5555.3	13OCt15_TaC12_KW_i03_Velos	1	E1BGC1	TaC12	i03	5555	1	0	0
6	E1BGC1	E1BGC1_BOVIN	Uncharacterized protein	1719.62	74.62	1168	52	0		0		80483.2	K|IIEEAPGPGIKPEVR|K	IIEEAPGPGIKPEVR	none	0	285-299	TRUE	9.227	-14.693	535.646	3	20.53	1603.89	1	13OCt15_TaC12_KW_i02.5713.5713.3	13OCt15_TaC12_KW_i02_Velos	1	E1BGC1	TaC12	i02	5713	1	0	0
6	E1BGC1	E1BGC1_BOVIN	Uncharacterized protein	1719.62	74.62	1168	52	0		0		80483.2	K|IIEEAPGPGIKPEVR|K	IIEEAPGPGIKPEVR	none	0	285-299	TRUE	9.1	-481.175	803.34	2	20.27	1603.89	1	13OCt15_TaC12_KW_i03.5580.5580.2	13OCt15_TaC12_KW_i03_Velos	1	E1BGC1	TaC12	i03	5580	1	0	0
6	E1BGC1	E1BGC1_BOVIN	Uncharacterized protein	1719.62	74.62	1168	52	0		0		80483.2	K|IIEEAPGPGIKPEVR|K	IIEEAPGPGIKPEVR	none	0	285-299	TRUE	8.951	241.892	802.76	2	20.37	1603.89	1	13OCt15_TaC12_KW_i02.5626.5626.2	13OCt15_TaC12_KW_i02_Velos	1	E1BGC1	TaC12	i02	5626	1	0	0
6	E1BGC1	E1BGC1_BOVIN	Uncharacterized protein	1719.62	74.62	1168	52	0		0		80483.2	K|IIEEAPGPGIKPEVR|K	IIEEAPGPGIKPEVR	none	0	285-299	TRUE	8.449	-657.246	535.99	3	20.18	1603.89	1	13OCt15_TaC12_KW_i01.5609.5609.3	13OCt15_TaC12_KW_i01_Velos	1	E1BGC1	TaC12	i01	5609	1	0	0
6	E1BGC1	E1BGC1_BOVIN	Uncharacterized protein	1719.62	74.62	1168	52	0		0		80483.2	K|IIEEAPGPGIKPEVR|K	IIEEAPGPGIKPEVR	none	0	285-299	TRUE	8.286	-69.903	803.01	2	20.47	1603.89	1	13OCt15_TaC12_KW_i03.5684.5684.2	13OCt15_TaC12_KW_i03_Velos	1	E1BGC1	TaC12	i03	5684	1	0	0
6	E1BGC1	E1BGC1_BOVIN	Uncharacterized protein	1719.62	74.62	1168	52	0		0		80483.2	K|IIEEAPGPGIKPEVR|K	IIEEAPGPGIKPEVR	none	0	285-299	TRUE	8.256	-92.288	803.028	2	20.37	1603.89	1	13OCt15_TaC12_KW_i01.5704.5704.2	13OCt15_TaC12_KW_i01_Velos	1	E1BGC1	TaC12	i01	5704	1	0	0
6	E1BGC1	E1BGC1_BOVIN	Uncharacterized protein	1719.62	74.62	1168	52	0		0		80483.2	K|IIEEAPGPGIKPEVR|K	IIEEAPGPGIKPEVR	none	0	285-299	TRUE	8.072	-7.56	802.96	2	20.75	1603.89	1	13OCt15_TaC12_KW_i02.5823.5823.2	13OCt15_TaC12_KW_i02_Velos	1	E1BGC1	TaC12	i02	5823	1	0	0
6	E1BGC1	E1BGC1_BOVIN	Uncharacterized protein	1719.62	74.62	1168	52	0		0		80483.2	K|IIEEAPGPGIKPEVR|K	IIEEAPGPGIKPEVR	none	0	285-299	TRUE	8.062	-66.747	535.674	3	20.42	1603.89	1	13OCt15_TaC12_KW_i01.5727.5727.3	13OCt15_TaC12_KW_i01_Velos	1	E1BGC1	TaC12	i01	5727	1	0	0
6	E1BGC1	E1BGC1_BOVIN	Uncharacterized protein	1719.62	74.62	1168	52	0		0		80483.2	K|IIEEAPGPGIKPEVR|K	IIEEAPGPGIKPEVR	none	0	285-299	TRUE	7.511	-619.884	535.97	3	20.73	1603.89	1	13OCt15_TaC12_KW_i02.5814.5814.3	13OCt15_TaC12_KW_i02_Velos	1	E1BGC1	TaC12	i02	5814	1	0	0
6	E1BGC1	E1BGC1_BOVIN	Uncharacterized protein	1719.62	74.62	1168	52	0		0		80483.2	K|IIEEAPGPGIKPEVR|K	IIEEAPGPGIKPEVR	none	0	285-299	TRUE	7.381	-493.633	803.35	2	20.57	1603.89	1	13OCt15_TaC12_KW_i01.5810.5810.2	13OCt15_TaC12_KW_i01_Velos	1	E1BGC1	TaC12	i01	5810	1	0	0
6	E1BGC1	E1BGC1_BOVIN	Uncharacterized protein	1719.62	74.62	1168	52	0		0		80483.2	K|IPLSQEEITLR|G	IPLSQEEITLR	none	0	368-378	TRUE	10.974	137.733	649.78	2	27.85	1297.72	0	13OCt15_TaC12_KW_i01.9582.9582.2	13OCt15_TaC12_KW_i01_Velos	1	E1BGC1	TaC12	i01	9582	1	1	1
6	E1BGC1	E1BGC1_BOVIN	Uncharacterized protein	1719.62	74.62	1168	52	0		0		80483.2	K|IPLSQEEITLR|G	IPLSQEEITLR	none	0	368-378	TRUE	10.439	-125.697	649.951	2	28.03	1297.72	0	13OCt15_TaC12_KW_i01.9675.9675.2	13OCt15_TaC12_KW_i01_Velos	1	E1BGC1	TaC12	i01	9675	1	0	0
6	E1BGC1	E1BGC1_BOVIN	Uncharacterized protein	1719.62	74.62	1168	52	0		0		80483.2	K|IPLSQEEITLR|G	IPLSQ[DEAMID]EEITLR	Q372[DEAMID]	1	368-378	TRUE	9.964	-444.31	650.65	2	27.93	1298.71	0	13OCt15_TaC12_KW_i03.9495.9495.2	13OCt15_TaC12_KW_i03_Velos	1	E1BGC1	TaC12	i03	9495	1	0	0
6	E1BGC1	E1BGC1_BOVIN	Uncharacterized protein	1719.62	74.62	1168	52	0		0		80483.2	K|IPLSQEEITLR|G	IPLSQ[DEAMID]EEITLR	Q372[DEAMID]	1	368-378	TRUE	8.598	-198.069	650.49	2	27.75	1298.71	0	13OCt15_TaC12_KW_i03.9403.9403.2	13OCt15_TaC12_KW_i03_Velos	1	E1BGC1	TaC12	i03	9403	1	0	0
6	E1BGC1	E1BGC1_BOVIN	Uncharacterized protein	1719.62	74.62	1168	52	0		0		80483.2	K|IQTQDQYSPFASSSGR|R	IQTQDQYSPFASSSGR	none	0	528-543	TRUE	14.372	-24.709	886.438	2	21.9	1770.82	0	13OCt15_TaC12_KW_i02.6422.6422.2	13OCt15_TaC12_KW_i02_Velos	1	E1BGC1	TaC12	i02	6422	1	1	1
6	E1BGC1	E1BGC1_BOVIN	Uncharacterized protein	1719.62	74.62	1168	52	0		0		80483.2	K|IQTQDQYSPFASSSGR|R	IQTQDQYSPFASSSGR	none	0	528-543	TRUE	13.911	-271.476	591.44	3	21.42	1770.82	0	13OCt15_TaC12_KW_i03.6178.6178.3	13OCt15_TaC12_KW_i03_Velos	1	E1BGC1	TaC12	i03	6178	1	0	0
6	E1BGC1	E1BGC1_BOVIN	Uncharacterized protein	1719.62	74.62	1168	52	0		0		80483.2	K|IQTQDQYSPFASSSGR|R	IQTQDQYSPFASSSGR	none	0	528-543	TRUE	13.396	-457.615	886.821	2	21.57	1770.82	0	13OCt15_TaC12_KW_i03.6257.6257.2	13OCt15_TaC12_KW_i03_Velos	1	E1BGC1	TaC12	i03	6257	1	0	0
6	E1BGC1	E1BGC1_BOVIN	Uncharacterized protein	1719.62	74.62	1168	52	0		0		80483.2	K|IQTQDQYSPFASSSGR|R	IQTQDQYSPFASSSGR	none	0	528-543	TRUE	13.337	-508.47	591.58	3	21.6	1770.82	0	13OCt15_TaC12_KW_i03.6271.6271.3	13OCt15_TaC12_KW_i03_Velos	1	E1BGC1	TaC12	i03	6271	1	0	0
6	E1BGC1	E1BGC1_BOVIN	Uncharacterized protein	1719.62	74.62	1168	52	0		0		80483.2	K|IQTQDQYSPFASSSGR|R	IQTQDQYSPFASSSGR	none	0	528-543	TRUE	13.171	-322.27	591.47	3	21.82	1770.82	0	13OCt15_TaC12_KW_i02.6378.6378.3	13OCt15_TaC12_KW_i02_Velos	1	E1BGC1	TaC12	i02	6378	1	0	0
6	E1BGC1	E1BGC1_BOVIN	Uncharacterized protein	1719.62	74.62	1168	52	0		0		80483.2	K|IQTQDQYSPFASSSGR|R	IQTQDQYSPFASSSGR	none	0	528-543	TRUE	13.156	-343.308	886.72	2	21.35	1770.82	0	13OCt15_TaC12_KW_i03.6140.6140.2	13OCt15_TaC12_KW_i03_Velos	1	E1BGC1	TaC12	i03	6140	1	0	0
6	E1BGC1	E1BGC1_BOVIN	Uncharacterized protein	1719.62	74.62	1168	52	0		0		80483.2	K|IQTQDQYSPFASSSGR|R	IQTQDQYSPFASSSGR	none	0	528-543	TRUE	13.069	-97.081	886.502	2	21.58	1770.82	0	13OCt15_TaC12_KW_i01.6349.6349.2	13OCt15_TaC12_KW_i01_Velos	1	E1BGC1	TaC12	i01	6349	1	0	0
6	E1BGC1	E1BGC1_BOVIN	Uncharacterized protein	1719.62	74.62	1168	52	0		0		80483.2	K|IQTQDQYSPFASSSGR|R	IQTQDQYSPFASSSGR	none	0	528-543	TRUE	12.48	-388.452	886.76	2	21.4	1770.82	0	13OCt15_TaC12_KW_i01.6250.6250.2	13OCt15_TaC12_KW_i01_Velos	1	E1BGC1	TaC12	i01	6250	1	0	0
6	E1BGC1	E1BGC1_BOVIN	Uncharacterized protein	1719.62	74.62	1168	52	0		0		80483.2	K|IQTQDQYSPFASSSGR|R	IQTQDQYSPFASSSGR	none	0	528-543	TRUE	12.43	-106.385	886.51	2	21.72	1770.82	0	13OCt15_TaC12_KW_i02.6326.6326.2	13OCt15_TaC12_KW_i02_Velos	1	E1BGC1	TaC12	i02	6326	1	0	0
6	E1BGC1	E1BGC1_BOVIN	Uncharacterized protein	1719.62	74.62	1168	52	0		0		80483.2	K|IQTQDQYSPFASSSGR|R	IQTQDQYSPFASSSGR	none	0	528-543	TRUE	11.593	-186.808	591.39	3	21.43	1770.82	0	13OCt15_TaC12_KW_i01.6270.6270.3	13OCt15_TaC12_KW_i01_Velos	1	E1BGC1	TaC12	i01	6270	1	0	0
6	E1BGC1	E1BGC1_BOVIN	Uncharacterized protein	1719.62	74.62	1168	52	0		0		80483.2	K|IQTQDQYSPFASSSGR|R	IQTQDQYSPFASSSGR	none	0	528-543	TRUE	11.464	-457.695	591.55	3	21.63	1770.82	0	13OCt15_TaC12_KW_i02.6282.6282.3	13OCt15_TaC12_KW_i02_Velos	1	E1BGC1	TaC12	i02	6282	1	0	0
6	E1BGC1	E1BGC1_BOVIN	Uncharacterized protein	1719.62	74.62	1168	52	0		0		80483.2	K|IQTQDQYSPFASSSGR|R	IQTQDQYSPFASSSGR	none	0	528-543	TRUE	10.817	662.197	885.83	2	22.25	1770.82	0	13OCt15_TaC12_KW_i03.6606.6606.2	13OCt15_TaC12_KW_i03_Velos	1	E1BGC1	TaC12	i03	6606	1	0	0
6	E1BGC1	E1BGC1_BOVIN	Uncharacterized protein	1719.62	74.62	1168	52	0		0		80483.2	K|IQTQDQYSPFASSSGR|R	IQTQDQYSPFASSSGR	none	0	528-543	TRUE	9.725	-365.881	886.74	2	22.18	1770.82	0	13OCt15_TaC12_KW_i01.6660.6660.2	13OCt15_TaC12_KW_i01_Velos	1	E1BGC1	TaC12	i01	6660	1	0	0
6	E1BGC1	E1BGC1_BOVIN	Uncharacterized protein	1719.62	74.62	1168	52	0		0		80483.2	K|ISAAQAIHPGYGFLSENMEFAELCK|Q	ISAAQAIHPGYGFLSENM[Oxidation_M]EFAELC[Cys_CAM]K	M136[Oxidation_M] C142[Cys_CAM]	2	119-143	TRUE	13.901	155.895	933.63	3	39.2	2798.3	0	13OCt15_TaC12_KW_i02.15233.15233.3	13OCt15_TaC12_KW_i02_Velos	1	E1BGC1	TaC12	i02	15233	1	1	1
6	E1BGC1	E1BGC1_BOVIN	Uncharacterized protein	1719.62	74.62	1168	52	0		0		80483.2	K|ISAAQAIHPGYGFLSENMEFAELCK|Q	ISAAQ[DEAMID]AIHPGYGFLSENM[Oxidation_M]EFAELC[Cys_CAM]K	Q123[DEAMID] M136[Oxidation_M] C142[Cys_CAM]	3	119-143	TRUE	12.87	-82.095	934.18	3	39.13	2799.29	0	13OCt15_TaC12_KW_i02.15197.15197.3	13OCt15_TaC12_KW_i02_Velos	1	E1BGC1	TaC12	i02	15197	1	0	0
6	E1BGC1	E1BGC1_BOVIN	Uncharacterized protein	1719.62	74.62	1168	52	0		0		80483.2	K|ISAAQAIHPGYGFLSENMEFAELCK|Q	ISAAQAIHPGYGFLSENM[Oxidation_M]EFAELC[Cys_CAM]K	M136[Oxidation_M] C142[Cys_CAM]	2	119-143	TRUE	12.272	-101.417	933.87	3	38.77	2798.3	0	13OCt15_TaC12_KW_i03.15010.15010.3	13OCt15_TaC12_KW_i03_Velos	1	E1BGC1	TaC12	i03	15010	1	0	0
6	E1BGC1	E1BGC1_BOVIN	Uncharacterized protein	1719.62	74.62	1168	52	0		0		80483.2	K|ISAAQAIHPGYGFLSENMEFAELCK|Q	ISAAQAIHPGYGFLSENMEFAELC[Cys_CAM]K	C142[Cys_CAM]	1	119-143	TRUE	11.06	-534.782	928.94	3	43.23	2782.31	0	13OCt15_TaC12_KW_i02.17257.17257.3	13OCt15_TaC12_KW_i02_Velos	1	E1BGC1	TaC12	i02	17257	1	0	0
6	E1BGC1	E1BGC1_BOVIN	Uncharacterized protein	1719.62	74.62	1168	52	0		0		80483.2	K|ISAAQAIHPGYGFLSENMEFAELCK|Q	ISAAQ[DEAMID]AIHPGYGFLSENMEFAELC[Cys_CAM]K	Q123[DEAMID] C142[Cys_CAM]	2	119-143	TRUE	10.914	-192.083	928.95	3	42.72	2783.29	0	13OCt15_TaC12_KW_i01.17163.17163.3	13OCt15_TaC12_KW_i01_Velos	1	E1BGC1	TaC12	i01	17163	1	0	0
6	E1BGC1	E1BGC1_BOVIN	Uncharacterized protein	1719.62	74.62	1168	52	0		0		80483.2	K|ISAAQAIHPGYGFLSENMEFAELCK|Q	ISAAQAIHPGYGFLSENMEFAELC[Cys_CAM]K	C142[Cys_CAM]	1	119-143	TRUE	10.561	-314.749	1392.6	2	42.67	2782.31	0	13OCt15_TaC12_KW_i03.16956.16956.2	13OCt15_TaC12_KW_i03_Velos	1	E1BGC1	TaC12	i03	16956	1	0	0
6	E1BGC1	E1BGC1_BOVIN	Uncharacterized protein	1719.62	74.62	1168	52	0		0		80483.2	K|ISAAQAIHPGYGFLSENMEFAELCK|Q	ISAAQAIHPGYGFLSENMEFAELC[Cys_CAM]K	C142[Cys_CAM]	1	119-143	TRUE	10.136	-329.116	1392.62	2	42.62	2782.31	0	13OCt15_TaC12_KW_i01.17107.17107.2	13OCt15_TaC12_KW_i01_Velos	1	E1BGC1	TaC12	i01	17107	1	0	0
6	E1BGC1	E1BGC1_BOVIN	Uncharacterized protein	1719.62	74.62	1168	52	0		0		80483.2	K|ISAAQAIHPGYGFLSENMEFAELCK|Q	ISAAQ[DEAMID]AIHPGYGFLSENMEFAELC[Cys_CAM]K	Q123[DEAMID] C142[Cys_CAM]	2	119-143	TRUE	10.036	-235.179	928.99	3	42.7	2783.29	0	13OCt15_TaC12_KW_i03.16977.16977.3	13OCt15_TaC12_KW_i03_Velos	1	E1BGC1	TaC12	i03	16977	1	0	0
6	E1BGC1	E1BGC1_BOVIN	Uncharacterized protein	1719.62	74.62	1168	52	0		0		80483.2	K|ISAAQAIHPGYGFLSENMEFAELCK|Q	ISAAQAIHPGYGFLSENMEFAELC[Cys_CAM]K	C142[Cys_CAM]	1	119-143	TRUE	9.807	-278.829	1392.55	2	43.1	2782.31	0	13OCt15_TaC12_KW_i02.17182.17182.2	13OCt15_TaC12_KW_i02_Velos	1	E1BGC1	TaC12	i02	17182	1	0	0
6	E1BGC1	E1BGC1_BOVIN	Uncharacterized protein	1719.62	74.62	1168	52	0		0		80483.2	K|ISAAQAIHPGYGFLSENMEFAELCK|Q	ISAAQ[DEAMID]AIHPGYGFLSENMEFAELC[Cys_CAM]K	Q123[DEAMID] C142[Cys_CAM]	2	119-143	TRUE	9.135	-213.631	928.97	3	42.9	2783.29	0	13OCt15_TaC12_KW_i03.17074.17074.	13OCt15_TaC12_KW_i03_Velos	1	E1BGC1	TaC12	i03	17074	1	0	0
6	E1BGC1	E1BGC1_BOVIN	Uncharacterized protein	1719.62	74.62	1168	52	0		0		80483.2	K|KMGVQSVAVYSEADR|N	KMGVQSVAVYSEADR	none	0	70-84	TRUE	11.257	-539.502	547.57	3	19.87	1638.8	1	13OCt15_TaC12_KW_i03.5367.5367.3	13OCt15_TaC12_KW_i03_Velos	1	E1BGC1	TaC12	i03	5367	1	1	1
6	E1BGC1	E1BGC1_BOVIN	Uncharacterized protein	1719.62	74.62	1168	52	0		0		80483.2	K|KMGVQSVAVYSEADR|N	KMGVQSVAVYSEADR	none	0	70-84	TRUE	11.177	-391.532	820.73	2	20.18	1638.8	1	13OCt15_TaC12_KW_i02.5524.5524.2	13OCt15_TaC12_KW_i02_Velos	1	E1BGC1	TaC12	i02	5524	1	0	0
6	E1BGC1	E1BGC1_BOVIN	Uncharacterized protein	1719.62	74.62	1168	52	0		0		80483.2	K|KMGVQSVAVYSEADR|N	KMGVQSVAVYSEADR	none	0	70-84	TRUE	11.115	-415.92	820.75	2	19.92	1638.8	1	13OCt15_TaC12_KW_i01.5465.5465.2	13OCt15_TaC12_KW_i01_Velos	1	E1BGC1	TaC12	i01	5465	1	0	0
6	E1BGC1	E1BGC1_BOVIN	Uncharacterized protein	1719.62	74.62	1168	52	0		0		80483.2	K|KMGVQSVAVYSEADR|N	KMGVQSVAVYSEADR	none	0	70-84	TRUE	10.356	-630.925	547.62	3	20.22	1638.8	1	13OCt15_TaC12_KW_i02.5544.5544.3	13OCt15_TaC12_KW_i02_Velos	1	E1BGC1	TaC12	i02	5544	1	0	0
6	E1BGC1	E1BGC1_BOVIN	Uncharacterized protein	1719.62	74.62	1168	52	0		0		80483.2	K|KMGVQSVAVYSEADR|N	KMGVQSVAVYSEADR	none	0	70-84	TRUE	10.23	133.105	820.3	2	19.83	1638.8	1	13OCt15_TaC12_KW_i03.5349.5349.2	13OCt15_TaC12_KW_i03_Velos	1	E1BGC1	TaC12	i03	5349	1	0	0
6	E1BGC1	E1BGC1_BOVIN	Uncharacterized protein	1719.62	74.62	1168	52	0		0		80483.2	K|KMGVQSVAVYSEADR|N	KMGVQ[DEAMID]SVAVYSEADR	Q74[DEAMID]	1	70-84	TRUE	9.676	-413.234	821.24	2	19.82	1639.79	1	13OCt15_TaC12_KW_i03.5346.5346.2	13OCt15_TaC12_KW_i03_Velos	1	E1BGC1	TaC12	i03	5346	1	0	0
6	E1BGC1	E1BGC1_BOVIN	Uncharacterized protein	1719.62	74.62	1168	52	0		0		80483.2	K|KMGVQSVAVYSEADRNSMHVDMADEAYLIGPAPSQQSYLSMEK|I	KMGVQSVAVYSEADRN[DEAMID]SMHVDMADEAYLIGPAPSQQSYLSMEK	N85[DEAMID]	1	70-112	TRUE	9.71	144.709	1184.13	4	38.6	4733.18	2	13OCt15_TaC12_KW_i02.14930.14930.4	13OCt15_TaC12_KW_i02_Velos	1	E1BGC1	TaC12	i02	14930	1	1	1
6	E1BGC1	E1BGC1_BOVIN	Uncharacterized protein	1719.62	74.62	1168	52	0		0		80483.2	K|KSFNDDAMLIEK|F	KSFNDDAMLIEK	none	0	237-248	TRUE	9.618	-311.593	706.07	2	21.73	1409.69	1	13OCt15_TaC12_KW_i02.6335.6335.2	13OCt15_TaC12_KW_i02_Velos	1	E1BGC1	TaC12	i02	6335	1	1	1
6	E1BGC1	E1BGC1_BOVIN	Uncharacterized protein	1719.62	74.62	1168	52	0		0		80483.2	K|KSFNDDAMLIEK|F	KSFNDDAMLIEK	none	0	237-248	TRUE	9.23	-425.01	706.15	2	22.1	1409.69	1	13OCt15_TaC12_KW_i02.6524.6524.2	13OCt15_TaC12_KW_i02_Velos	1	E1BGC1	TaC12	i02	6524	1	0	0
6	E1BGC1	E1BGC1_BOVIN	Uncharacterized protein	1719.62	74.62	1168	52	0		0		80483.2	K|KSFNDDAMLIEK|F	KSFNDDAM[Oxidation_M]LIEK	M244[Oxidation_M]	1	237-248	TRUE	9.089	-718.078	714.36	2	17.37	1425.68	1	13OCt15_TaC12_KW_i01.4106.4106.2	13OCt15_TaC12_KW_i01_Velos	1	E1BGC1	TaC12	i01	4106	1	0	0
6	E1BGC1	E1BGC1_BOVIN	Uncharacterized protein	1719.62	74.62	1168	52	0		0		80483.2	K|KSFNDDAMLIEK|F	KSFNDDAMLIEK	none	0	237-248	TRUE	9.072	-439.185	706.16	2	21.72	1409.69	1	13OCt15_TaC12_KW_i03.6332.6332.2	13OCt15_TaC12_KW_i03_Velos	1	E1BGC1	TaC12	i03	6332	1	0	0
6	E1BGC1	E1BGC1_BOVIN	Uncharacterized protein	1719.62	74.62	1168	52	0		0		80483.2	K|KSFNDDAMLIEK|F	KSFNDDAMLIEK	none	0	237-248	TRUE	9.031	-377.542	706.117	2	21.68	1409.69	1	13OCt15_TaC12_KW_i01.6395.6395.2	13OCt15_TaC12_KW_i01_Velos	1	E1BGC1	TaC12	i01	6395	1	0	0
6	E1BGC1	E1BGC1_BOVIN	Uncharacterized protein	1719.62	74.62	1168	52	0		0		80483.2	K|KSFNDDAMLIEK|F	KSFNDDAM[Oxidation_M]LIEK	M244[Oxidation_M]	1	237-248	TRUE	8.958	-684.961	476.56	3	17.37	1425.68	1	13OCt15_TaC12_KW_i01.4111.4111.3	13OCt15_TaC12_KW_i01_Velos	1	E1BGC1	TaC12	i01	4111	1	0	0
6	E1BGC1	E1BGC1_BOVIN	Uncharacterized protein	1719.62	74.62	1168	52	0		0		80483.2	K|KSFNDDAMLIEK|F	KSFNDDAMLIEK	none	0	237-248	TRUE	8.937	-547.415	471.16	3	21.82	1409.69	1	13OCt15_TaC12_KW_i02.6380.6380.3	13OCt15_TaC12_KW_i02_Velos	1	E1BGC1	TaC12	i02	6380	1	0	0
6	E1BGC1	E1BGC1_BOVIN	Uncharacterized protein	1719.62	74.62	1168	52	0		0		80483.2	K|KSFNDDAMLIEK|F	KSFNDDAMLIEK	none	0	237-248	TRUE	8.881	-568.672	471.17	3	21.55	1409.69	1	13OCt15_TaC12_KW_i03.6245.6245.3	13OCt15_TaC12_KW_i03_Velos	1	E1BGC1	TaC12	i03	6245	1	0	0
6	E1BGC1	E1BGC1_BOVIN	Uncharacterized protein	1719.62	74.62	1168	52	0		0		80483.2	K|KSFNDDAMLIEK|F	KSFNDDAMLIEK	none	0	237-248	TRUE	8.819	-589.929	471.18	3	21.72	1409.69	1	13OCt15_TaC12_KW_i03.6334.6334.3	13OCt15_TaC12_KW_i03_Velos	1	E1BGC1	TaC12	i03	6334	1	0	0
6	E1BGC1	E1BGC1_BOVIN	Uncharacterized protein	1719.62	74.62	1168	52	0		0		80483.2	K|KSFNDDAMLIEK|F	KSFN[DEAMID]DDAMLIEK	N240[DEAMID]	1	237-248	TRUE	8.779	187.616	706.21	2	21.9	1410.67	1	13OCt15_TaC12_KW_i02.6424.6424.2	13OCt15_TaC12_KW_i02_Velos	1	E1BGC1	TaC12	i02	6424	1	0	0
6	E1BGC1	E1BGC1_BOVIN	Uncharacterized protein	1719.62	74.62	1168	52	0		0		80483.2	K|KSFNDDAMLIEK|F	KSFNDDAMLIEK	none	0	237-248	TRUE	8.731	-424.698	706.15	2	21.87	1409.69	1	13OCt15_TaC12_KW_i01.6495.6495.2	13OCt15_TaC12_KW_i01_Velos	1	E1BGC1	TaC12	i01	6495	1	0	0
6	E1BGC1	E1BGC1_BOVIN	Uncharacterized protein	1719.62	74.62	1168	52	0		0		80483.2	K|KSFNDDAMLIEK|F	KSFNDDAMLIEK	none	0	237-248	TRUE	8.587	-611.185	471.19	3	21.87	1409.69	1	13OCt15_TaC12_KW_i01.6496.6496.3	13OCt15_TaC12_KW_i01_Velos	1	E1BGC1	TaC12	i01	6496	1	0	0
6	E1BGC1	E1BGC1_BOVIN	Uncharacterized protein	1719.62	74.62	1168	52	0		0		80483.2	K|KSFNDDAMLIEK|F	KSFNDDAMLIEK	none	0	237-248	TRUE	8.56	-398.586	471.09	3	21.65	1409.69	1	13OCt15_TaC12_KW_i01.6383.6383.3	13OCt15_TaC12_KW_i01_Velos	1	E1BGC1	TaC12	i01	6383	1	0	0
6	E1BGC1	E1BGC1_BOVIN	Uncharacterized protein	1719.62	74.62	1168	52	0		0		80483.2	K|KSFNDDAMLIEK|F	KSFNDDAMLIEK	none	0	237-248	TRUE	8.548	-665.935	706.32	2	21.55	1409.69	1	13OCt15_TaC12_KW_i01.6325.6325.2	13OCt15_TaC12_KW_i01_Velos	1	E1BGC1	TaC12	i01	6325	1	0	0
6	E1BGC1	E1BGC1_BOVIN	Uncharacterized protein	1719.62	74.62	1168	52	0		0		80483.2	K|KSFNDDAMLIEK|F	KSFNDDAMLIEK	none	0	237-248	TRUE	8.381	-759.95	471.26	3	22	1409.69	1	13OCt15_TaC12_KW_i02.6472.6472.3	13OCt15_TaC12_KW_i02_Velos	1	E1BGC1	TaC12	i02	6472	1	0	0
6	E1BGC1	E1BGC1_BOVIN	Uncharacterized protein	1719.62	74.62	1168	52	0		0		80483.2	K|KSFNDDAMLIEK|F	KSFNDDAMLIEK	none	0	237-248	TRUE	8.319	-183.968	705.98	2	22.07	1409.69	1	13OCt15_TaC12_KW_i01.6597.6597.2	13OCt15_TaC12_KW_i01_Velos	1	E1BGC1	TaC12	i01	6597	1	0	0
6	E1BGC1	E1BGC1_BOVIN	Uncharacterized protein	1719.62	74.62	1168	52	0		0		80483.2	K|KSFNDDAMLIEK|F	KSFNDDAMLIEK	none	0	237-248	TRUE	8.209	-334.789	471.06	3	22.1	1409.69	1	13OCt15_TaC12_KW_i01.6613.6613.3	13OCt15_TaC12_KW_i01_Velos	1	E1BGC1	TaC12	i01	6613	1	0	0
6	E1BGC1	E1BGC1_BOVIN	Uncharacterized protein	1719.62	74.62	1168	52	0		0		80483.2	K|KSFNDDAMLIEK|F	KSFNDDAMLIEK	none	0	237-248	TRUE	8.187	-481.709	706.19	2	21.92	1409.69	1	13OCt15_TaC12_KW_i03.6432.6432.2	13OCt15_TaC12_KW_i03_Velos	1	E1BGC1	TaC12	i03	6432	1	0	0
6	E1BGC1	E1BGC1_BOVIN	Uncharacterized protein	1719.62	74.62	1168	52	0		0		80483.2	K|KSFNDDAMLIEK|F	KSFN[DEAMID]DDAMLIEK	N240[DEAMID]	1	237-248	TRUE	7.83	301.093	706.13	2	21.53	1410.67	1	13OCt15_TaC12_KW_i03.6236.6236.2	13OCt15_TaC12_KW_i03_Velos	1	E1BGC1	TaC12	i03	6236	1	0	0
6	E1BGC1	E1BGC1_BOVIN	Uncharacterized protein	1719.62	74.62	1168	52	0		0		80483.2	K|KSFNDDAMLIEK|F	KSFNDDAMLIEK	none	0	237-248	TRUE	7.59	-356.056	471.07	3	22.23	1409.69	1	13OCt15_TaC12_KW_i02.6596.6596.3	13OCt15_TaC12_KW_i02_Velos	1	E1BGC1	TaC12	i02	6596	1	0	0
6	E1BGC1	E1BGC1_BOVIN	Uncharacterized protein	1719.62	74.62	1168	52	0		0		80483.2	K|LVVWAADR|Q	LVVWAADR	none	0	437-444	TRUE	9.849	-507.729	465.5	2	23.13	928.513	0	13OCt15_TaC12_KW_i02.7063.7063.2	13OCt15_TaC12_KW_i02_Velos	1	E1BGC1	TaC12	i02	7063	1	1	1
6	E1BGC1	E1BGC1_BOVIN	Uncharacterized protein	1719.62	74.62	1168	52	0		0		80483.2	K|LVVWAADR|Q	LVVWAADR	none	0	437-444	TRUE	9.608	-501.031	465.497	2	22.95	928.513	0	13OCt15_TaC12_KW_i03.6966.6966.2	13OCt15_TaC12_KW_i03_Velos	1	E1BGC1	TaC12	i03	6966	1	0	0
6	E1BGC1	E1BGC1_BOVIN	Uncharacterized protein	1719.62	74.62	1168	52	0		0		80483.2	K|LVVWAADR|Q	LVVWAADR	none	0	437-444	TRUE	9.583	-508.518	465.5	2	22.77	928.513	0	13OCt15_TaC12_KW_i03.6876.6876.2	13OCt15_TaC12_KW_i03_Velos	1	E1BGC1	TaC12	i03	6876	1	0	0
6	E1BGC1	E1BGC1_BOVIN	Uncharacterized protein	1719.62	74.62	1168	52	0		0		80483.2	K|LVVWAADR|Q	LVVWAADR	none	0	437-444	TRUE	9.021	-415.261	465.457	2	23.13	928.513	0	13OCt15_TaC12_KW_i03.7060.7060.2	13OCt15_TaC12_KW_i03_Velos	1	E1BGC1	TaC12	i03	7060	1	0	0
6	E1BGC1	E1BGC1_BOVIN	Uncharacterized protein	1719.62	74.62	1168	52	0		0		80483.2	K|LVVWAADR|Q	LVVWAADR	none	0	437-444	TRUE	8.886	-65.526	465.294	2	23.15	928.513	0	13OCt15_TaC12_KW_i01.7163.7163.2	13OCt15_TaC12_KW_i01_Velos	1	E1BGC1	TaC12	i01	7163	1	0	0
6	E1BGC1	E1BGC1_BOVIN	Uncharacterized protein	1719.62	74.62	1168	52	0		0		80483.2	K|LVVWAADR|Q	LVVWAADR	none	0	437-444	TRUE	8.768	-680.631	465.58	2	22.8	928.513	0	13OCt15_TaC12_KW_i01.6975.6975.2	13OCt15_TaC12_KW_i01_Velos	1	E1BGC1	TaC12	i01	6975	1	0	0
6	E1BGC1	E1BGC1_BOVIN	Uncharacterized protein	1719.62	74.62	1168	52	0		0		80483.2	K|LVVWAADR|Q	LVVWAADR	none	0	437-444	TRUE	8.4	-433.783	465.465	2	22.97	928.513	0	13OCt15_TaC12_KW_i01.7066.7066.2	13OCt15_TaC12_KW_i01_Velos	1	E1BGC1	TaC12	i01	7066	1	0	0
6	E1BGC1	E1BGC1_BOVIN	Uncharacterized protein	1719.62	74.62	1168	52	0		0		80483.2	K|LVVWAADR|Q	LVVWAADR	none	0	437-444	TRUE	8.176	137.437	465.2	2	23	928.513	0	13OCt15_TaC12_KW_i02.6990.6990.2	13OCt15_TaC12_KW_i02_Velos	1	E1BGC1	TaC12	i02	6990	1	0	0
6	E1BGC1	E1BGC1_BOVIN	Uncharacterized protein	1719.62	74.62	1168	52	0		0		80483.2	K|LVVWAADR|Q	LVVWAADR	none	0	437-444	TRUE	8.034	29.72	465.25	2	23.33	928.513	0	13OCt15_TaC12_KW_i02.7163.7163.2	13OCt15_TaC12_KW_i02_Velos	1	E1BGC1	TaC12	i02	7163	1	0	0
6	E1BGC1	E1BGC1_BOVIN	Uncharacterized protein	1719.62	74.62	1168	52	0		0		80483.2	K|MGVQSVAVYSEADR|N	MGVQSVAVYSEADR	none	0	71-84	TRUE	11.753	-27.149	756.382	2	24.6	1510.71	0	13OCt15_TaC12_KW_i02.7808.7808.2	13OCt15_TaC12_KW_i02_Velos	1	E1BGC1	TaC12	i02	7808	1	1	1
6	E1BGC1	E1BGC1_BOVIN	Uncharacterized protein	1719.62	74.62	1168	52	0		0		80483.2	K|MGVQSVAVYSEADR|N	MGVQSVAVYSEADR	none	0	71-84	TRUE	11.212	-130.29	756.46	2	24.18	1510.71	0	13OCt15_TaC12_KW_i01.7697.7697.2	13OCt15_TaC12_KW_i01_Velos	1	E1BGC1	TaC12	i01	7697	1	0	0
6	E1BGC1	E1BGC1_BOVIN	Uncharacterized protein	1719.62	74.62	1168	52	0		0		80483.2	K|MGVQSVAVYSEADR|N	MGVQSVAVYSEADR	none	0	71-84	TRUE	11.178	-447.838	756.7	2	24.42	1510.71	0	13OCt15_TaC12_KW_i02.7716.7716.2	13OCt15_TaC12_KW_i02_Velos	1	E1BGC1	TaC12	i02	7716	1	0	0
6	E1BGC1	E1BGC1_BOVIN	Uncharacterized protein	1719.62	74.62	1168	52	0		0		80483.2	K|MGVQSVAVYSEADR|N	MGVQSVAVYSEADR	none	0	71-84	TRUE	10.026	-394.927	756.66	2	24.1	1510.71	0	13OCt15_TaC12_KW_i03.7552.7552.2	13OCt15_TaC12_KW_i03_Velos	1	E1BGC1	TaC12	i03	7552	1	0	0
6	E1BGC1	E1BGC1_BOVIN	Uncharacterized protein	1719.62	74.62	1168	52	0		0		80483.2	K|MGVQSVAVYSEADR|N	MGVQSVAVYSEADR	none	0	71-84	TRUE	8.5	-527.193	756.76	2	24.4	1510.71	0	13OCt15_TaC12_KW_i03.7696.7696.2	13OCt15_TaC12_KW_i03_Velos	1	E1BGC1	TaC12	i03	7696	1	0	0
6	E1BGC1	E1BGC1_BOVIN	Uncharacterized protein	1719.62	74.62	1168	52	0		0		80483.2	K|NNVAIAVTYNR|D	NNVAIAVTYNR	none	0	560-570	TRUE	14.497	-80.126	617.88	2	19.82	1233.65	0	13OCt15_TaC12_KW_i02.5339.5339.2	13OCt15_TaC12_KW_i02_Velos	1	E1BGC1	TaC12	i02	5339	1	1	1
6	E1BGC1	E1BGC1_BOVIN	Uncharacterized protein	1719.62	74.62	1168	52	0		0		80483.2	K|NNVAIAVTYNR|D	NNVAIAVTYNR	none	0	560-570	TRUE	13.899	-355.612	618.05	2	19.97	1233.65	0	13OCt15_TaC12_KW_i02.5413.5413.2	13OCt15_TaC12_KW_i02_Velos	1	E1BGC1	TaC12	i02	5413	1	0	0
6	E1BGC1	E1BGC1_BOVIN	Uncharacterized protein	1719.62	74.62	1168	52	0		0		80483.2	K|NNVAIAVTYNR|D	NNVAIAVTYNR	none	0	560-570	TRUE	13.652	-582.368	618.19	2	19.77	1233.65	0	13OCt15_TaC12_KW_i01.5382.5382.2	13OCt15_TaC12_KW_i01_Velos	1	E1BGC1	TaC12	i01	5382	1	0	0
6	E1BGC1	E1BGC1_BOVIN	Uncharacterized protein	1719.62	74.62	1168	52	0		0		80483.2	K|NNVAIAVTYNR|D	NNVAIAVTYNR	none	0	560-570	TRUE	13.259	-630.946	618.22	2	19.78	1233.65	0	13OCt15_TaC12_KW_i03.5329.5329.2	13OCt15_TaC12_KW_i03_Velos	1	E1BGC1	TaC12	i03	5329	1	0	0
6	E1BGC1	E1BGC1_BOVIN	Uncharacterized protein	1719.62	74.62	1168	52	0		0		80483.2	K|NNVAIAVTYNR|D	NNVAIAVTYNR	none	0	560-570	TRUE	12.593	893.391	617.28	2	20.25	1233.65	0	13OCt15_TaC12_KW_i02.5558.5558.2	13OCt15_TaC12_KW_i02_Velos	1	E1BGC1	TaC12	i02	5558	1	0	0
6	E1BGC1	E1BGC1_BOVIN	Uncharacterized protein	1719.62	74.62	1168	52	0		0		80483.2	K|NNVAIAVTYNR|D	NNVAIAVTYNR	none	0	560-570	TRUE	12.089	552.444	617.49	2	19.58	1233.65	0	13OCt15_TaC12_KW_i03.5222.5222.	13OCt15_TaC12_KW_i03_Velos	1	E1BGC1	TaC12	i03	5222	1	0	0
6	E1BGC1	E1BGC1_BOVIN	Uncharacterized protein	1719.62	74.62	1168	52	0		0		80483.2	K|NNVAIAVTYNR|D	N[DEAMID]NVAIAVTYNR	N560[DEAMID]	1	560-570	TRUE	8.3	182.391	618.21	2	22.97	1234.63	0	13OCt15_TaC12_KW_i03.6973.6973.2	13OCt15_TaC12_KW_i03_Velos	1	E1BGC1	TaC12	i03	6973	1	0	0
6	E1BGC1	E1BGC1_BOVIN	Uncharacterized protein	1719.62	74.62	1168	52	0		0		80483.2	K|NNVAIAVTYNR|D	NN[DEAMID]VAIAVTYNR	N561[DEAMID]	1	560-570	TRUE	7.405	-157.8	618.42	2	23.05	1234.63	0	13OCt15_TaC12_KW_i01.7108.7108.	13OCt15_TaC12_KW_i01_Velos	1	E1BGC1	TaC12	i01	7108	1	0	0
6	E1BGC1	E1BGC1_BOVIN	Uncharacterized protein	1719.62	74.62	1168	52	0		0		80483.2	K|NTIYLFSMDGSIQIGIPVPR|Y	NTIYLFSMDGSIQIGIPVPR	none	0	616-635	TRUE	13.042	-335.082	1111.46	2	52.45	2220.16	0	13OCt15_TaC12_KW_i01.22104.22104.2	13OCt15_TaC12_KW_i01_Velos	1	E1BGC1	TaC12	i01	22104	1	1	1
6	E1BGC1	E1BGC1_BOVIN	Uncharacterized protein	1719.62	74.62	1168	52	0		0		80483.2	K|NTIYLFSMDGSIQIGIPVPR|Y	NTIYLFSMDGSIQIGIPVPR	none	0	616-635	TRUE	11.634	-389.093	1111.52	2	52.33	2220.16	0	13OCt15_TaC12_KW_i03.21792.21792.2	13OCt15_TaC12_KW_i03_Velos	1	E1BGC1	TaC12	i03	21792	1	0	0
6	E1BGC1	E1BGC1_BOVIN	Uncharacterized protein	1719.62	74.62	1168	52	0		0		80483.2	K|NTIYLFSMDGSIQIGIPVPR|Y	NTIYLFSMDGSIQIGIPVPR	none	0	616-635	TRUE	10.61	-362.088	1111.49	2	52.78	2220.16	0	13OCt15_TaC12_KW_i02.22011.22011.2	13OCt15_TaC12_KW_i02_Velos	1	E1BGC1	TaC12	i02	22011	1	0	0
6	E1BGC1	E1BGC1_BOVIN	Uncharacterized protein	1719.62	74.62	1168	52	0		0		80483.2	K|NTIYLFSMDGSIQIGIPVPR|Y	NTIYLFSMDGSIQ[DEAMID]IGIPVPR	Q628[DEAMID]	1	616-635	TRUE	9.854	26.93	1111.55	2	53.07	2221.14	0	13OCt15_TaC12_KW_i02.22147.22147.2	13OCt15_TaC12_KW_i02_Velos	1	E1BGC1	TaC12	i02	22147	1	0	0
6	E1BGC1	E1BGC1_BOVIN	Uncharacterized protein	1719.62	74.62	1168	52	0		0		80483.2	K|NTIYLFSMDGSIQIGIPVPR|Y	NTIYLFSMDGSIQIGIPVPR	none	0	616-635	TRUE	7.765	106.226	1110.97	2	52.72	2220.16	0	13OCt15_TaC12_KW_i01.22243.22243.2	13OCt15_TaC12_KW_i01_Velos	1	E1BGC1	TaC12	i01	22243	1	0	0
6	E1BGC1	E1BGC1_BOVIN	Uncharacterized protein	1719.62	74.62	1168	52	0		0		80483.2	K|QEGIIFVGPPSSAIR|D	QEGIIFVGPPSSAIR	none	0	144-158	TRUE	10.682	-95.753	786.008	2	34	1569.85	0	13OCt15_TaC12_KW_i01.12736.12736.2	13OCt15_TaC12_KW_i01_Velos	1	E1BGC1	TaC12	i01	12736	1	1	1
6	E1BGC1	E1BGC1_BOVIN	Uncharacterized protein	1719.62	74.62	1168	52	0		0		80483.2	K|QEGIIFVGPPSSAIR|D	QEGIIFVGPPSSAIR	none	0	144-158	TRUE	10.637	-378.221	786.23	2	33.98	1569.85	0	13OCt15_TaC12_KW_i03.12575.12575.2	13OCt15_TaC12_KW_i03_Velos	1	E1BGC1	TaC12	i03	12575	1	0	0
6	E1BGC1	E1BGC1_BOVIN	Uncharacterized protein	1719.62	74.62	1168	52	0		0		80483.2	K|QEGIIFVGPPSSAIR|D	QEGIIFVGPPSSAIR	none	0	144-158	TRUE	8.852	-403.681	786.25	2	34.28	1569.85	0	13OCt15_TaC12_KW_i02.12728.12728.2	13OCt15_TaC12_KW_i02_Velos	1	E1BGC1	TaC12	i02	12728	1	0	0
6	E1BGC1	E1BGC1_BOVIN	Uncharacterized protein	1719.62	74.62	1168	52	0		0		80483.2	K|QEGIIFVGPPSSAIR|D	QEGIIFVGPPSSAIR	none	0	144-158	TRUE	7.401	-8.902	785.94	2	34.13	1569.85	0	13OCt15_TaC12_KW_i02.12648.12648.2	13OCt15_TaC12_KW_i02_Velos	1	E1BGC1	TaC12	i02	12648	1	0	0
6	E1BGC1	E1BGC1_BOVIN	Uncharacterized protein	1719.62	74.62	1168	52	0		0		80483.2	K|SFNDDAMLIEK|F	SFNDDAM[Oxidation_M]LIEK	M244[Oxidation_M]	1	238-248	TRUE	9.861	-199.905	649.93	2	22.83	1297.59	0	13OCt15_TaC12_KW_i01.6997.6997.2	13OCt15_TaC12_KW_i01_Velos	1	E1BGC1	TaC12	i01	6997	1	1	1
6	E1BGC1	E1BGC1_BOVIN	Uncharacterized protein	1719.62	74.62	1168	52	0		0		80483.2	K|SFNDDAMLIEK|F	SFNDDAMLIEK	none	0	238-248	TRUE	9.149	-56.049	641.839	2	27.02	1281.59	0	13OCt15_TaC12_KW_i01.9158.9158.2	13OCt15_TaC12_KW_i01_Velos	1	E1BGC1	TaC12	i01	9158	1	0	0
6	E1BGC1	E1BGC1_BOVIN	Uncharacterized protein	1719.62	74.62	1168	52	0		0		80483.2	K|SFNDDAMLIEK|F	SFNDDAMLIEK	none	0	238-248	TRUE	9.038	-465.501	642.101	2	27	1281.59	0	13OCt15_TaC12_KW_i03.9025.9025.2	13OCt15_TaC12_KW_i03_Velos	1	E1BGC1	TaC12	i03	9025	1	0	0
6	E1BGC1	E1BGC1_BOVIN	Uncharacterized protein	1719.62	74.62	1168	52	0		0		80483.2	K|SFNDDAMLIEK|F	SFNDDAMLIEK	none	0	238-248	TRUE	8.811	-508.607	642.129	2	27.28	1281.59	0	13OCt15_TaC12_KW_i02.9177.9177.2	13OCt15_TaC12_KW_i02_Velos	1	E1BGC1	TaC12	i02	9177	1	0	0
6	E1BGC1	E1BGC1_BOVIN	Uncharacterized protein	1719.62	74.62	1168	52	0		0		80483.2	K|SFNDDAMLIEK|F	SFNDDAMLIEK	none	0	238-248	TRUE	8.742	-650.6	642.22	2	26.83	1281.59	0	13OCt15_TaC12_KW_i01.9063.9063.2	13OCt15_TaC12_KW_i01_Velos	1	E1BGC1	TaC12	i01	9063	1	0	0
6	E1BGC1	E1BGC1_BOVIN	Uncharacterized protein	1719.62	74.62	1168	52	0		0		80483.2	K|SFNDDAMLIEK|F	SFNDDAM[Oxidation_M]LIEK	M244[Oxidation_M]	1	238-248	TRUE	8.159	-169.09	649.91	2	22.67	1297.59	0	13OCt15_TaC12_KW_i01.6904.6904.2	13OCt15_TaC12_KW_i01_Velos	1	E1BGC1	TaC12	i01	6904	1	0	0
6	E1BGC1	E1BGC1_BOVIN	Uncharacterized protein	1719.62	74.62	1168	52	0		0		80483.2	K|SFNDDAMLIEK|F	SFNDDAMLIEK	none	0	238-248	TRUE	8.019	-338.796	642.02	2	26.78	1281.59	0	13OCt15_TaC12_KW_i03.8916.8916.2	13OCt15_TaC12_KW_i03_Velos	1	E1BGC1	TaC12	i03	8916	1	0	0
6	E1BGC1	E1BGC1_BOVIN	Uncharacterized protein	1719.62	74.62	1168	52	0		0		80483.2	K|SFNDDAMLIEK|F	SFNDDAMLIEK	none	0	238-248	TRUE	7.792	-697.353	642.25	2	27.1	1281.59	0	13OCt15_TaC12_KW_i02.9086.9086.2	13OCt15_TaC12_KW_i02_Velos	1	E1BGC1	TaC12	i02	9086	1	0	0
6	E1BGC1	E1BGC1_BOVIN	Uncharacterized protein	1719.62	74.62	1168	52	0		0		80483.2	K|SIMAAAGVPVVEGYHGEDQSDQCLK|E	SIMAAAGVPVVEGYHGEDQSDQC[Cys_CAM]LK	C190[Cys_CAM]	1	168-192	TRUE	11.816	-257.215	1331.46	2	30.77	2660.22	0	13OCt15_TaC12_KW_i02.10948.10948.2	13OCt15_TaC12_KW_i02_Velos	1	E1BGC1	TaC12	i02	10948	1	1	1
6	E1BGC1	E1BGC1_BOVIN	Uncharacterized protein	1719.62	74.62	1168	52	0		0		80483.2	K|SIMAAAGVPVVEGYHGEDQSDQCLK|E	SIMAAAGVPVVEGYHGEDQSDQC[Cys_CAM]LK	C190[Cys_CAM]	1	168-192	TRUE	11.366	-339.866	1331.57	2	30.48	2660.22	0	13OCt15_TaC12_KW_i01.10935.10935.2	13OCt15_TaC12_KW_i01_Velos	1	E1BGC1	TaC12	i01	10935	1	0	0
6	E1BGC1	E1BGC1_BOVIN	Uncharacterized protein	1719.62	74.62	1168	52	0		0		80483.2	K|SIMAAAGVPVVEGYHGEDQSDQCLK|E	SIMAAAGVPVVEGYHGEDQ[DEAMID]SDQC[Cys_CAM]LK	Q186[DEAMID] C190[Cys_CAM]	2	168-192	TRUE	9.914	67.483	1331.52	2	30.42	2661.2	0	13OCt15_TaC12_KW_i03.10766.10766.2	13OCt15_TaC12_KW_i03_Velos	1	E1BGC1	TaC12	i03	10766	1	0	0
6	E1BGC1	E1BGC1_BOVIN	Uncharacterized protein	1719.62	74.62	1168	52	0		0		80483.2	K|SIMAAAGVPVVEGYHGEDQSDQCLK|E	SIMAAAGVPVVEGYHGEDQ[DEAMID]SDQC[Cys_CAM]LK	Q186[DEAMID] C190[Cys_CAM]	2	168-192	TRUE	9.573	73.977	888.01	3	30.57	2661.2	0	13OCt15_TaC12_KW_i03.10837.10837.3	13OCt15_TaC12_KW_i03_Velos	1	E1BGC1	TaC12	i03	10837	1	0	0
6	E1BGC1	E1BGC1_BOVIN	Uncharacterized protein	1719.62	74.62	1168	52	0		0		80483.2	K|SIMAAAGVPVVEGYHGEDQSDQCLK|E	SIMAAAGVPVVEGYHGEDQSDQC[Cys_CAM]LK	C190[Cys_CAM]	1	168-192	TRUE	9.211	-385.964	888.09	3	30.55	2660.22	0	13OCt15_TaC12_KW_i01.10968.10968.3	13OCt15_TaC12_KW_i01_Velos	1	E1BGC1	TaC12	i01	10968	1	0	0
6	E1BGC1	E1BGC1_BOVIN	Uncharacterized protein	1719.62	74.62	1168	52	0		0		80483.2	K|SIMAAAGVPVVEGYHGEDQSDQCLK|E	SIMAAAGVPVVEGYHGEDQ[DEAMID]SDQC[Cys_CAM]LK	Q186[DEAMID] C190[Cys_CAM]	2	168-192	TRUE	8.468	82.516	1331.5	2	30.63	2661.2	0	13OCt15_TaC12_KW_i03.10878.10878.2	13OCt15_TaC12_KW_i03_Velos	1	E1BGC1	TaC12	i03	10878	1	0	0
6	E1BGC1	E1BGC1_BOVIN	Uncharacterized protein	1719.62	74.62	1168	52	0		0		80483.2	K|SIMAAAGVPVVEGYHGEDQSDQCLKEHAR|T	SIMAAAGVPVVEGYHGEDQ[DEAMID]SDQC[Cys_CAM]LKEHAR	Q186[DEAMID] C190[Cys_CAM]	2	168-196	TRUE	11.974	-390.859	1052.9	3	26.7	3154.45	1	13OCt15_TaC12_KW_i03.8874.8874.3	13OCt15_TaC12_KW_i03_Velos	1	E1BGC1	TaC12	i03	8874	1	1	1
6	E1BGC1	E1BGC1_BOVIN	Uncharacterized protein	1719.62	74.62	1168	52	0		0		80483.2	K|SIMAAAGVPVVEGYHGEDQSDQCLKEHAR|T	SIMAAAGVPVVEGYHGEDQ[DEAMID]SDQC[Cys_CAM]LKEHAR	Q186[DEAMID] C190[Cys_CAM]	2	168-196	TRUE	9.815	-305.325	1052.81	3	26.93	3154.45	1	13OCt15_TaC12_KW_i01.9108.9108.3	13OCt15_TaC12_KW_i01_Velos	1	E1BGC1	TaC12	i01	9108	1	0	0
6	E1BGC1	E1BGC1_BOVIN	Uncharacterized protein	1719.62	74.62	1168	52	0		0		80483.2	K|SIMAAAGVPVVEGYHGEDQSDQCLKEHAR|T	SIMAAAGVPVVEGYHGEDQ[DEAMID]SDQC[Cys_CAM]LKEHAR	Q186[DEAMID] C190[Cys_CAM]	2	168-196	TRUE	8.949	-544.606	632.24	5	26.77	3154.45	1	13OCt15_TaC12_KW_i03.8903.8903.5	13OCt15_TaC12_KW_i03_Velos	1	E1BGC1	TaC12	i03	8903	1	0	0
6	E1BGC1	E1BGC1_BOVIN	Uncharacterized protein	1719.62	74.62	1168	52	0		0		80483.2	K|SIMAAAGVPVVEGYHGEDQSDQCLKEHAR|T	SIMAAAGVPVVEGYHGEDQSDQC[Cys_CAM]LKEHAR	C190[Cys_CAM]	1	168-196	TRUE	8.695	-408.091	1052.59	3	27.38	3153.46	1	13OCt15_TaC12_KW_i02.9228.9228.3	13OCt15_TaC12_KW_i02_Velos	1	E1BGC1	TaC12	i02	9228	1	0	0
6	E1BGC1	E1BGC1_BOVIN	Uncharacterized protein	1719.62	74.62	1168	52	0		0		80483.2	K|SIMAAAGVPVVEGYHGEDQSDQCLKEHAR|T	SIMAAAGVPVVEGYHGEDQ[DEAMID]SDQC[Cys_CAM]LKEHAR	Q186[DEAMID] C190[Cys_CAM]	2	168-196	TRUE	8.404	-134.213	1052.63	3	27.2	3154.45	1	13OCt15_TaC12_KW_i02.9133.9133.3	13OCt15_TaC12_KW_i02_Velos	1	E1BGC1	TaC12	i02	9133	1	0	0
6	E1BGC1	E1BGC1_BOVIN	Uncharacterized protein	1719.62	74.62	1168	52	0		0		80483.2	K|SIMAAAGVPVVEGYHGEDQSDQCLKEHAR|T	SIMAAAGVPVVEGYHGEDQ[DEAMID]SDQC[Cys_CAM]LKEHAR	Q186[DEAMID] C190[Cys_CAM]	2	168-196	TRUE	8.402	-153.229	1052.65	3	27.02	3154.45	1	13OCt15_TaC12_KW_i02.9038.9038.3	13OCt15_TaC12_KW_i02_Velos	1	E1BGC1	TaC12	i02	9038	1	0	0
6	E1BGC1	E1BGC1_BOVIN	Uncharacterized protein	1719.62	74.62	1168	52	0		0		80483.2	K|SIMAAAGVPVVEGYHGEDQSDQCLKEHAR|T	SIMAAAGVPVVEGYHGEDQ[DEAMID]SDQC[Cys_CAM]LKEHAR	Q186[DEAMID] C190[Cys_CAM]	2	168-196	TRUE	8.206	-267.305	1052.77	3	27.12	3154.45	1	13OCt15_TaC12_KW_i01.9211.9211.	13OCt15_TaC12_KW_i01_Velos	1	E1BGC1	TaC12	i01	9211	1	0	0
6	E1BGC1	E1BGC1_BOVIN	Uncharacterized protein	1719.62	74.62	1168	52	0		0		80483.2	K|SIMAAAGVPVVEGYHGEDQSDQCLKEHAR|T	SIMAAAGVPVVEGYHGEDQSDQC[Cys_CAM]LKEHAR	C190[Cys_CAM]	1	168-196	TRUE	8.119	-484.13	1052.67	3	26.75	3153.46	1	13OCt15_TaC12_KW_i01.9016.9016.3	13OCt15_TaC12_KW_i01_Velos	1	E1BGC1	TaC12	i01	9016	1	0	0
6	E1BGC1	E1BGC1_BOVIN	Uncharacterized protein	1719.62	74.62	1168	52	0		0		80483.2	K|SIMAAAGVPVVEGYHGEDQSDQCLKEHAR|T	SIMAAAGVPVVEGYHGEDQ[DEAMID]SDQC[Cys_CAM]LKEHAR	Q186[DEAMID] C190[Cys_CAM]	2	168-196	TRUE	7.971	501.492	631.58	5	26.98	3154.45	1	13OCt15_TaC12_KW_i03.9016.9016.5	13OCt15_TaC12_KW_i03_Velos	1	E1BGC1	TaC12	i03	9016	1	0	0
6	E1BGC1	E1BGC1_BOVIN	Uncharacterized protein	1719.62	74.62	1168	52	0		0		80483.2	K|SIMAAAGVPVVEGYHGEDQSDQCLKEHAR|T	SIMAAAGVPVVEGYHGEDQ[DEAMID]SDQC[Cys_CAM]LKEHAR	Q186[DEAMID] C190[Cys_CAM]	2	168-196	TRUE	7.382	-267.305	1052.77	3	26.87	3154.45	1	13OCt15_TaC12_KW_i03.8955.8955.3	13OCt15_TaC12_KW_i03_Velos	1	E1BGC1	TaC12	i03	8955	1	0	0
6	E1BGC1	E1BGC1_BOVIN	Uncharacterized protein	1719.62	74.62	1168	52	0		0		80483.2	K|TFHVLGDLCSEGDCTYLK|S	TFHVLGDLC[Cys_CAM]SEGDC[Cys_CAM]TYLK	C590[Cys_CAM] C595[Cys_CAM]	2	582-599	TRUE	13.584	56.492	1057.92	2	33.22	2113.95	0	13OCt15_TaC12_KW_i01.12337.12337.2	13OCt15_TaC12_KW_i01_Velos	1	E1BGC1	TaC12	i01	12337	1	1	1
6	E1BGC1	E1BGC1_BOVIN	Uncharacterized protein	1719.62	74.62	1168	52	0		0		80483.2	K|TFHVLGDLCSEGDCTYLK|S	TFHVLGDLC[Cys_CAM]SEGDC[Cys_CAM]TYLK	C590[Cys_CAM] C595[Cys_CAM]	2	582-599	TRUE	13.455	-91.435	705.72	3	33.1	2113.95	0	13OCt15_TaC12_KW_i03.12130.12130.3	13OCt15_TaC12_KW_i03_Velos	1	E1BGC1	TaC12	i03	12130	1	0	0
6	E1BGC1	E1BGC1_BOVIN	Uncharacterized protein	1719.62	74.62	1168	52	0		0		80483.2	K|TFHVLGDLCSEGDCTYLK|S	TFHVLGDLC[Cys_CAM]SEGDC[Cys_CAM]TYLK	C590[Cys_CAM] C595[Cys_CAM]	2	582-599	TRUE	12.568	9.184	1057.97	2	33.38	2113.95	0	13OCt15_TaC12_KW_i01.12426.12426.2	13OCt15_TaC12_KW_i01_Velos	1	E1BGC1	TaC12	i01	12426	1	0	0
6	E1BGC1	E1BGC1_BOVIN	Uncharacterized protein	1719.62	74.62	1168	52	0		0		80483.2	K|TFHVLGDLCSEGDCTYLK|S	TFHVLGDLC[Cys_CAM]SEGDC[Cys_CAM]TYLK	C590[Cys_CAM] C595[Cys_CAM]	2	582-599	TRUE	12.365	-743.697	706.18	3	33.25	2113.95	0	13OCt15_TaC12_KW_i01.12356.12356.3	13OCt15_TaC12_KW_i01_Velos	1	E1BGC1	TaC12	i01	12356	1	0	0
6	E1BGC1	E1BGC1_BOVIN	Uncharacterized protein	1719.62	74.62	1168	52	0		0		80483.2	K|TFHVLGDLCSEGDCTYLK|S	TFHVLGDLC[Cys_CAM]SEGDC[Cys_CAM]TYLK	C590[Cys_CAM] C595[Cys_CAM]	2	582-599	TRUE	12.252	220.818	705.5	3	33.27	2113.95	0	13OCt15_TaC12_KW_i01.12360.12360.3	13OCt15_TaC12_KW_i01_Velos	1	E1BGC1	TaC12	i01	12360	1	0	0
6	E1BGC1	E1BGC1_BOVIN	Uncharacterized protein	1719.62	74.62	1168	52	0		0		80483.2	K|TFHVLGDLCSEGDCTYLK|S	TFHVLGDLC[Cys_CAM]SEGDC[Cys_CAM]TYLK	C590[Cys_CAM] C595[Cys_CAM]	2	582-599	TRUE	11.653	-327.682	1058.33	2	33.95	2113.95	0	13OCt15_TaC12_KW_i02.12557.12557.2	13OCt15_TaC12_KW_i02_Velos	1	E1BGC1	TaC12	i02	12557	1	0	0
6	E1BGC1	E1BGC1_BOVIN	Uncharacterized protein	1719.62	74.62	1168	52	0		0		80483.2	K|TFHVLGDLCSEGDCTYLK|S	TFHVLGDLC[Cys_CAM]SEGDC[Cys_CAM]TYLK	C590[Cys_CAM] C595[Cys_CAM]	2	582-599	TRUE	11.547	-9.267	1057.99	2	33.45	2113.95	0	13OCt15_TaC12_KW_i03.12302.12302.2	13OCt15_TaC12_KW_i03_Velos	1	E1BGC1	TaC12	i03	12302	1	0	0
6	E1BGC1	E1BGC1_BOVIN	Uncharacterized protein	1719.62	74.62	1168	52	0		0		80483.2	K|TFHVLGDLCSEGDCTYLK|S	TFHVLGDLC[Cys_CAM]SEGDC[Cys_CAM]TYLK	C590[Cys_CAM] C595[Cys_CAM]	2	582-599	TRUE	11.503	-312.392	1058.31	2	33.75	2113.95	0	13OCt15_TaC12_KW_i02.12454.12454.2	13OCt15_TaC12_KW_i02_Velos	1	E1BGC1	TaC12	i02	12454	1	0	0
6	E1BGC1	E1BGC1_BOVIN	Uncharacterized protein	1719.62	74.62	1168	52	0		0		80483.2	K|TFHVLGDLCSEGDCTYLK|S	TFHVLGDLC[Cys_CAM]SEGDC[Cys_CAM]TYLK	C590[Cys_CAM] C595[Cys_CAM]	2	582-599	TRUE	11.282	472.996	1057.48	2	33.08	2113.95	0	13OCt15_TaC12_KW_i03.12114.12114.2	13OCt15_TaC12_KW_i03_Velos	1	E1BGC1	TaC12	i03	12114	1	0	0
6	E1BGC1	E1BGC1_BOVIN	Uncharacterized protein	1719.62	74.62	1168	52	0		0		80483.2	K|TFHVLGDLCSEGDCTYLK|S	TFHVLGDLC[Cys_CAM]SEGDC[Cys_CAM]TYLK	C590[Cys_CAM] C595[Cys_CAM]	2	582-599	TRUE	11.218	-587.799	706.07	3	33.7	2113.95	0	13OCt15_TaC12_KW_i02.12430.12430.3	13OCt15_TaC12_KW_i02_Velos	1	E1BGC1	TaC12	i02	12430	1	0	0
6	E1BGC1	E1BGC1_BOVIN	Uncharacterized protein	1719.62	74.62	1168	52	0		0		80483.2	K|TFHVLGDLCSEGDCTYLK|S	TFHVLGDLC[Cys_CAM]SEGDC[Cys_CAM]TYLK	C590[Cys_CAM] C595[Cys_CAM]	2	582-599	TRUE	11.217	-148.187	705.76	3	33.08	2113.95	0	13OCt15_TaC12_KW_i01.12267.12267.3	13OCt15_TaC12_KW_i01_Velos	1	E1BGC1	TaC12	i01	12267	1	0	0
6	E1BGC1	E1BGC1_BOVIN	Uncharacterized protein	1719.62	74.62	1168	52	0		0		80483.2	K|TFHVLGDLCSEGDCTYLK|S	TFHVLGDLC[Cys_CAM]SEGDC[Cys_CAM]TYLK	C590[Cys_CAM] C595[Cys_CAM]	2	582-599	TRUE	11.195	-559.449	706.05	3	33.9	2113.95	0	13OCt15_TaC12_KW_i02.12531.12531.3	13OCt15_TaC12_KW_i02_Velos	1	E1BGC1	TaC12	i02	12531	1	0	0
6	E1BGC1	E1BGC1_BOVIN	Uncharacterized protein	1719.62	74.62	1168	52	0		0		80483.2	K|TFHVLGDLCSEGDCTYLK|S	TFHVLGDLC[Cys_CAM]SEGDC[Cys_CAM]TYLK	C590[Cys_CAM] C595[Cys_CAM]	2	582-599	TRUE	11.081	-531.096	706.03	3	33.3	2113.95	0	13OCt15_TaC12_KW_i03.12228.12228.3	13OCt15_TaC12_KW_i03_Velos	1	E1BGC1	TaC12	i03	12228	1	0	0
6	E1BGC1	E1BGC1_BOVIN	Uncharacterized protein	1719.62	74.62	1168	52	0		0		80483.2	K|TFHVLGDLCSEGDCTYLK|S	TFHVLGDLC[Cys_CAM]SEGDC[Cys_CAM]TYLK	C590[Cys_CAM] C595[Cys_CAM]	2	582-599	TRUE	10.908	-672.84	706.13	3	33.43	2113.95	0	13OCt15_TaC12_KW_i01.12446.12446.3	13OCt15_TaC12_KW_i01_Velos	1	E1BGC1	TaC12	i01	12446	1	0	0
6	E1BGC1	E1BGC1_BOVIN	Uncharacterized protein	1719.62	74.62	1168	52	0		0		80483.2	K|TFHVLGDLCSEGDCTYLK|S	TFHVLGDLC[Cys_CAM]SEGDC[Cys_CAM]TYLK	C590[Cys_CAM] C595[Cys_CAM]	2	582-599	TRUE	10.898	-463.65	1058.47	2	33.68	2113.95	0	13OCt15_TaC12_KW_i01.12576.12576.2	13OCt15_TaC12_KW_i01_Velos	1	E1BGC1	TaC12	i01	12576	1	0	0
6	E1BGC1	E1BGC1_BOVIN	Uncharacterized protein	1719.62	74.62	1168	52	0		0		80483.2	K|TFHVLGDLCSEGDCTYLK|S	TFHVLGDLC[Cys_CAM]SEGDC[Cys_CAM]TYLK	C590[Cys_CAM] C595[Cys_CAM]	2	582-599	TRUE	10.872	9.184	1057.97	2	33.25	2113.95	0	13OCt15_TaC12_KW_i03.12206.12206.2	13OCt15_TaC12_KW_i03_Velos	1	E1BGC1	TaC12	i03	12206	1	0	0
6	E1BGC1	E1BGC1_BOVIN	Uncharacterized protein	1719.62	74.62	1168	52	0		0		80483.2	K|TFHVLGDLCSEGDCTYLK|S	TFHVLGDLC[Cys_CAM]SEGDC[Cys_CAM]TYLK	C590[Cys_CAM] C595[Cys_CAM]	2	582-599	TRUE	10.864	-28.659	1058.01	2	33.67	2113.95	0	13OCt15_TaC12_KW_i03.12410.12410.2	13OCt15_TaC12_KW_i03_Velos	1	E1BGC1	TaC12	i03	12410	1	0	0
6	E1BGC1	E1BGC1_BOVIN	Uncharacterized protein	1719.62	74.62	1168	52	0		0		80483.2	K|TFHVLGDLCSEGDCTYLK|S	TFHVLGDLC[Cys_CAM]SEGDC[Cys_CAM]TYLK	C590[Cys_CAM] C595[Cys_CAM]	2	582-599	TRUE	9.992	-20.721	705.67	3	34.1	2113.95	0	13OCt15_TaC12_KW_i02.12631.12631.3	13OCt15_TaC12_KW_i02_Velos	1	E1BGC1	TaC12	i02	12631	1	0	0
6	E1BGC1	E1BGC1_BOVIN	Uncharacterized protein	1719.62	74.62	1168	52	0		0		80483.2	K|TFHVLGDLCSEGDCTYLK|S	TFHVLGDLC[Cys_CAM]SEGDC[Cys_CAM]TYLK	C590[Cys_CAM] C595[Cys_CAM]	2	582-599	TRUE	9.671	-502.743	706.01	3	33.5	2113.95	0	13OCt15_TaC12_KW_i03.12328.12328.3	13OCt15_TaC12_KW_i03_Velos	1	E1BGC1	TaC12	i03	12328	1	0	0
6	E1BGC1	E1BGC1_BOVIN	Uncharacterized protein	1719.62	74.62	1168	52	0		0		80483.2	K|TFHVLGDLCSEGDCTYLK|S	TFHVLGDLC[Cys_CAM]SEGDC[Cys_CAM]TYLK	C590[Cys_CAM] C595[Cys_CAM]	2	582-599	TRUE	9.53	-247.488	705.83	3	33.73	2113.95	0	13OCt15_TaC12_KW_i03.12450.12450.3	13OCt15_TaC12_KW_i03_Velos	1	E1BGC1	TaC12	i03	12450	1	0	0
6	E1BGC1	E1BGC1_BOVIN	Uncharacterized protein	1719.62	74.62	1168	52	0		0		80483.2	K|TFHVLGDLCSEGDCTYLK|S	TFHVLGDLC[Cys_CAM]SEGDC[Cys_CAM]TYLK	C590[Cys_CAM] C595[Cys_CAM]	2	582-599	TRUE	9.513	-446.031	705.97	3	33.52	2113.95	0	13OCt15_TaC12_KW_i02.12335.12335.3	13OCt15_TaC12_KW_i02_Velos	1	E1BGC1	TaC12	i02	12335	1	0	0
6	E1BGC1	E1BGC1_BOVIN	Uncharacterized protein	1719.62	74.62	1168	52	0		0		80483.2	K|TFHVLGDLCSEGDCTYLK|S	TFHVLGDLC[Cys_CAM]SEGDC[Cys_CAM]TYLK	C590[Cys_CAM] C595[Cys_CAM]	2	582-599	TRUE	7.442	-460.209	705.98	3	33.62	2113.95	0	13OCt15_TaC12_KW_i01.12539.12539.3	13OCt15_TaC12_KW_i01_Velos	1	E1BGC1	TaC12	i01	12539	1	0	0
6	E1BGC1	E1BGC1_BOVIN	Uncharacterized protein	1719.62	74.62	1168	52	0		0		80483.2	K|TTAKEFLCHAALALILK|E	TTAKEFLC[Cys_CAM]HAALALILK	C509[Cys_CAM]	1	502-518	TRUE	13.263	-743.5	634.5	3	45.18	1899.07	1	13OCt15_TaC12_KW_i02.18232.18232.3	13OCt15_TaC12_KW_i02_Velos	1	E1BGC1	TaC12	i02	18232	1	1	1
6	E1BGC1	E1BGC1_BOVIN	Uncharacterized protein	1719.62	74.62	1168	52	0		0		80483.2	K|TTAKEFLCHAALALILK|E	TTAKEFLC[Cys_CAM]HAALALILK	C509[Cys_CAM]	1	502-518	TRUE	11.632	-727.726	634.49	3	44.77	1899.07	1	13OCt15_TaC12_KW_i03.18007.18007.3	13OCt15_TaC12_KW_i03_Velos	1	E1BGC1	TaC12	i03	18007	1	0	0
6	E1BGC1	E1BGC1_BOVIN	Uncharacterized protein	1719.62	74.62	1168	52	0		0		80483.2	K|TTAKEFLCHAALALILK|E	TTAKEFLC[Cys_CAM]HAALALILK	C509[Cys_CAM]	1	502-518	TRUE	11.604	-522.618	634.36	3	44.57	1899.07	1	13OCt15_TaC12_KW_i03.17906.17906.3	13OCt15_TaC12_KW_i03_Velos	1	E1BGC1	TaC12	i03	17906	1	0	0
6	E1BGC1	E1BGC1_BOVIN	Uncharacterized protein	1719.62	74.62	1168	52	0		0		80483.2	K|TTAKEFLCHAALALILK|E	TTAKEFLC[Cys_CAM]HAALALILK	C509[Cys_CAM]	1	502-518	TRUE	11.595	-648.848	634.44	3	45.4	1899.07	1	13OCt15_TaC12_KW_i02.18334.18334.3	13OCt15_TaC12_KW_i02_Velos	1	E1BGC1	TaC12	i02	18334	1	0	0
6	E1BGC1	E1BGC1_BOVIN	Uncharacterized protein	1719.62	74.62	1168	52	0		0		80483.2	K|TTAKEFLCHAALALILK|E	TTAKEFLC[Cys_CAM]HAALALILK	C509[Cys_CAM]	1	502-518	TRUE	10.942	-601.516	634.41	3	44.73	1899.07	1	13OCt15_TaC12_KW_i01.18184.18184.3	13OCt15_TaC12_KW_i01_Velos	1	E1BGC1	TaC12	i01	18184	1	0	0
6	E1BGC1	E1BGC1_BOVIN	Uncharacterized protein	1719.62	74.62	1168	52	0		0		80483.2	K|TTAKEFLCHAALALILK|E	TTAKEFLC[Cys_CAM]HAALALILK	C509[Cys_CAM]	1	502-518	TRUE	9.783	-45.594	634.058	3	44.55	1899.07	1	13OCt15_TaC12_KW_i01.18091.18091.3	13OCt15_TaC12_KW_i01_Velos	1	E1BGC1	TaC12	i01	18091	1	0	0
6	E1BGC1	E1BGC1_BOVIN	Uncharacterized protein	1719.62	74.62	1168	52	0		0		80483.2	K|TTAKEFLCHAALALILK|E	TTAKEFLC[Cys_CAM]HAALALILK	C509[Cys_CAM]	1	502-518	TRUE	9.312	20.913	950.52	2	44.62	1899.07	1	13OCt15_TaC12_KW_i03.17935.17935.2	13OCt15_TaC12_KW_i03_Velos	1	E1BGC1	TaC12	i03	17935	1	0	0
6	E1BGC1	E1BGC1_BOVIN	Uncharacterized protein	1719.62	74.62	1168	52	0		0		80483.2	K|TTAKEFLCHAALALILK|E	TTAKEFLC[Cys_CAM]HAALALILK	C509[Cys_CAM]	1	502-518	TRUE	8.997	10.381	950.53	2	45.27	1899.07	1	13OCt15_TaC12_KW_i02.18273.18273.2	13OCt15_TaC12_KW_i02_Velos	1	E1BGC1	TaC12	i02	18273	1	0	0
6	E1BGC1	E1BGC1_BOVIN	Uncharacterized protein	1719.62	74.62	1168	52	0		0		80483.2	K|TTAKEFLCHAALALILK|E	TTAKEFLC[Cys_CAM]HAALALILK	C509[Cys_CAM]	1	502-518	TRUE	8.008	-473.843	950.99	2	45.47	1899.07	1	13OCt15_TaC12_KW_i02.18367.18367.2	13OCt15_TaC12_KW_i02_Velos	1	E1BGC1	TaC12	i02	18367	1	0	0
6	E1BGC1	E1BGC1_BOVIN	Uncharacterized protein	1719.62	74.62	1168	52	0		0		80483.2	K|TTAKEFLCHAALALILK|E	TTAKEFLC[Cys_CAM]HAALALILK	C509[Cys_CAM]	1	502-518	TRUE	7.93	-326.52	950.85	2	44.7	1899.07	1	13OCt15_TaC12_KW_i01.18167.18167.2	13OCt15_TaC12_KW_i01_Velos	1	E1BGC1	TaC12	i01	18167	1	0	0
6	E1BGC1	E1BGC1_BOVIN	Uncharacterized protein	1719.62	74.62	1168	52	0		0		80483.2	K|VFYKEGSQANR|H	VFYKEGSQANR	none	0	697-707	TRUE	11.018	-403.604	650.09	2	13.73	1297.64	1	13OCt15_TaC12_KW_i02.2158.2158.2	13OCt15_TaC12_KW_i02_Velos	1	E1BGC1	TaC12	i02	2158	1	1	1
6	E1BGC1	E1BGC1_BOVIN	Uncharacterized protein	1719.62	74.62	1168	52	0		0		80483.2	K|VFYKEGSQANR|H	VFYKEGSQANR	none	0	697-707	TRUE	10.515	-473.48	650.135	2	13.55	1297.64	1	13OCt15_TaC12_KW_i01.2098.2098.2	13OCt15_TaC12_KW_i01_Velos	1	E1BGC1	TaC12	i01	2098	1	0	0
6	E1BGC1	E1BGC1_BOVIN	Uncharacterized protein	1719.62	74.62	1168	52	0		0		80483.2	K|VLIANRGEIACR|V	VLIANRGEIAC[Cys_CAM]R	C62[Cys_CAM]	1	52-63	TRUE	9.47	-607.275	458.2	3	16.7	1370.74	1	13OCt15_TaC12_KW_i03.3717.3717.3	13OCt15_TaC12_KW_i03_Velos	1	E1BGC1	TaC12	i03	3717	1	1	1
6	E1BGC1	E1BGC1_BOVIN	Uncharacterized protein	1719.62	74.62	1168	52	0		0		80483.2	K|VLIANRGEIACR|V	VLIANRGEIAC[Cys_CAM]R	C62[Cys_CAM]	1	52-63	TRUE	8.76	-466.831	686.7	2	16.85	1370.74	1	13OCt15_TaC12_KW_i01.3838.3838.2	13OCt15_TaC12_KW_i01_Velos	1	E1BGC1	TaC12	i01	3838	1	0	0
6	E1BGC1	E1BGC1_BOVIN	Uncharacterized protein	1719.62	74.62	1168	52	0		0		80483.2	K|VLIANRGEIACR|V	VLIANRGEIAC[Cys_CAM]R	C62[Cys_CAM]	1	52-63	TRUE	8.442	-466.831	686.7	2	16.83	1370.74	1	13OCt15_TaC12_KW_i02.3770.3770.2	13OCt15_TaC12_KW_i02_Velos	1	E1BGC1	TaC12	i02	3770	1	0	0
6	E1BGC1	E1BGC1_BOVIN	Uncharacterized protein	1719.62	74.62	1168	52	0		0		80483.2	K|VLIANRGEIACR|V	VLIANRGEIAC[Cys_CAM]R	C62[Cys_CAM]	1	52-63	TRUE	8.339	-568.86	686.77	2	16.8	1370.74	1	13OCt15_TaC12_KW_i03.3764.3764.2	13OCt15_TaC12_KW_i03_Velos	1	E1BGC1	TaC12	i03	3764	1	0	0
6	E1BGC1	E1BGC1_BOVIN	Uncharacterized protein	1719.62	74.62	1168	52	0		0		80483.2	K|VLIANRGEIACR|V	VLIANRGEIAC[Cys_CAM]R	C62[Cys_CAM]	1	52-63	TRUE	7.936	-539.711	686.75	2	16.67	1370.74	1	13OCt15_TaC12_KW_i01.3744.3744.2	13OCt15_TaC12_KW_i01_Velos	1	E1BGC1	TaC12	i01	3744	1	0	0
6	E1BGC1	E1BGC1_BOVIN	Uncharacterized protein	1719.62	74.62	1168	52	0		0		80483.2	K|VLIANRGEIACR|V	VLIANRGEIAC[Cys_CAM]R	C62[Cys_CAM]	1	52-63	TRUE	7.453	-476.102	458.14	3	16.88	1370.74	1	13OCt15_TaC12_KW_i02.3795.3795.3	13OCt15_TaC12_KW_i02_Velos	1	E1BGC1	TaC12	i02	3795	1	0	0
6	E1BGC1	E1BGC1_BOVIN	Uncharacterized protein	1719.62	74.62	1168	52	0		0		80483.2	R|DGKNNVAIAVTYNR|D	DGKNNVAIAVTYNR	none	0	557-570	TRUE	12.689	-370.328	512.46	3	17.83	1533.79	1	13OCt15_TaC12_KW_i02.4293.4293.3	13OCt15_TaC12_KW_i02_Velos	1	E1BGC1	TaC12	i02	4293	1	1	1
6	E1BGC1	E1BGC1_BOVIN	Uncharacterized protein	1719.62	74.62	1168	52	0		0		80483.2	R|DGKNNVAIAVTYNR|D	DGKNNVAIAVTYNR	none	0	557-570	TRUE	12.082	-479.298	768.27	2	17.53	1533.79	1	13OCt15_TaC12_KW_i01.4198.4198.2	13OCt15_TaC12_KW_i01_Velos	1	E1BGC1	TaC12	i01	4198	1	0	0
6	E1BGC1	E1BGC1_BOVIN	Uncharacterized protein	1719.62	74.62	1168	52	0		0		80483.2	R|DGKNNVAIAVTYNR|D	DGKNNVAIAVTYNR	none	0	557-570	TRUE	12.001	-36.181	767.93	2	18.05	1533.79	1	13OCt15_TaC12_KW_i01.4471.4471.2	13OCt15_TaC12_KW_i01_Velos	1	E1BGC1	TaC12	i01	4471	1	0	0
6	E1BGC1	E1BGC1_BOVIN	Uncharacterized protein	1719.62	74.62	1168	52	0		0		80483.2	R|DGKNNVAIAVTYNR|D	DGKNNVAIAVTYNR	none	0	557-570	TRUE	11.741	-570.48	768.34	2	17.73	1533.79	1	13OCt15_TaC12_KW_i01.4302.4302.2	13OCt15_TaC12_KW_i01_Velos	1	E1BGC1	TaC12	i01	4302	1	0	0
6	E1BGC1	E1BGC1_BOVIN	Uncharacterized protein	1719.62	74.62	1168	52	0		0		80483.2	R|DGKNNVAIAVTYNR|D	DGKNNVAIAVTYNR	none	0	557-570	TRUE	11.485	2.937	767.9	2	18.7	1533.79	1	13OCt15_TaC12_KW_i01.4812.4812.2	13OCt15_TaC12_KW_i01_Velos	1	E1BGC1	TaC12	i01	4812	1	0	0
6	E1BGC1	E1BGC1_BOVIN	Uncharacterized protein	1719.62	74.62	1168	52	0		0		80483.2	R|DGKNNVAIAVTYNR|D	DGKNNVAIAVTYNR	none	0	557-570	TRUE	11.427	-479.298	768.27	2	17.62	1533.79	1	13OCt15_TaC12_KW_i02.4179.4179.2	13OCt15_TaC12_KW_i02_Velos	1	E1BGC1	TaC12	i02	4179	1	0	0
6	E1BGC1	E1BGC1_BOVIN	Uncharacterized protein	1719.62	74.62	1168	52	0		0		80483.2	R|DGKNNVAIAVTYNR|D	DGKNNVAIAVTYNR	none	0	557-570	TRUE	11.3	55.098	767.86	2	18.75	1533.79	1	13OCt15_TaC12_KW_i02.4774.4774.	13OCt15_TaC12_KW_i02_Velos	1	E1BGC1	TaC12	i02	4774	1	0	0
6	E1BGC1	E1BGC1_BOVIN	Uncharacterized protein	1719.62	74.62	1168	52	0		0		80483.2	R|DGKNNVAIAVTYNR|D	DGKNNVAIAVTYNR	none	0	557-570	TRUE	11.269	-546.201	512.55	3	18.6	1533.79	1	13OCt15_TaC12_KW_i03.4708.4708.3	13OCt15_TaC12_KW_i03_Velos	1	E1BGC1	TaC12	i03	4708	1	0	0
6	E1BGC1	E1BGC1_BOVIN	Uncharacterized protein	1719.62	74.62	1168	52	0		0		80483.2	R|DGKNNVAIAVTYNR|D	DGKNNVAIAVTYNR	none	0	557-570	TRUE	11.244	-362.041	768.18	2	18.47	1533.79	1	13OCt15_TaC12_KW_i01.4694.4694.2	13OCt15_TaC12_KW_i01_Velos	1	E1BGC1	TaC12	i01	4694	1	0	0
6	E1BGC1	E1BGC1_BOVIN	Uncharacterized protein	1719.62	74.62	1168	52	0		0		80483.2	R|DGKNNVAIAVTYNR|D	DGKNNVAIAVTYNR	none	0	557-570	TRUE	11.237	-453.243	768.25	2	17.45	1533.79	1	13OCt15_TaC12_KW_i03.4102.4102.2	13OCt15_TaC12_KW_i03_Velos	1	E1BGC1	TaC12	i03	4102	1	0	0
6	E1BGC1	E1BGC1_BOVIN	Uncharacterized protein	1719.62	74.62	1168	52	0		0		80483.2	R|DGKNNVAIAVTYNR|D	DGKNNVAIAVTYNR	none	0	557-570	TRUE	11.223	68.14	767.85	2	18.4	1533.79	1	13OCt15_TaC12_KW_i02.4588.4588.2	13OCt15_TaC12_KW_i02_Velos	1	E1BGC1	TaC12	i02	4588	1	0	0
6	E1BGC1	E1BGC1_BOVIN	Uncharacterized protein	1719.62	74.62	1168	52	0		0		80483.2	R|DGKNNVAIAVTYNR|D	DGKNNVAIAVTYNR	none	0	557-570	TRUE	11.018	-257.789	768.1	2	18.28	1533.79	1	13OCt15_TaC12_KW_i01.4595.4595.2	13OCt15_TaC12_KW_i01_Velos	1	E1BGC1	TaC12	i01	4595	1	0	0
6	E1BGC1	E1BGC1_BOVIN	Uncharacterized protein	1719.62	74.62	1168	52	0		0		80483.2	R|DGKNNVAIAVTYNR|D	DGKNNVAIAVTYNR	none	0	557-570	TRUE	10.998	-936.809	512.75	3	17.67	1533.79	1	13OCt15_TaC12_KW_i01.4270.4270.3	13OCt15_TaC12_KW_i01_Velos	1	E1BGC1	TaC12	i01	4270	1	0	0
6	E1BGC1	E1BGC1_BOVIN	Uncharacterized protein	1719.62	74.62	1168	52	0		0		80483.2	R|DGKNNVAIAVTYNR|D	DGKNNVAIAVTYNR	none	0	557-570	TRUE	10.952	2.937	767.9	2	18.1	1533.79	1	13OCt15_TaC12_KW_i03.4445.4445.2	13OCt15_TaC12_KW_i03_Velos	1	E1BGC1	TaC12	i03	4445	1	0	0
6	E1BGC1	E1BGC1_BOVIN	Uncharacterized protein	1719.62	74.62	1168	52	0		0		80483.2	R|DGKNNVAIAVTYNR|D	DGKNNVAIAVTYNR	none	0	557-570	TRUE	10.805	-557.455	768.33	2	17.65	1533.79	1	13OCt15_TaC12_KW_i03.4208.4208.2	13OCt15_TaC12_KW_i03_Velos	1	E1BGC1	TaC12	i03	4208	1	0	0
6	E1BGC1	E1BGC1_BOVIN	Uncharacterized protein	1719.62	74.62	1168	52	0		0		80483.2	R|DGKNNVAIAVTYNR|D	DGKNNVAIAVTYNR	none	0	557-570	TRUE	10.695	-101.37	767.98	2	18.58	1533.79	1	13OCt15_TaC12_KW_i02.4684.4684.2	13OCt15_TaC12_KW_i02_Velos	1	E1BGC1	TaC12	i02	4684	1	0	0
6	E1BGC1	E1BGC1_BOVIN	Uncharacterized protein	1719.62	74.62	1168	52	0		0		80483.2	R|DGKNNVAIAVTYNR|D	DGKNNVAIAVTYNR	none	0	557-570	TRUE	10.576	-546.201	512.55	3	17.68	1533.79	1	13OCt15_TaC12_KW_i03.4229.4229.3	13OCt15_TaC12_KW_i03_Velos	1	E1BGC1	TaC12	i03	4229	1	0	0
6	E1BGC1	E1BGC1_BOVIN	Uncharacterized protein	1719.62	74.62	1168	52	0		0		80483.2	R|DGKNNVAIAVTYNR|D	DGKNNVAIAVTYNR	none	0	557-570	TRUE	10.547	-466.271	768.26	2	17.93	1533.79	1	13OCt15_TaC12_KW_i03.4361.4361.2	13OCt15_TaC12_KW_i03_Velos	1	E1BGC1	TaC12	i03	4361	1	0	0
6	E1BGC1	E1BGC1_BOVIN	Uncharacterized protein	1719.62	74.62	1168	52	0		0		80483.2	R|DGKNNVAIAVTYNR|D	DGKNNVAIAVTYNR	none	0	557-570	TRUE	10.537	-428.959	512.49	3	17.65	1533.79	1	13OCt15_TaC12_KW_i02.4199.4199.3	13OCt15_TaC12_KW_i02_Velos	1	E1BGC1	TaC12	i02	4199	1	0	0
6	E1BGC1	E1BGC1_BOVIN	Uncharacterized protein	1719.62	74.62	1168	52	0		0		80483.2	R|DGKNNVAIAVTYNR|D	DGKNNVAIAVTYNR	none	0	557-570	TRUE	10.467	-544.43	768.32	2	17.82	1533.79	1	13OCt15_TaC12_KW_i02.4287.4287.2	13OCt15_TaC12_KW_i02_Velos	1	E1BGC1	TaC12	i02	4287	1	0	0
6	E1BGC1	E1BGC1_BOVIN	Uncharacterized protein	1719.62	74.62	1168	52	0		0		80483.2	R|DGKNNVAIAVTYNR|D	DGKNNVAIAVTYNR	none	0	557-570	TRUE	10.118	-604.812	512.58	3	17.5	1533.79	1	13OCt15_TaC12_KW_i03.4134.4134.3	13OCt15_TaC12_KW_i03_Velos	1	E1BGC1	TaC12	i03	4134	1	0	0
6	E1BGC1	E1BGC1_BOVIN	Uncharacterized protein	1719.62	74.62	1168	52	0		0		80483.2	R|DGKNNVAIAVTYNR|D	DGKNNVAIAVTYNR	none	0	557-570	TRUE	9.958	-453.243	768.25	2	18.02	1533.79	1	13OCt15_TaC12_KW_i02.4389.4389.2	13OCt15_TaC12_KW_i02_Velos	1	E1BGC1	TaC12	i02	4389	1	0	0
6	E1BGC1	E1BGC1_BOVIN	Uncharacterized protein	1719.62	74.62	1168	52	0		0		80483.2	R|DGKNNVAIAVTYNR|D	DGKNNVAIAVTYNR	none	0	557-570	TRUE	9.279	94.223	767.83	2	18.72	1533.79	1	13OCt15_TaC12_KW_i03.4767.4767.2	13OCt15_TaC12_KW_i03_Velos	1	E1BGC1	TaC12	i03	4767	1	0	0
6	E1BGC1	E1BGC1_BOVIN	Uncharacterized protein	1719.62	74.62	1168	52	0		0		80483.2	R|DGKNNVAIAVTYNR|D	DGKNNVAIAVTYNR	none	0	557-570	TRUE	9.152	-936.809	512.75	3	18.05	1533.79	1	13OCt15_TaC12_KW_i01.4474.4474.3	13OCt15_TaC12_KW_i01_Velos	1	E1BGC1	TaC12	i01	4474	1	0	0
6	E1BGC1	E1BGC1_BOVIN	Uncharacterized protein	1719.62	74.62	1168	52	0		0		80483.2	R|DGKNNVAIAVTYNR|D	DGKNNVAIAVTYNR	none	0	557-570	TRUE	9.105	-75.295	767.96	2	18.3	1533.79	1	13OCt15_TaC12_KW_i03.4555.4555.2	13OCt15_TaC12_KW_i03_Velos	1	E1BGC1	TaC12	i03	4555	1	0	0
6	E1BGC1	E1BGC1_BOVIN	Uncharacterized protein	1719.62	74.62	1168	52	0		0		80483.2	R|DGKNNVAIAVTYNRDGSYSMQIEDK|T	DGKNNVAIAVTYN[DEAMID]RDGSYSMQIEDK	N569[DEAMID]	1	557-581	TRUE	10.329	494.882	929.98	3	30.45	2788.3	2	13OCt15_TaC12_KW_i02.10780.10780.3	13OCt15_TaC12_KW_i02_Velos	1	E1BGC1	TaC12	i02	10780	1	1	1
6	E1BGC1	E1BGC1_BOVIN	Uncharacterized protein	1719.62	74.62	1168	52	0		0		80483.2	R|DGKNNVAIAVTYNRDGSYSMQIEDK|T	DGKNNVAIAVTYN[DEAMID]RDGSYSMQIEDK	N569[DEAMID]	1	557-581	TRUE	8.248	-473.472	930.88	3	30.38	2788.3	2	13OCt15_TaC12_KW_i02.10749.10749.3	13OCt15_TaC12_KW_i02_Velos	1	E1BGC1	TaC12	i02	10749	1	0	0
6	E1BGC1	E1BGC1_BOVIN	Uncharacterized protein	1719.62	74.62	1168	52	0		0		80483.2	R|DGSYSMQIEDK|T	DGSYSMQIEDK	none	0	571-581	TRUE	10.03	-449.22	637.06	2	17.2	1271.53	0	13OCt15_TaC12_KW_i01.4025.4025.2	13OCt15_TaC12_KW_i01_Velos	1	E1BGC1	TaC12	i01	4025	1	1	1
6	E1BGC1	E1BGC1_BOVIN	Uncharacterized protein	1719.62	74.62	1168	52	0		0		80483.2	R|DGSYSMQIEDK|T	DGSYSMQIEDK	none	0	571-581	TRUE	9.685	-339.204	636.99	2	17.17	1271.53	0	13OCt15_TaC12_KW_i03.3957.3957.2	13OCt15_TaC12_KW_i03_Velos	1	E1BGC1	TaC12	i03	3957	1	0	0
6	E1BGC1	E1BGC1_BOVIN	Uncharacterized protein	1719.62	74.62	1168	52	0		0		80483.2	R|DGSYSMQIEDKTFHVLGDLCSEGDCTYLK|S	DGSYSMQIEDKTFHVLGDLC[Cys_CAM]SEGDC[Cys_CAM]TYLK	C590[Cys_CAM] C595[Cys_CAM]	2	571-599	TRUE	13.735	-474.878	1124.03	3	43.9	3367.47	1	13OCt15_TaC12_KW_i03.17572.17572.3	13OCt15_TaC12_KW_i03_Velos	1	E1BGC1	TaC12	i03	17572	1	1	1
6	E1BGC1	E1BGC1_BOVIN	Uncharacterized protein	1719.62	74.62	1168	52	0		0		80483.2	R|DGSYSMQIEDKTFHVLGDLCSEGDCTYLK|S	DGSYSMQ[DEAMID]IEDKTFHVLGDLC[Cys_CAM]SEGDC[Cys_CAM]TYLK	Q577[DEAMID] C590[Cys_CAM] C595[Cys_CAM]	3	571-599	TRUE	12.681	66.535	1123.75	3	44.1	3368.45	1	13OCt15_TaC12_KW_i02.17687.17687.3	13OCt15_TaC12_KW_i02_Velos	1	E1BGC1	TaC12	i02	17687	1	0	0
6	E1BGC1	E1BGC1_BOVIN	Uncharacterized protein	1719.62	74.62	1168	52	0		0		80483.2	R|DGSYSMQIEDKTFHVLGDLCSEGDCTYLK|S	DGSYSM[Oxidation_M]QIEDKTFHVLGDLC[Cys_CAM]SEGDC[Cys_CAM]TYLK	M576[Oxidation_M] C590[Cys_CAM] C595[Cys_CAM]	3	571-599	TRUE	12.503	167.018	1128.64	3	43.22	3383.46	1	13OCt15_TaC12_KW_i01.17417.17417.3	13OCt15_TaC12_KW_i01_Velos	1	E1BGC1	TaC12	i01	17417	1	0	0
6	E1BGC1	E1BGC1_BOVIN	Uncharacterized protein	1719.62	74.62	1168	52	0		0		80483.2	R|DGSYSMQIEDKTFHVLGDLCSEGDCTYLK|S	DGSYSMQIEDKTFHVLGDLC[Cys_CAM]SEGDC[Cys_CAM]TYLK	C590[Cys_CAM] C595[Cys_CAM]	2	571-599	TRUE	12.46	-457.077	1124.01	3	43.65	3367.47	1	13OCt15_TaC12_KW_i01.17637.17637.3	13OCt15_TaC12_KW_i01_Velos	1	E1BGC1	TaC12	i01	17637	1	0	0
6	E1BGC1	E1BGC1_BOVIN	Uncharacterized protein	1719.62	74.62	1168	52	0		0		80483.2	R|DGSYSMQIEDKTFHVLGDLCSEGDCTYLK|S	DGSYSM[Oxidation_M]QIEDKTFHVLGDLC[Cys_CAM]SEGDC[Cys_CAM]TYLK	M576[Oxidation_M] C590[Cys_CAM] C595[Cys_CAM]	3	571-599	TRUE	12.054	-382.596	1129.26	3	43.17	3383.46	1	13OCt15_TaC12_KW_i03.17203.17203.3	13OCt15_TaC12_KW_i03_Velos	1	E1BGC1	TaC12	i03	17203	1	0	0
6	E1BGC1	E1BGC1_BOVIN	Uncharacterized protein	1719.62	74.62	1168	52	0		0		80483.2	R|DGSYSMQIEDKTFHVLGDLCSEGDCTYLK|S	DGSYSM[Oxidation_M]QIEDKTFHVLGDLC[Cys_CAM]SEGDC[Cys_CAM]TYLK	M576[Oxidation_M] C590[Cys_CAM] C595[Cys_CAM]	3	571-599	TRUE	11.765	442.052	1128.33	3	43.3	3383.46	1	13OCt15_TaC12_KW_i03.17272.17272.3	13OCt15_TaC12_KW_i03_Velos	1	E1BGC1	TaC12	i03	17272	1	0	0
6	E1BGC1	E1BGC1_BOVIN	Uncharacterized protein	1719.62	74.62	1168	52	0		0		80483.2	R|DGSYSMQIEDKTFHVLGDLCSEGDCTYLK|S	DGSYSMQIEDKTFHVLGDLC[Cys_CAM]SEGDC[Cys_CAM]TYLK	C590[Cys_CAM] C595[Cys_CAM]	2	571-599	TRUE	11.723	-465.977	1124.02	3	44.32	3367.47	1	13OCt15_TaC12_KW_i02.17791.17791.3	13OCt15_TaC12_KW_i02_Velos	1	E1BGC1	TaC12	i02	17791	1	0	0
6	E1BGC1	E1BGC1_BOVIN	Uncharacterized protein	1719.62	74.62	1168	52	0		0		80483.2	R|DGSYSMQIEDKTFHVLGDLCSEGDCTYLK|S	DGSYSMQ[DEAMID]IEDKTFHVLGDLC[Cys_CAM]SEGDC[Cys_CAM]TYLK	Q577[DEAMID] C590[Cys_CAM] C595[Cys_CAM]	3	571-599	TRUE	10.898	-396.433	1124.27	3	44.02	3368.45	1	13OCt15_TaC12_KW_i02.17643.17643.3	13OCt15_TaC12_KW_i02_Velos	1	E1BGC1	TaC12	i02	17643	1	0	0
6	E1BGC1	E1BGC1_BOVIN	Uncharacterized protein	1719.62	74.62	1168	52	0		0		80483.2	R|DGSYSMQIEDKTFHVLGDLCSEGDCTYLK|S	DGSYSM[Oxidation_M]QIEDKTFHVLGDLC[Cys_CAM]SEGDC[Cys_CAM]TYLK	M576[Oxidation_M] C590[Cys_CAM] C595[Cys_CAM]	3	571-599	TRUE	10.847	-453.47	1129.34	3	43.75	3383.46	1	13OCt15_TaC12_KW_i02.17511.17511.3	13OCt15_TaC12_KW_i02_Velos	1	E1BGC1	TaC12	i02	17511	1	0	0
6	E1BGC1	E1BGC1_BOVIN	Uncharacterized protein	1719.62	74.62	1168	52	0		0		80483.2	R|DGSYSMQIEDKTFHVLGDLCSEGDCTYLK|S	DGSYSMQIEDKTFHVLGDLC[Cys_CAM]SEGDC[Cys_CAM]TYLK	C590[Cys_CAM] C595[Cys_CAM]	2	571-599	TRUE	10.561	-465.977	1124.02	3	43.85	3367.47	1	13OCt15_TaC12_KW_i01.17743.17743.3	13OCt15_TaC12_KW_i01_Velos	1	E1BGC1	TaC12	i01	17743	1	0	0
6	E1BGC1	E1BGC1_BOVIN	Uncharacterized protein	1719.62	74.62	1168	52	0		0		80483.2	R|DGSYSMQIEDKTFHVLGDLCSEGDCTYLK|S	DGSYSM[Oxidation_M]Q[DEAMID]IEDKTFHVLGDLC[Cys_CAM]SEGDC[Cys_CAM]TYLK	M576[Oxidation_M] Q577[DEAMID] C590[Cys_CAM] C595[Cys_CAM]	4	571-599	TRUE	9.737	-260.239	1129.45	3	43.57	3384.45	1	13OCt15_TaC12_KW_i02.17424.17424.3	13OCt15_TaC12_KW_i02_Velos	1	E1BGC1	TaC12	i02	17424	1	0	0
6	E1BGC1	E1BGC1_BOVIN	Uncharacterized protein	1719.62	74.62	1168	52	0		0		80483.2	R|DGSYSMQIEDKTFHVLGDLCSEGDCTYLK|S	DGSYSMQIEDKTFHVLGDLC[Cys_CAM]SEGDC[Cys_CAM]TYLK	C590[Cys_CAM] C595[Cys_CAM]	2	571-599	TRUE	9.511	-492.678	1124.05	3	43.7	3367.47	1	13OCt15_TaC12_KW_i03.17468.17468.3	13OCt15_TaC12_KW_i03_Velos	1	E1BGC1	TaC12	i03	17468	1	0	0
6	E1BGC1	E1BGC1_BOVIN	Uncharacterized protein	1719.62	74.62	1168	52	0		0		80483.2	R|DGSYSMQIEDKTFHVLGDLCSEGDCTYLK|S	DGSYSMQIEDKTFHVLGDLC[Cys_CAM]SEGDC[Cys_CAM]TYLK	C590[Cys_CAM] C595[Cys_CAM]	2	571-599	TRUE	8.698	40.799	842.84	4	43.77	3367.47	1	13OCt15_TaC12_KW_i03.17503.17503.4	13OCt15_TaC12_KW_i03_Velos	1	E1BGC1	TaC12	i03	17503	1	0	0
6	E1BGC1	E1BGC1_BOVIN	Uncharacterized protein	1719.62	74.62	1168	52	0		0		80483.2	R|DGSYSMQIEDKTFHVLGDLCSEGDCTYLK|S	DGSYSMQ[DEAMID]IEDKTFHVLGDLC[Cys_CAM]SEGDC[Cys_CAM]TYLK	Q577[DEAMID] C590[Cys_CAM] C595[Cys_CAM]	3	571-599	TRUE	8.123	-498.086	843.54	4	43.95	3368.45	1	13OCt15_TaC12_KW_i03.17596.17596.4	13OCt15_TaC12_KW_i03_Velos	1	E1BGC1	TaC12	i03	17596	1	0	0
6	E1BGC1	E1BGC1_BOVIN	Uncharacterized protein	1719.62	74.62	1168	52	0		0		80483.2	R|DGSYSMQIEDKTFHVLGDLCSEGDCTYLK|S	DGSYSMQ[DEAMID]IEDKTFHVLGDLC[Cys_CAM]SEGDC[Cys_CAM]TYLK	Q577[DEAMID] C590[Cys_CAM] C595[Cys_CAM]	3	571-599	TRUE	7.887	-284.505	843.36	4	43.67	3368.45	1	13OCt15_TaC12_KW_i03.17454.17454.4	13OCt15_TaC12_KW_i03_Velos	1	E1BGC1	TaC12	i03	17454	1	0	0
6	E1BGC1	E1BGC1_BOVIN	Uncharacterized protein	1719.62	74.62	1168	52	0		0		80483.2	R|DGSYSMQIEDKTFHVLGDLCSEGDCTYLK|S	DGSYSM[Oxidation_M]QIEDKTFHVLGDLC[Cys_CAM]SEGDC[Cys_CAM]TYLK	M576[Oxidation_M] C590[Cys_CAM] C595[Cys_CAM]	3	571-599	TRUE	7.871	-445.415	847.25	4	43.17	3383.46	1	13OCt15_TaC12_KW_i03.17205.17205.4	13OCt15_TaC12_KW_i03_Velos	1	E1BGC1	TaC12	i03	17205	1	0	0
6	E1BGC1	E1BGC1_BOVIN	Uncharacterized protein	1719.62	74.62	1168	52	0		0		80483.2	R|DGSYSMQIEDKTFHVLGDLCSEGDCTYLK|S	DGSYSMQ[DEAMID]IEDKTFHVLGDLC[Cys_CAM]SEGDC[Cys_CAM]TYLK	Q577[DEAMID] C590[Cys_CAM] C595[Cys_CAM]	3	571-599	TRUE	7.744	-474.359	843.52	4	44	3368.45	1	13OCt15_TaC12_KW_i02.17635.17635.4	13OCt15_TaC12_KW_i02_Velos	1	E1BGC1	TaC12	i02	17635	1	0	0
6	E1BGC1	E1BGC1_BOVIN	Uncharacterized protein	1719.62	74.62	1168	52	0		0		80483.2	R|DGSYSMQIEDKTFHVLGDLCSEGDCTYLK|S	DGSYSMQIEDKTFHVLGDLC[Cys_CAM]SEGDC[Cys_CAM]TYLK	C590[Cys_CAM] C595[Cys_CAM]	2	571-599	TRUE	7.609	-446.016	843.25	4	44.32	3367.47	1	13OCt15_TaC12_KW_i02.17790.17790.4	13OCt15_TaC12_KW_i02_Velos	1	E1BGC1	TaC12	i02	17790	1	0	0
6	E1BGC1	E1BGC1_BOVIN	Uncharacterized protein	1719.62	74.62	1168	52	0		0		80483.2	R|HAPLVEFEEEDSDEREAD|-	HAPLVEFEEEDSDEREAD	none	0	708-725	TRUE	13.327	57.381	1058.89	2	23.72	2115.89	1	13OCt15_TaC12_KW_i02.7359.7359.2	13OCt15_TaC12_KW_i02_Velos	1	E1BGC1	TaC12	i02	7359	1	1	1
6	E1BGC1	E1BGC1_BOVIN	Uncharacterized protein	1719.62	74.62	1168	52	0		0		80483.2	R|HAPLVEFEEEDSDEREAD|-	HAPLVEFEEEDSDEREAD	none	0	708-725	TRUE	12.865	-619.364	706.74	3	23.82	2115.89	1	13OCt15_TaC12_KW_i02.7414.7414.3	13OCt15_TaC12_KW_i02_Velos	1	E1BGC1	TaC12	i02	7414	1	0	0
6	E1BGC1	E1BGC1_BOVIN	Uncharacterized protein	1719.62	74.62	1168	52	0		0		80483.2	R|HAPLVEFEEEDSDEREAD|-	HAPLVEFEEEDSDEREAD	none	0	708-725	TRUE	12.692	76.288	1058.87	2	24.33	2115.89	1	13OCt15_TaC12_KW_i01.7770.7770.2	13OCt15_TaC12_KW_i01_Velos	1	E1BGC1	TaC12	i01	7770	1	0	0
6	E1BGC1	E1BGC1_BOVIN	Uncharacterized protein	1719.62	74.62	1168	52	0		0		80483.2	R|HAPLVEFEEEDSDEREAD|-	HAPLVEFEEEDSDEREAD	none	0	708-725	TRUE	12.594	-137.963	1059.1	2	23.73	2115.89	1	13OCt15_TaC12_KW_i01.7462.7462.2	13OCt15_TaC12_KW_i01_Velos	1	E1BGC1	TaC12	i01	7462	1	0	0
6	E1BGC1	E1BGC1_BOVIN	Uncharacterized protein	1719.62	74.62	1168	52	0		0		80483.2	R|HAPLVEFEEEDSDEREAD|-	HAPLVEFEEEDSDEREAD	none	0	708-725	TRUE	12.557	-137.963	1059.1	2	23.87	2115.89	1	13OCt15_TaC12_KW_i02.7436.7436.2	13OCt15_TaC12_KW_i02_Velos	1	E1BGC1	TaC12	i02	7436	1	0	0
6	E1BGC1	E1BGC1_BOVIN	Uncharacterized protein	1719.62	74.62	1168	52	0		0		80483.2	R|HAPLVEFEEEDSDEREAD|-	HAPLVEFEEEDSDEREAD	none	0	708-725	TRUE	12.057	-170.743	706.423	3	23.65	2115.89	1	13OCt15_TaC12_KW_i03.7321.7321.3	13OCt15_TaC12_KW_i03_Velos	1	E1BGC1	TaC12	i03	7321	1	0	0
6	E1BGC1	E1BGC1_BOVIN	Uncharacterized protein	1719.62	74.62	1168	52	0		0		80483.2	R|HAPLVEFEEEDSDEREAD|-	HAPLVEFEEEDSDEREAD	none	0	708-725	TRUE	11.956	-548.554	706.69	3	24.62	2115.89	1	13OCt15_TaC12_KW_i02.7810.7810.3	13OCt15_TaC12_KW_i02_Velos	1	E1BGC1	TaC12	i02	7810	1	0	0
6	E1BGC1	E1BGC1_BOVIN	Uncharacterized protein	1719.62	74.62	1168	52	0		0		80483.2	R|HAPLVEFEEEDSDEREAD|-	HAPLVEFEEEDSDEREAD	none	0	708-725	TRUE	11.842	-358.395	1059.33	2	23.35	2115.89	1	13OCt15_TaC12_KW_i01.7269.7269.2	13OCt15_TaC12_KW_i01_Velos	1	E1BGC1	TaC12	i01	7269	1	0	0
6	E1BGC1	E1BGC1_BOVIN	Uncharacterized protein	1719.62	74.62	1168	52	0		0		80483.2	R|HAPLVEFEEEDSDEREAD|-	HAPLVEFEEEDSDEREAD	none	0	708-725	TRUE	11.782	-441.595	1059.42	2	23.55	2115.89	1	13OCt15_TaC12_KW_i01.7363.7363.2	13OCt15_TaC12_KW_i01_Velos	1	E1BGC1	TaC12	i01	7363	1	0	0
6	E1BGC1	E1BGC1_BOVIN	Uncharacterized protein	1719.62	74.62	1168	52	0		0		80483.2	R|HAPLVEFEEEDSDEREAD|-	HAPLVEFEEEDSDEREAD	none	0	708-725	TRUE	11.691	-445.514	1059.42	2	23.55	2115.89	1	13OCt15_TaC12_KW_i03.7273.7273.2	13OCt15_TaC12_KW_i03_Velos	1	E1BGC1	TaC12	i03	7273	1	0	0
6	E1BGC1	E1BGC1_BOVIN	Uncharacterized protein	1719.62	74.62	1168	52	0		0		80483.2	R|HAPLVEFEEEDSDEREAD|-	HAPLVEFEEEDSDEREAD	none	0	708-725	TRUE	11.369	-137.963	1059.1	2	23.75	2115.89	1	13OCt15_TaC12_KW_i03.7372.7372.2	13OCt15_TaC12_KW_i03_Velos	1	E1BGC1	TaC12	i03	7372	1	0	0
6	E1BGC1	E1BGC1_BOVIN	Uncharacterized protein	1719.62	74.62	1168	52	0		0		80483.2	R|HAPLVEFEEEDSDEREAD|-	HAPLVEFEEEDSDEREAD	none	0	708-725	TRUE	11.335	-52.125	706.34	3	24.03	2115.89	1	13OCt15_TaC12_KW_i02.7517.7517.3	13OCt15_TaC12_KW_i02_Velos	1	E1BGC1	TaC12	i02	7517	1	0	0
6	E1BGC1	E1BGC1_BOVIN	Uncharacterized protein	1719.62	74.62	1168	52	0		0		80483.2	R|HAPLVEFEEEDSDEREAD|-	HAPLVEFEEEDSDEREAD	none	0	708-725	TRUE	11.13	-263.931	1059.23	2	23.37	2115.89	1	13OCt15_TaC12_KW_i03.7179.7179.2	13OCt15_TaC12_KW_i03_Velos	1	E1BGC1	TaC12	i03	7179	1	0	0
6	E1BGC1	E1BGC1_BOVIN	Uncharacterized protein	1719.62	74.62	1168	52	0		0		80483.2	R|HAPLVEFEEEDSDEREAD|-	HAPLVEFEEEDSDEREAD	none	0	708-725	TRUE	10.99	-356.393	1059.33	2	24.07	2115.89	1	13OCt15_TaC12_KW_i02.7541.7541.2	13OCt15_TaC12_KW_i02_Velos	1	E1BGC1	TaC12	i02	7541	1	0	0
6	E1BGC1	E1BGC1_BOVIN	Uncharacterized protein	1719.62	74.62	1168	52	0		0		80483.2	R|HAPLVEFEEEDSDEREAD|-	HAPLVEFEEEDSDEREAD	none	0	708-725	TRUE	10.975	-39.319	706.331	3	23.63	2115.89	1	13OCt15_TaC12_KW_i01.7410.7410.3	13OCt15_TaC12_KW_i01_Velos	1	E1BGC1	TaC12	i01	7410	1	0	0
6	E1BGC1	E1BGC1_BOVIN	Uncharacterized protein	1719.62	74.62	1168	52	0		0		80483.2	R|HAPLVEFEEEDSDEREAD|-	HAPLVEFEEEDSDEREAD	none	0	708-725	TRUE	10.897	-222.701	706.46	3	23.67	2115.89	1	13OCt15_TaC12_KW_i02.7340.7340.3	13OCt15_TaC12_KW_i02_Velos	1	E1BGC1	TaC12	i02	7340	1	0	0
6	E1BGC1	E1BGC1_BOVIN	Uncharacterized protein	1719.62	74.62	1168	52	0		0		80483.2	R|HAPLVEFEEEDSDEREAD|-	HAPLVEFEEEDSDEREAD	none	0	708-725	TRUE	10.714	492.426	1058.43	2	24.13	2115.89	1	13OCt15_TaC12_KW_i01.7671.7671.2	13OCt15_TaC12_KW_i01_Velos	1	E1BGC1	TaC12	i01	7671	1	0	0
6	E1BGC1	E1BGC1_BOVIN	Uncharacterized protein	1719.62	74.62	1168	52	0		0		80483.2	R|HAPLVEFEEEDSDEREAD|-	HAPLVEFEEEDSDEREAD	none	0	708-725	TRUE	10.615	-405.621	1059.38	2	24.48	2115.89	1	13OCt15_TaC12_KW_i03.7741.7741.2	13OCt15_TaC12_KW_i03_Velos	1	E1BGC1	TaC12	i03	7741	1	0	0
6	E1BGC1	E1BGC1_BOVIN	Uncharacterized protein	1719.62	74.62	1168	52	0		0		80483.2	R|HAPLVEFEEEDSDEREAD|-	HAPLVEFEEEDSDEREAD	none	0	708-725	TRUE	10.542	-336.065	706.54	3	24.05	2115.89	1	13OCt15_TaC12_KW_i03.7524.7524.3	13OCt15_TaC12_KW_i03_Velos	1	E1BGC1	TaC12	i03	7524	1	0	0
6	E1BGC1	E1BGC1_BOVIN	Uncharacterized protein	1719.62	74.62	1168	52	0		0		80483.2	R|HAPLVEFEEEDSDEREAD|-	HAPLVEFEEEDSDEREAD	none	0	708-725	TRUE	10.514	-339.504	1059.31	2	24.37	2115.89	1	13OCt15_TaC12_KW_i02.7687.7687.2	13OCt15_TaC12_KW_i02_Velos	1	E1BGC1	TaC12	i02	7687	1	0	0
6	E1BGC1	E1BGC1_BOVIN	Uncharacterized protein	1719.62	74.62	1168	52	0		0		80483.2	R|HAPLVEFEEEDSDEREAD|-	HAPLVEFEEEDSDEREAD	none	0	708-725	TRUE	10.468	-364.402	706.56	3	24.42	2115.89	1	13OCt15_TaC12_KW_i02.7713.7713.3	13OCt15_TaC12_KW_i02_Velos	1	E1BGC1	TaC12	i02	7713	1	0	0
6	E1BGC1	E1BGC1_BOVIN	Uncharacterized protein	1719.62	74.62	1168	52	0		0		80483.2	R|HAPLVEFEEEDSDEREAD|-	HAPLVEFEEEDSDEREAD	none	0	708-725	TRUE	10.441	-44.943	706.335	3	24.22	2115.89	1	13OCt15_TaC12_KW_i02.7614.7614.3	13OCt15_TaC12_KW_i02_Velos	1	E1BGC1	TaC12	i02	7614	1	0	0
6	E1BGC1	E1BGC1_BOVIN	Uncharacterized protein	1719.62	74.62	1168	52	0		0		80483.2	R|HAPLVEFEEEDSDEREAD|-	HAPLVEFEEEDSDEREAD	none	0	708-725	TRUE	10.424	-311.165	1059.28	2	24.7	2115.89	1	13OCt15_TaC12_KW_i02.7856.7856.2	13OCt15_TaC12_KW_i02_Velos	1	E1BGC1	TaC12	i02	7856	1	0	0
6	E1BGC1	E1BGC1_BOVIN	Uncharacterized protein	1719.62	74.62	1168	52	0		0		80483.2	R|HAPLVEFEEEDSDEREAD|-	HAPLVEFEEEDSDEREAD	none	0	708-725	TRUE	10.351	-245.036	1059.21	2	24.5	2115.89	1	13OCt15_TaC12_KW_i01.7854.7854.2	13OCt15_TaC12_KW_i01_Velos	1	E1BGC1	TaC12	i01	7854	1	0	0
6	E1BGC1	E1BGC1_BOVIN	Uncharacterized protein	1719.62	74.62	1168	52	0		0		80483.2	R|HAPLVEFEEEDSDEREAD|-	HAPLVEFEEEDSDEREAD	none	0	708-725	TRUE	10.049	-336.065	706.54	3	24.22	2115.89	1	13OCt15_TaC12_KW_i01.7706.7706.3	13OCt15_TaC12_KW_i01_Velos	1	E1BGC1	TaC12	i01	7706	1	0	0
6	E1BGC1	E1BGC1_BOVIN	Uncharacterized protein	1719.62	74.62	1168	52	0		0		80483.2	R|HAPLVEFEEEDSDEREAD|-	HAPLVEFEEEDSDEREAD	none	0	708-725	TRUE	9.935	-52.607	706.34	3	24.45	2115.89	1	13OCt15_TaC12_KW_i03.7724.7724.3	13OCt15_TaC12_KW_i03_Velos	1	E1BGC1	TaC12	i03	7724	1	0	0
6	E1BGC1	E1BGC1_BOVIN	Uncharacterized protein	1719.62	74.62	1168	52	0		0		80483.2	R|HAPLVEFEEEDSDEREAD|-	HAPLVEFEEEDSDEREAD	none	0	708-725	TRUE	9.933	-386.731	1059.36	2	24.13	2115.89	1	13OCt15_TaC12_KW_i01.7664.7664.2	13OCt15_TaC12_KW_i01_Velos	1	E1BGC1	TaC12	i01	7664	1	0	0
6	E1BGC1	E1BGC1_BOVIN	Uncharacterized protein	1719.62	74.62	1168	52	0		0		80483.2	R|HAPLVEFEEEDSDEREAD|-	HAPLVEFEEEDSDEREAD	none	0	708-725	TRUE	9.914	-605.202	706.73	3	23.85	2115.89	1	13OCt15_TaC12_KW_i03.7422.7422.3	13OCt15_TaC12_KW_i03_Velos	1	E1BGC1	TaC12	i03	7422	1	0	0
6	E1BGC1	E1BGC1_BOVIN	Uncharacterized protein	1719.62	74.62	1168	52	0		0		80483.2	R|HAPLVEFEEEDSDEREAD|-	HAPLVEFEEEDSDEREAD	none	0	708-725	TRUE	9.787	-39.319	706.331	3	23.83	2115.89	1	13OCt15_TaC12_KW_i01.7512.7512.3	13OCt15_TaC12_KW_i01_Velos	1	E1BGC1	TaC12	i01	7512	1	0	0
6	E1BGC1	E1BGC1_BOVIN	Uncharacterized protein	1719.62	74.62	1168	52	0		0		80483.2	R|HAPLVEFEEEDSDEREAD|-	HAPLVEFEEEDSDEREAD	none	0	708-725	TRUE	9.502	-330.058	1059.3	2	23.93	2115.89	1	13OCt15_TaC12_KW_i01.7567.7567.2	13OCt15_TaC12_KW_i01_Velos	1	E1BGC1	TaC12	i01	7567	1	0	0
6	E1BGC1	E1BGC1_BOVIN	Uncharacterized protein	1719.62	74.62	1168	52	0		0		80483.2	R|HAPLVEFEEEDSDEREAD|-	HAPLVEFEEEDSDEREAD	none	0	708-725	TRUE	9.408	-52.558	706.34	3	23.47	2115.89	1	13OCt15_TaC12_KW_i03.7225.7225.3	13OCt15_TaC12_KW_i03_Velos	1	E1BGC1	TaC12	i03	7225	1	0	0
6	E1BGC1	E1BGC1_BOVIN	Uncharacterized protein	1719.62	74.62	1168	52	0		0		80483.2	R|HAPLVEFEEEDSDEREAD|-	HAPLVEFEEEDSDEREAD	none	0	708-725	TRUE	9.406	-449.404	706.62	3	23.32	2115.89	1	13OCt15_TaC12_KW_i01.7247.7247.3	13OCt15_TaC12_KW_i01_Velos	1	E1BGC1	TaC12	i01	7247	1	0	0
6	E1BGC1	E1BGC1_BOVIN	Uncharacterized protein	1719.62	74.62	1168	52	0		0		80483.2	R|HAPLVEFEEEDSDEREAD|-	HAPLVEFEEEDSDEREAD	none	0	708-725	TRUE	9.379	-245.036	1059.21	2	24.32	2115.89	1	13OCt15_TaC12_KW_i03.7654.7654.2	13OCt15_TaC12_KW_i03_Velos	1	E1BGC1	TaC12	i03	7654	1	0	0
6	E1BGC1	E1BGC1_BOVIN	Uncharacterized protein	1719.62	74.62	1168	52	0		0		80483.2	R|HAPLVEFEEEDSDEREAD|-	HAPLVEFEEEDSDEREAD	none	0	708-725	TRUE	9.293	-387.92	706.577	3	24.02	2115.89	1	13OCt15_TaC12_KW_i01.7609.7609.3	13OCt15_TaC12_KW_i01_Velos	1	E1BGC1	TaC12	i01	7609	1	0	0
6	E1BGC1	E1BGC1_BOVIN	Uncharacterized protein	1719.62	74.62	1168	52	0		0		80483.2	R|HAPLVEFEEEDSDEREAD|-	HAPLVEFEEEDSDEREAD	none	0	708-725	TRUE	9.047	75.002	706.25	3	24.27	2115.89	1	13OCt15_TaC12_KW_i03.7633.7633.3	13OCt15_TaC12_KW_i03_Velos	1	E1BGC1	TaC12	i03	7633	1	0	0
6	E1BGC1	E1BGC1_BOVIN	Uncharacterized protein	1719.62	74.62	1168	52	0		0		80483.2	R|HAPLVEFEEEDSDEREAD|-	HAPLVEFEEEDSDEREAD	none	0	708-725	TRUE	9.026	-320.612	1059.29	2	24.1	2115.89	1	13OCt15_TaC12_KW_i03.7550.7550.2	13OCt15_TaC12_KW_i03_Velos	1	E1BGC1	TaC12	i03	7550	1	0	0
6	E1BGC1	E1BGC1_BOVIN	Uncharacterized protein	1719.62	74.62	1168	52	0		0		80483.2	R|HVEVQVFGDHHGNAVYLFER|D	HVEVQVFGDHHGNAVYLFER	none	0	255-274	TRUE	15.736	-401.819	1177.55	2	31.58	2352.14	0	13OCt15_TaC12_KW_i02.11362.11362.2	13OCt15_TaC12_KW_i02_Velos	1	E1BGC1	TaC12	i02	11362	1	1	1
6	E1BGC1	E1BGC1_BOVIN	Uncharacterized protein	1719.62	74.62	1168	52	0		0		80483.2	R|HVEVQVFGDHHGNAVYLFER|D	HVEVQVFGDHHGNAVYLFER	none	0	255-274	TRUE	14.722	-44.857	1177.13	2	31.07	2352.14	0	13OCt15_TaC12_KW_i03.11094.11094.2	13OCt15_TaC12_KW_i03_Velos	1	E1BGC1	TaC12	i03	11094	1	0	0
6	E1BGC1	E1BGC1_BOVIN	Uncharacterized protein	1719.62	74.62	1168	52	0		0		80483.2	R|HVEVQVFGDHHGNAVYLFER|D	HVEVQVFGDHHGNAVYLFER	none	0	255-274	TRUE	14.651	-308.354	1177.44	2	30.87	2352.14	0	13OCt15_TaC12_KW_i03.10994.10994.2	13OCt15_TaC12_KW_i03_Velos	1	E1BGC1	TaC12	i03	10994	1	0	0
6	E1BGC1	E1BGC1_BOVIN	Uncharacterized protein	1719.62	74.62	1168	52	0		0		80483.2	R|HVEVQVFGDHHGNAVYLFER|D	HVEVQVFGDHHGNAVYLFER	none	0	255-274	TRUE	14.624	-342.343	1177.48	2	31.42	2352.14	0	13OCt15_TaC12_KW_i02.11274.11274.2	13OCt15_TaC12_KW_i02_Velos	1	E1BGC1	TaC12	i02	11274	1	0	0
6	E1BGC1	E1BGC1_BOVIN	Uncharacterized protein	1719.62	74.62	1168	52	0		0		80483.2	R|HVEVQVFGDHHGNAVYLFER|D	HVEVQVFGDHHGNAVYLFER	none	0	255-274	TRUE	14.509	17.756	785.04	3	31.02	2352.14	0	13OCt15_TaC12_KW_i03.11069.11069.3	13OCt15_TaC12_KW_i03_Velos	1	E1BGC1	TaC12	i03	11069	1	0	0
6	E1BGC1	E1BGC1_BOVIN	Uncharacterized protein	1719.62	74.62	1168	52	0		0		80483.2	R|HVEVQVFGDHHGNAVYLFER|D	HVEVQ[DEAMID]VFGDHHGNAVYLFER	Q259[DEAMID]	1	255-274	TRUE	14.502	-176.005	785.52	3	31.03	2353.12	0	13OCt15_TaC12_KW_i01.11215.11215.3	13OCt15_TaC12_KW_i01_Velos	1	E1BGC1	TaC12	i01	11215	1	0	0
6	E1BGC1	E1BGC1_BOVIN	Uncharacterized protein	1719.62	74.62	1168	52	0		0		80483.2	R|HVEVQVFGDHHGNAVYLFER|D	HVEVQVFGDHHGNAVYLFER	none	0	255-274	TRUE	14.488	30.511	785.03	3	30.87	2352.14	0	13OCt15_TaC12_KW_i01.11136.11136.3	13OCt15_TaC12_KW_i01_Velos	1	E1BGC1	TaC12	i01	11136	1	0	0
6	E1BGC1	E1BGC1_BOVIN	Uncharacterized protein	1719.62	74.62	1168	52	0		0		80483.2	R|HVEVQVFGDHHGNAVYLFER|D	HVEVQVFGDHHGNAVYLFER	none	0	255-274	TRUE	14.346	-206.372	1177.32	2	31.77	2352.14	0	13OCt15_TaC12_KW_i02.11452.11452.2	13OCt15_TaC12_KW_i02_Velos	1	E1BGC1	TaC12	i02	11452	1	0	0
6	E1BGC1	E1BGC1_BOVIN	Uncharacterized protein	1719.62	74.62	1168	52	0		0		80483.2	R|HVEVQVFGDHHGNAVYLFER|D	HVEVQVFGDHHGNAVYLFER	none	0	255-274	TRUE	13.946	-325.349	1177.46	2	31.08	2352.14	0	13OCt15_TaC12_KW_i01.11240.11240.2	13OCt15_TaC12_KW_i01_Velos	1	E1BGC1	TaC12	i01	11240	1	0	0
6	E1BGC1	E1BGC1_BOVIN	Uncharacterized protein	1719.62	74.62	1168	52	0		0		80483.2	R|HVEVQVFGDHHGNAVYLFER|D	HVEVQVFGDHHGNAVYLFER	none	0	255-274	TRUE	13.663	285.679	784.83	3	30.82	2352.14	0	13OCt15_TaC12_KW_i03.10972.10972.3	13OCt15_TaC12_KW_i03_Velos	1	E1BGC1	TaC12	i03	10972	1	0	0
6	E1BGC1	E1BGC1_BOVIN	Uncharacterized protein	1719.62	74.62	1168	52	0		0		80483.2	R|HVEVQVFGDHHGNAVYLFER|D	HVEVQVFGDHHGNAVYLFER	none	0	255-274	TRUE	13.627	-47.916	785.091	3	31.58	2352.14	0	13OCt15_TaC12_KW_i02.11359.11359.3	13OCt15_TaC12_KW_i02_Velos	1	E1BGC1	TaC12	i02	11359	1	0	0
6	E1BGC1	E1BGC1_BOVIN	Uncharacterized protein	1719.62	74.62	1168	52	0		0		80483.2	R|HVEVQVFGDHHGNAVYLFER|D	HVEVQVFGDHHGNAVYLFER	none	0	255-274	TRUE	13.326	-410.315	1177.56	2	30.88	2352.14	0	13OCt15_TaC12_KW_i01.11146.11146.2	13OCt15_TaC12_KW_i01_Velos	1	E1BGC1	TaC12	i01	11146	1	0	0
6	E1BGC1	E1BGC1_BOVIN	Uncharacterized protein	1719.62	74.62	1168	52	0		0		80483.2	R|HVEVQVFGDHHGNAVYLFER|D	HVEVQVFGDHHGNAVYLFER	none	0	255-274	TRUE	13.26	-248.867	1177.37	2	31.97	2352.14	0	13OCt15_TaC12_KW_i02.11555.11555.2	13OCt15_TaC12_KW_i02_Velos	1	E1BGC1	TaC12	i02	11555	1	0	0
6	E1BGC1	E1BGC1_BOVIN	Uncharacterized protein	1719.62	74.62	1168	52	0		0		80483.2	R|HVEVQVFGDHHGNAVYLFER|D	HVEVQ[DEAMID]VFGDHHGNAVYLFER	Q259[DEAMID]	1	255-274	TRUE	13.215	-128.118	1177.72	2	31.42	2353.12	0	13OCt15_TaC12_KW_i03.11270.11270.2	13OCt15_TaC12_KW_i03_Velos	1	E1BGC1	TaC12	i03	11270	1	0	0
6	E1BGC1	E1BGC1_BOVIN	Uncharacterized protein	1719.62	74.62	1168	52	0		0		80483.2	R|HVEVQVFGDHHGNAVYLFER|D	HVEVQVFGDHHGN[DEAMID]AVYLFER	N267[DEAMID]	1	255-274	TRUE	12.73	367.525	785.094	3	31.38	2353.12	0	13OCt15_TaC12_KW_i02.11260.11260.3	13OCt15_TaC12_KW_i02_Velos	1	E1BGC1	TaC12	i02	11260	1	0	0
6	E1BGC1	E1BGC1_BOVIN	Uncharacterized protein	1719.62	74.62	1168	52	0		0		80483.2	R|HVEVQVFGDHHGNAVYLFER|D	HVEVQVFGDHHGN[DEAMID]AVYLFER	N267[DEAMID]	1	255-274	TRUE	12.332	-74.039	785.44	3	31.75	2353.12	0	13OCt15_TaC12_KW_i02.11447.11447.3	13OCt15_TaC12_KW_i02_Velos	1	E1BGC1	TaC12	i02	11447	1	0	0
6	E1BGC1	E1BGC1_BOVIN	Uncharacterized protein	1719.62	74.62	1168	52	0		0		80483.2	R|HVEVQVFGDHHGNAVYLFER|D	HVEVQVFGDHHGN[DEAMID]AVYLFER	N267[DEAMID]	1	255-274	TRUE	12.323	-176.005	785.52	3	31.22	2353.12	0	13OCt15_TaC12_KW_i03.11166.11166.3	13OCt15_TaC12_KW_i03_Velos	1	E1BGC1	TaC12	i03	11166	1	0	0
6	E1BGC1	E1BGC1_BOVIN	Uncharacterized protein	1719.62	74.62	1168	52	0		0		80483.2	R|HVEVQVFGDHHGNAVYLFER|D	HVEVQVFGDHHGNAVYLFER	none	0	255-274	TRUE	12.182	1008.2	588.45	4	31.32	2352.14	0	13OCt15_TaC12_KW_i01.11366.11366.4	13OCt15_TaC12_KW_i01_Velos	1	E1BGC1	TaC12	i01	11366	1	0	0
6	E1BGC1	E1BGC1_BOVIN	Uncharacterized protein	1719.62	74.62	1168	52	0		0		80483.2	R|HVEVQVFGDHHGNAVYLFER|D	HVEVQVFGDHHGN[DEAMID]AVYLFER	N267[DEAMID]	1	255-274	TRUE	12.122	-323.514	1177.95	2	31.07	2353.12	0	13OCt15_TaC12_KW_i03.11093.11093.2	13OCt15_TaC12_KW_i03_Velos	1	E1BGC1	TaC12	i03	11093	1	0	0
6	E1BGC1	E1BGC1_BOVIN	Uncharacterized protein	1719.62	74.62	1168	52	0		0		80483.2	R|HVEVQVFGDHHGNAVYLFER|D	HVEVQ[DEAMID]VFGDHHGNAVYLFER	Q259[DEAMID]	1	255-274	TRUE	11.915	308.425	785.14	3	31.95	2353.12	0	13OCt15_TaC12_KW_i02.11542.11542.3	13OCt15_TaC12_KW_i02_Velos	1	E1BGC1	TaC12	i02	11542	1	0	0
6	E1BGC1	E1BGC1_BOVIN	Uncharacterized protein	1719.62	74.62	1168	52	0		0		80483.2	R|HVEVQVFGDHHGNAVYLFER|D	HVEVQ[DEAMID]VFGDHHGNAVYLFER	Q259[DEAMID]	1	255-274	TRUE	11.821	-163.261	785.51	3	31.22	2353.12	0	13OCt15_TaC12_KW_i01.11309.11309.3	13OCt15_TaC12_KW_i01_Velos	1	E1BGC1	TaC12	i01	11309	1	0	0
6	E1BGC1	E1BGC1_BOVIN	Uncharacterized protein	1719.62	74.62	1168	52	0		0		80483.2	R|HVEVQVFGDHHGNAVYLFER|D	HVEVQVFGDHHGNAVYLFER	none	0	255-274	TRUE	11.692	-479.433	785.43	3	31.4	2352.14	0	13OCt15_TaC12_KW_i03.11259.11259.3	13OCt15_TaC12_KW_i03_Velos	1	E1BGC1	TaC12	i03	11259	1	0	0
6	E1BGC1	E1BGC1_BOVIN	Uncharacterized protein	1719.62	74.62	1168	52	0		0		80483.2	R|HVEVQVFGDHHGNAVYLFER|D	HVEVQVFGDHHGNAVYLFER	none	0	255-274	TRUE	11.577	565.356	588.71	4	31.73	2352.14	0	13OCt15_TaC12_KW_i02.11436.11436.4	13OCt15_TaC12_KW_i02_Velos	1	E1BGC1	TaC12	i02	11436	1	0	0
6	E1BGC1	E1BGC1_BOVIN	Uncharacterized protein	1719.62	74.62	1168	52	0		0		80483.2	R|HVEVQVFGDHHGNAVYLFER|D	HVEVQVFGDHHGN[DEAMID]AVYLFER	N267[DEAMID]	1	255-274	TRUE	11.49	-189.905	589.4	4	31.32	2353.12	0	13OCt15_TaC12_KW_i02.11222.11222.4	13OCt15_TaC12_KW_i02_Velos	1	E1BGC1	TaC12	i02	11222	1	0	0
6	E1BGC1	E1BGC1_BOVIN	Uncharacterized protein	1719.62	74.62	1168	52	0		0		80483.2	R|HVEVQVFGDHHGNAVYLFER|D	HVEVQVFGDHHGN[DEAMID]AVYLFER	N267[DEAMID]	1	255-274	TRUE	11.335	-418.093	785.71	3	31.5	2353.12	0	13OCt15_TaC12_KW_i01.11456.11456.3	13OCt15_TaC12_KW_i01_Velos	1	E1BGC1	TaC12	i01	11456	1	0	0
6	E1BGC1	E1BGC1_BOVIN	Uncharacterized protein	1719.62	74.62	1168	52	0		0		80483.2	R|HVEVQVFGDHHGNAVYLFER|D	HVEVQVFGDHHGN[DEAMID]AVYLFER	N267[DEAMID]	1	255-274	TRUE	11.314	-341.657	785.65	3	31	2353.12	0	13OCt15_TaC12_KW_i03.11065.11065.3	13OCt15_TaC12_KW_i03_Velos	1	E1BGC1	TaC12	i03	11065	1	0	0
6	E1BGC1	E1BGC1_BOVIN	Uncharacterized protein	1719.62	74.62	1168	52	0		0		80483.2	R|HVEVQVFGDHHGNAVYLFER|D	HVEVQ[DEAMID]VFGDHHGNAVYLFER	Q259[DEAMID]	1	255-274	TRUE	11.038	-291.848	589.46	4	30.88	2353.12	0	13OCt15_TaC12_KW_i01.11144.11144.4	13OCt15_TaC12_KW_i01_Velos	1	E1BGC1	TaC12	i01	11144	1	0	0
6	E1BGC1	E1BGC1_BOVIN	Uncharacterized protein	1719.62	74.62	1168	52	0		0		80483.2	R|HVEVQVFGDHHGNAVYLFER|D	HVEVQVFGDHHGN[DEAMID]AVYLFER	N267[DEAMID]	1	255-274	TRUE	11.026	-354.397	785.66	3	30.83	2353.12	0	13OCt15_TaC12_KW_i01.11117.11117.3	13OCt15_TaC12_KW_i01_Velos	1	E1BGC1	TaC12	i01	11117	1	0	0
6	E1BGC1	E1BGC1_BOVIN	Uncharacterized protein	1719.62	74.62	1168	52	0		0		80483.2	R|HVEVQVFGDHHGNAVYLFER|D	HVEVQVFGDHHGN[DEAMID]AVYLFER	N267[DEAMID]	1	255-274	TRUE	10.885	-240.879	589.43	4	31.32	2353.12	0	13OCt15_TaC12_KW_i01.11360.11360.4	13OCt15_TaC12_KW_i01_Velos	1	E1BGC1	TaC12	i01	11360	1	0	0
6	E1BGC1	E1BGC1_BOVIN	Uncharacterized protein	1719.62	74.62	1168	52	0		0		80483.2	R|HVEVQVFGDHHGNAVYLFER|D	HVEVQVFGDHHGN[DEAMID]AVYLFER	N267[DEAMID]	1	255-274	TRUE	10.458	-430.831	785.72	3	30.82	2353.12	0	13OCt15_TaC12_KW_i03.10969.10969.3	13OCt15_TaC12_KW_i03_Velos	1	E1BGC1	TaC12	i03	10969	1	0	0
6	E1BGC1	E1BGC1_BOVIN	Uncharacterized protein	1719.62	74.62	1168	52	0		0		80483.2	R|HVEVQVFGDHHGNAVYLFER|D	HVEVQVFGDHHGN[DEAMID]AVYLFER	N267[DEAMID]	1	255-274	TRUE	10.29	-342.812	589.49	4	31.02	2353.12	0	13OCt15_TaC12_KW_i03.11067.11067.4	13OCt15_TaC12_KW_i03_Velos	1	E1BGC1	TaC12	i03	11067	1	0	0
6	E1BGC1	E1BGC1_BOVIN	Uncharacterized protein	1719.62	74.62	1168	52	0		0		80483.2	R|HVEVQVFGDHHGNAVYLFER|D	HVEVQVFGDHHGNAVYLFER	none	0	255-274	TRUE	10.09	-862.705	589.55	4	31.7	2352.14	0	13OCt15_TaC12_KW_i02.11422.11422.4	13OCt15_TaC12_KW_i02_Velos	1	E1BGC1	TaC12	i02	11422	1	0	0
6	E1BGC1	E1BGC1_BOVIN	Uncharacterized protein	1719.62	74.62	1168	52	0		0		80483.2	R|HVEVQVFGDHHGNAVYLFER|D	HVEVQVFGDHHGN[DEAMID]AVYLFER	N267[DEAMID]	1	255-274	TRUE	9.996	-342.812	589.49	4	31.07	2353.12	0	13OCt15_TaC12_KW_i01.11239.11239.4	13OCt15_TaC12_KW_i01_Velos	1	E1BGC1	TaC12	i01	11239	1	0	0
6	E1BGC1	E1BGC1_BOVIN	Uncharacterized protein	1719.62	74.62	1168	52	0		0		80483.2	R|HVEVQVFGDHHGNAVYLFER|D	HVEVQVFGDHHGNAVYLFER	none	0	255-274	TRUE	9.901	-709.894	589.46	4	31.4	2352.14	0	13OCt15_TaC12_KW_i03.11261.11261.4	13OCt15_TaC12_KW_i03_Velos	1	E1BGC1	TaC12	i03	11261	1	0	0
6	E1BGC1	E1BGC1_BOVIN	Uncharacterized protein	1719.62	74.62	1168	52	0		0		80483.2	R|HVEVQVFGDHHGNAVYLFER|D	HVEVQVFGDHHGN[DEAMID]AVYLFER	N267[DEAMID]	1	255-274	TRUE	9.888	-481.78	785.76	3	31.6	2353.12	0	13OCt15_TaC12_KW_i03.11359.11359.3	13OCt15_TaC12_KW_i03_Velos	1	E1BGC1	TaC12	i03	11359	1	0	0
6	E1BGC1	E1BGC1_BOVIN	Uncharacterized protein	1719.62	74.62	1168	52	0		0		80483.2	R|HVEVQVFGDHHGNAVYLFER|D	HVEVQVFGDHHGN[DEAMID]AVYLFER	N267[DEAMID]	1	255-274	TRUE	9.19	91.701	785.31	3	31.95	2353.12	0	13OCt15_TaC12_KW_i01.11688.11688.	13OCt15_TaC12_KW_i01_Velos	1	E1BGC1	TaC12	i01	11688	1	0	0
6	E1BGC1	E1BGC1_BOVIN	Uncharacterized protein	1719.62	74.62	1168	52	0		0		80483.2	R|HVEVQVFGDHHGNAVYLFER|D	HVEVQVFGDHHGN[DEAMID]AVYLFER	N267[DEAMID]	1	255-274	TRUE	9.183	-427.74	589.54	4	31.22	2353.12	0	13OCt15_TaC12_KW_i03.11165.11165.4	13OCt15_TaC12_KW_i03_Velos	1	E1BGC1	TaC12	i03	11165	1	0	0
6	E1BGC1	E1BGC1_BOVIN	Uncharacterized protein	1719.62	74.62	1168	52	0		0		80483.2	R|HVEVQVFGDHHGNAVYLFER|D	HVEVQVFGDHHGNAVYLFER	none	0	255-274	TRUE	9.139	-377.486	785.35	3	32.37	2352.14	0	13OCt15_TaC12_KW_i02.11753.11753.3	13OCt15_TaC12_KW_i02_Velos	1	E1BGC1	TaC12	i02	11753	1	0	0
6	E1BGC1	E1BGC1_BOVIN	Uncharacterized protein	1719.62	74.62	1168	52	0		0		80483.2	R|HVEVQVFGDHHGNAVYLFER|D	HVEVQ[DEAMID]VFGDHHGNAVYLFER	Q259[DEAMID]	1	255-274	TRUE	8.336	-596.398	785.85	3	32	2353.12	0	13OCt15_TaC12_KW_i03.11561.11561.3	13OCt15_TaC12_KW_i03_Velos	1	E1BGC1	TaC12	i03	11561	1	0	0
6	E1BGC1	E1BGC1_BOVIN	Uncharacterized protein	1719.62	74.62	1168	52	0		0		80483.2	R|HVEVQVFGDHHGNAVYLFER|D	HVEVQ[DEAMID]VFGDHHGNAVYLFER	Q259[DEAMID]	1	255-274	TRUE	7.946	678.607	784.85	3	31.32	2353.12	0	13OCt15_TaC12_KW_i01.11363.11363.3	13OCt15_TaC12_KW_i01_Velos	1	E1BGC1	TaC12	i01	11363	1	0	0
6	E1BGC1	E1BGC1_BOVIN	Uncharacterized protein	1719.62	74.62	1168	52	0		0		80483.2	R|IAAGEKIPLSQEEITLR|G	IAAGEKIPLSQEEITLR	none	0	362-378	TRUE	12.408	-101.009	623.417	3	29.65	1867.04	1	13OCt15_TaC12_KW_i03.10378.10378.3	13OCt15_TaC12_KW_i03_Velos	1	E1BGC1	TaC12	i03	10378	1	1	1
6	E1BGC1	E1BGC1_BOVIN	Uncharacterized protein	1719.62	74.62	1168	52	0		0		80483.2	R|IAAGEKIPLSQEEITLR|G	IAAGEKIPLSQ[DEAMID]EEITLR	Q372[DEAMID]	1	362-378	TRUE	12.228	417.93	623.422	3	29.28	1868.03	1	13OCt15_TaC12_KW_i03.10187.10187.3	13OCt15_TaC12_KW_i03_Velos	1	E1BGC1	TaC12	i03	10187	1	0	0
6	E1BGC1	E1BGC1_BOVIN	Uncharacterized protein	1719.62	74.62	1168	52	0		0		80483.2	R|IAAGEKIPLSQEEITLR|G	IAAGEKIPLSQEEITLR	none	0	362-378	TRUE	12.188	-57.374	623.39	3	30.05	1867.04	1	13OCt15_TaC12_KW_i02.10580.10580.3	13OCt15_TaC12_KW_i02_Velos	1	E1BGC1	TaC12	i02	10580	1	0	0
6	E1BGC1	E1BGC1_BOVIN	Uncharacterized protein	1719.62	74.62	1168	52	0		0		80483.2	R|IAAGEKIPLSQEEITLR|G	IAAGEKIPLSQEEITLR	none	0	362-378	TRUE	12.048	-426.544	623.62	3	29.68	1867.04	1	13OCt15_TaC12_KW_i02.10398.10398.3	13OCt15_TaC12_KW_i02_Velos	1	E1BGC1	TaC12	i02	10398	1	0	0
6	E1BGC1	E1BGC1_BOVIN	Uncharacterized protein	1719.62	74.62	1168	52	0		0		80483.2	R|IAAGEKIPLSQEEITLR|G	IAAGEKIPLSQ[DEAMID]EEITLR	Q372[DEAMID]	1	362-378	TRUE	11.495	285.018	623.505	3	29.6	1868.03	1	13OCt15_TaC12_KW_i01.10482.10482.3	13OCt15_TaC12_KW_i01_Velos	1	E1BGC1	TaC12	i01	10482	1	0	0
6	E1BGC1	E1BGC1_BOVIN	Uncharacterized protein	1719.62	74.62	1168	52	0		0		80483.2	R|IAAGEKIPLSQEEITLR|G	IAAGEKIPLSQ[DEAMID]EEITLR	Q372[DEAMID]	1	362-378	TRUE	11.445	438.139	623.41	3	29.87	1868.03	1	13OCt15_TaC12_KW_i02.10487.10487.3	13OCt15_TaC12_KW_i02_Velos	1	E1BGC1	TaC12	i02	10487	1	0	0
6	E1BGC1	E1BGC1_BOVIN	Uncharacterized protein	1719.62	74.62	1168	52	0		0		80483.2	R|IAAGEKIPLSQEEITLR|G	IAAGEKIPLSQEEITLR	none	0	362-378	TRUE	10.839	-366.218	934.87	2	29.82	1867.04	1	13OCt15_TaC12_KW_i02.10465.10465.2	13OCt15_TaC12_KW_i02_Velos	1	E1BGC1	TaC12	i02	10465	1	0	0
6	E1BGC1	E1BGC1_BOVIN	Uncharacterized protein	1719.62	74.62	1168	52	0		0		80483.2	R|IAAGEKIPLSQEEITLR|G	IAAGEKIPLSQEEITLR	none	0	362-378	TRUE	10.79	-587.063	623.72	3	29.8	1867.04	1	13OCt15_TaC12_KW_i01.10582.10582.3	13OCt15_TaC12_KW_i01_Velos	1	E1BGC1	TaC12	i01	10582	1	0	0
6	E1BGC1	E1BGC1_BOVIN	Uncharacterized protein	1719.62	74.62	1168	52	0		0		80483.2	R|IAAGEKIPLSQEEITLR|G	IAAGEKIPLSQEEITLR	none	0	362-378	TRUE	10.681	-763.575	623.83	3	29.42	1867.04	1	13OCt15_TaC12_KW_i01.10392.10392.3	13OCt15_TaC12_KW_i01_Velos	1	E1BGC1	TaC12	i01	10392	1	0	0
6	E1BGC1	E1BGC1_BOVIN	Uncharacterized protein	1719.62	74.62	1168	52	0		0		80483.2	R|IAAGEKIPLSQEEITLR|G	IAAGEKIPLSQEEITLR	none	0	362-378	TRUE	10.22	-334.104	934.84	2	30	1867.04	1	13OCt15_TaC12_KW_i02.10557.10557.2	13OCt15_TaC12_KW_i02_Velos	1	E1BGC1	TaC12	i02	10557	1	0	0
6	E1BGC1	E1BGC1_BOVIN	Uncharacterized protein	1719.62	74.62	1168	52	0		0		80483.2	R|IAAGEKIPLSQEEITLR|G	IAAGEKIPLSQEEITLR	none	0	362-378	TRUE	10.183	-473.25	934.97	2	29.47	1867.04	1	13OCt15_TaC12_KW_i03.10281.10281.2	13OCt15_TaC12_KW_i03_Velos	1	E1BGC1	TaC12	i03	10281	1	0	0
6	E1BGC1	E1BGC1_BOVIN	Uncharacterized protein	1719.62	74.62	1168	52	0		0		80483.2	R|IAAGEKIPLSQEEITLR|G	IAAGEKIPLSQEEITLR	none	0	362-378	TRUE	9.99	-108.167	623.422	3	29.47	1867.04	1	13OCt15_TaC12_KW_i03.10280.10280.3	13OCt15_TaC12_KW_i03_Velos	1	E1BGC1	TaC12	i03	10280	1	0	0
6	E1BGC1	E1BGC1_BOVIN	Uncharacterized protein	1719.62	74.62	1168	52	0		0		80483.2	R|IAAGEKIPLSQEEITLR|G	IAAGEKIPLSQEEITLR	none	0	362-378	TRUE	9.924	-362.322	623.58	3	30.25	1867.04	1	13OCt15_TaC12_KW_i02.10681.10681.3	13OCt15_TaC12_KW_i02_Velos	1	E1BGC1	TaC12	i02	10681	1	0	0
6	E1BGC1	E1BGC1_BOVIN	Uncharacterized protein	1719.62	74.62	1168	52	0		0		80483.2	R|IAAGEKIPLSQEEITLR|G	IAAGEKIPLSQEEITLR	none	0	362-378	TRUE	9.799	-387.627	934.89	2	29.28	1867.04	1	13OCt15_TaC12_KW_i03.10190.10190.2	13OCt15_TaC12_KW_i03_Velos	1	E1BGC1	TaC12	i03	10190	1	0	0
6	E1BGC1	E1BGC1_BOVIN	Uncharacterized protein	1719.62	74.62	1168	52	0		0		80483.2	R|IAAGEKIPLSQEEITLR|G	IAAGEKIPLSQ[DEAMID]EEITLR	Q372[DEAMID]	1	362-378	TRUE	9.778	64.246	934.96	2	29.33	1868.03	1	13OCt15_TaC12_KW_i01.10354.10354.2	13OCt15_TaC12_KW_i01_Velos	1	E1BGC1	TaC12	i01	10354	1	0	0
6	E1BGC1	E1BGC1_BOVIN	Uncharacterized protein	1719.62	74.62	1168	52	0		0		80483.2	R|IAAGEKIPLSQEEITLR|G	IAAGEKIPLSQEEITLR	none	0	362-378	TRUE	9.772	-366.218	934.87	2	29.52	1867.04	1	13OCt15_TaC12_KW_i01.10441.10441.2	13OCt15_TaC12_KW_i01_Velos	1	E1BGC1	TaC12	i01	10441	1	0	0
6	E1BGC1	E1BGC1_BOVIN	Uncharacterized protein	1719.62	74.62	1168	52	0		0		80483.2	R|IAAGEKIPLSQEEITLR|G	IAAGEKIPLSQEEITLR	none	0	362-378	TRUE	9.402	-474.705	623.65	3	29.83	1867.04	1	13OCt15_TaC12_KW_i03.10469.10469.3	13OCt15_TaC12_KW_i03_Velos	1	E1BGC1	TaC12	i03	10469	1	0	0
6	E1BGC1	E1BGC1_BOVIN	Uncharacterized protein	1719.62	74.62	1168	52	0		0		80483.2	R|IAAGEKIPLSQEEITLR|G	IAAGEKIPLSQ[DEAMID]EEITLR	Q372[DEAMID]	1	362-378	TRUE	9.327	171.336	934.86	2	29.7	1868.03	1	13OCt15_TaC12_KW_i01.10530.10530.2	13OCt15_TaC12_KW_i01_Velos	1	E1BGC1	TaC12	i01	10530	1	0	0
6	E1BGC1	E1BGC1_BOVIN	Uncharacterized protein	1719.62	74.62	1168	52	0		0		80483.2	R|IAAGEKIPLSQEEITLR|G	IAAGEKIPLSQEEITLR	none	0	362-378	TRUE	9.291	-451.845	934.95	2	29.65	1867.04	1	13OCt15_TaC12_KW_i02.10377.10377.2	13OCt15_TaC12_KW_i02_Velos	1	E1BGC1	TaC12	i02	10377	1	0	0
6	E1BGC1	E1BGC1_BOVIN	Uncharacterized protein	1719.62	74.62	1168	52	0		0		80483.2	R|IAAGEKIPLSQEEITLR|G	IAAGEKIPLSQ[DEAMID]EEITLR	Q372[DEAMID]	1	362-378	TRUE	9.232	21.416	935	2	29.9	1868.03	1	13OCt15_TaC12_KW_i01.10633.10633.2	13OCt15_TaC12_KW_i01_Velos	1	E1BGC1	TaC12	i01	10633	1	0	0
6	E1BGC1	E1BGC1_BOVIN	Uncharacterized protein	1719.62	74.62	1168	52	0		0		80483.2	R|IAAGEKIPLSQEEITLR|G	IAAGEKIPLSQEEITLR	none	0	362-378	TRUE	9.018	-334.104	934.84	2	29.67	1867.04	1	13OCt15_TaC12_KW_i03.10379.10379.2	13OCt15_TaC12_KW_i03_Velos	1	E1BGC1	TaC12	i03	10379	1	0	0
6	E1BGC1	E1BGC1_BOVIN	Uncharacterized protein	1719.62	74.62	1168	52	0		0		80483.2	R|IAAGEKIPLSQEEITLR|G	IAAGEKIPLSQEEITLR	none	0	362-378	TRUE	8.932	-398.33	934.9	2	30.2	1867.04	1	13OCt15_TaC12_KW_i02.10657.10657.2	13OCt15_TaC12_KW_i02_Velos	1	E1BGC1	TaC12	i02	10657	1	0	0
6	E1BGC1	E1BGC1_BOVIN	Uncharacterized protein	1719.62	74.62	1168	52	0		0		80483.2	R|IAAGEKIPLSQEEITLR|G	IAAGEKIPLSQEEITLR	none	0	362-378	TRUE	7.782	-506.81	623.67	3	29.98	1867.04	1	13OCt15_TaC12_KW_i01.10681.10681.3	13OCt15_TaC12_KW_i01_Velos	1	E1BGC1	TaC12	i01	10681	1	0	0
6	E1BGC1	E1BGC1_BOVIN	Uncharacterized protein	1719.62	74.62	1168	52	0		0		80483.2	R|IAAGEKIPLSQEEITLRGHAFEAR|I	IAAGEKIPLSQ[DEAMID]EEITLRGHAFEAR	Q372[DEAMID]	1	362-385	TRUE	7.578	-386.263	660.36	4	30.07	2636.39	2	13OCt15_TaC12_KW_i02.10587.10587.4	13OCt15_TaC12_KW_i02_Velos	1	E1BGC1	TaC12	i02	10587	1	1	1
6	E1BGC1	E1BGC1_BOVIN	Uncharacterized protein	1719.62	74.62	1168	52	0		0		80483.2	R|IVRSEKEFQEQLESAR|R	IVRSEKEFQ[DEAMID]EQLESAR	Q225[DEAMID]	1	217-232	TRUE	8.742	183.321	650.55	3	22.37	1948.98	2	13OCt15_TaC12_KW_i02.6664.6664.3	13OCt15_TaC12_KW_i02_Velos	1	E1BGC1	TaC12	i02	6664	1	1	1
6	E1BGC1	E1BGC1_BOVIN	Uncharacterized protein	1719.62	74.62	1168	52	0		0		80483.2	R|IVRSEKEFQEQLESAR|R	IVRSEKEFQ[DEAMID]EQLESAR	Q225[DEAMID]	1	217-232	TRUE	8.376	-109.16	650.74	3	22.08	1948.98	2	13OCt15_TaC12_KW_i01.6604.6604.3	13OCt15_TaC12_KW_i01_Velos	1	E1BGC1	TaC12	i01	6604	1	0	0
6	E1BGC1	E1BGC1_BOVIN	Uncharacterized protein	1719.62	74.62	1168	52	0		0		80483.2	R|IYAEDPNNNFMPGAGPLVHLSTPR|A	IYAEDPNNNFMPGAGPLVHLSTPR	none	0	386-409	TRUE	14.485	-616.09	871.3	3	36.08	2609.27	0	13OCt15_TaC12_KW_i01.13801.13801.3	13OCt15_TaC12_KW_i01_Velos	1	E1BGC1	TaC12	i01	13801	1	1	1
6	E1BGC1	E1BGC1_BOVIN	Uncharacterized protein	1719.62	74.62	1168	52	0		0		80483.2	R|IYAEDPNNNFMPGAGPLVHLSTPR|A	IYAEDPNNNFMPGAGPLVHLSTPR	none	0	386-409	TRUE	14.102	-535.7	871.23	3	35.72	2609.27	0	13OCt15_TaC12_KW_i01.13609.13609.	13OCt15_TaC12_KW_i01_Velos	1	E1BGC1	TaC12	i01	13609	1	0	0
6	E1BGC1	E1BGC1_BOVIN	Uncharacterized protein	1719.62	74.62	1168	52	0		0		80483.2	R|IYAEDPNNNFMPGAGPLVHLSTPR|A	IYAEDPN[DEAMID]NNFMPGAGPLVHLSTPR	N392[DEAMID]	1	386-409	TRUE	13.986	117.039	870.99	3	35.6	2610.25	0	13OCt15_TaC12_KW_i03.13390.13390.3	13OCt15_TaC12_KW_i03_Velos	1	E1BGC1	TaC12	i03	13390	1	0	0
6	E1BGC1	E1BGC1_BOVIN	Uncharacterized protein	1719.62	74.62	1168	52	0		0		80483.2	R|IYAEDPNNNFMPGAGPLVHLSTPR|A	IYAEDPNNNFMPGAGPLVHLSTPR	none	0	386-409	TRUE	13.561	15.892	870.75	3	35.78	2609.27	0	13OCt15_TaC12_KW_i03.13484.13484.3	13OCt15_TaC12_KW_i03_Velos	1	E1BGC1	TaC12	i03	13484	1	0	0
6	E1BGC1	E1BGC1_BOVIN	Uncharacterized protein	1719.62	74.62	1168	52	0		0		80483.2	R|IYAEDPNNNFMPGAGPLVHLSTPR|A	IYAEDPNNNFMPGAGPLVHLSTPR	none	0	386-409	TRUE	13.522	-547.185	871.24	3	35.95	2609.27	0	13OCt15_TaC12_KW_i03.13571.13571.3	13OCt15_TaC12_KW_i03_Velos	1	E1BGC1	TaC12	i03	13571	1	0	0
6	E1BGC1	E1BGC1_BOVIN	Uncharacterized protein	1719.62	74.62	1168	52	0		0		80483.2	R|IYAEDPNNNFMPGAGPLVHLSTPR|A	IYAEDPNNN[DEAMID]FMPGAGPLVHLSTPR	N394[DEAMID]	1	386-409	TRUE	13.482	-181.764	871.25	3	36.2	2610.25	0	13OCt15_TaC12_KW_i02.13706.13706.3	13OCt15_TaC12_KW_i02_Velos	1	E1BGC1	TaC12	i02	13706	1	0	0
6	E1BGC1	E1BGC1_BOVIN	Uncharacterized protein	1719.62	74.62	1168	52	0		0		80483.2	R|IYAEDPNNNFMPGAGPLVHLSTPR|A	IYAEDPNNN[DEAMID]FMPGAGPLVHLSTPR	N394[DEAMID]	1	386-409	TRUE	13.455	-181.764	871.25	3	36.02	2610.25	0	13OCt15_TaC12_KW_i02.13612.13612.3	13OCt15_TaC12_KW_i02_Velos	1	E1BGC1	TaC12	i02	13612	1	0	0
6	E1BGC1	E1BGC1_BOVIN	Uncharacterized protein	1719.62	74.62	1168	52	0		0		80483.2	R|IYAEDPNNNFMPGAGPLVHLSTPR|A	IYAEDPNNNFMPGAGPLVHLSTPR	none	0	386-409	TRUE	13.322	-305.944	871.03	3	36.4	2609.27	0	13OCt15_TaC12_KW_i02.13805.13805.3	13OCt15_TaC12_KW_i02_Velos	1	E1BGC1	TaC12	i02	13805	1	0	0
6	E1BGC1	E1BGC1_BOVIN	Uncharacterized protein	1719.62	74.62	1168	52	0		0		80483.2	R|IYAEDPNNNFMPGAGPLVHLSTPR|A	IYAEDPNNN[DEAMID]FMPGAGPLVHLSTPR	N394[DEAMID]	1	386-409	TRUE	13.216	140.031	870.97	3	36.27	2610.25	0	13OCt15_TaC12_KW_i03.13727.13727.3	13OCt15_TaC12_KW_i03_Velos	1	E1BGC1	TaC12	i03	13727	1	0	0
6	E1BGC1	E1BGC1_BOVIN	Uncharacterized protein	1719.62	74.62	1168	52	0		0		80483.2	R|IYAEDPNNNFMPGAGPLVHLSTPR|A	IYAEDPNNNFMPGAGPLVHLSTPR	none	0	386-409	TRUE	13.028	-65.928	870.821	3	35.77	2609.27	0	13OCt15_TaC12_KW_i03.13475.13475.3	13OCt15_TaC12_KW_i03_Velos	1	E1BGC1	TaC12	i03	13475	1	0	0
6	E1BGC1	E1BGC1_BOVIN	Uncharacterized protein	1719.62	74.62	1168	52	0		0		80483.2	R|IYAEDPNNNFMPGAGPLVHLSTPR|A	IYAEDPNNNFMPGAGPLVHLSTPR	none	0	386-409	TRUE	12.448	-432.323	871.14	3	35.9	2609.27	0	13OCt15_TaC12_KW_i01.13704.13704.3	13OCt15_TaC12_KW_i01_Velos	1	E1BGC1	TaC12	i01	13704	1	0	0
6	E1BGC1	E1BGC1_BOVIN	Uncharacterized protein	1719.62	74.62	1168	52	0		0		80483.2	R|IYAEDPNNNFMPGAGPLVHLSTPR|A	IYAEDPNN[DEAMID]NFMPGAGPLVHLSTPR	N393[DEAMID]	1	386-409	TRUE	12.26	-445.94	871.48	3	36.28	2610.25	0	13OCt15_TaC12_KW_i01.13898.13898.	13OCt15_TaC12_KW_i01_Velos	1	E1BGC1	TaC12	i01	13898	1	0	0
6	E1BGC1	E1BGC1_BOVIN	Uncharacterized protein	1719.62	74.62	1168	52	0		0		80483.2	R|IYAEDPNNNFMPGAGPLVHLSTPR|A	IYAEDPNNN[DEAMID]FM[Oxidation_M]PGAGPLVHLSTPR	N394[DEAMID] M396[Oxidation_M]	2	386-409	TRUE	12.198	-18.899	876.44	3	33.22	2626.25	0	13OCt15_TaC12_KW_i03.12187.12187.3	13OCt15_TaC12_KW_i03_Velos	1	E1BGC1	TaC12	i03	12187	1	0	0
6	E1BGC1	E1BGC1_BOVIN	Uncharacterized protein	1719.62	74.62	1168	52	0		0		80483.2	R|IYAEDPNNNFMPGAGPLVHLSTPR|A	IYAEDPN[DEAMID]NNFMPGAGPLVHLSTPR	N392[DEAMID]	1	386-409	TRUE	12.181	-273.667	871.33	3	36.65	2610.25	0	13OCt15_TaC12_KW_i02.13932.13932.3	13OCt15_TaC12_KW_i02_Velos	1	E1BGC1	TaC12	i02	13932	1	0	0
6	E1BGC1	E1BGC1_BOVIN	Uncharacterized protein	1719.62	74.62	1168	52	0		0		80483.2	R|IYAEDPNNNFMPGAGPLVHLSTPR|A	IYAEDPN[DEAMID]NNFM[Oxidation_M]PGAGPLVHLSTPR	N392[DEAMID] M396[Oxidation_M]	2	386-409	TRUE	11.818	-178.792	876.58	3	33.4	2626.25	0	13OCt15_TaC12_KW_i03.12279.12279.3	13OCt15_TaC12_KW_i03_Velos	1	E1BGC1	TaC12	i03	12279	1	0	0
6	E1BGC1	E1BGC1_BOVIN	Uncharacterized protein	1719.62	74.62	1168	52	0		0		80483.2	R|IYAEDPNNNFMPGAGPLVHLSTPR|A	IYAEDPNNNFM[Oxidation_M]PGAGPLVHLSTPR	M396[Oxidation_M]	1	386-409	TRUE	11.809	-336.476	876.39	3	33.32	2625.26	0	13OCt15_TaC12_KW_i02.12236.12236.3	13OCt15_TaC12_KW_i02_Velos	1	E1BGC1	TaC12	i02	12236	1	0	0
6	E1BGC1	E1BGC1_BOVIN	Uncharacterized protein	1719.62	74.62	1168	52	0		0		80483.2	R|IYAEDPNNNFMPGAGPLVHLSTPR|A	IYAEDPN[DEAMID]NNFMPGAGPLVHLSTPR	N392[DEAMID]	1	386-409	TRUE	11.574	-537.795	871.56	3	36.17	2610.25	0	13OCt15_TaC12_KW_i03.13678.13678.3	13OCt15_TaC12_KW_i03_Velos	1	E1BGC1	TaC12	i03	13678	1	0	0
6	E1BGC1	E1BGC1_BOVIN	Uncharacterized protein	1719.62	74.62	1168	52	0		0		80483.2	R|IYAEDPNNNFMPGAGPLVHLSTPR|A	IYAEDPNNNFM[Oxidation_M]PGAGPLVHLSTPR	M396[Oxidation_M]	1	386-409	TRUE	11.427	-484.91	876.52	3	33.15	2625.26	0	13OCt15_TaC12_KW_i02.12149.12149.3	13OCt15_TaC12_KW_i02_Velos	1	E1BGC1	TaC12	i02	12149	1	0	0
6	E1BGC1	E1BGC1_BOVIN	Uncharacterized protein	1719.62	74.62	1168	52	0		0		80483.2	R|IYAEDPNNNFMPGAGPLVHLSTPR|A	IYAEDPNNN[DEAMID]FM[Oxidation_M]PGAGPLVHLSTPR	N394[DEAMID] M396[Oxidation_M]	2	386-409	TRUE	11.342	-133.113	876.54	3	32.78	2626.25	0	13OCt15_TaC12_KW_i03.11965.11965.3	13OCt15_TaC12_KW_i03_Velos	1	E1BGC1	TaC12	i03	11965	1	0	0
6	E1BGC1	E1BGC1_BOVIN	Uncharacterized protein	1719.62	74.62	1168	52	0		0		80483.2	R|IYAEDPNNNFMPGAGPLVHLSTPR|A	IYAEDPN[DEAMID]NNFM[Oxidation_M]PGAGPLVHLSTPR	N392[DEAMID] M396[Oxidation_M]	2	386-409	TRUE	11.008	-201.629	876.6	3	33.58	2626.25	0	13OCt15_TaC12_KW_i03.12374.12374.3	13OCt15_TaC12_KW_i03_Velos	1	E1BGC1	TaC12	i03	12374	1	0	0
6	E1BGC1	E1BGC1_BOVIN	Uncharacterized protein	1719.62	74.62	1168	52	0		0		80483.2	R|IYAEDPNNNFMPGAGPLVHLSTPR|A	IYAEDPNNNFM[Oxidation_M]PGAGPLVHLSTPR	M396[Oxidation_M]	1	386-409	TRUE	10.992	-599.061	876.62	3	32.82	2625.26	0	13OCt15_TaC12_KW_i01.12137.12137.3	13OCt15_TaC12_KW_i01_Velos	1	E1BGC1	TaC12	i01	12137	1	0	0
6	E1BGC1	E1BGC1_BOVIN	Uncharacterized protein	1719.62	74.62	1168	52	0		0		80483.2	R|IYAEDPNNNFMPGAGPLVHLSTPR|A	IYAEDPNNNFMPGAGPLVHLSTPR	none	0	386-409	TRUE	10.745	-358.522	1306.11	2	35.95	2609.27	0	13OCt15_TaC12_KW_i01.13729.13729.2	13OCt15_TaC12_KW_i01_Velos	1	E1BGC1	TaC12	i01	13729	1	0	0
6	E1BGC1	E1BGC1_BOVIN	Uncharacterized protein	1719.62	74.62	1168	52	0		0		80483.2	R|IYAEDPNNNFMPGAGPLVHLSTPR|A	IYAEDPNNNFM[Oxidation_M]PGAGPLVHLSTPR	M396[Oxidation_M]	1	386-409	TRUE	10.637	-530.574	876.56	3	32.97	2625.26	0	13OCt15_TaC12_KW_i03.12055.12055.3	13OCt15_TaC12_KW_i03_Velos	1	E1BGC1	TaC12	i03	12055	1	0	0
6	E1BGC1	E1BGC1_BOVIN	Uncharacterized protein	1719.62	74.62	1168	52	0		0		80483.2	R|IYAEDPNNNFMPGAGPLVHLSTPR|A	IYAEDPNNN[DEAMID]FM[Oxidation_M]PGAGPLVHLSTPR	N394[DEAMID] M396[Oxidation_M]	2	386-409	TRUE	10.28	3.947	876.42	3	33.52	2626.25	0	13OCt15_TaC12_KW_i02.12339.12339.3	13OCt15_TaC12_KW_i02_Velos	1	E1BGC1	TaC12	i02	12339	1	0	0
6	E1BGC1	E1BGC1_BOVIN	Uncharacterized protein	1719.62	74.62	1168	52	0		0		80483.2	R|IYAEDPNNNFMPGAGPLVHLSTPR|A	IYAEDPNNNFM[Oxidation_M]PGAGPLVHLSTPR	M396[Oxidation_M]	1	386-409	TRUE	10.255	-530.574	876.56	3	33.92	2625.26	0	13OCt15_TaC12_KW_i02.12538.12538.3	13OCt15_TaC12_KW_i02_Velos	1	E1BGC1	TaC12	i02	12538	1	0	0
6	E1BGC1	E1BGC1_BOVIN	Uncharacterized protein	1719.62	74.62	1168	52	0		0		80483.2	R|IYAEDPNNNFMPGAGPLVHLSTPR|A	IYAEDPNNN[DEAMID]FM[Oxidation_M]PGAGPLVHLSTPR	N394[DEAMID] M396[Oxidation_M]	2	386-409	TRUE	10.193	232.463	876.22	3	34.62	2626.25	0	13OCt15_TaC12_KW_i03.12897.12897.3	13OCt15_TaC12_KW_i03_Velos	1	E1BGC1	TaC12	i03	12897	1	0	0
6	E1BGC1	E1BGC1_BOVIN	Uncharacterized protein	1719.62	74.62	1168	52	0		0		80483.2	R|IYAEDPNNNFMPGAGPLVHLSTPR|A	IYAEDPNNN[DEAMID]FM[Oxidation_M]PGAGPLVHLSTPR	N394[DEAMID] M396[Oxidation_M]	2	386-409	TRUE	10.185	221.035	876.23	3	32.98	2626.25	0	13OCt15_TaC12_KW_i01.12217.12217.3	13OCt15_TaC12_KW_i01_Velos	1	E1BGC1	TaC12	i01	12217	1	0	0
6	E1BGC1	E1BGC1_BOVIN	Uncharacterized protein	1719.62	74.62	1168	52	0		0		80483.2	R|IYAEDPNNNFMPGAGPLVHLSTPR|A	IYAEDPN[DEAMID]NNFMPGAGPLVHLSTPR	N392[DEAMID]	1	386-409	TRUE	10.073	18.46	1306.11	2	35.73	2610.25	0	13OCt15_TaC12_KW_i03.13457.13457.2	13OCt15_TaC12_KW_i03_Velos	1	E1BGC1	TaC12	i03	13457	1	0	0
6	E1BGC1	E1BGC1_BOVIN	Uncharacterized protein	1719.62	74.62	1168	52	0		0		80483.2	R|IYAEDPNNNFMPGAGPLVHLSTPR|A	IYAEDPNNNFMPGAGPLVHLSTPR	none	0	386-409	TRUE	10.003	-419.794	1306.19	2	35.9	2609.27	0	13OCt15_TaC12_KW_i03.13548.13548.2	13OCt15_TaC12_KW_i03_Velos	1	E1BGC1	TaC12	i03	13548	1	0	0
6	E1BGC1	E1BGC1_BOVIN	Uncharacterized protein	1719.62	74.62	1168	52	0		0		80483.2	R|IYAEDPNNNFMPGAGPLVHLSTPR|A	IYAEDPNNN[DEAMID]FM[Oxidation_M]PGAGPLVHLSTPR	N394[DEAMID] M396[Oxidation_M]	2	386-409	TRUE	9.887	26.794	876.4	3	33.7	2626.25	0	13OCt15_TaC12_KW_i02.12432.12432.3	13OCt15_TaC12_KW_i02_Velos	1	E1BGC1	TaC12	i02	12432	1	0	0
6	E1BGC1	E1BGC1_BOVIN	Uncharacterized protein	1719.62	74.62	1168	52	0		0		80483.2	R|IYAEDPNNNFMPGAGPLVHLSTPR|A	IYAEDPNNN[DEAMID]FMPGAGPLVHLSTPR	N394[DEAMID]	1	386-409	TRUE	9.747	56.773	1306.06	2	36.22	2610.25	0	13OCt15_TaC12_KW_i02.13710.13710.2	13OCt15_TaC12_KW_i02_Velos	1	E1BGC1	TaC12	i02	13710	1	0	0
6	E1BGC1	E1BGC1_BOVIN	Uncharacterized protein	1719.62	74.62	1168	52	0		0		80483.2	R|IYAEDPNNNFMPGAGPLVHLSTPR|A	IYAEDPN[DEAMID]NNFMPGAGPLVHLSTPR	N392[DEAMID]	1	386-409	TRUE	9.566	33.785	1306.09	2	36.15	2610.25	0	13OCt15_TaC12_KW_i01.13833.13833.2	13OCt15_TaC12_KW_i01_Velos	1	E1BGC1	TaC12	i01	13833	1	0	0
6	E1BGC1	E1BGC1_BOVIN	Uncharacterized protein	1719.62	74.62	1168	52	0		0		80483.2	R|IYAEDPNNNFMPGAGPLVHLSTPR|A	IYAEDPN[DEAMID]NNFM[Oxidation_M]PGAGPLVHLSTPR	N392[DEAMID] M396[Oxidation_M]	2	386-409	TRUE	9.335	-201.629	876.6	3	33.8	2626.25	0	13OCt15_TaC12_KW_i03.12483.12483.3	13OCt15_TaC12_KW_i03_Velos	1	E1BGC1	TaC12	i03	12483	1	0	0
6	E1BGC1	E1BGC1_BOVIN	Uncharacterized protein	1719.62	74.62	1168	52	0		0		80483.2	R|IYAEDPNNNFMPGAGPLVHLSTPR|A	IYAEDPNNNFMPGAGPLVHLSTPR	none	0	386-409	TRUE	9.128	-419.794	1306.19	2	35.78	2609.27	0	13OCt15_TaC12_KW_i01.13642.13642.2	13OCt15_TaC12_KW_i01_Velos	1	E1BGC1	TaC12	i01	13642	1	0	0
6	E1BGC1	E1BGC1_BOVIN	Uncharacterized protein	1719.62	74.62	1168	52	0		0		80483.2	R|IYAEDPNNNFMPGAGPLVHLSTPR|A	IYAEDPN[DEAMID]NNFMPGAGPLVHLSTPR	N392[DEAMID]	1	386-409	TRUE	8.783	33.785	1306.09	2	36.03	2610.25	0	13OCt15_TaC12_KW_i02.13619.13619.2	13OCt15_TaC12_KW_i02_Velos	1	E1BGC1	TaC12	i02	13619	1	0	0
6	E1BGC1	E1BGC1_BOVIN	Uncharacterized protein	1719.62	74.62	1168	52	0		0		80483.2	R|IYAEDPNNNFMPGAGPLVHLSTPR|A	IYAEDPN[DEAMID]NNFM[Oxidation_M]PGAGPLVHLSTPR	N392[DEAMID] M396[Oxidation_M]	2	386-409	TRUE	8.279	141.044	876.3	3	34.1	2626.25	0	13OCt15_TaC12_KW_i02.12636.12636.3	13OCt15_TaC12_KW_i02_Velos	1	E1BGC1	TaC12	i02	12636	1	0	0
6	E1BGC1	E1BGC1_BOVIN	Uncharacterized protein	1719.62	74.62	1168	52	0		0		80483.2	R|IYAEDPNNNFMPGAGPLVHLSTPR|A	IYAEDPNNNFM[Oxidation_M]PGAGPLVHLSTPR	M396[Oxidation_M]	1	386-409	TRUE	7.964	-576.233	876.6	3	35.2	2625.26	0	13OCt15_TaC12_KW_i03.13185.13185.3	13OCt15_TaC12_KW_i03_Velos	1	E1BGC1	TaC12	i03	13185	1	0	0
6	E1BGC1	E1BGC1_BOVIN	Uncharacterized protein	1719.62	74.62	1168	52	0		0		80483.2	R|IYAEDPNNNFMPGAGPLVHLSTPR|A	IYAEDPNNN[DEAMID]FM[Oxidation_M]PGAGPLVHLSTPR	N394[DEAMID] M396[Oxidation_M]	2	386-409	TRUE	7.626	-213.048	876.61	3	34.72	2626.25	0	13OCt15_TaC12_KW_i02.12951.12951.3	13OCt15_TaC12_KW_i02_Velos	1	E1BGC1	TaC12	i02	12951	1	0	0
6	E1BGC1	E1BGC1_BOVIN	Uncharacterized protein	1719.62	74.62	1168	52	0		0		80483.2	R|IYAEDPNNNFMPGAGPLVHLSTPR|A	IYAEDPNNN[DEAMID]FM[Oxidation_M]PGAGPLVHLSTPR	N394[DEAMID] M396[Oxidation_M]	2	386-409	TRUE	7.603	-425.109	1314.69	2	33.25	2626.25	0	13OCt15_TaC12_KW_i02.12205.12205.2	13OCt15_TaC12_KW_i02_Velos	1	E1BGC1	TaC12	i02	12205	1	0	0
6	E1BGC1	E1BGC1_BOVIN	Uncharacterized protein	1719.62	74.62	1168	52	0		0		80483.2	R|LNICYSR|N	LNIC[Cys_CAM]YSR	C548[Cys_CAM]	1	545-551	TRUE	9.022	328.2	463.08	2	17.07	924.449	0	13OCt15_TaC12_KW_i01.3956.3956.2	13OCt15_TaC12_KW_i01_Velos	1	E1BGC1	TaC12	i01	3956	1	1	1
6	E1BGC1	E1BGC1_BOVIN	Uncharacterized protein	1719.62	74.62	1168	52	0		0		80483.2	R|LNICYSR|N	LNIC[Cys_CAM]YSR	C548[Cys_CAM]	1	545-551	TRUE	8.627	-147.845	463.3	2	17.27	924.449	0	13OCt15_TaC12_KW_i02.3994.3994.2	13OCt15_TaC12_KW_i02_Velos	1	E1BGC1	TaC12	i02	3994	1	0	0
6	E1BGC1	E1BGC1_BOVIN	Uncharacterized protein	1719.62	74.62	1168	52	0		0		80483.2	R|LNICYSR|N	LNIC[Cys_CAM]YSR	C548[Cys_CAM]	1	545-551	TRUE	7.87	-342.46	463.39	2	17.03	924.449	0	13OCt15_TaC12_KW_i03.3891.3891.2	13OCt15_TaC12_KW_i03_Velos	1	E1BGC1	TaC12	i03	3891	1	0	0
6	E1BGC1	E1BGC1_BOVIN	Uncharacterized protein	1719.62	74.62	1168	52	0		0		80483.2	R|LQVEHPVTEMITGTDLVEWQLR|I	LQVEHPVTEMITGTDLVEWQLR	none	0	340-361	TRUE	13.934	-364.051	1298.14	2	44.82	2593.32	0	13OCt15_TaC12_KW_i03.18029.18029.2	13OCt15_TaC12_KW_i03_Velos	1	E1BGC1	TaC12	i03	18029	1	1	1
6	E1BGC1	E1BGC1_BOVIN	Uncharacterized protein	1719.62	74.62	1168	52	0		0		80483.2	R|LQVEHPVTEMITGTDLVEWQLR|I	LQVEHPVTEMITGTDLVEWQLR	none	0	340-361	TRUE	13.756	-356.345	1298.13	2	45.23	2593.32	0	13OCt15_TaC12_KW_i02.18256.18256.2	13OCt15_TaC12_KW_i02_Velos	1	E1BGC1	TaC12	i02	18256	1	0	0
6	E1BGC1	E1BGC1_BOVIN	Uncharacterized protein	1719.62	74.62	1168	52	0		0		80483.2	R|LQVEHPVTEMITGTDLVEWQLR|I	LQVEHPVTEMITGTDLVEWQLR	none	0	340-361	TRUE	13.571	52.273	1297.6	2	44.97	2593.32	0	13OCt15_TaC12_KW_i01.18305.18305.2	13OCt15_TaC12_KW_i01_Velos	1	E1BGC1	TaC12	i01	18305	1	0	0
6	E1BGC1	E1BGC1_BOVIN	Uncharacterized protein	1719.62	74.62	1168	52	0		0		80483.2	R|LQVEHPVTEMITGTDLVEWQLR|I	LQVEHPVTEMITGTDLVEWQLR	none	0	340-361	TRUE	13.484	-40.273	1297.72	2	44.6	2593.32	0	13OCt15_TaC12_KW_i03.17926.17926.2	13OCt15_TaC12_KW_i03_Velos	1	E1BGC1	TaC12	i03	17926	1	0	0
6	E1BGC1	E1BGC1_BOVIN	Uncharacterized protein	1719.62	74.62	1168	52	0		0		80483.2	R|LQVEHPVTEMITGTDLVEWQLR|I	LQVEHPVTEMITGTDLVEWQLR	none	0	340-361	TRUE	13.273	-333.224	1298.1	2	45.45	2593.32	0	13OCt15_TaC12_KW_i02.18362.18362.2	13OCt15_TaC12_KW_i02_Velos	1	E1BGC1	TaC12	i02	18362	1	0	0
6	E1BGC1	E1BGC1_BOVIN	Uncharacterized protein	1719.62	74.62	1168	52	0		0		80483.2	R|LQVEHPVTEMITGTDLVEWQLR|I	LQVEHPVTEMITGTDLVEWQLR	none	0	340-361	TRUE	13.267	-371.758	1298.15	2	44.92	2593.32	0	13OCt15_TaC12_KW_i01.18284.18284.2	13OCt15_TaC12_KW_i01_Velos	1	E1BGC1	TaC12	i01	18284	1	0	0
6	E1BGC1	E1BGC1_BOVIN	Uncharacterized protein	1719.62	74.62	1168	52	0		0		80483.2	R|LQVEHPVTEMITGTDLVEWQLR|I	LQVEHPVTEMITGTDLVEWQLR	none	0	340-361	TRUE	12.648	-364.051	1298.14	2	44.72	2593.32	0	13OCt15_TaC12_KW_i01.18182.18182.2	13OCt15_TaC12_KW_i01_Velos	1	E1BGC1	TaC12	i01	18182	1	0	0
6	E1BGC1	E1BGC1_BOVIN	Uncharacterized protein	1719.62	74.62	1168	52	0		0		80483.2	R|LQVEHPVTEMITGTDLVEWQLR|I	LQVEHPVTEMITGTDLVEWQLR	none	0	340-361	TRUE	11.97	-286.98	1298.04	2	45.03	2593.32	0	13OCt15_TaC12_KW_i02.18153.18153.2	13OCt15_TaC12_KW_i02_Velos	1	E1BGC1	TaC12	i02	18153	1	0	0
6	E1BGC1	E1BGC1_BOVIN	Uncharacterized protein	1719.62	74.62	1168	52	0		0		80483.2	R|LQVEHPVTEMITGTDLVEWQLR|I	LQVEHPVTEMITGTDLVEWQLR	none	0	340-361	TRUE	11.827	-410.288	1298.2	2	44.55	2593.32	0	13OCt15_TaC12_KW_i01.18092.18092.2	13OCt15_TaC12_KW_i01_Velos	1	E1BGC1	TaC12	i01	18092	1	0	0
6	E1BGC1	E1BGC1_BOVIN	Uncharacterized protein	1719.62	74.62	1168	52	0		0		80483.2	R|LQVEHPVTEMITGTDLVEWQLR|I	LQVEHPVTEMITGTDLVEWQLR	none	0	340-361	TRUE	11.6	-361.246	865.76	3	45.58	2593.32	0	13OCt15_TaC12_KW_i02.18425.18425.3	13OCt15_TaC12_KW_i02_Velos	1	E1BGC1	TaC12	i02	18425	1	0	0
6	E1BGC1	E1BGC1_BOVIN	Uncharacterized protein	1719.62	74.62	1168	52	0		0		80483.2	R|LQVEHPVTEMITGTDLVEWQLR|I	LQVEHPVTEM[Oxidation_M]ITGTDLVEWQLR	M349[Oxidation_M]	1	340-361	TRUE	11.574	-644.3	871.34	3	40.22	2609.32	0	13OCt15_TaC12_KW_i02.15752.15752.3	13OCt15_TaC12_KW_i02_Velos	1	E1BGC1	TaC12	i02	15752	1	0	0
6	E1BGC1	E1BGC1_BOVIN	Uncharacterized protein	1719.62	74.62	1168	52	0		0		80483.2	R|LQVEHPVTEMITGTDLVEWQLR|I	LQVEHPVTEMITGTDLVEWQLR	none	0	340-361	TRUE	11.506	-364.051	1298.14	2	45.65	2593.32	0	13OCt15_TaC12_KW_i02.18457.18457.2	13OCt15_TaC12_KW_i02_Velos	1	E1BGC1	TaC12	i02	18457	1	0	0
6	E1BGC1	E1BGC1_BOVIN	Uncharacterized protein	1719.62	74.62	1168	52	0		0		80483.2	R|LQVEHPVTEMITGTDLVEWQLR|I	LQVEHPVTEM[Oxidation_M]ITGTDLVEWQLR	M349[Oxidation_M]	1	340-361	TRUE	11.476	-563.916	871.27	3	39.27	2609.32	0	13OCt15_TaC12_KW_i02.15268.15268.3	13OCt15_TaC12_KW_i02_Velos	1	E1BGC1	TaC12	i02	15268	1	0	0
6	E1BGC1	E1BGC1_BOVIN	Uncharacterized protein	1719.62	74.62	1168	52	0		0		80483.2	R|LQVEHPVTEMITGTDLVEWQLR|I	LQ[DEAMID]VEHPVTEMITGTDLVEWQLR	Q341[DEAMID]	1	340-361	TRUE	11.466	-346.965	1298.61	2	45.02	2594.3	0	13OCt15_TaC12_KW_i03.18136.18136.2	13OCt15_TaC12_KW_i03_Velos	1	E1BGC1	TaC12	i03	18136	1	0	0
6	E1BGC1	E1BGC1_BOVIN	Uncharacterized protein	1719.62	74.62	1168	52	0		0		80483.2	R|LQVEHPVTEMITGTDLVEWQLR|I	LQ[DEAMID]VEHPVTEM[Oxidation_M]ITGTDLVEWQLR	Q341[DEAMID] M349[Oxidation_M]	2	340-361	TRUE	11.46	-118.082	871.21	3	38.68	2610.3	0	13OCt15_TaC12_KW_i03.14967.14967.3	13OCt15_TaC12_KW_i03_Velos	1	E1BGC1	TaC12	i03	14967	1	0	0
6	E1BGC1	E1BGC1_BOVIN	Uncharacterized protein	1719.62	74.62	1168	52	0		0		80483.2	R|LQVEHPVTEMITGTDLVEWQLR|I	LQ[DEAMID]VEHPVTEM[Oxidation_M]ITGTDLVEWQLR	Q341[DEAMID] M349[Oxidation_M]	2	340-361	TRUE	11.429	-313.377	871.38	3	39.5	2610.3	0	13OCt15_TaC12_KW_i03.15381.15381.3	13OCt15_TaC12_KW_i03_Velos	1	E1BGC1	TaC12	i03	15381	1	0	0
6	E1BGC1	E1BGC1_BOVIN	Uncharacterized protein	1719.62	74.62	1168	52	0		0		80483.2	R|LQVEHPVTEMITGTDLVEWQLR|I	LQVEHPVTEM[Oxidation_M]ITGTDLVEWQLR	M349[Oxidation_M]	1	340-361	TRUE	11.303	-529.462	871.24	3	39.1	2609.32	0	13OCt15_TaC12_KW_i03.15181.15181.3	13OCt15_TaC12_KW_i03_Velos	1	E1BGC1	TaC12	i03	15181	1	0	0
6	E1BGC1	E1BGC1_BOVIN	Uncharacterized protein	1719.62	74.62	1168	52	0		0		80483.2	R|LQVEHPVTEMITGTDLVEWQLR|I	LQVEHPVTEM[Oxidation_M]ITGTDLVEWQLR	M349[Oxidation_M]	1	340-361	TRUE	11.287	-288.217	871.03	3	38.53	2609.32	0	13OCt15_TaC12_KW_i03.14890.14890.3	13OCt15_TaC12_KW_i03_Velos	1	E1BGC1	TaC12	i03	14890	1	0	0
6	E1BGC1	E1BGC1_BOVIN	Uncharacterized protein	1719.62	74.62	1168	52	0		0		80483.2	R|LQVEHPVTEMITGTDLVEWQLR|I	LQVEHPVTEMITGTDLVEWQLR	none	0	340-361	TRUE	11.157	-453.716	865.84	3	44.92	2593.32	0	13OCt15_TaC12_KW_i03.18083.18083.3	13OCt15_TaC12_KW_i03_Velos	1	E1BGC1	TaC12	i03	18083	1	0	0
6	E1BGC1	E1BGC1_BOVIN	Uncharacterized protein	1719.62	74.62	1168	52	0		0		80483.2	R|LQVEHPVTEMITGTDLVEWQLR|I	LQ[DEAMID]VEHPVTEMITGTDLVEWQLR	Q341[DEAMID]	1	340-361	TRUE	11.145	-370.076	1298.64	2	44.52	2594.3	0	13OCt15_TaC12_KW_i03.17884.17884.2	13OCt15_TaC12_KW_i03_Velos	1	E1BGC1	TaC12	i03	17884	1	0	0
6	E1BGC1	E1BGC1_BOVIN	Uncharacterized protein	1719.62	74.62	1168	52	0		0		80483.2	R|LQVEHPVTEMITGTDLVEWQLR|I	LQ[DEAMID]VEHPVTEMITGTDLVEWQLR	Q341[DEAMID]	1	340-361	TRUE	10.992	-478.961	866.19	3	44.68	2594.3	0	13OCt15_TaC12_KW_i01.18158.18158.3	13OCt15_TaC12_KW_i01_Velos	1	E1BGC1	TaC12	i01	18158	1	0	0
6	E1BGC1	E1BGC1_BOVIN	Uncharacterized protein	1719.62	74.62	1168	52	0		0		80483.2	R|LQVEHPVTEMITGTDLVEWQLR|I	LQVEHPVTEM[Oxidation_M]ITGTDLVEWQLR	M349[Oxidation_M]	1	340-361	TRUE	10.887	-644.3	871.34	3	40.28	2609.32	0	13OCt15_TaC12_KW_i03.15772.15772.3	13OCt15_TaC12_KW_i03_Velos	1	E1BGC1	TaC12	i03	15772	1	0	0
6	E1BGC1	E1BGC1_BOVIN	Uncharacterized protein	1719.62	74.62	1168	52	0		0		80483.2	R|LQVEHPVTEMITGTDLVEWQLR|I	LQ[DEAMID]VEHPVTEMITGTDLVEWQLR	Q341[DEAMID]	1	340-361	TRUE	10.814	-270.969	866.01	3	44.72	2594.3	0	13OCt15_TaC12_KW_i03.17980.17980.3	13OCt15_TaC12_KW_i03_Velos	1	E1BGC1	TaC12	i03	17980	1	0	0
6	E1BGC1	E1BGC1_BOVIN	Uncharacterized protein	1719.62	74.62	1168	52	0		0		80483.2	R|LQVEHPVTEMITGTDLVEWQLR|I	LQVEHPVTEM[Oxidation_M]ITGTDLVEWQLR	M349[Oxidation_M]	1	340-361	TRUE	10.794	-540.947	871.25	3	38.88	2609.32	0	13OCt15_TaC12_KW_i03.15065.15065.3	13OCt15_TaC12_KW_i03_Velos	1	E1BGC1	TaC12	i03	15065	1	0	0
6	E1BGC1	E1BGC1_BOVIN	Uncharacterized protein	1719.62	74.62	1168	52	0		0		80483.2	R|LQVEHPVTEMITGTDLVEWQLR|I	LQVEHPVTEMITGTDLVEWQLR	none	0	340-361	TRUE	10.79	-569.28	865.94	3	45.18	2593.32	0	13OCt15_TaC12_KW_i02.18228.18228.3	13OCt15_TaC12_KW_i02_Velos	1	E1BGC1	TaC12	i02	18228	1	0	0
6	E1BGC1	E1BGC1_BOVIN	Uncharacterized protein	1719.62	74.62	1168	52	0		0		80483.2	R|LQVEHPVTEMITGTDLVEWQLR|I	LQ[DEAMID]VEHPVTEMITGTDLVEWQLR	Q341[DEAMID]	1	340-361	TRUE	10.787	-190.059	865.94	3	45.17	2594.3	0	13OCt15_TaC12_KW_i01.18410.18410.3	13OCt15_TaC12_KW_i01_Velos	1	E1BGC1	TaC12	i01	18410	1	0	0
6	E1BGC1	E1BGC1_BOVIN	Uncharacterized protein	1719.62	74.62	1168	52	0		0		80483.2	R|LQVEHPVTEMITGTDLVEWQLR|I	LQVEHPVTEMITGTDLVEWQLR	none	0	340-361	TRUE	10.718	-361.246	865.76	3	44.52	2593.32	0	13OCt15_TaC12_KW_i03.17879.17879.3	13OCt15_TaC12_KW_i03_Velos	1	E1BGC1	TaC12	i03	17879	1	0	0
6	E1BGC1	E1BGC1_BOVIN	Uncharacterized protein	1719.62	74.62	1168	52	0		0		80483.2	R|LQVEHPVTEMITGTDLVEWQLR|I	LQVEHPVTEMITGTDLVEWQLR	none	0	340-361	TRUE	10.694	-592.389	865.96	3	45.38	2593.32	0	13OCt15_TaC12_KW_i02.18327.18327.3	13OCt15_TaC12_KW_i02_Velos	1	E1BGC1	TaC12	i02	18327	1	0	0
6	E1BGC1	E1BGC1_BOVIN	Uncharacterized protein	1719.62	74.62	1168	52	0		0		80483.2	R|LQVEHPVTEMITGTDLVEWQLR|I	LQVEHPVTEMITGTDLVEWQLR	none	0	340-361	TRUE	10.679	-488.388	865.87	3	44.87	2593.32	0	13OCt15_TaC12_KW_i01.18252.18252.3	13OCt15_TaC12_KW_i01_Velos	1	E1BGC1	TaC12	i01	18252	1	0	0
6	E1BGC1	E1BGC1_BOVIN	Uncharacterized protein	1719.62	74.62	1168	52	0		0		80483.2	R|LQVEHPVTEMITGTDLVEWQLR|I	LQVEHPVTEM[Oxidation_M]ITGTDLVEWQLR	M349[Oxidation_M]	1	340-361	TRUE	10.633	-598.368	871.3	3	40.85	2609.32	0	13OCt15_TaC12_KW_i02.16069.16069.3	13OCt15_TaC12_KW_i02_Velos	1	E1BGC1	TaC12	i02	16069	1	0	0
6	E1BGC1	E1BGC1_BOVIN	Uncharacterized protein	1719.62	74.62	1168	52	0		0		80483.2	R|LQVEHPVTEMITGTDLVEWQLR|I	LQVEHPVTEMITGTDLVEWQLR	none	0	340-361	TRUE	10.627	78.22	865.38	3	45.35	2593.32	0	13OCt15_TaC12_KW_i03.18298.18298.3	13OCt15_TaC12_KW_i03_Velos	1	E1BGC1	TaC12	i03	18298	1	0	0
6	E1BGC1	E1BGC1_BOVIN	Uncharacterized protein	1719.62	74.62	1168	52	0		0		80483.2	R|LQVEHPVTEMITGTDLVEWQLR|I	LQ[DEAMID]VEHPVTEMITGTDLVEWQLR	Q341[DEAMID]	1	340-361	TRUE	10.559	41.182	865.74	3	44.98	2594.3	0	13OCt15_TaC12_KW_i02.18125.18125.3	13OCt15_TaC12_KW_i02_Velos	1	E1BGC1	TaC12	i02	18125	1	0	0
6	E1BGC1	E1BGC1_BOVIN	Uncharacterized protein	1719.62	74.62	1168	52	0		0		80483.2	R|LQVEHPVTEMITGTDLVEWQLR|I	LQVEHPVTEM[Oxidation_M]ITGTDLVEWQLR	M349[Oxidation_M]	1	340-361	TRUE	10.474	-311.197	871.05	3	38.95	2609.32	0	13OCt15_TaC12_KW_i01.15259.15259.3	13OCt15_TaC12_KW_i01_Velos	1	E1BGC1	TaC12	i01	15259	1	0	0
6	E1BGC1	E1BGC1_BOVIN	Uncharacterized protein	1719.62	74.62	1168	52	0		0		80483.2	R|LQVEHPVTEMITGTDLVEWQLR|I	LQ[DEAMID]VEHPVTEM[Oxidation_M]ITGTDLVEWQLR	Q341[DEAMID] M349[Oxidation_M]	2	340-361	TRUE	10.333	31.313	871.08	3	40.35	2610.3	0	13OCt15_TaC12_KW_i01.15961.15961.3	13OCt15_TaC12_KW_i01_Velos	1	E1BGC1	TaC12	i01	15961	1	0	0
6	E1BGC1	E1BGC1_BOVIN	Uncharacterized protein	1719.62	74.62	1168	52	0		0		80483.2	R|LQVEHPVTEMITGTDLVEWQLR|I	LQ[DEAMID]VEHPVTEM[Oxidation_M]ITGTDLVEWQLR	Q341[DEAMID] M349[Oxidation_M]	2	340-361	TRUE	10.056	-439.704	871.49	3	40.08	2610.3	0	13OCt15_TaC12_KW_i03.15677.15677.3	13OCt15_TaC12_KW_i03_Velos	1	E1BGC1	TaC12	i03	15677	1	0	0
6	E1BGC1	E1BGC1_BOVIN	Uncharacterized protein	1719.62	74.62	1168	52	0		0		80483.2	R|LQVEHPVTEMITGTDLVEWQLR|I	LQ[DEAMID]VEHPVTEM[Oxidation_M]ITGTDLVEWQLR	Q341[DEAMID] M349[Oxidation_M]	2	340-361	TRUE	9.996	77.29	871.04	3	39.27	2610.3	0	13OCt15_TaC12_KW_i03.15267.15267.3	13OCt15_TaC12_KW_i03_Velos	1	E1BGC1	TaC12	i03	15267	1	0	0
6	E1BGC1	E1BGC1_BOVIN	Uncharacterized protein	1719.62	74.62	1168	52	0		0		80483.2	R|LQVEHPVTEMITGTDLVEWQLR|I	LQ[DEAMID]VEHPVTEM[Oxidation_M]ITGTDLVEWQLR	Q341[DEAMID] M349[Oxidation_M]	2	340-361	TRUE	9.828	-3.166	871.11	3	39.77	2610.3	0	13OCt15_TaC12_KW_i01.15673.15673.3	13OCt15_TaC12_KW_i01_Velos	1	E1BGC1	TaC12	i01	15673	1	0	0
6	E1BGC1	E1BGC1_BOVIN	Uncharacterized protein	1719.62	74.62	1168	52	0		0		80483.2	R|LQVEHPVTEMITGTDLVEWQLR|I	LQVEHPVTEMITGTDLVEWQLR	none	0	340-361	TRUE	9.767	-372.806	865.77	3	44.5	2593.32	0	13OCt15_TaC12_KW_i01.18064.18064.3	13OCt15_TaC12_KW_i01_Velos	1	E1BGC1	TaC12	i01	18064	1	0	0
6	E1BGC1	E1BGC1_BOVIN	Uncharacterized protein	1719.62	74.62	1168	52	0		0		80483.2	R|LQVEHPVTEMITGTDLVEWQLR|I	LQ[DEAMID]VEHPVTEMITGTDLVEWQLR	Q341[DEAMID]	1	340-361	TRUE	9.539	-178.5	865.93	3	45.12	2594.3	0	13OCt15_TaC12_KW_i03.18182.18182.3	13OCt15_TaC12_KW_i03_Velos	1	E1BGC1	TaC12	i03	18182	1	0	0
6	E1BGC1	E1BGC1_BOVIN	Uncharacterized protein	1719.62	74.62	1168	52	0		0		80483.2	R|LQVEHPVTEMITGTDLVEWQLR|I	LQVEHPVTEM[Oxidation_M]ITGTDLVEWQLR	M349[Oxidation_M]	1	340-361	TRUE	9.506	-552.432	871.26	3	40.67	2609.32	0	13OCt15_TaC12_KW_i03.15967.15967.3	13OCt15_TaC12_KW_i03_Velos	1	E1BGC1	TaC12	i03	15967	1	0	0
6	E1BGC1	E1BGC1_BOVIN	Uncharacterized protein	1719.62	74.62	1168	52	0		0		80483.2	R|LQVEHPVTEMITGTDLVEWQLR|I	LQVEHPVTEM[Oxidation_M]ITGTDLVEWQLR	M349[Oxidation_M]	1	340-361	TRUE	9.503	-667.264	871.36	3	38.77	2609.32	0	13OCt15_TaC12_KW_i01.15161.15161.3	13OCt15_TaC12_KW_i01_Velos	1	E1BGC1	TaC12	i01	15161	1	0	0
6	E1BGC1	E1BGC1_BOVIN	Uncharacterized protein	1719.62	74.62	1168	52	0		0		80483.2	R|LQVEHPVTEMITGTDLVEWQLR|I	LQ[DEAMID]VEHPVTEMITGTDLVEWQLR	Q341[DEAMID]	1	340-361	TRUE	9.393	-525.169	866.23	3	45.32	2594.3	0	13OCt15_TaC12_KW_i03.18285.18285.3	13OCt15_TaC12_KW_i03_Velos	1	E1BGC1	TaC12	i03	18285	1	0	0
6	E1BGC1	E1BGC1_BOVIN	Uncharacterized protein	1719.62	74.62	1168	52	0		0		80483.2	R|LQVEHPVTEMITGTDLVEWQLR|I	LQVEHPVTEM[Oxidation_M]ITGTDLVEWQLR	M349[Oxidation_M]	1	340-361	TRUE	9.37	-483.519	871.2	3	40.47	2609.32	0	13OCt15_TaC12_KW_i03.15870.15870.3	13OCt15_TaC12_KW_i03_Velos	1	E1BGC1	TaC12	i03	15870	1	0	0
6	E1BGC1	E1BGC1_BOVIN	Uncharacterized protein	1719.62	74.62	1168	52	0		0		80483.2	R|LQVEHPVTEMITGTDLVEWQLR|I	LQVEHPVTEM[Oxidation_M]ITGTDLVEWQLR	M349[Oxidation_M]	1	340-361	TRUE	9.232	-426.085	871.15	3	39.88	2609.32	0	13OCt15_TaC12_KW_i03.15576.15576.3	13OCt15_TaC12_KW_i03_Velos	1	E1BGC1	TaC12	i03	15576	1	0	0
6	E1BGC1	E1BGC1_BOVIN	Uncharacterized protein	1719.62	74.62	1168	52	0		0		80483.2	R|LQVEHPVTEMITGTDLVEWQLR|I	LQ[DEAMID]VEHPVTEMITGTDLVEWQLR	Q341[DEAMID]	1	340-361	TRUE	9.193	411.391	865.42	3	44.68	2594.3	0	13OCt15_TaC12_KW_i01.18163.18163.3	13OCt15_TaC12_KW_i01_Velos	1	E1BGC1	TaC12	i01	18163	1	0	0
6	E1BGC1	E1BGC1_BOVIN	Uncharacterized protein	1719.62	74.62	1168	52	0		0		80483.2	R|LQVEHPVTEMITGTDLVEWQLR|I	LQ[DEAMID]VEHPVTEM[Oxidation_M]ITGTDLVEWQLR	Q341[DEAMID] M349[Oxidation_M]	2	340-361	TRUE	8.968	-497.115	871.54	3	39.72	2610.3	0	13OCt15_TaC12_KW_i03.15490.15490.3	13OCt15_TaC12_KW_i03_Velos	1	E1BGC1	TaC12	i03	15490	1	0	0
6	E1BGC1	E1BGC1_BOVIN	Uncharacterized protein	1719.62	74.62	1168	52	0		0		80483.2	R|LQVEHPVTEMITGTDLVEWQLR|I	LQ[DEAMID]VEHPVTEMITGTDLVEWQLR	Q341[DEAMID]	1	340-361	TRUE	8.901	-190.059	865.94	3	45.83	2594.3	0	13OCt15_TaC12_KW_i02.18553.18553.3	13OCt15_TaC12_KW_i02_Velos	1	E1BGC1	TaC12	i02	18553	1	0	0
6	E1BGC1	E1BGC1_BOVIN	Uncharacterized protein	1719.62	74.62	1168	52	0		0		80483.2	R|LQVEHPVTEMITGTDLVEWQLR|I	LQ[DEAMID]VEHPVTEM[Oxidation_M]ITGTDLVEWQLR	Q341[DEAMID] M349[Oxidation_M]	2	340-361	TRUE	8.853	-72.119	871.17	3	40.1	2610.3	0	13OCt15_TaC12_KW_i01.15842.15842.3	13OCt15_TaC12_KW_i01_Velos	1	E1BGC1	TaC12	i01	15842	1	0	0
6	E1BGC1	E1BGC1_BOVIN	Uncharacterized protein	1719.62	74.62	1168	52	0		0		80483.2	R|LQVEHPVTEMITGTDLVEWQLR|I	LQVEHPVTEMITGTDLVEWQLR	none	0	340-361	TRUE	8.658	-615.497	865.98	3	45.42	2593.32	0	13OCt15_TaC12_KW_i01.18536.18536.3	13OCt15_TaC12_KW_i01_Velos	1	E1BGC1	TaC12	i01	18536	1	0	0
6	E1BGC1	E1BGC1_BOVIN	Uncharacterized protein	1719.62	74.62	1168	52	0		0		80483.2	R|LQVEHPVTEMITGTDLVEWQLR|I	LQ[DEAMID]VEHPVTEM[Oxidation_M]ITGTDLVEWQLR	Q341[DEAMID] M349[Oxidation_M]	2	340-361	TRUE	8.567	-405.255	871.46	3	40.03	2610.3	0	13OCt15_TaC12_KW_i02.15659.15659.3	13OCt15_TaC12_KW_i02_Velos	1	E1BGC1	TaC12	i02	15659	1	0	0
6	E1BGC1	E1BGC1_BOVIN	Uncharacterized protein	1719.62	74.62	1168	52	0		0		80483.2	R|LQVEHPVTEMITGTDLVEWQLR|I	LQ[DEAMID]VEHPVTEM[Oxidation_M]ITGTDLVEWQLR	Q341[DEAMID] M349[Oxidation_M]	2	340-361	TRUE	8.503	-370.803	871.43	3	40.5	2610.3	0	13OCt15_TaC12_KW_i02.15888.15888.	13OCt15_TaC12_KW_i02_Velos	1	E1BGC1	TaC12	i02	15888	1	0	0
6	E1BGC1	E1BGC1_BOVIN	Uncharacterized protein	1719.62	74.62	1168	52	0		0		80483.2	R|LQVEHPVTEMITGTDLVEWQLR|I	LQ[DEAMID]VEHPVTEM[Oxidation_M]ITGTDLVEWQLR	Q341[DEAMID] M349[Oxidation_M]	2	340-361	TRUE	8.411	-428.221	871.48	3	41.65	2610.3	0	13OCt15_TaC12_KW_i03.16450.16450.	13OCt15_TaC12_KW_i03_Velos	1	E1BGC1	TaC12	i03	16450	1	0	0
6	E1BGC1	E1BGC1_BOVIN	Uncharacterized protein	1719.62	74.62	1168	52	0		0		80483.2	R|LQVEHPVTEMITGTDLVEWQLR|I	LQ[DEAMID]VEHPVTEMITGTDLVEWQLR	Q341[DEAMID]	1	340-361	TRUE	8.093	-571.374	866.27	3	45.85	2594.3	0	13OCt15_TaC12_KW_i01.18759.18759.3	13OCt15_TaC12_KW_i01_Velos	1	E1BGC1	TaC12	i01	18759	1	0	0
6	E1BGC1	E1BGC1_BOVIN	Uncharacterized protein	1719.62	74.62	1168	52	0		0		80483.2	R|LQVEHPVTEMITGTDLVEWQLR|I	LQ[DEAMID]VEHPVTEM[Oxidation_M]ITGTDLVEWQLR	Q341[DEAMID] M349[Oxidation_M]	2	340-361	TRUE	8.076	-209.995	871.29	3	44.43	2610.3	0	13OCt15_TaC12_KW_i02.17854.17854.3	13OCt15_TaC12_KW_i02_Velos	1	E1BGC1	TaC12	i02	17854	1	0	0
6	E1BGC1	E1BGC1_BOVIN	Uncharacterized protein	1719.62	74.62	1168	52	0		0		80483.2	R|LQVEHPVTEMITGTDLVEWQLR|I	LQ[DEAMID]VEHPVTEM[Oxidation_M]ITGTDLVEWQLR	Q341[DEAMID] M349[Oxidation_M]	2	340-361	TRUE	7.886	-164.041	871.25	3	41.5	2610.3	0	13OCt15_TaC12_KW_i01.16543.16543.	13OCt15_TaC12_KW_i01_Velos	1	E1BGC1	TaC12	i01	16543	1	0	0
6	E1BGC1	E1BGC1_BOVIN	Uncharacterized protein	1719.62	74.62	1168	52	0		0		80483.2	R|LQVEHPVTEMITGTDLVEWQLR|I	LQ[DEAMID]VEHPVTEM[Oxidation_M]ITGTDLVEWQLR	Q341[DEAMID] M349[Oxidation_M]	2	340-361	TRUE	7.491	-95.101	871.19	3	41.85	2610.3	0	13OCt15_TaC12_KW_i02.16564.16564.	13OCt15_TaC12_KW_i02_Velos	1	E1BGC1	TaC12	i02	16564	1	0	0
6	E1BGC1	E1BGC1_BOVIN	Uncharacterized protein	1719.62	74.62	1168	52	0		0		80483.2	R|LQVEHPVTEMITGTDLVEWQLR|I	LQVEHPVTEM[Oxidation_M]ITGTDLVEWQLR	M349[Oxidation_M]	1	340-361	TRUE	7.458	-609.851	871.31	3	43.07	2609.32	0	13OCt15_TaC12_KW_i03.17158.17158.3	13OCt15_TaC12_KW_i03_Velos	1	E1BGC1	TaC12	i03	17158	1	0	0
6	E1BGC1	E1BGC1_BOVIN	Uncharacterized protein	1719.62	74.62	1168	52	0		0		80483.2	R|NSMHVDMADEAYLIGPAPSQQSYLSMEK|I	NSMHVDMADEAYLIGPAPSQQSYLSMEK	none	0	85-112	TRUE	12.346	-57.661	1038.2	3	37.52	3111.4	0	13OCt15_TaC12_KW_i01.14525.14525.3	13OCt15_TaC12_KW_i01_Velos	1	E1BGC1	TaC12	i01	14525	1	1	1
6	E1BGC1	E1BGC1_BOVIN	Uncharacterized protein	1719.62	74.62	1168	52	0		0		80483.2	R|NSMHVDMADEAYLIGPAPSQQSYLSMEK|I	NSMHVDMADEAYLIGPAPSQQ[DEAMID]SYLSMEK	Q105[DEAMID]	1	85-112	TRUE	11.506	-213.75	1038.69	3	37.6	3112.38	0	13OCt15_TaC12_KW_i02.14424.14424.3	13OCt15_TaC12_KW_i02_Velos	1	E1BGC1	TaC12	i02	14424	1	0	0
6	E1BGC1	E1BGC1_BOVIN	Uncharacterized protein	1719.62	74.62	1168	52	0		0		80483.2	R|NSMHVDMADEAYLIGPAPSQQSYLSMEK|I	NSMHVDMADEAYLIGPAPSQQ[DEAMID]SYLSMEK	Q105[DEAMID]	1	85-112	TRUE	11.407	-233.02	1038.71	3	37.42	3112.38	0	13OCt15_TaC12_KW_i03.14319.14319.3	13OCt15_TaC12_KW_i03_Velos	1	E1BGC1	TaC12	i03	14319	1	0	0
6	E1BGC1	E1BGC1_BOVIN	Uncharacterized protein	1719.62	74.62	1168	52	0		0		80483.2	R|NSMHVDMADEAYLIGPAPSQQSYLSMEK|I	NSMHVDMADEAYLIGPAPSQQ[DEAMID]SYLSMEK	Q105[DEAMID]	1	85-112	TRUE	11.339	-252.288	1038.73	3	37.35	3112.38	0	13OCt15_TaC12_KW_i01.14444.14444.3	13OCt15_TaC12_KW_i01_Velos	1	E1BGC1	TaC12	i01	14444	1	0	0
6	E1BGC1	E1BGC1_BOVIN	Uncharacterized protein	1719.62	74.62	1168	52	0		0		80483.2	R|NSMHVDMADEAYLIGPAPSQQSYLSMEK|I	NSMHVDMADEAYLIGPAPSQQ[DEAMID]SYLSMEK	Q105[DEAMID]	1	85-112	TRUE	10.16	-252.288	1038.73	3	37.85	3112.38	0	13OCt15_TaC12_KW_i02.14550.14550.3	13OCt15_TaC12_KW_i02_Velos	1	E1BGC1	TaC12	i02	14550	1	0	0
6	E1BGC1	E1BGC1_BOVIN	Uncharacterized protein	1719.62	74.62	1168	52	0		0		80483.2	R|NSMHVDMADEAYLIGPAPSQQSYLSMEK|I	NSMHVDMADEAYLIGPAPSQQ[DEAMID]SYLSMEK	Q105[DEAMID]	1	85-112	TRUE	9.555	-49.932	1038.52	3	37.7	3112.38	0	13OCt15_TaC12_KW_i01.14624.14624.3	13OCt15_TaC12_KW_i01_Velos	1	E1BGC1	TaC12	i01	14624	1	0	0
6	E1BGC1	E1BGC1_BOVIN	Uncharacterized protein	1719.62	74.62	1168	52	0		0		80483.2	R|NSMHVDMADEAYLIGPAPSQQSYLSMEK|I	NSMHVDMADEAYLIGPAPSQQSYLSM[Oxidation_M]EK	M110[Oxidation_M]	1	85-112	TRUE	8.417	-190.063	1043.67	3	35.22	3127.39	0	13OCt15_TaC12_KW_i03.13193.13193.3	13OCt15_TaC12_KW_i03_Velos	1	E1BGC1	TaC12	i03	13193	1	0	0
6	E1BGC1	E1BGC1_BOVIN	Uncharacterized protein	1719.62	74.62	1168	52	0		0		80483.2	R|QGDEVSMHYDPMIAK|L	Q[DEAMID]GDEVSMHYDPMIAK	Q422[DEAMID]	1	422-436	TRUE	11.292	160.006	861.241	2	24.55	1720.74	0	13OCt15_TaC12_KW_i02.7781.7781.2	13OCt15_TaC12_KW_i02_Velos	1	E1BGC1	TaC12	i02	7781	1	1	1
6	E1BGC1	E1BGC1_BOVIN	Uncharacterized protein	1719.62	74.62	1168	52	0		0		80483.2	R|QGDEVSMHYDPMIAK|L	QGDEVSMHYDPMIAK	none	0	422-436	TRUE	10.977	-398.621	861.23	2	24.05	1719.76	0	13OCt15_TaC12_KW_i03.7525.7525.2	13OCt15_TaC12_KW_i03_Velos	1	E1BGC1	TaC12	i03	7525	1	0	0
6	E1BGC1	E1BGC1_BOVIN	Uncharacterized protein	1719.62	74.62	1168	52	0		0		80483.2	R|QGDEVSMHYDPMIAK|L	QGDEVSMHYDPMIAK	none	0	422-436	TRUE	10.718	43.144	860.85	2	24.25	1719.76	0	13OCt15_TaC12_KW_i03.7625.7625.2	13OCt15_TaC12_KW_i03_Velos	1	E1BGC1	TaC12	i03	7625	1	0	0
6	E1BGC1	E1BGC1_BOVIN	Uncharacterized protein	1719.62	74.62	1168	52	0		0		80483.2	R|QGDEVSMHYDPMIAK|L	QGDEVSMHYDPMIAK	none	0	422-436	TRUE	10.344	-421.861	861.25	2	24.4	1719.76	0	13OCt15_TaC12_KW_i02.7705.7705.2	13OCt15_TaC12_KW_i02_Velos	1	E1BGC1	TaC12	i02	7705	1	0	0
6	E1BGC1	E1BGC1_BOVIN	Uncharacterized protein	1719.62	74.62	1168	52	0		0		80483.2	R|QGDEVSMHYDPMIAK|L	QGDEVSMHYDPMIAK	none	0	422-436	TRUE	10.13	47.716	860.846	2	24.25	1719.76	0	13OCt15_TaC12_KW_i03.7620.7620.2	13OCt15_TaC12_KW_i03_Velos	1	E1BGC1	TaC12	i03	7620	1	0	0
6	E1BGC1	E1BGC1_BOVIN	Uncharacterized protein	1719.62	74.62	1168	52	0		0		80483.2	R|QGDEVSMHYDPMIAK|L	Q[DEAMID]GDEVSMHYDPMIAK	Q422[DEAMID]	1	422-436	TRUE	9.947	526.594	860.926	2	24.2	1720.74	0	13OCt15_TaC12_KW_i01.7705.7705.2	13OCt15_TaC12_KW_i01_Velos	1	E1BGC1	TaC12	i01	7705	1	0	0
6	E1BGC1	E1BGC1_BOVIN	Uncharacterized protein	1719.62	74.62	1168	52	0		0		80483.2	R|QGDEVSMHYDPMIAK|L	QGDEVSMHYDPMIAK	none	0	422-436	TRUE	9.22	-402.144	861.233	2	24.28	1719.76	0	13OCt15_TaC12_KW_i03.7644.7644.2	13OCt15_TaC12_KW_i03_Velos	1	E1BGC1	TaC12	i03	7644	1	0	0
6	E1BGC1	E1BGC1_BOVIN	Uncharacterized protein	1719.62	74.62	1168	52	0		0		80483.2	R|QGDEVSMHYDPMIAK|L	QGDEVSMHYDPMIAK	none	0	422-436	TRUE	9.083	-696.429	574.66	3	24.55	1719.76	0	13OCt15_TaC12_KW_i02.7782.7782.3	13OCt15_TaC12_KW_i02_Velos	1	E1BGC1	TaC12	i02	7782	1	0	0
6	E1BGC1	E1BGC1_BOVIN	Uncharacterized protein	1719.62	74.62	1168	52	0		0		80483.2	R|QGDEVSMHYDPMIAK|L	Q[DEAMID]GDEVSMHYDPMIAK	Q422[DEAMID]	1	422-436	TRUE	8.831	-117.264	861.48	2	24.03	1720.74	0	13OCt15_TaC12_KW_i01.7616.7616.2	13OCt15_TaC12_KW_i01_Velos	1	E1BGC1	TaC12	i01	7616	1	0	0
6	E1BGC1	E1BGC1_BOVIN	Uncharacterized protein	1719.62	74.62	1168	52	0		0		80483.2	R|QGDEVSMHYDPMIAK|L	QGDEVSMHYDPMIAK	none	0	422-436	TRUE	7.887	-557.05	574.58	3	24.08	1719.76	0	13OCt15_TaC12_KW_i01.7638.7638.3	13OCt15_TaC12_KW_i01_Velos	1	E1BGC1	TaC12	i01	7638	1	0	0
6	E1BGC1	E1BGC1_BOVIN	Uncharacterized protein	1719.62	74.62	1168	52	0		0		80483.2	R|QGDEVSMHYDPMIAK|L	QGDEVSMHYDPMIAK	none	0	422-436	TRUE	7.802	-138.678	574.34	3	24.38	1719.76	0	13OCt15_TaC12_KW_i02.7697.7697.3	13OCt15_TaC12_KW_i02_Velos	1	E1BGC1	TaC12	i02	7697	1	0	0
6	E1BGC1	E1BGC1_BOVIN	Uncharacterized protein	1719.62	74.62	1168	52	0		0		80483.2	R|QGDEVSMHYDPMIAK|L	Q[DEAMID]GDEVSMHYDPMIAK	Q422[DEAMID]	1	422-436	TRUE	7.67	642.853	574.22	3	24.27	1720.74	0	13OCt15_TaC12_KW_i01.7733.7733.3	13OCt15_TaC12_KW_i01_Velos	1	E1BGC1	TaC12	i01	7733	1	0	0
6	E1BGC1	E1BGC1_BOVIN	Uncharacterized protein	1719.62	74.62	1168	52	0		0		80483.2	R|QGDEVSMHYDPMIAK|L	Q[DEAMID]GDEVSMHYDPMIAK	Q422[DEAMID]	1	422-436	TRUE	7.517	-211.797	574.71	3	24.07	1720.74	0	13OCt15_TaC12_KW_i03.7528.7528.3	13OCt15_TaC12_KW_i03_Velos	1	E1BGC1	TaC12	i03	7528	1	0	0
6	E1BGC1	E1BGC1_BOVIN	Uncharacterized protein	1719.62	74.62	1168	52	0		0		80483.2	R|QYNIVGLHTNIDFLLSLSGHPEFEAGNVHTDFIAQHR|K	QYNIVGLHTN[DEAMID]IDFLLSLSGHPEFEAGNVHTDFIAQHR	N466[DEAMID]	1	457-493	TRUE	13.081	-168.763	1397.93	3	48.78	4190.06	0	13OCt15_TaC12_KW_i02.20020.20020.3	13OCt15_TaC12_KW_i02_Velos	1	E1BGC1	TaC12	i02	20020	1	1	1
6	E1BGC1	E1BGC1_BOVIN	Uncharacterized protein	1719.62	74.62	1168	52	0		0		80483.2	R|QYNIVGLHTNIDFLLSLSGHPEFEAGNVHTDFIAQHR|K	QYNIVGLHTNIDFLLSLSGHPEFEAGN[DEAMID]VHTDFIAQHR	N483[DEAMID]	1	457-493	TRUE	12.297	-204.548	1397.98	3	48.37	4190.06	0	13OCt15_TaC12_KW_i01.20025.20025.3	13OCt15_TaC12_KW_i01_Velos	1	E1BGC1	TaC12	i01	20025	1	0	0
6	E1BGC1	E1BGC1_BOVIN	Uncharacterized protein	1719.62	74.62	1168	52	0		0		80483.2	R|QYNIVGLHTNIDFLLSLSGHPEFEAGNVHTDFIAQHR|K	QYNIVGLHTNIDFLLSLSGHPEFEAGN[DEAMID]VHTDFIAQHR	N483[DEAMID]	1	457-493	TRUE	8.342	-132.975	1397.88	3	48.6	4190.06	0	13OCt15_TaC12_KW_i02.19928.19928.3	13OCt15_TaC12_KW_i02_Velos	1	E1BGC1	TaC12	i02	19928	1	0	0
6	E1BGC1	E1BGC1_BOVIN	Uncharacterized protein	1719.62	74.62	1168	52	0		0		80483.2	R|QYNIVGLHTNIDFLLSLSGHPEFEAGNVHTDFIAQHR|K	QYNIVGLHTNIDFLLSLSGHPEFEAGNVHTDFIAQHR	none	0	457-493	TRUE	7.936	388.311	1047.87	4	48.33	4189.08	0	13OCt15_TaC12_KW_i01.20008.20008.4	13OCt15_TaC12_KW_i01_Velos	1	E1BGC1	TaC12	i01	20008	1	0	0
6	E1BGC1	E1BGC1_BOVIN	Uncharacterized protein	1719.62	74.62	1168	52	0		0		80483.2	R|QYNIVGLHTNIDFLLSLSGHPEFEAGNVHTDFIAQHRK|E	QYNIVGLHTNIDFLLSLSGHPEFEAGN[DEAMID]VHTDFIAQHRK	N483[DEAMID]	1	457-494	TRUE	8.04	-142.403	1080.7	4	46.8	4318.16	1	13OCt15_TaC12_KW_i02.19033.19033.4	13OCt15_TaC12_KW_i02_Velos	1	E1BGC1	TaC12	i02	19033	1	1	1
6	E1BGC1	E1BGC1_BOVIN	Uncharacterized protein	1719.62	74.62	1168	52	0		0		80483.2	R|QYNIVGLHTNIDFLLSLSGHPEFEAGNVHTDFIAQHRK|E	QYNIVGLHTN[DEAMID]IDFLLSLSGHPEFEAGNVHTDFIAQHRK	N466[DEAMID]	1	457-494	TRUE	7.744	-401.632	1080.98	4	46.18	4318.16	1	13OCt15_TaC12_KW_i03.18721.18721.4	13OCt15_TaC12_KW_i03_Velos	1	E1BGC1	TaC12	i03	18721	1	0	0
6	E1BGC1	E1BGC1_BOVIN	Uncharacterized protein	1719.62	74.62	1168	52	0		0		80483.2	R|RLNICYSR|N	RLNIC[Cys_CAM]YSR	C548[Cys_CAM]	1	544-551	TRUE	9.895	-495.414	541.55	2	15.72	1080.55	1	13OCt15_TaC12_KW_i03.3199.3199.2	13OCt15_TaC12_KW_i03_Velos	1	E1BGC1	TaC12	i03	3199	1	1	1
6	E1BGC1	E1BGC1_BOVIN	Uncharacterized protein	1719.62	74.62	1168	52	0		0		80483.2	R|RLNICYSR|N	RLNIC[Cys_CAM]YSR	C548[Cys_CAM]	1	544-551	TRUE	9.432	-458.432	541.53	2	15.73	1080.55	1	13OCt15_TaC12_KW_i02.3198.3198.2	13OCt15_TaC12_KW_i02_Velos	1	E1BGC1	TaC12	i02	3198	1	0	0
6	E1BGC1	E1BGC1_BOVIN	Uncharacterized protein	1719.62	74.62	1168	52	0		0		80483.2	R|RLNICYSR|N	RLNIC[Cys_CAM]YSR	C548[Cys_CAM]	1	544-551	TRUE	8.981	-717.254	541.67	2	15.55	1080.55	1	13OCt15_TaC12_KW_i03.3105.3105.2	13OCt15_TaC12_KW_i03_Velos	1	E1BGC1	TaC12	i03	3105	1	0	0
6	E1BGC1	E1BGC1_BOVIN	Uncharacterized protein	1719.62	74.62	1168	52	0		0		80483.2	R|RLNICYSR|N	RLNIC[Cys_CAM]YSR	C548[Cys_CAM]	1	544-551	TRUE	8.486	-439.939	541.52	2	15.63	1080.55	1	13OCt15_TaC12_KW_i01.3192.3192.2	13OCt15_TaC12_KW_i01_Velos	1	E1BGC1	TaC12	i01	3192	1	0	0
6	E1BGC1	E1BGC1_BOVIN	Uncharacterized protein	1719.62	74.62	1168	52	0		0		80483.2	R|SEKEFQEQLESAR|R	SEKEFQEQLESAR	none	0	220-232	TRUE	11.671	-732.261	791.46	2	18.8	1579.75	1	13OCt15_TaC12_KW_i02.4802.4802.2	13OCt15_TaC12_KW_i02_Velos	1	E1BGC1	TaC12	i02	4802	1	1	1
6	E1BGC1	E1BGC1_BOVIN	Uncharacterized protein	1719.62	74.62	1168	52	0		0		80483.2	R|SEKEFQEQLESAR|R	SEKEFQEQLESAR	none	0	220-232	TRUE	11.181	-466.714	791.25	2	18.97	1579.75	1	13OCt15_TaC12_KW_i02.4888.4888.2	13OCt15_TaC12_KW_i02_Velos	1	E1BGC1	TaC12	i02	4888	1	0	0
6	E1BGC1	E1BGC1_BOVIN	Uncharacterized protein	1719.62	74.62	1168	52	0		0		80483.2	R|SEKEFQEQLESAR|R	SEKEFQEQLESAR	none	0	220-232	TRUE	10.948	-517.306	791.29	2	18.7	1579.75	1	13OCt15_TaC12_KW_i03.4763.4763.2	13OCt15_TaC12_KW_i03_Velos	1	E1BGC1	TaC12	i03	4763	1	0	0
6	E1BGC1	E1BGC1_BOVIN	Uncharacterized protein	1719.62	74.62	1168	52	0		0		80483.2	R|SEKEFQEQLESAR|R	SEKEFQEQLESAR	none	0	220-232	TRUE	10.699	-441.417	791.23	2	18.72	1579.75	1	13OCt15_TaC12_KW_i01.4827.4827.2	13OCt15_TaC12_KW_i01_Velos	1	E1BGC1	TaC12	i01	4827	1	0	0
6	E1BGC1	E1BGC1_BOVIN	Uncharacterized protein	1719.62	74.62	1168	52	0		0		80483.2	R|SEKEFQEQLESAR|R	SEKEFQ[DEAMID]EQLESAR	Q225[DEAMID]	1	220-232	TRUE	10.069	204.785	527.81	3	18.45	1580.73	1	13OCt15_TaC12_KW_i01.4687.4687.3	13OCt15_TaC12_KW_i01_Velos	1	E1BGC1	TaC12	i01	4687	1	0	0
6	E1BGC1	E1BGC1_BOVIN	Uncharacterized protein	1719.62	74.62	1168	52	0		0		80483.2	R|SEKEFQEQLESAR|R	SEKEFQEQ[DEAMID]LESAR	Q227[DEAMID]	1	220-232	TRUE	9.882	299.726	527.76	3	18.85	1580.73	1	13OCt15_TaC12_KW_i01.4893.4893.3	13OCt15_TaC12_KW_i01_Velos	1	E1BGC1	TaC12	i01	4893	1	0	0
6	E1BGC1	E1BGC1_BOVIN	Uncharacterized protein	1719.62	74.62	1168	52	0		0		80483.2	R|SEKEFQEQLESAR|R	SEKEFQEQLESAR	none	0	220-232	TRUE	9.776	-605.828	791.36	2	18.53	1579.75	1	13OCt15_TaC12_KW_i01.4726.4726.2	13OCt15_TaC12_KW_i01_Velos	1	E1BGC1	TaC12	i01	4726	1	0	0
6	E1BGC1	E1BGC1_BOVIN	Uncharacterized protein	1719.62	74.62	1168	52	0		0		80483.2	R|SEKEFQEQLESAR|R	SEKEFQEQLESAR	none	0	220-232	TRUE	9.77	-365.517	791.17	2	18.53	1579.75	1	13OCt15_TaC12_KW_i03.4675.4675.2	13OCt15_TaC12_KW_i03_Velos	1	E1BGC1	TaC12	i03	4675	1	0	0
6	E1BGC1	E1BGC1_BOVIN	Uncharacterized protein	1719.62	74.62	1168	52	0		0		80483.2	R|SEKEFQEQLESAR|R	SEKEFQ[DEAMID]EQLESAR	Q225[DEAMID]	1	220-232	TRUE	9.369	130.567	791.27	2	18.9	1580.73	1	13OCt15_TaC12_KW_i03.4864.4864.2	13OCt15_TaC12_KW_i03_Velos	1	E1BGC1	TaC12	i03	4864	1	0	0
6	E1BGC1	E1BGC1_BOVIN	Uncharacterized protein	1719.62	74.62	1168	52	0		0		80483.2	R|SEKEFQEQLESAR|R	SEKEFQEQLESAR	none	0	220-232	TRUE	9.322	-569.612	527.89	3	18.65	1579.75	1	13OCt15_TaC12_KW_i01.4789.4789.3	13OCt15_TaC12_KW_i01_Velos	1	E1BGC1	TaC12	i01	4789	1	0	0
6	E1BGC1	E1BGC1_BOVIN	Uncharacterized protein	1719.62	74.62	1168	52	0		0		80483.2	R|SEKEFQEQLESAR|R	SEKEFQEQ[DEAMID]LESAR	Q227[DEAMID]	1	220-232	TRUE	9.244	-117.878	527.98	3	18.6	1580.73	1	13OCt15_TaC12_KW_i03.4710.4710.3	13OCt15_TaC12_KW_i03_Velos	1	E1BGC1	TaC12	i03	4710	1	0	0
6	E1BGC1	E1BGC1_BOVIN	Uncharacterized protein	1719.62	74.62	1168	52	0		0		80483.2	R|SEKEFQEQLESAR|R	SEKEFQEQLESAR	none	0	220-232	TRUE	9.189	-531.673	527.87	3	18.92	1579.75	1	13OCt15_TaC12_KW_i02.4863.4863.3	13OCt15_TaC12_KW_i02_Velos	1	E1BGC1	TaC12	i02	4863	1	0	0
6	E1BGC1	E1BGC1_BOVIN	Uncharacterized protein	1719.62	74.62	1168	52	0		0		80483.2	R|SEKEFQEQLESARR|E	SEKEFQEQLESARR	none	0	220-233	TRUE	7.593	-23.542	579.637	3	17.15	1735.85	2	13OCt15_TaC12_KW_i02.3938.3938.3	13OCt15_TaC12_KW_i02_Velos	1	E1BGC1	TaC12	i02	3938	1	1	1
6	E1BGC1	E1BGC1_BOVIN	Uncharacterized protein	1719.62	74.62	1168	52	0		0		80483.2	R|SEKEFQEQLESARR|E	SEKEFQEQLESARR	none	0	220-233	TRUE	7.409	613.029	868.4	2	16.87	1735.85	2	13OCt15_TaC12_KW_i03.3801.3801.2	13OCt15_TaC12_KW_i03_Velos	1	E1BGC1	TaC12	i03	3801	1	0	0
6	E1BGC1	E1BGC1_BOVIN	Uncharacterized protein	1719.62	74.62	1168	52	0		0		80483.2	R|TIGYPVMIK|A	TIGYPVMIK	none	0	197-205	TRUE	9.21	-546.118	511.57	2	27.27	1020.57	0	13OCt15_TaC12_KW_i01.9283.9283.2	13OCt15_TaC12_KW_i01_Velos	1	E1BGC1	TaC12	i01	9283	1	1	1
6	E1BGC1	E1BGC1_BOVIN	Uncharacterized protein	1719.62	74.62	1168	52	0		0		80483.2	R|TIGYPVMIK|A	TIGYPVMIK	none	0	197-205	TRUE	8.731	-467.81	511.53	2	27.5	1020.57	0	13OCt15_TaC12_KW_i02.9284.9284.2	13OCt15_TaC12_KW_i02_Velos	1	E1BGC1	TaC12	i02	9284	1	0	0
6	E1BGC1	E1BGC1_BOVIN	Uncharacterized protein	1719.62	74.62	1168	52	0		0		80483.2	R|TIGYPVMIK|A	TIGYPVMIK	none	0	197-205	TRUE	8.641	-592.011	511.593	2	27.68	1020.57	0	13OCt15_TaC12_KW_i02.9374.9374.2	13OCt15_TaC12_KW_i02_Velos	1	E1BGC1	TaC12	i02	9374	1	0	0
6	E1BGC1	E1BGC1_BOVIN	Uncharacterized protein	1719.62	74.62	1168	52	0		0		80483.2	R|TIGYPVMIK|A	TIGYPVMIK	none	0	197-205	TRUE	8.539	-628.567	511.612	2	27.45	1020.57	0	13OCt15_TaC12_KW_i01.9379.9379.2	13OCt15_TaC12_KW_i01_Velos	1	E1BGC1	TaC12	i01	9379	1	0	0
6	E1BGC1	E1BGC1_BOVIN	Uncharacterized protein	1719.62	74.62	1168	52	0		0		80483.2	R|TIGYPVMIK|A	TIGYPVMIK	none	0	197-205	TRUE	8.346	-526.598	511.56	2	27.15	1020.57	0	13OCt15_TaC12_KW_i03.9102.9102.2	13OCt15_TaC12_KW_i03_Velos	1	E1BGC1	TaC12	i03	9102	1	0	0
6	E1BGC1	E1BGC1_BOVIN	Uncharacterized protein	1719.62	74.62	1168	52	0		0		80483.2	R|TIGYPVMIK|A	TIGYPVMIK	none	0	197-205	TRUE	8.336	-506.966	511.55	2	27.87	1020.57	0	13OCt15_TaC12_KW_i02.9467.9467.2	13OCt15_TaC12_KW_i02_Velos	1	E1BGC1	TaC12	i02	9467	1	0	0
6	E1BGC1	E1BGC1_BOVIN	Uncharacterized protein	1719.62	74.62	1168	52	0		0		80483.2	R|TIGYPVMIK|A	TIGYPVMIK	none	0	197-205	TRUE	8.332	-487.388	511.54	2	27.53	1020.57	0	13OCt15_TaC12_KW_i03.9299.9299.2	13OCt15_TaC12_KW_i03_Velos	1	E1BGC1	TaC12	i03	9299	1	0	0
6	E1BGC1	E1BGC1_BOVIN	Uncharacterized protein	1719.62	74.62	1168	52	0		0		80483.2	R|YLSSASSGETQGGAVAPMTGTVEK|V	YLSSASSGETQGGAVAPMTGTVEK	none	0	636-659	TRUE	15.329	-186.067	776.85	3	22.53	2327.09	0	13OCt15_TaC12_KW_i03.6759.6759.3	13OCt15_TaC12_KW_i03_Velos	1	E1BGC1	TaC12	i03	6759	1	1	1
6	E1BGC1	E1BGC1_BOVIN	Uncharacterized protein	1719.62	74.62	1168	52	0		0		80483.2	R|YLSSASSGETQGGAVAPMTGTVEK|V	YLSSASSGETQGGAVAPMTGTVEK	none	0	636-659	TRUE	15.172	-382.457	1165	2	22.72	2327.09	0	13OCt15_TaC12_KW_i03.6852.6852.2	13OCt15_TaC12_KW_i03_Velos	1	E1BGC1	TaC12	i03	6852	1	0	0
6	E1BGC1	E1BGC1_BOVIN	Uncharacterized protein	1719.62	74.62	1168	52	0		0		80483.2	R|YLSSASSGETQGGAVAPMTGTVEK|V	YLSSASSGETQGGAVAPMTGTVEK	none	0	636-659	TRUE	14.569	-49.078	776.744	3	22.55	2327.09	0	13OCt15_TaC12_KW_i01.6846.6846.3	13OCt15_TaC12_KW_i01_Velos	1	E1BGC1	TaC12	i01	6846	1	0	0
6	E1BGC1	E1BGC1_BOVIN	Uncharacterized protein	1719.62	74.62	1168	52	0		0		80483.2	R|YLSSASSGETQGGAVAPMTGTVEK|V	YLSSASSGETQGGAVAPMTGTVEK	none	0	636-659	TRUE	13.884	-330.928	1164.94	2	22.93	2327.09	0	13OCt15_TaC12_KW_i03.6960.6960.2	13OCt15_TaC12_KW_i03_Velos	1	E1BGC1	TaC12	i03	6960	1	0	0
6	E1BGC1	E1BGC1_BOVIN	Uncharacterized protein	1719.62	74.62	1168	52	0		0		80483.2	R|YLSSASSGETQGGAVAPMTGTVEK|V	YLSSASSGETQGGAVAPMTGTVEK	none	0	636-659	TRUE	13.715	-109.401	1164.68	2	22.72	2327.09	0	13OCt15_TaC12_KW_i02.6850.6850.2	13OCt15_TaC12_KW_i02_Velos	1	E1BGC1	TaC12	i02	6850	1	0	0
6	E1BGC1	E1BGC1_BOVIN	Uncharacterized protein	1719.62	74.62	1168	52	0		0		80483.2	R|YLSSASSGETQGGAVAPMTGTVEK|V	YLSSASSGETQGGAVAPMTGTVEK	none	0	636-659	TRUE	13.621	-353.567	776.98	3	22.35	2327.09	0	13OCt15_TaC12_KW_i03.6662.6662.3	13OCt15_TaC12_KW_i03_Velos	1	E1BGC1	TaC12	i03	6662	1	0	0
6	E1BGC1	E1BGC1_BOVIN	Uncharacterized protein	1719.62	74.62	1168	52	0		0		80483.2	R|YLSSASSGETQGGAVAPMTGTVEK|V	YLSSASSGETQGGAVAPMTGTVEK	none	0	636-659	TRUE	13.521	-322.339	1164.93	2	22.35	2327.09	0	13OCt15_TaC12_KW_i01.6743.6743.2	13OCt15_TaC12_KW_i01_Velos	1	E1BGC1	TaC12	i01	6743	1	0	0
6	E1BGC1	E1BGC1_BOVIN	Uncharacterized protein	1719.62	74.62	1168	52	0		0		80483.2	R|YLSSASSGETQGGAVAPMTGTVEK|V	YLSSASSGETQGGAVAPMTGTVEK	none	0	636-659	TRUE	13.499	-373.87	1164.99	2	22.35	2327.09	0	13OCt15_TaC12_KW_i03.6658.6658.2	13OCt15_TaC12_KW_i03_Velos	1	E1BGC1	TaC12	i03	6658	1	0	0
6	E1BGC1	E1BGC1_BOVIN	Uncharacterized protein	1719.62	74.62	1168	52	0		0		80483.2	R|YLSSASSGETQGGAVAPMTGTVEK|V	YLSSASSGETQGGAVAPMTGTVEK	none	0	636-659	TRUE	13.202	-511.258	1165.15	2	23.07	2327.09	0	13OCt15_TaC12_KW_i01.7115.7115.2	13OCt15_TaC12_KW_i01_Velos	1	E1BGC1	TaC12	i01	7115	1	0	0
6	E1BGC1	E1BGC1_BOVIN	Uncharacterized protein	1719.62	74.62	1168	52	0		0		80483.2	R|YLSSASSGETQGGAVAPMTGTVEK|V	YLSSASSGETQGGAVAPMTGTVEK	none	0	636-659	TRUE	12.886	-382.457	1165	2	22.55	2327.09	0	13OCt15_TaC12_KW_i02.6764.6764.2	13OCt15_TaC12_KW_i02_Velos	1	E1BGC1	TaC12	i02	6764	1	0	0
6	E1BGC1	E1BGC1_BOVIN	Uncharacterized protein	1719.62	74.62	1168	52	0		0		80483.2	R|YLSSASSGETQGGAVAPMTGTVEK|V	YLSSASSGETQGGAVAPMTGTVEK	none	0	636-659	TRUE	12.449	-174.866	776.841	3	22.58	2327.09	0	13OCt15_TaC12_KW_i02.6782.6782.3	13OCt15_TaC12_KW_i02_Velos	1	E1BGC1	TaC12	i02	6782	1	0	0
6	E1BGC1	E1BGC1_BOVIN	Uncharacterized protein	1719.62	74.62	1168	52	0		0		80483.2	R|YLSSASSGETQGGAVAPMTGTVEK|V	YLSSASSGETQGGAVAPMTGTVEK	none	0	636-659	TRUE	12.239	-279.393	1164.88	2	23.38	2327.09	0	13OCt15_TaC12_KW_i02.7193.7193.2	13OCt15_TaC12_KW_i02_Velos	1	E1BGC1	TaC12	i02	7193	1	0	0
6	E1BGC1	E1BGC1_BOVIN	Uncharacterized protein	1719.62	74.62	1168	52	0		0		80483.2	R|YLSSASSGETQGGAVAPMTGTVEK|V	YLSSASSGETQGGAVAPMTGTVEK	none	0	636-659	TRUE	12.119	-611.151	777.18	3	22.35	2327.09	0	13OCt15_TaC12_KW_i01.6749.6749.3	13OCt15_TaC12_KW_i01_Velos	1	E1BGC1	TaC12	i01	6749	1	0	0
6	E1BGC1	E1BGC1_BOVIN	Uncharacterized protein	1719.62	74.62	1168	52	0		0		80483.2	R|YLSSASSGETQGGAVAPMTGTVEK|V	YLSSASSGETQGGAVAPMTGTVEK	none	0	636-659	TRUE	11.928	-180.93	1164.77	2	22.53	2327.09	0	13OCt15_TaC12_KW_i03.6753.6753.2	13OCt15_TaC12_KW_i03_Velos	1	E1BGC1	TaC12	i03	6753	1	0	0
6	E1BGC1	E1BGC1_BOVIN	Uncharacterized protein	1719.62	74.62	1168	52	0		0		80483.2	R|YLSSASSGETQGGAVAPMTGTVEK|V	YLSSASSGETQ[DEAMID]GGAVAPMTGTVEK	Q646[DEAMID]	1	636-659	TRUE	11.924	-561.983	777.47	3	22.53	2328.08	0	13OCt15_TaC12_KW_i03.6755.6755.3	13OCt15_TaC12_KW_i03_Velos	1	E1BGC1	TaC12	i03	6755	1	0	0
6	E1BGC1	E1BGC1_BOVIN	Uncharacterized protein	1719.62	74.62	1168	52	0		0		80483.2	R|YLSSASSGETQGGAVAPMTGTVEK|V	YLSSASSGETQGGAVAPMTGTVEK	none	0	636-659	TRUE	11.453	-109.296	1164.68	2	22.5	2327.09	0	13OCt15_TaC12_KW_i01.6819.6819.2	13OCt15_TaC12_KW_i01_Velos	1	E1BGC1	TaC12	i01	6819	1	0	0
6	E1BGC1	E1BGC1_BOVIN	Uncharacterized protein	1719.62	74.62	1168	52	0		0		80483.2	R|YLSSASSGETQGGAVAPMTGTVEK|V	YLSSASSGETQGGAVAPMTGTVEK	none	0	636-659	TRUE	11.434	-98.979	1164.67	2	22.93	2327.09	0	13OCt15_TaC12_KW_i02.6959.6959.2	13OCt15_TaC12_KW_i02_Velos	1	E1BGC1	TaC12	i02	6959	1	0	0
6	E1BGC1	E1BGC1_BOVIN	Uncharacterized protein	1719.62	74.62	1168	52	0		0		80483.2	R|YLSSASSGETQGGAVAPMTGTVEK|V	YLSSASSGETQGGAVAPMTGTVEK	none	0	636-659	TRUE	11.093	-392.213	777.01	3	22.77	2327.09	0	13OCt15_TaC12_KW_i02.6876.6876.	13OCt15_TaC12_KW_i02_Velos	1	E1BGC1	TaC12	i02	6876	1	0	0
6	E1BGC1	E1BGC1_BOVIN	Uncharacterized protein	1719.62	74.62	1168	52	0		0		80483.2	R|YLSSASSGETQGGAVAPMTGTVEK|V	YLSSASSGETQ[DEAMID]GGAVAPMTGTVEK	Q646[DEAMID]	1	636-659	TRUE	10.56	-268.972	1165.36	2	23.22	2328.08	0	13OCt15_TaC12_KW_i02.7106.7106.2	13OCt15_TaC12_KW_i02_Velos	1	E1BGC1	TaC12	i02	7106	1	0	0
6	E1BGC1	E1BGC1_BOVIN	Uncharacterized protein	1719.62	74.62	1168	52	0		0		80483.2	R|YLSSASSGETQGGAVAPMTGTVEK|V	YLSSASSGETQGGAVAPMTGTVEK	none	0	636-659	TRUE	10.557	-109.296	1164.68	2	22.7	2327.09	0	13OCt15_TaC12_KW_i01.6923.6923.2	13OCt15_TaC12_KW_i01_Velos	1	E1BGC1	TaC12	i01	6923	1	0	0
6	E1BGC1	E1BGC1_BOVIN	Uncharacterized protein	1719.62	74.62	1168	52	0		0		80483.2	R|YLSSASSGETQGGAVAPMTGTVEK|V	YLSSASSGETQ[DEAMID]GGAVAPMTGTVEK	Q646[DEAMID]	1	636-659	TRUE	10.448	-406.331	1165.52	2	22.92	2328.08	0	13OCt15_TaC12_KW_i02.6952.6952.2	13OCt15_TaC12_KW_i02_Velos	1	E1BGC1	TaC12	i02	6952	1	0	0
6	E1BGC1	E1BGC1_BOVIN	Uncharacterized protein	1719.62	74.62	1168	52	0		0		80483.2	R|YLSSASSGETQGGAVAPMTGTVEK|V	YLSSASSGETQ[DEAMID]GGAVAPMTGTVEK	Q646[DEAMID]	1	636-659	TRUE	10.06	-346.241	1165.45	2	23.12	2328.08	0	13OCt15_TaC12_KW_i03.7049.7049.2	13OCt15_TaC12_KW_i03_Velos	1	E1BGC1	TaC12	i03	7049	1	0	0
6	E1BGC1	E1BGC1_BOVIN	Uncharacterized protein	1719.62	74.62	1168	52	0		0		80483.2	R|YLSSASSGETQGGAVAPMTGTVEK|V	YLSSASSGETQGGAVAPMTGTVEK	none	0	636-659	TRUE	9.629	201.857	1164.32	2	23.55	2327.09	0	13OCt15_TaC12_KW_i03.7271.7271.2	13OCt15_TaC12_KW_i03_Velos	1	E1BGC1	TaC12	i03	7271	1	0	0
6	E1BGC1	E1BGC1_BOVIN	Uncharacterized protein	1719.62	74.62	1168	52	0		0		80483.2	R|YLSSASSGETQGGAVAPMTGTVEK|V	YLSSASSGETQGGAVAPMTGTVEK	none	0	636-659	TRUE	9.085	-405.095	777.02	3	22.75	2327.09	0	13OCt15_TaC12_KW_i01.6954.6954.3	13OCt15_TaC12_KW_i01_Velos	1	E1BGC1	TaC12	i01	6954	1	0	0
6	E1BGC1	E1BGC1_BOVIN	Uncharacterized protein	1719.62	74.62	1168	52	0		0		80483.2	R|YLSSASSGETQGGAVAPMTGTVEK|V	YLSSASSGETQGGAVAPMTGTVEK	none	0	636-659	TRUE	8.872	-305.161	1164.91	2	23.83	2327.09	0	13OCt15_TaC12_KW_i03.7413.7413.2	13OCt15_TaC12_KW_i03_Velos	1	E1BGC1	TaC12	i03	7413	1	0	0
6	E1BGC1	E1BGC1_BOVIN	Uncharacterized protein	1719.62	74.62	1168	52	0		0		80483.2	R|YLSSASSGETQGGAVAPMTGTVEK|V	YLSSASSGETQGGAVAPMTGTVEK	none	0	636-659	TRUE	8.385	-456.617	777.06	3	23.32	2327.09	0	13OCt15_TaC12_KW_i02.7159.7159.3	13OCt15_TaC12_KW_i02_Velos	1	E1BGC1	TaC12	i02	7159	1	0	0
6	E1BGC1	E1BGC1_BOVIN	Uncharacterized protein	1719.62	74.62	1168	52	0		0		80483.2	R|YLSSASSGETQGGAVAPMTGTVEK|V	YLSSASSGETQGGAVAPMTGTVEK	none	0	636-659	TRUE	8.266	-211.84	776.87	3	23.03	2327.09	0	13OCt15_TaC12_KW_i01.7100.7100.	13OCt15_TaC12_KW_i01_Velos	1	E1BGC1	TaC12	i01	7100	1	0	0
6	E1BGC1	E1BGC1_BOVIN	Uncharacterized protein	1719.62	74.62	1168	52	0		0		80483.2	R|YLSSASSGETQGGAVAPMTGTVEKVFVK|A	YLSSASSGETQGGAVAPMTGTVEKVFVK	none	0	636-663	TRUE	8.255	-136.707	934.6	3	34.33	2800.39	1	13OCt15_TaC12_KW_i01.12913.12913.3	13OCt15_TaC12_KW_i01_Velos	1	E1BGC1	TaC12	i01	12913	1	1	1
214	E1BGE5	E1BGE5_BOVIN	Uncharacterized protein	35.902	3.37	7	2	0		0		119531	R|MKFDVFEDFISPTTAAQTLLFTACSK|R	MKFDVFEDFISPTTAAQ[DEAMID]TLLFTAC[Cys_CAM]SK	Q394[DEAMID] C401[Cys_CAM]	2	378-403	TRUE	15.03	-149.678	990.63	3	58.07	2968.42	1	13OCt15_TaC12_KW_i02.24573.24573.3	13OCt15_TaC12_KW_i02_Velos	1	E1BGE5	TaC12	i02	24573	1	1	1
214	E1BGE5	E1BGE5_BOVIN	Uncharacterized protein	35.902	3.37	7	2	0		0		119531	R|MKFDVFEDFISPTTAAQTLLFTACSK|R	MKFDVFEDFISPTTAAQTLLFTAC[Cys_CAM]SK	C401[Cys_CAM]	1	378-403	TRUE	8.228	74.691	990.08	3	55.98	2967.44	1	13OCt15_TaC12_KW_i01.23886.23886.	13OCt15_TaC12_KW_i01_Velos	1	E1BGE5	TaC12	i01	23886	1	0	0
236	E1BGH0	E1BGH0_BOVIN	Uncharacterized protein	28.582	4.97	2	2	0		0		95975.7	K|IGFFNQQYAEQLR|M	IGFFNQQYAEQLR	none	0	690-702	TRUE	8.108	-647.928	807.93	2	34.75	1612.8	0	13OCt15_TaC12_KW_i02.12962.12962.2	13OCt15_TaC12_KW_i02_Velos	1	E1BGH0	TaC12	i02	12962	1	1	1
236	E1BGH0	E1BGH0_BOVIN	Uncharacterized protein	28.582	4.97	2	2	0		0		95975.7	R|LITETNCQLWVVEEQSVSQIDGDFEDYKR|E	LITETNC[Cys_CAM]QLWVVEEQ[DEAMID]SVSQIDGDFEDYKR	C807[Cys_CAM] Q815[DEAMID]	2	801-829	TRUE	8.655	424.665	1167.72	3	47.22	3501.62	1	13OCt15_TaC12_KW_i01.19448.19448.3	13OCt15_TaC12_KW_i01_Velos	1	E1BGH0	TaC12	i01	19448	1	1	1
1	E1BGH6	E1BGH6_BOVIN	Acetyl-CoA carboxylase 1	5274.02	73.7	2193	165	0		1	Q9TTS3	265372	-|MDEPSSLAKPLELNQHSR|F	M[Acetylation_Nterm(protein)]DEPSSLAKPLELNQHSR	M1[Acetylation_Nterm(protein)]	1	1-18	FALSE	13.526	-21.149	1047.54	2	29.35	2093.02	1	13OCt15_TaC12_KW_i03.10224.10224.2	13OCt15_TaC12_KW_i03_Velos	2	Q9TTS3,E1BGH6	TaC12	i03	10224	1	1	1
1	E1BGH6	E1BGH6_BOVIN	Acetyl-CoA carboxylase 1	5274.02	73.7	2193	165	0		1	Q9TTS3	265372	-|MDEPSSLAKPLELNQHSR|F	M[Acetylation_Nterm(protein)]DEPSSLAKPLELNQHSR	M1[Acetylation_Nterm(protein)]	1	1-18	FALSE	12.517	-614.516	699.11	3	29.47	2093.02	1	13OCt15_TaC12_KW_i03.10282.10282.3	13OCt15_TaC12_KW_i03_Velos	2	Q9TTS3,E1BGH6	TaC12	i03	10282	1	0	0
1	E1BGH6	E1BGH6_BOVIN	Acetyl-CoA carboxylase 1	5274.02	73.7	2193	165	0		1	Q9TTS3	265372	-|MDEPSSLAKPLELNQHSR|F	M[Acetylation_Nterm(protein)]DEPSSLAKPLELNQHSR	M1[Acetylation_Nterm(protein)]	1	1-18	FALSE	12.318	-279.071	1047.81	2	29.77	2093.02	1	13OCt15_TaC12_KW_i01.10564.10564.2	13OCt15_TaC12_KW_i01_Velos	2	Q9TTS3,E1BGH6	TaC12	i01	10564	1	0	0
1	E1BGH6	E1BGH6_BOVIN	Acetyl-CoA carboxylase 1	5274.02	73.7	2193	165	0		1	Q9TTS3	265372	-|MDEPSSLAKPLELNQHSR|F	M[Acetylation_Nterm(protein)]DEPSSLAKPLELN[DEAMID]QHSR	M1[Acetylation_Nterm(protein)] N14[DEAMID]	2	1-18	FALSE	12.052	114.499	1047.89	2	29.88	2094.01	1	13OCt15_TaC12_KW_i02.10496.10496.2	13OCt15_TaC12_KW_i02_Velos	2	Q9TTS3,E1BGH6	TaC12	i02	10496	1	0	0
1	E1BGH6	E1BGH6_BOVIN	Acetyl-CoA carboxylase 1	5274.02	73.7	2193	165	0		1	Q9TTS3	265372	-|MDEPSSLAKPLELNQHSR|F	M[Acetylation_Nterm(protein)]DEPSSLAKPLELNQHSR	M1[Acetylation_Nterm(protein)]	1	1-18	FALSE	11.874	7.518	1047.51	2	29.52	2093.02	1	13OCt15_TaC12_KW_i03.10305.10305.2	13OCt15_TaC12_KW_i03_Velos	2	Q9TTS3,E1BGH6	TaC12	i03	10305	1	0	0
1	E1BGH6	E1BGH6_BOVIN	Acetyl-CoA carboxylase 1	5274.02	73.7	2193	165	0		1	Q9TTS3	265372	-|MDEPSSLAKPLELNQHSR|F	M[Acetylation_Nterm(protein)]DEPSSLAKPLELNQHSR	M1[Acetylation_Nterm(protein)]	1	1-18	FALSE	11.59	-75.071	1047.6	2	29.55	2093.02	1	13OCt15_TaC12_KW_i01.10459.10459.2	13OCt15_TaC12_KW_i01_Velos	2	Q9TTS3,E1BGH6	TaC12	i01	10459	1	0	0
1	E1BGH6	E1BGH6_BOVIN	Acetyl-CoA carboxylase 1	5274.02	73.7	2193	165	0		1	Q9TTS3	265372	-|MDEPSSLAKPLELNQHSR|F	M[Acetylation_Nterm(protein)]DEPSSLAKPLELN[DEAMID]QHSR	M1[Acetylation_Nterm(protein)] N14[DEAMID]	2	1-18	FALSE	11.308	-305.668	1048.33	2	29.35	2094.01	1	13OCt15_TaC12_KW_i03.10221.10221.2	13OCt15_TaC12_KW_i03_Velos	2	Q9TTS3,E1BGH6	TaC12	i03	10221	1	0	0
1	E1BGH6	E1BGH6_BOVIN	Acetyl-CoA carboxylase 1	5274.02	73.7	2193	165	0		1	Q9TTS3	265372	-|MDEPSSLAKPLELNQHSR|F	M[Acetylation_Nterm(protein)]DEPSSLAKPLELNQHSR	M1[Acetylation_Nterm(protein)]	1	1-18	FALSE	11.243	-412.757	1047.95	2	29.7	2093.02	1	13OCt15_TaC12_KW_i02.10404.10404.2	13OCt15_TaC12_KW_i02_Velos	2	Q9TTS3,E1BGH6	TaC12	i02	10404	1	0	0
1	E1BGH6	E1BGH6_BOVIN	Acetyl-CoA carboxylase 1	5274.02	73.7	2193	165	0		1	Q9TTS3	265372	-|MDEPSSLAKPLELNQHSR|F	M[Acetylation_Nterm(protein)]DEPSSLAKPLELNQHSR	M1[Acetylation_Nterm(protein)]	1	1-18	FALSE	11.057	-385.411	698.95	3	29.82	2093.02	1	13OCt15_TaC12_KW_i02.10466.10466.3	13OCt15_TaC12_KW_i02_Velos	2	Q9TTS3,E1BGH6	TaC12	i02	10466	1	0	0
1	E1BGH6	E1BGH6_BOVIN	Acetyl-CoA carboxylase 1	5274.02	73.7	2193	165	0		1	Q9TTS3	265372	-|MDEPSSLAKPLELNQHSR|F	M[Acetylation_Nterm(protein)]DEPSSLAKPLELNQHSR	M1[Acetylation_Nterm(protein)]	1	1-18	FALSE	10.832	-442.697	698.99	3	29.42	2093.02	1	13OCt15_TaC12_KW_i01.10394.10394.3	13OCt15_TaC12_KW_i01_Velos	2	Q9TTS3,E1BGH6	TaC12	i01	10394	1	0	0
1	E1BGH6	E1BGH6_BOVIN	Acetyl-CoA carboxylase 1	5274.02	73.7	2193	165	0		1	Q9TTS3	265372	-|MDEPSSLAKPLELNQHSR|F	M[Acetylation_Nterm(protein)]DEPSSLAKPLELN[DEAMID]QHSR	M1[Acetylation_Nterm(protein)] N14[DEAMID]	2	1-18	FALSE	10.686	38.079	1047.97	2	29.4	2094.01	1	13OCt15_TaC12_KW_i01.10389.10389.2	13OCt15_TaC12_KW_i01_Velos	2	Q9TTS3,E1BGH6	TaC12	i01	10389	1	0	0
1	E1BGH6	E1BGH6_BOVIN	Acetyl-CoA carboxylase 1	5274.02	73.7	2193	165	0		1	Q9TTS3	265372	-|MDEPSSLAKPLELNQHSR|F	M[Acetylation_Nterm(protein)]DEPSSLAKPLELNQHSR	M1[Acetylation_Nterm(protein)]	1	1-18	FALSE	10.472	-414.055	698.97	3	29.6	2093.02	1	13OCt15_TaC12_KW_i01.10483.10483.3	13OCt15_TaC12_KW_i01_Velos	2	Q9TTS3,E1BGH6	TaC12	i01	10483	1	0	0
1	E1BGH6	E1BGH6_BOVIN	Acetyl-CoA carboxylase 1	5274.02	73.7	2193	165	0		1	Q9TTS3	265372	-|MDEPSSLAKPLELNQHSR|F	M[Acetylation_Nterm(protein)]DEPSSLAKPLELNQ[DEAMID]HSR	M1[Acetylation_Nterm(protein)] Q15[DEAMID]	2	1-18	FALSE	9.781	213.519	698.86	3	30	2094.01	1	13OCt15_TaC12_KW_i02.10559.10559.3	13OCt15_TaC12_KW_i02_Velos	2	Q9TTS3,E1BGH6	TaC12	i02	10559	1	0	0
1	E1BGH6	E1BGH6_BOVIN	Acetyl-CoA carboxylase 1	5274.02	73.7	2193	165	0		1	Q9TTS3	265372	-|MDEPSSLAKPLELNQHSR|F	M[Acetylation_Nterm(protein)]DEPSSLAKPLELNQHSR	M1[Acetylation_Nterm(protein)]	1	1-18	FALSE	9.681	-499.977	699.03	3	29.8	2093.02	1	13OCt15_TaC12_KW_i01.10584.10584.3	13OCt15_TaC12_KW_i01_Velos	2	Q9TTS3,E1BGH6	TaC12	i01	10584	1	0	0
1	E1BGH6	E1BGH6_BOVIN	Acetyl-CoA carboxylase 1	5274.02	73.7	2193	165	0		1	Q9TTS3	265372	-|MDEPSSLAKPLELNQHSR|F	M[Acetylation_Nterm(protein)]DEPSSLAKPLELNQHSR	M1[Acetylation_Nterm(protein)]	1	1-18	FALSE	9.021	-356.766	698.93	3	29.28	2093.02	1	13OCt15_TaC12_KW_i03.10192.10192.3	13OCt15_TaC12_KW_i03_Velos	2	Q9TTS3,E1BGH6	TaC12	i03	10192	1	0	0
1	E1BGH6	E1BGH6_BOVIN	Acetyl-CoA carboxylase 1	5274.02	73.7	2193	165	0		1	Q9TTS3	265372	-|MDEPSSLAKPLELNQHSR|F	M[Acetylation_Nterm(protein)]DEPSSLAKPLELNQHSR	M1[Acetylation_Nterm(protein)]	1	1-18	FALSE	8.905	-546.406	1048.09	2	29.73	2093.02	1	13OCt15_TaC12_KW_i03.10420.10420.2	13OCt15_TaC12_KW_i03_Velos	2	Q9TTS3,E1BGH6	TaC12	i03	10420	1	0	0
1	E1BGH6	E1BGH6_BOVIN	Acetyl-CoA carboxylase 1	5274.02	73.7	2193	165	0		1	Q9TTS3	265372	-|MDEPSSLAKPLELNQHSR|F	M[Acetylation_Nterm(protein)]DEPSSLAKPLELN[DEAMID]QHSR	M1[Acetylation_Nterm(protein)] N14[DEAMID]	2	1-18	FALSE	8.484	-353.392	1048.38	2	29.52	2094.01	1	13OCt15_TaC12_KW_i03.10304.10304.2	13OCt15_TaC12_KW_i03_Velos	2	Q9TTS3,E1BGH6	TaC12	i03	10304	1	0	0
1	E1BGH6	E1BGH6_BOVIN	Acetyl-CoA carboxylase 1	5274.02	73.7	2193	165	0		1	Q9TTS3	265372	-|MDEPSSLAKPLELNQHSR|F	M[Acetylation_Nterm(protein)]DEPSSLAKPLELNQHSR	M1[Acetylation_Nterm(protein)]	1	1-18	FALSE	8.431	-557.249	699.07	3	29.65	2093.02	1	13OCt15_TaC12_KW_i02.10381.10381.3	13OCt15_TaC12_KW_i02_Velos	2	Q9TTS3,E1BGH6	TaC12	i02	10381	1	0	0
1	E1BGH6	E1BGH6_BOVIN	Acetyl-CoA carboxylase 1	5274.02	73.7	2193	165	0		1	Q9TTS3	265372	-|MDEPSSLAKPLELNQHSR|F	M[Acetylation_Nterm(protein)]DEPSSLAKPLELN[DEAMID]QHSR	M1[Acetylation_Nterm(protein)] N14[DEAMID]	2	1-18	FALSE	8.235	-173.315	699.13	3	29.67	2094.01	1	13OCt15_TaC12_KW_i03.10380.10380.3	13OCt15_TaC12_KW_i03_Velos	2	Q9TTS3,E1BGH6	TaC12	i03	10380	1	0	0
1	E1BGH6	E1BGH6_BOVIN	Acetyl-CoA carboxylase 1	5274.02	73.7	2193	165	0		1	Q9TTS3	265372	K|AAEEVGYPVMIK|A	AAEEVGYPVMIK	none	0	300-311	FALSE	8.331	274.583	653.66	2	26.77	1305.66	0	13OCt15_TaC12_KW_i01.9025.9025.2	13OCt15_TaC12_KW_i01_Velos	2	Q9TTS3,E1BGH6	TaC12	i01	9025	1	1	1
1	E1BGH6	E1BGH6_BOVIN	Acetyl-CoA carboxylase 1	5274.02	73.7	2193	165	0		1	Q9TTS3	265372	K|AAEEVGYPVMIK|A	AAEEVGYPVMIK	none	0	300-311	FALSE	8.324	-1.214	653.84	2	27.02	1305.66	0	13OCt15_TaC12_KW_i02.9040.9040.2	13OCt15_TaC12_KW_i02_Velos	2	Q9TTS3,E1BGH6	TaC12	i02	9040	1	0	0
1	E1BGH6	E1BGH6_BOVIN	Acetyl-CoA carboxylase 1	5274.02	73.7	2193	165	0		1	Q9TTS3	265372	K|ATLVEHGIR|R	ATLVEHGIR	none	0	1317-1325	FALSE	8.761	-366.395	498.468	2	14.45	994.556	0	13OCt15_TaC12_KW_i01.2564.2564.2	13OCt15_TaC12_KW_i01_Velos	2	Q9TTS3,E1BGH6	TaC12	i01	2564	1	1	1
1	E1BGH6	E1BGH6_BOVIN	Acetyl-CoA carboxylase 1	5274.02	73.7	2193	165	0		1	Q9TTS3	265372	K|AVVMDLLR|Q	AVVMDLLR	none	0	985-992	FALSE	8.314	-572.325	459.03	2	31.63	915.521	0	13OCt15_TaC12_KW_i02.11383.11383.2	13OCt15_TaC12_KW_i02_Velos	2	Q9TTS3,E1BGH6	TaC12	i02	11383	1	1	1
1	E1BGH6	E1BGH6_BOVIN	Acetyl-CoA carboxylase 1	5274.02	73.7	2193	165	0		1	Q9TTS3	265372	K|AVVMDLLR|Q	AVVMDLLR	none	0	985-992	FALSE	7.911	-637.782	459.06	2	31.27	915.521	0	13OCt15_TaC12_KW_i01.11337.11337.2	13OCt15_TaC12_KW_i01_Velos	2	Q9TTS3,E1BGH6	TaC12	i01	11337	1	0	0
1	E1BGH6	E1BGH6_BOVIN	Acetyl-CoA carboxylase 1	5274.02	73.7	2193	165	0		1	Q9TTS3	265372	K|AVVMDLLR|Q	AVVMDLLR	none	0	985-992	FALSE	7.499	-528.682	459.01	2	31.45	915.521	0	13OCt15_TaC12_KW_i02.11289.11289.2	13OCt15_TaC12_KW_i02_Velos	2	Q9TTS3,E1BGH6	TaC12	i02	11289	1	0	0
1	E1BGH6	E1BGH6_BOVIN	Acetyl-CoA carboxylase 1	5274.02	73.7	2193	165	0		1	Q9TTS3	265372	K|AVVMDLLR|Q	AVVMDLLR	none	0	985-992	FALSE	7.491	-790.482	459.13	2	31.18	915.521	0	13OCt15_TaC12_KW_i03.11149.11149.2	13OCt15_TaC12_KW_i03_Velos	2	Q9TTS3,E1BGH6	TaC12	i03	11149	1	0	0
1	E1BGH6	E1BGH6_BOVIN	Acetyl-CoA carboxylase 1	5274.02	73.7	2193	165	0		1	Q9TTS3	265372	K|AYVWDNNKDLVEWLEK|Q	AYVWDNNKDLVEWLEK	none	0	2261-2276	FALSE	10.639	-37.616	1011.54	2	43.5	2020.99	1	13OCt15_TaC12_KW_i02.17389.17389.2	13OCt15_TaC12_KW_i02_Velos	2	Q9TTS3,E1BGH6	TaC12	i02	17389	1	1	1
1	E1BGH6	E1BGH6_BOVIN	Acetyl-CoA carboxylase 1	5274.02	73.7	2193	165	0		1	Q9TTS3	265372	K|AYVWDNNKDLVEWLEK|Q	AYVWDNN[DEAMID]KDLVEWLEK	N2267[DEAMID]	1	2261-2276	FALSE	10.416	112.761	1011.88	2	43.17	2021.97	1	13OCt15_TaC12_KW_i01.17385.17385.2	13OCt15_TaC12_KW_i01_Velos	2	Q9TTS3,E1BGH6	TaC12	i01	17385	1	0	0
1	E1BGH6	E1BGH6_BOVIN	Acetyl-CoA carboxylase 1	5274.02	73.7	2193	165	0		1	Q9TTS3	265372	K|AYVWDNNKDLVEWLEK|Q	AYVWDNN[DEAMID]KDLVEWLEK	N2267[DEAMID]	1	2261-2276	FALSE	10.073	431.43	674.708	3	43.17	2021.97	1	13OCt15_TaC12_KW_i01.17384.17384.3	13OCt15_TaC12_KW_i01_Velos	2	Q9TTS3,E1BGH6	TaC12	i01	17384	1	0	0
1	E1BGH6	E1BGH6_BOVIN	Acetyl-CoA carboxylase 1	5274.02	73.7	2193	165	0		1	Q9TTS3	265372	K|AYVWDNNKDLVEWLEK|Q	AYVWDNNKDLVEWLEK	none	0	2261-2276	FALSE	9.953	1.967	1011.5	2	43.15	2020.99	1	13OCt15_TaC12_KW_i03.17197.17197.2	13OCt15_TaC12_KW_i03_Velos	2	Q9TTS3,E1BGH6	TaC12	i03	17197	1	0	0
1	E1BGH6	E1BGH6_BOVIN	Acetyl-CoA carboxylase 1	5274.02	73.7	2193	165	0		1	Q9TTS3	265372	K|AYVWDNNKDLVEWLEK|Q	AYVWDNNKDLVEWLEK	none	0	2261-2276	FALSE	9.913	-41.935	674.699	3	43.45	2020.99	1	13OCt15_TaC12_KW_i02.17358.17358.3	13OCt15_TaC12_KW_i02_Velos	2	Q9TTS3,E1BGH6	TaC12	i02	17358	1	0	0
1	E1BGH6	E1BGH6_BOVIN	Acetyl-CoA carboxylase 1	5274.02	73.7	2193	165	0		1	Q9TTS3	265372	K|AYVWDNNKDLVEWLEK|Q	AYVWDN[DEAMID]NKDLVEWLEK	N2266[DEAMID]	1	2261-2276	FALSE	9.806	398.892	674.73	3	43.15	2021.97	1	13OCt15_TaC12_KW_i03.17192.17192.3	13OCt15_TaC12_KW_i03_Velos	2	Q9TTS3,E1BGH6	TaC12	i03	17192	1	0	0
1	E1BGH6	E1BGH6_BOVIN	Acetyl-CoA carboxylase 1	5274.02	73.7	2193	165	0		1	Q9TTS3	265372	K|AYVWDNNKDLVEWLEK|Q	AYVWDNNKDLVEWLEK	none	0	2261-2276	FALSE	9.795	110.837	1011.39	2	42.98	2020.99	1	13OCt15_TaC12_KW_i01.17294.17294.2	13OCt15_TaC12_KW_i01_Velos	2	Q9TTS3,E1BGH6	TaC12	i01	17294	1	0	0
1	E1BGH6	E1BGH6_BOVIN	Acetyl-CoA carboxylase 1	5274.02	73.7	2193	165	0		1	Q9TTS3	265372	K|AYVWDNNKDLVEWLEK|Q	AYVWDNN[DEAMID]KDLVEWLEK	N2267[DEAMID]	1	2261-2276	FALSE	9.462	-2.347	675	3	42.95	2021.97	1	13OCt15_TaC12_KW_i03.17099.17099.3	13OCt15_TaC12_KW_i03_Velos	2	Q9TTS3,E1BGH6	TaC12	i03	17099	1	0	0
1	E1BGH6	E1BGH6_BOVIN	Acetyl-CoA carboxylase 1	5274.02	73.7	2193	165	0		1	Q9TTS3	265372	K|AYVWDNNKDLVEWLEK|Q	AYVWDNNKDLVEWLEK	none	0	2261-2276	FALSE	9.432	-284.94	1011.79	2	42.95	2020.99	1	13OCt15_TaC12_KW_i03.17102.17102.2	13OCt15_TaC12_KW_i03_Velos	2	Q9TTS3,E1BGH6	TaC12	i03	17102	1	0	0
1	E1BGH6	E1BGH6_BOVIN	Acetyl-CoA carboxylase 1	5274.02	73.7	2193	165	0		1	Q9TTS3	265372	K|AYVWDNNKDLVEWLEK|Q	AYVWDNN[DEAMID]KDLVEWLEK	N2267[DEAMID]	1	2261-2276	FALSE	8.992	-361.904	1012.36	2	43.15	2021.97	1	13OCt15_TaC12_KW_i03.17195.17195.2	13OCt15_TaC12_KW_i03_Velos	2	Q9TTS3,E1BGH6	TaC12	i03	17195	1	0	0
1	E1BGH6	E1BGH6_BOVIN	Acetyl-CoA carboxylase 1	5274.02	73.7	2193	165	0		1	Q9TTS3	265372	K|AYVWDNNKDLVEWLEK|Q	AYVWDNNKDLVEWLEK	none	0	2261-2276	FALSE	8.859	-66.123	674.715	3	43.65	2020.99	1	13OCt15_TaC12_KW_i02.17457.17457.3	13OCt15_TaC12_KW_i02_Velos	2	Q9TTS3,E1BGH6	TaC12	i02	17457	1	0	0
1	E1BGH6	E1BGH6_BOVIN	Acetyl-CoA carboxylase 1	5274.02	73.7	2193	165	0		1	Q9TTS3	265372	K|AYVWDNNKDLVEWLEK|Q	AYVWDNN[DEAMID]KDLVEWLEK	N2267[DEAMID]	1	2261-2276	FALSE	8.785	-195.19	675.13	3	42.98	2021.97	1	13OCt15_TaC12_KW_i01.17292.17292.3	13OCt15_TaC12_KW_i01_Velos	2	Q9TTS3,E1BGH6	TaC12	i01	17292	1	0	0
1	E1BGH6	E1BGH6_BOVIN	Acetyl-CoA carboxylase 1	5274.02	73.7	2193	165	0		1	Q9TTS3	265372	K|AYVWDNNKDLVEWLEK|Q	AYVWDNNKDLVEWLEK	none	0	2261-2276	FALSE	8.075	51.45	1011.45	2	43.73	2020.99	1	13OCt15_TaC12_KW_i02.17505.17505.2	13OCt15_TaC12_KW_i02_Velos	2	Q9TTS3,E1BGH6	TaC12	i02	17505	1	0	0
1	E1BGH6	E1BGH6_BOVIN	Acetyl-CoA carboxylase 1	5274.02	73.7	2193	165	0		1	Q9TTS3	265372	K|CVFALREENKSDMNTVLNYIFSHAQVTR|K	C[Cys_CAM]VFALREEN[DEAMID]KSDMNTVLNYIFSHAQVTR	C1009[Cys_CAM] N1017[DEAMID]	2	1009-1036	FALSE	12.7	-167.023	836.8	4	49.02	3342.61	2	13OCt15_TaC12_KW_i02.20132.20132.4	13OCt15_TaC12_KW_i02_Velos	2	Q9TTS3,E1BGH6	TaC12	i02	20132	1	1	1
1	E1BGH6	E1BGH6_BOVIN	Acetyl-CoA carboxylase 1	5274.02	73.7	2193	165	0		1	Q9TTS3	265372	K|CVFALREENKSDMNTVLNYIFSHAQVTR|K	C[Cys_CAM]VFALREEN[DEAMID]KSDMNTVLNYIFSHAQVTR	C1009[Cys_CAM] N1017[DEAMID]	2	1009-1036	FALSE	12.124	-52.551	1115.27	3	48.47	3342.61	2	13OCt15_TaC12_KW_i01.20070.20070.3	13OCt15_TaC12_KW_i01_Velos	2	Q9TTS3,E1BGH6	TaC12	i01	20070	1	0	0
1	E1BGH6	E1BGH6_BOVIN	Acetyl-CoA carboxylase 1	5274.02	73.7	2193	165	0		1	Q9TTS3	265372	K|CVFALREENKSDMNTVLNYIFSHAQVTR|K	C[Cys_CAM]VFALREENKSDMNTVLN[DEAMID]YIFSHAQVTR	C1009[Cys_CAM] N1026[DEAMID]	2	1009-1036	FALSE	10.307	387.372	1114.78	3	48.43	3342.61	2	13OCt15_TaC12_KW_i03.19844.19844.	13OCt15_TaC12_KW_i03_Velos	2	Q9TTS3,E1BGH6	TaC12	i03	19844	1	0	0
1	E1BGH6	E1BGH6_BOVIN	Acetyl-CoA carboxylase 1	5274.02	73.7	2193	165	0		1	Q9TTS3	265372	K|CVFALREENKSDMNTVLNYIFSHAQVTR|K	C[Cys_CAM]VFALREENKSDMNTVLN[DEAMID]YIFSHAQVTR	C1009[Cys_CAM] N1026[DEAMID]	2	1009-1036	FALSE	10.096	-178.172	1115.41	3	48.87	3342.61	2	13OCt15_TaC12_KW_i02.20059.20059.3	13OCt15_TaC12_KW_i02_Velos	2	Q9TTS3,E1BGH6	TaC12	i02	20059	1	0	0
1	E1BGH6	E1BGH6_BOVIN	Acetyl-CoA carboxylase 1	5274.02	73.7	2193	165	0		1	Q9TTS3	265372	K|CVFALREENKSDMNTVLNYIFSHAQVTR|K	C[Cys_CAM]VFALREENKSDMNTVLN[DEAMID]YIFSHAQVTR	C1009[Cys_CAM] N1026[DEAMID]	2	1009-1036	FALSE	9.707	-717.004	837.26	4	48.38	3342.61	2	13OCt15_TaC12_KW_i01.20036.20036.4	13OCt15_TaC12_KW_i01_Velos	2	Q9TTS3,E1BGH6	TaC12	i01	20036	1	0	0
1	E1BGH6	E1BGH6_BOVIN	Acetyl-CoA carboxylase 1	5274.02	73.7	2193	165	0		1	Q9TTS3	265372	K|CVFALREENKSDMNTVLNYIFSHAQVTRK|N	C[Cys_CAM]VFALREEN[DEAMID]KSDMNTVLNYIFSHAQVTRK	C1009[Cys_CAM] N1017[DEAMID]	2	1009-1037	FALSE	7.599	-440.841	1158.42	3	46.08	3470.71	3	13OCt15_TaC12_KW_i01.18878.18878.3	13OCt15_TaC12_KW_i01_Velos	2	Q9TTS3,E1BGH6	TaC12	i01	18878	1	1	1
1	E1BGH6	E1BGH6_BOVIN	Acetyl-CoA carboxylase 1	5274.02	73.7	2193	165	0		1	Q9TTS3	265372	K|DFNREGLPLMVFANWR|G	DFNREGLPLMVFANWR	none	0	2032-2047	FALSE	8.216	-311.911	983.3	2	49.43	1963.97	1	13OCt15_TaC12_KW_i03.20346.20346.2	13OCt15_TaC12_KW_i03_Velos	2	Q9TTS3,E1BGH6	TaC12	i03	20346	1	1	1
1	E1BGH6	E1BGH6_BOVIN	Acetyl-CoA carboxylase 1	5274.02	73.7	2193	165	0		1	Q9TTS3	265372	K|DFNREGLPLMVFANWR|G	DFNREGLPLMVFANWR	none	0	2032-2047	FALSE	7.851	-206.424	655.8	3	49.53	1963.97	1	13OCt15_TaC12_KW_i01.20610.20610.3	13OCt15_TaC12_KW_i01_Velos	2	Q9TTS3,E1BGH6	TaC12	i01	20610	1	0	0
1	E1BGH6	E1BGH6_BOVIN	Acetyl-CoA carboxylase 1	5274.02	73.7	2193	165	0		1	Q9TTS3	265372	K|DFNREGLPLMVFANWR|G	DFNREGLPLMVFANWR	none	0	2032-2047	FALSE	7.614	-23.164	655.68	3	49.78	1963.97	1	13OCt15_TaC12_KW_i02.20517.20517.3	13OCt15_TaC12_KW_i02_Velos	2	Q9TTS3,E1BGH6	TaC12	i02	20517	1	0	0
1	E1BGH6	E1BGH6_BOVIN	Acetyl-CoA carboxylase 1	5274.02	73.7	2193	165	0		1	Q9TTS3	265372	K|DFNREGLPLMVFANWR|G	DFN[DEAMID]REGLPLMVFANWR	N2034[DEAMID]	1	2032-2047	FALSE	7.396	157.028	655.89	3	49.38	1964.96	1	13OCt15_TaC12_KW_i03.20321.20321.3	13OCt15_TaC12_KW_i03_Velos	2	Q9TTS3,E1BGH6	TaC12	i03	20321	1	0	0
1	E1BGH6	E1BGH6_BOVIN	Acetyl-CoA carboxylase 1	5274.02	73.7	2193	165	0		1	Q9TTS3	265372	K|DNTCVVEFQFMLPTSHPNR|G	DNTC[Cys_CAM]VVEFQFMLPTSHPNR	C1176[Cys_CAM]	1	1173-1191	FALSE	11.443	-305.062	1146.88	2	38.45	2291.05	0	13OCt15_TaC12_KW_i02.14851.14851.2	13OCt15_TaC12_KW_i02_Velos	2	Q9TTS3,E1BGH6	TaC12	i02	14851	1	1	1
1	E1BGH6	E1BGH6_BOVIN	Acetyl-CoA carboxylase 1	5274.02	73.7	2193	165	0		1	Q9TTS3	265372	K|DNTCVVEFQFMLPTSHPNR|G	DNTC[Cys_CAM]VVEFQFMLPTSHPNR	C1176[Cys_CAM]	1	1173-1191	FALSE	10.859	-184.094	764.83	3	38.43	2291.05	0	13OCt15_TaC12_KW_i02.14842.14842.3	13OCt15_TaC12_KW_i02_Velos	2	Q9TTS3,E1BGH6	TaC12	i02	14842	1	0	0
1	E1BGH6	E1BGH6_BOVIN	Acetyl-CoA carboxylase 1	5274.02	73.7	2193	165	0		1	Q9TTS3	265372	K|DNTCVVEFQFMLPTSHPNR|G	DNTC[Cys_CAM]VVEFQFMLPTSHPNR	C1176[Cys_CAM]	1	1173-1191	FALSE	10.293	-615.865	765.16	3	38.07	2291.05	0	13OCt15_TaC12_KW_i03.14647.14647.3	13OCt15_TaC12_KW_i03_Velos	2	Q9TTS3,E1BGH6	TaC12	i03	14647	1	0	0
1	E1BGH6	E1BGH6_BOVIN	Acetyl-CoA carboxylase 1	5274.02	73.7	2193	165	0		1	Q9TTS3	265372	K|DNTCVVEFQFMLPTSHPNR|G	DNTC[Cys_CAM]VVEFQFMLPTSHPNR	C1176[Cys_CAM]	1	1173-1191	FALSE	9.151	-524.309	765.09	3	38.18	2291.05	0	13OCt15_TaC12_KW_i01.14861.14861.3	13OCt15_TaC12_KW_i01_Velos	2	Q9TTS3,E1BGH6	TaC12	i01	14861	1	0	0
1	E1BGH6	E1BGH6_BOVIN	Acetyl-CoA carboxylase 1	5274.02	73.7	2193	165	0		1	Q9TTS3	265372	K|DNTCVVEFQFMLPTSHPNRGNIPTLNR|M	DN[DEAMID]TC[Cys_CAM]VVEFQFMLPTSHPNRGNIPTLNR	N1174[DEAMID] C1176[Cys_CAM]	2	1173-1199	FALSE	7.778	104.253	1053.4	3	40.98	3157.51	1	13OCt15_TaC12_KW_i02.16134.16134.3	13OCt15_TaC12_KW_i02_Velos	2	Q9TTS3,E1BGH6	TaC12	i02	16134	1	1	1
1	E1BGH6	E1BGH6_BOVIN	Acetyl-CoA carboxylase 1	5274.02	73.7	2193	165	0		1	Q9TTS3	265372	K|DVDDGLKAAEEVGYPVMIK|A	DVDDGLKAAEEVGYPVMIK	none	0	293-311	FALSE	9.247	-464.564	1025.49	2	36.68	2048.01	1	13OCt15_TaC12_KW_i01.14101.14101.2	13OCt15_TaC12_KW_i01_Velos	2	Q9TTS3,E1BGH6	TaC12	i01	14101	1	1	1
1	E1BGH6	E1BGH6_BOVIN	Acetyl-CoA carboxylase 1	5274.02	73.7	2193	165	0		1	Q9TTS3	265372	K|DVDDGLKAAEEVGYPVMIK|A	DVDDGLKAAEEVGYPVMIK	none	0	293-311	FALSE	8.349	-464.564	1025.49	2	36.97	2048.01	1	13OCt15_TaC12_KW_i02.14093.14093.2	13OCt15_TaC12_KW_i02_Velos	2	Q9TTS3,E1BGH6	TaC12	i02	14093	1	0	0
1	E1BGH6	E1BGH6_BOVIN	Acetyl-CoA carboxylase 1	5274.02	73.7	2193	165	0		1	Q9TTS3	265372	K|DVDDGLKAAEEVGYPVMIK|A	DVDDGLKAAEEVGYPVMIK	none	0	293-311	FALSE	8.272	-660.982	684.13	3	36.73	2048.01	1	13OCt15_TaC12_KW_i01.14130.14130.3	13OCt15_TaC12_KW_i01_Velos	2	Q9TTS3,E1BGH6	TaC12	i01	14130	1	0	0
1	E1BGH6	E1BGH6_BOVIN	Acetyl-CoA carboxylase 1	5274.02	73.7	2193	165	0		1	Q9TTS3	265372	K|DVDDGLKAAEEVGYPVMIK|A	DVDDGLKAAEEVGYPVMIK	none	0	293-311	FALSE	7.563	-493.833	1025.52	2	36.83	2048.01	1	13OCt15_TaC12_KW_i01.14179.14179.2	13OCt15_TaC12_KW_i01_Velos	2	Q9TTS3,E1BGH6	TaC12	i01	14179	1	0	0
1	E1BGH6	E1BGH6_BOVIN	Acetyl-CoA carboxylase 1	5274.02	73.7	2193	165	0		1	Q9TTS3	265372	K|EASFEYLQNEGER|L	EASFEYLQNEGER	none	0	1436-1448	FALSE	12.43	-60.788	786.4	2	23.97	1570.69	0	13OCt15_TaC12_KW_i03.7480.7480.2	13OCt15_TaC12_KW_i03_Velos	3	Q9TTS3,E1BGH6,F1MSC3	TaC12	i03	7480	1	1	1
1	E1BGH6	E1BGH6_BOVIN	Acetyl-CoA carboxylase 1	5274.02	73.7	2193	165	0		1	Q9TTS3	265372	K|EASFEYLQNEGER|L	EASFEYLQNEGER	none	0	1436-1448	FALSE	11.563	2.874	786.35	2	24.25	1570.69	0	13OCt15_TaC12_KW_i02.7633.7633.2	13OCt15_TaC12_KW_i02_Velos	3	Q9TTS3,E1BGH6,F1MSC3	TaC12	i02	7633	1	0	0
1	E1BGH6	E1BGH6_BOVIN	Acetyl-CoA carboxylase 1	5274.02	73.7	2193	165	0		1	Q9TTS3	265372	K|EASFEYLQNEGER|L	EASFEYLQNEGER	none	0	1436-1448	FALSE	11.247	53.81	786.31	2	24.27	1570.69	0	13OCt15_TaC12_KW_i01.7740.7740.2	13OCt15_TaC12_KW_i01_Velos	3	Q9TTS3,E1BGH6,F1MSC3	TaC12	i01	7740	1	0	0
1	E1BGH6	E1BGH6_BOVIN	Acetyl-CoA carboxylase 1	5274.02	73.7	2193	165	0		1	Q9TTS3	265372	K|EASFEYLQNEGER|L	EASFEYLQNEGER	none	0	1436-1448	FALSE	10.753	-445.793	786.703	2	24.42	1570.69	0	13OCt15_TaC12_KW_i02.7711.7711.2	13OCt15_TaC12_KW_i02_Velos	3	Q9TTS3,E1BGH6,F1MSC3	TaC12	i02	7711	1	0	0
1	E1BGH6	E1BGH6_BOVIN	Acetyl-CoA carboxylase 1	5274.02	73.7	2193	165	0		1	Q9TTS3	265372	K|EASFEYLQNEGER|L	EASFEYLQNEGER	none	0	1436-1448	FALSE	10.533	-418.072	786.681	2	24.07	1570.69	0	13OCt15_TaC12_KW_i01.7634.7634.2	13OCt15_TaC12_KW_i01_Velos	3	Q9TTS3,E1BGH6,F1MSC3	TaC12	i01	7634	1	0	0
1	E1BGH6	E1BGH6_BOVIN	Acetyl-CoA carboxylase 1	5274.02	73.7	2193	165	0		1	Q9TTS3	265372	K|EASFEYLQNEGER|L	EASFEYLQN[DEAMID]EGER	N1444[DEAMID]	1	1436-1448	FALSE	10.525	-706.699	787.4	2	24.45	1571.67	0	13OCt15_TaC12_KW_i01.7831.7831.2	13OCt15_TaC12_KW_i01_Velos	3	Q9TTS3,E1BGH6,F1MSC3	TaC12	i01	7831	1	0	0
1	E1BGH6	E1BGH6_BOVIN	Acetyl-CoA carboxylase 1	5274.02	73.7	2193	165	0		1	Q9TTS3	265372	K|EASFEYLQNEGER|L	EASFEYLQNEGER	none	0	1436-1448	FALSE	10.414	-468.037	786.72	2	23.88	1570.69	0	13OCt15_TaC12_KW_i01.7543.7543.2	13OCt15_TaC12_KW_i01_Velos	3	Q9TTS3,E1BGH6,F1MSC3	TaC12	i01	7543	1	0	0
1	E1BGH6	E1BGH6_BOVIN	Acetyl-CoA carboxylase 1	5274.02	73.7	2193	165	0		1	Q9TTS3	265372	K|EASFEYLQNEGER|L	EASFEYLQNEGER	none	0	1436-1448	FALSE	10.058	-388.408	786.657	2	24.15	1570.69	0	13OCt15_TaC12_KW_i03.7571.7571.2	13OCt15_TaC12_KW_i03_Velos	3	Q9TTS3,E1BGH6,F1MSC3	TaC12	i03	7571	1	0	0
1	E1BGH6	E1BGH6_BOVIN	Acetyl-CoA carboxylase 1	5274.02	73.7	2193	165	0		1	Q9TTS3	265372	K|EASFEYLQNEGER|L	EASFEYLQN[DEAMID]EGER	N1444[DEAMID]	1	1436-1448	FALSE	9.59	-541.476	787.27	2	23.92	1571.67	0	13OCt15_TaC12_KW_i03.7457.7457.2	13OCt15_TaC12_KW_i03_Velos	3	Q9TTS3,E1BGH6,F1MSC3	TaC12	i03	7457	1	0	0
1	E1BGH6	E1BGH6_BOVIN	Acetyl-CoA carboxylase 1	5274.02	73.7	2193	165	0		1	Q9TTS3	265372	K|EASFEYLQNEGER|L	EASFEYLQN[DEAMID]EGER	N1444[DEAMID]	1	1436-1448	FALSE	9.53	-350.767	787.12	2	24.62	1571.67	0	13OCt15_TaC12_KW_i02.7811.7811.2	13OCt15_TaC12_KW_i02_Velos	3	Q9TTS3,E1BGH6,F1MSC3	TaC12	i02	7811	1	0	0
1	E1BGH6	E1BGH6_BOVIN	Acetyl-CoA carboxylase 1	5274.02	73.7	2193	165	0		1	Q9TTS3	265372	K|EASFEYLQNEGER|L	EASFEYLQN[DEAMID]EGER	N1444[DEAMID]	1	1436-1448	FALSE	9.475	718.549	786.28	2	24.75	1571.67	0	13OCt15_TaC12_KW_i02.7876.7876.2	13OCt15_TaC12_KW_i02_Velos	3	Q9TTS3,E1BGH6,F1MSC3	TaC12	i02	7876	1	0	0
1	E1BGH6	E1BGH6_BOVIN	Acetyl-CoA carboxylase 1	5274.02	73.7	2193	165	0		1	Q9TTS3	265372	K|EASFEYLQNEGER|L	EASFEYLQNEGER	none	0	1436-1448	FALSE	9.437	66.545	786.3	2	24.35	1570.69	0	13OCt15_TaC12_KW_i03.7677.7677.2	13OCt15_TaC12_KW_i03_Velos	3	Q9TTS3,E1BGH6,F1MSC3	TaC12	i03	7677	1	0	0
1	E1BGH6	E1BGH6_BOVIN	Acetyl-CoA carboxylase 1	5274.02	73.7	2193	165	0		1	Q9TTS3	265372	K|EGSLSPASVSSDTLSDLGISSLQDGLALHMR|S	EGSLSPASVSSDTLSDLGISSLQ[DEAMID]DGLALHMR	Q68[DEAMID]	1	46-76	FALSE	10.135	-56.931	1048.91	3	48.87	3143.53	0	13OCt15_TaC12_KW_i03.20063.20063.3	13OCt15_TaC12_KW_i03_Velos	2	Q9TTS3,E1BGH6	TaC12	i03	20063	1	1	1
1	E1BGH6	E1BGH6_BOVIN	Acetyl-CoA carboxylase 1	5274.02	73.7	2193	165	0		1	Q9TTS3	265372	K|EGSLSPASVSSDTLSDLGISSLQDGLALHMR|S	EGSLSPASVSSDTLSDLGISSLQDGLALHMR	none	0	46-76	FALSE	8.701	-255.452	1048.79	3	49.2	3142.55	0	13OCt15_TaC12_KW_i02.20228.20228.3	13OCt15_TaC12_KW_i02_Velos	2	Q9TTS3,E1BGH6	TaC12	i02	20228	1	0	0
1	E1BGH6	E1BGH6_BOVIN	Acetyl-CoA carboxylase 1	5274.02	73.7	2193	165	0		1	Q9TTS3	265372	K|EGSLSPASVSSDTLSDLGISSLQDGLALHMR|S	EGSLSPASVSSDTLSDLGISSLQ[DEAMID]DGLALHMR	Q68[DEAMID]	1	46-76	FALSE	7.781	-276.357	1049.14	3	48.92	3143.53	0	13OCt15_TaC12_KW_i01.20300.20300.3	13OCt15_TaC12_KW_i01_Velos	2	Q9TTS3,E1BGH6	TaC12	i01	20300	1	0	0
1	E1BGH6	E1BGH6_BOVIN	Acetyl-CoA carboxylase 1	5274.02	73.7	2193	165	0		1	Q9TTS3	265372	K|EMAQYASNITSVLCQFPSQQIANILDSHAATLNR|K	EMAQYASNITSVLC[Cys_CAM]Q[DEAMID]FPSQQIANILDSHAATLNR	C934[Cys_CAM] Q935[DEAMID]	2	921-954	FALSE	15.301	149.427	1264.76	3	55.62	3791.82	0	13OCt15_TaC12_KW_i03.23425.23425.3	13OCt15_TaC12_KW_i03_Velos	2	Q9TTS3,E1BGH6	TaC12	i03	23425	1	1	1
1	E1BGH6	E1BGH6_BOVIN	Acetyl-CoA carboxylase 1	5274.02	73.7	2193	165	0		1	Q9TTS3	265372	K|EMAQYASNITSVLCQFPSQQIANILDSHAATLNR|K	EMAQYASNITSVLC[Cys_CAM]QFPSQQ[DEAMID]IANILDSHAATLNR	C934[Cys_CAM] Q940[DEAMID]	2	921-954	FALSE	13.56	-333.102	1265.37	3	55.8	3791.82	0	13OCt15_TaC12_KW_i03.23514.23514.3	13OCt15_TaC12_KW_i03_Velos	2	Q9TTS3,E1BGH6	TaC12	i03	23514	1	0	0
1	E1BGH6	E1BGH6_BOVIN	Acetyl-CoA carboxylase 1	5274.02	73.7	2193	165	0		1	Q9TTS3	265372	K|EMAQYASNITSVLCQFPSQQIANILDSHAATLNR|K	EMAQYASNITSVLC[Cys_CAM]QFPSQQ[DEAMID]IANILDSHAATLNR	C934[Cys_CAM] Q940[DEAMID]	2	921-954	FALSE	13.315	-285.661	1265.31	3	55.95	3791.82	0	13OCt15_TaC12_KW_i02.23581.23581.3	13OCt15_TaC12_KW_i02_Velos	2	Q9TTS3,E1BGH6	TaC12	i02	23581	1	0	0
1	E1BGH6	E1BGH6_BOVIN	Acetyl-CoA carboxylase 1	5274.02	73.7	2193	165	0		1	Q9TTS3	265372	K|EMAQYASNITSVLCQFPSQQIANILDSHAATLNR|K	EMAQYASNITSVLC[Cys_CAM]QFPSQQIANILDSHAATLNR	C934[Cys_CAM]	1	921-954	FALSE	12.972	-371.148	1265.09	3	56.37	3790.84	0	13OCt15_TaC12_KW_i02.23781.23781.3	13OCt15_TaC12_KW_i02_Velos	2	Q9TTS3,E1BGH6	TaC12	i02	23781	1	0	0
1	E1BGH6	E1BGH6_BOVIN	Acetyl-CoA carboxylase 1	5274.02	73.7	2193	165	0		1	Q9TTS3	265372	K|EMAQYASNITSVLCQFPSQQIANILDSHAATLNR|K	EM[Oxidation_M]AQYASNITSVLC[Cys_CAM]Q[DEAMID]FPSQQIANILDSHAATLNR	M922[Oxidation_M] C934[Cys_CAM] Q935[DEAMID]	3	921-954	FALSE	12.565	-204.428	1270.54	3	54.02	3807.82	0	13OCt15_TaC12_KW_i03.22658.22658.3	13OCt15_TaC12_KW_i03_Velos	2	Q9TTS3,E1BGH6	TaC12	i03	22658	1	0	0
1	E1BGH6	E1BGH6_BOVIN	Acetyl-CoA carboxylase 1	5274.02	73.7	2193	165	0		1	Q9TTS3	265372	K|EMAQYASNITSVLCQFPSQQIANILDSHAATLNR|K	EMAQYASNITSVLC[Cys_CAM]Q[DEAMID]FPSQQIANILDSHAATLNR	C934[Cys_CAM] Q935[DEAMID]	2	921-954	FALSE	12.393	-348.915	1265.39	3	56.15	3791.82	0	13OCt15_TaC12_KW_i02.23677.23677.3	13OCt15_TaC12_KW_i02_Velos	2	Q9TTS3,E1BGH6	TaC12	i02	23677	1	0	0
1	E1BGH6	E1BGH6_BOVIN	Acetyl-CoA carboxylase 1	5274.02	73.7	2193	165	0		1	Q9TTS3	265372	K|EMAQYASNITSVLCQFPSQQIANILDSHAATLNR|K	EMAQYASNITSVLC[Cys_CAM]QFPSQQ[DEAMID]IANILDSHAATLNR	C934[Cys_CAM] Q940[DEAMID]	2	921-954	FALSE	12.319	-254.031	1265.27	3	55.95	3791.82	0	13OCt15_TaC12_KW_i01.23868.23868.3	13OCt15_TaC12_KW_i01_Velos	2	Q9TTS3,E1BGH6	TaC12	i01	23868	1	0	0
1	E1BGH6	E1BGH6_BOVIN	Acetyl-CoA carboxylase 1	5274.02	73.7	2193	165	0		1	Q9TTS3	265372	K|EMAQYASNITSVLCQFPSQQIANILDSHAATLNR|K	EM[Oxidation_M]AQYASNITSVLC[Cys_CAM]QFPSQQ[DEAMID]IANILDSHAATLNR	M922[Oxidation_M] C934[Cys_CAM] Q940[DEAMID]	3	921-954	FALSE	11.907	8.25	1270.27	3	54.03	3807.82	0	13OCt15_TaC12_KW_i01.22924.22924.3	13OCt15_TaC12_KW_i01_Velos	2	Q9TTS3,E1BGH6	TaC12	i01	22924	1	0	0
1	E1BGH6	E1BGH6_BOVIN	Acetyl-CoA carboxylase 1	5274.02	73.7	2193	165	0		1	Q9TTS3	265372	K|EMAQYASNITSVLCQFPSQQIANILDSHAATLNR|K	EM[Oxidation_M]AQYASNITSVLC[Cys_CAM]QFPSQQ[DEAMID]IANILDSHAATLNR	M922[Oxidation_M] C934[Cys_CAM] Q940[DEAMID]	3	921-954	FALSE	11.697	-117.793	1270.43	3	54.43	3807.82	0	13OCt15_TaC12_KW_i02.22843.22843.3	13OCt15_TaC12_KW_i02_Velos	2	Q9TTS3,E1BGH6	TaC12	i02	22843	1	0	0
1	E1BGH6	E1BGH6_BOVIN	Acetyl-CoA carboxylase 1	5274.02	73.7	2193	165	0		1	Q9TTS3	265372	K|EMAQYASNITSVLCQFPSQQIANILDSHAATLNR|K	EM[Oxidation_M]AQYASNITSVLC[Cys_CAM]QFPSQQIANILDSHAATLN[DEAMID]R	M922[Oxidation_M] C934[Cys_CAM] N953[DEAMID]	3	921-954	FALSE	11.615	-291.049	1270.65	3	54.87	3807.82	0	13OCt15_TaC12_KW_i02.23056.23056.3	13OCt15_TaC12_KW_i02_Velos	2	Q9TTS3,E1BGH6	TaC12	i02	23056	1	0	0
1	E1BGH6	E1BGH6_BOVIN	Acetyl-CoA carboxylase 1	5274.02	73.7	2193	165	0		1	Q9TTS3	265372	K|EMAQYASNITSVLCQFPSQQIANILDSHAATLNR|K	EMAQYASNITSVLC[Cys_CAM]QFPSQQ[DEAMID]IANILDSHAATLNR	C934[Cys_CAM] Q940[DEAMID]	2	921-954	FALSE	11.551	256.88	948.72	4	56.18	3791.82	0	13OCt15_TaC12_KW_i02.23688.23688.4	13OCt15_TaC12_KW_i02_Velos	2	Q9TTS3,E1BGH6	TaC12	i02	23688	1	0	0
1	E1BGH6	E1BGH6_BOVIN	Acetyl-CoA carboxylase 1	5274.02	73.7	2193	165	0		1	Q9TTS3	265372	K|EMAQYASNITSVLCQFPSQQIANILDSHAATLNR|K	EMAQYASNITSVLC[Cys_CAM]QFPSQQ[DEAMID]IANILDSHAATLNR	C934[Cys_CAM] Q940[DEAMID]	2	921-954	FALSE	11.059	-565.688	949.5	4	56.15	3791.82	0	13OCt15_TaC12_KW_i02.23679.23679.4	13OCt15_TaC12_KW_i02_Velos	2	Q9TTS3,E1BGH6	TaC12	i02	23679	1	0	0
1	E1BGH6	E1BGH6_BOVIN	Acetyl-CoA carboxylase 1	5274.02	73.7	2193	165	0		1	Q9TTS3	265372	K|EMAQYASNITSVLCQFPSQQIANILDSHAATLNR|K	EMAQYASNITSVLC[Cys_CAM]QFPSQQ[DEAMID]IANILDSHAATLNR	C934[Cys_CAM] Q940[DEAMID]	2	921-954	FALSE	11.058	-534.076	949.47	4	55.75	3791.82	0	13OCt15_TaC12_KW_i03.23489.23489.4	13OCt15_TaC12_KW_i03_Velos	2	Q9TTS3,E1BGH6	TaC12	i03	23489	1	0	0
1	E1BGH6	E1BGH6_BOVIN	Acetyl-CoA carboxylase 1	5274.02	73.7	2193	165	0		1	Q9TTS3	265372	K|EMAQYASNITSVLCQFPSQQIANILDSHAATLNR|K	EMAQYASNITSVLC[Cys_CAM]QFPSQQ[DEAMID]IANILDSHAATLNR	C934[Cys_CAM] Q940[DEAMID]	2	921-954	FALSE	11.007	-523.538	949.46	4	55.75	3791.82	0	13OCt15_TaC12_KW_i01.23771.23771.4	13OCt15_TaC12_KW_i01_Velos	2	Q9TTS3,E1BGH6	TaC12	i01	23771	1	0	0
1	E1BGH6	E1BGH6_BOVIN	Acetyl-CoA carboxylase 1	5274.02	73.7	2193	165	0		1	Q9TTS3	265372	K|EMAQYASNITSVLCQFPSQQIANILDSHAATLNR|K	EM[Oxidation_M]AQYASNITSVLC[Cys_CAM]Q[DEAMID]FPSQQIANILDSHAATLNR	M922[Oxidation_M] C934[Cys_CAM] Q935[DEAMID]	3	921-954	FALSE	10.938	-377.655	1270.76	3	54.22	3807.82	0	13OCt15_TaC12_KW_i03.22756.22756.3	13OCt15_TaC12_KW_i03_Velos	2	Q9TTS3,E1BGH6	TaC12	i03	22756	1	0	0
1	E1BGH6	E1BGH6_BOVIN	Acetyl-CoA carboxylase 1	5274.02	73.7	2193	165	0		1	Q9TTS3	265372	K|EMAQYASNITSVLCQFPSQQIANILDSHAATLNR|K	EM[Oxidation_M]AQYASNITSVLC[Cys_CAM]QFPSQQ[DEAMID]IANILDSHAATLNR	M922[Oxidation_M] C934[Cys_CAM] Q940[DEAMID]	3	921-954	FALSE	10.923	-438.721	953.38	4	54.08	3807.82	0	13OCt15_TaC12_KW_i03.22687.22687.4	13OCt15_TaC12_KW_i03_Velos	2	Q9TTS3,E1BGH6	TaC12	i03	22687	1	0	0
1	E1BGH6	E1BGH6_BOVIN	Acetyl-CoA carboxylase 1	5274.02	73.7	2193	165	0		1	Q9TTS3	265372	K|EMAQYASNITSVLCQFPSQQIANILDSHAATLNR|K	EM[Oxidation_M]AQYASNITSVLC[Cys_CAM]QFPSQQ[DEAMID]IANILDSHAATLNR	M922[Oxidation_M] C934[Cys_CAM] Q940[DEAMID]	3	921-954	FALSE	10.802	-369.782	1270.75	3	54.43	3807.82	0	13OCt15_TaC12_KW_i03.22856.22856.3	13OCt15_TaC12_KW_i03_Velos	2	Q9TTS3,E1BGH6	TaC12	i03	22856	1	0	0
1	E1BGH6	E1BGH6_BOVIN	Acetyl-CoA carboxylase 1	5274.02	73.7	2193	165	0		1	Q9TTS3	265372	K|EMAQYASNITSVLCQFPSQQIANILDSHAATLNR|K	EMAQYASNITSVLC[Cys_CAM]QFPSQQIANILDSHAATLN[DEAMID]R	C934[Cys_CAM] N953[DEAMID]	2	921-954	FALSE	10.635	-301.475	1265.33	3	55.57	3791.82	0	13OCt15_TaC12_KW_i01.23679.23679.3	13OCt15_TaC12_KW_i01_Velos	2	Q9TTS3,E1BGH6	TaC12	i01	23679	1	0	0
1	E1BGH6	E1BGH6_BOVIN	Acetyl-CoA carboxylase 1	5274.02	73.7	2193	165	0		1	Q9TTS3	265372	K|EMAQYASNITSVLCQFPSQQIANILDSHAATLNR|K	EMAQYASNITSVLC[Cys_CAM]QFPSQQ[DEAMID]IANILDSHAATLNR	C934[Cys_CAM] Q940[DEAMID]	2	921-954	FALSE	10.546	157.341	1264.75	3	56	3791.82	0	13OCt15_TaC12_KW_i03.23609.23609.3	13OCt15_TaC12_KW_i03_Velos	2	Q9TTS3,E1BGH6	TaC12	i03	23609	1	0	0
1	E1BGH6	E1BGH6_BOVIN	Acetyl-CoA carboxylase 1	5274.02	73.7	2193	165	0		1	Q9TTS3	265372	K|EMAQYASNITSVLCQFPSQQIANILDSHAATLNR|K	EMAQYASNITSVLC[Cys_CAM]QFPSQQ[DEAMID]IANILDSHAATLNR	C934[Cys_CAM] Q940[DEAMID]	2	921-954	FALSE	10.518	-449.767	949.39	4	55.98	3791.82	0	13OCt15_TaC12_KW_i02.23597.23597.4	13OCt15_TaC12_KW_i02_Velos	2	Q9TTS3,E1BGH6	TaC12	i02	23597	1	0	0
1	E1BGH6	E1BGH6_BOVIN	Acetyl-CoA carboxylase 1	5274.02	73.7	2193	165	0		1	Q9TTS3	265372	K|EMAQYASNITSVLCQFPSQQIANILDSHAATLNR|K	EMAQYASNITSVLC[Cys_CAM]QFPSQQ[DEAMID]IANILDSHAATLNR	C934[Cys_CAM] Q940[DEAMID]	2	921-954	FALSE	10.35	-555.151	949.49	4	55.98	3791.82	0	13OCt15_TaC12_KW_i03.23599.23599.4	13OCt15_TaC12_KW_i03_Velos	2	Q9TTS3,E1BGH6	TaC12	i03	23599	1	0	0
1	E1BGH6	E1BGH6_BOVIN	Acetyl-CoA carboxylase 1	5274.02	73.7	2193	165	0		1	Q9TTS3	265372	K|EMAQYASNITSVLCQFPSQQIANILDSHAATLNR|K	EMAQYASNITSVLC[Cys_CAM]QFPSQQ[DEAMID]IANILDSHAATLNR	C934[Cys_CAM] Q940[DEAMID]	2	921-954	FALSE	10.261	-451.685	1265.52	3	55.97	3791.82	0	13OCt15_TaC12_KW_i03.23593.23593.3	13OCt15_TaC12_KW_i03_Velos	2	Q9TTS3,E1BGH6	TaC12	i03	23593	1	0	0
1	E1BGH6	E1BGH6_BOVIN	Acetyl-CoA carboxylase 1	5274.02	73.7	2193	165	0		1	Q9TTS3	265372	K|EMAQYASNITSVLCQFPSQQIANILDSHAATLNR|K	EMAQYASNITSVLC[Cys_CAM]Q[DEAMID]FPSQQIANILDSHAATLNR	C934[Cys_CAM] Q935[DEAMID]	2	921-954	FALSE	10.102	-246.123	1265.26	3	55.75	3791.82	0	13OCt15_TaC12_KW_i01.23769.23769.3	13OCt15_TaC12_KW_i01_Velos	2	Q9TTS3,E1BGH6	TaC12	i01	23769	1	0	0
1	E1BGH6	E1BGH6_BOVIN	Acetyl-CoA carboxylase 1	5274.02	73.7	2193	165	0		1	Q9TTS3	265372	K|EMAQYASNITSVLCQFPSQQIANILDSHAATLNR|K	EM[Oxidation_M]AQYASNITSVLC[Cys_CAM]Q[DEAMID]FPSQQIANILDSHAATLNR	M922[Oxidation_M] C934[Cys_CAM] Q935[DEAMID]	3	921-954	FALSE	10.093	410.223	1269.76	3	53.85	3807.82	0	13OCt15_TaC12_KW_i03.22569.22569.3	13OCt15_TaC12_KW_i03_Velos	2	Q9TTS3,E1BGH6	TaC12	i03	22569	1	0	0
1	E1BGH6	E1BGH6_BOVIN	Acetyl-CoA carboxylase 1	5274.02	73.7	2193	165	0		1	Q9TTS3	265372	K|EMAQYASNITSVLCQFPSQQIANILDSHAATLNR|K	EM[Oxidation_M]AQYASNITSVLC[Cys_CAM]QFPSQQ[DEAMID]IANILDSHAATLNR	M922[Oxidation_M] C934[Cys_CAM] Q940[DEAMID]	3	921-954	FALSE	10.075	-251.678	1270.6	3	55.27	3807.82	0	13OCt15_TaC12_KW_i02.23250.23250.3	13OCt15_TaC12_KW_i02_Velos	2	Q9TTS3,E1BGH6	TaC12	i02	23250	1	0	0
1	E1BGH6	E1BGH6_BOVIN	Acetyl-CoA carboxylase 1	5274.02	73.7	2193	165	0		1	Q9TTS3	265372	K|EMAQYASNITSVLCQFPSQQIANILDSHAATLNR|K	EM[Oxidation_M]AQYASNITSVLC[Cys_CAM]QFPSQQ[DEAMID]IANILDSHAATLNR	M922[Oxidation_M] C934[Cys_CAM] Q940[DEAMID]	3	921-954	FALSE	9.965	63.404	1270.2	3	54.67	3807.82	0	13OCt15_TaC12_KW_i02.22958.22958.3	13OCt15_TaC12_KW_i02_Velos	2	Q9TTS3,E1BGH6	TaC12	i02	22958	1	0	0
1	E1BGH6	E1BGH6_BOVIN	Acetyl-CoA carboxylase 1	5274.02	73.7	2193	165	0		1	Q9TTS3	265372	K|EMAQYASNITSVLCQFPSQQIANILDSHAATLNR|K	EM[Oxidation_M]AQYASNITSVLC[Cys_CAM]QFPSQQ[DEAMID]IANILDSHAATLNR	M922[Oxidation_M] C934[Cys_CAM] Q940[DEAMID]	3	921-954	FALSE	9.84	-396.738	953.34	4	54.32	3807.82	0	13OCt15_TaC12_KW_i03.22798.22798.4	13OCt15_TaC12_KW_i03_Velos	2	Q9TTS3,E1BGH6	TaC12	i03	22798	1	0	0
1	E1BGH6	E1BGH6_BOVIN	Acetyl-CoA carboxylase 1	5274.02	73.7	2193	165	0		1	Q9TTS3	265372	K|EMAQYASNITSVLCQFPSQQIANILDSHAATLNR|K	EM[Oxidation_M]AQYASNITSVLC[Cys_CAM]Q[DEAMID]FPSQQIANILDSHAATLNR	M922[Oxidation_M] C934[Cys_CAM] Q935[DEAMID]	3	921-954	FALSE	9.624	-228.054	1270.57	3	54.43	3807.82	0	13OCt15_TaC12_KW_i01.23122.23122.3	13OCt15_TaC12_KW_i01_Velos	2	Q9TTS3,E1BGH6	TaC12	i01	23122	1	0	0
1	E1BGH6	E1BGH6_BOVIN	Acetyl-CoA carboxylase 1	5274.02	73.7	2193	165	0		1	Q9TTS3	265372	K|EMAQYASNITSVLCQFPSQQIANILDSHAATLNR|K	EM[Oxidation_M]AQYASNITSVLC[Cys_CAM]QFPSQQ[DEAMID]IANILDSHAATLNR	M922[Oxidation_M] C934[Cys_CAM] Q940[DEAMID]	3	921-954	FALSE	9.49	-180.802	1270.51	3	54.25	3807.82	0	13OCt15_TaC12_KW_i01.23031.23031.3	13OCt15_TaC12_KW_i01_Velos	2	Q9TTS3,E1BGH6	TaC12	i01	23031	1	0	0
1	E1BGH6	E1BGH6_BOVIN	Acetyl-CoA carboxylase 1	5274.02	73.7	2193	165	0		1	Q9TTS3	265372	K|EMAQYASNITSVLCQFPSQQIANILDSHAATLNR|K	EMAQYASNITSVLC[Cys_CAM]QFPSQQ[DEAMID]IANILDSHAATLNR	C934[Cys_CAM] Q940[DEAMID]	2	921-954	FALSE	9.386	-555.151	949.49	4	55.95	3791.82	0	13OCt15_TaC12_KW_i01.23870.23870.4	13OCt15_TaC12_KW_i01_Velos	2	Q9TTS3,E1BGH6	TaC12	i01	23870	1	0	0
1	E1BGH6	E1BGH6_BOVIN	Acetyl-CoA carboxylase 1	5274.02	73.7	2193	165	0		1	Q9TTS3	265372	K|EMAQYASNITSVLCQFPSQQIANILDSHAATLNR|K	EMAQYASNITSVLC[Cys_CAM]QFPSQQ[DEAMID]IANILDSHAATLNR	C934[Cys_CAM] Q940[DEAMID]	2	921-954	FALSE	9.235	436.338	948.55	4	55.98	3791.82	0	13OCt15_TaC12_KW_i01.23890.23890.4	13OCt15_TaC12_KW_i01_Velos	2	Q9TTS3,E1BGH6	TaC12	i01	23890	1	0	0
1	E1BGH6	E1BGH6_BOVIN	Acetyl-CoA carboxylase 1	5274.02	73.7	2193	165	0		1	Q9TTS3	265372	K|EMAQYASNITSVLCQFPSQQIANILDSHAATLNR|K	EM[Oxidation_M]AQYASNITSVLC[Cys_CAM]QFPSQQ[DEAMID]IANILDSHAATLNR	M922[Oxidation_M] C934[Cys_CAM] Q940[DEAMID]	3	921-954	FALSE	9.227	-149.298	1270.47	3	55.07	3807.82	0	13OCt15_TaC12_KW_i02.23149.23149.3	13OCt15_TaC12_KW_i02_Velos	2	Q9TTS3,E1BGH6	TaC12	i02	23149	1	0	0
1	E1BGH6	E1BGH6_BOVIN	Acetyl-CoA carboxylase 1	5274.02	73.7	2193	165	0		1	Q9TTS3	265372	K|EMAQYASNITSVLCQFPSQQIANILDSHAATLNR|K	EM[Oxidation_M]AQYASNITSVLC[Cys_CAM]QFPSQQ[DEAMID]IANILDSHAATLNR	M922[Oxidation_M] C934[Cys_CAM] Q940[DEAMID]	3	921-954	FALSE	9.207	-298.923	1270.66	3	54.97	3807.82	0	13OCt15_TaC12_KW_i03.23108.23108.3	13OCt15_TaC12_KW_i03_Velos	2	Q9TTS3,E1BGH6	TaC12	i03	23108	1	0	0
1	E1BGH6	E1BGH6_BOVIN	Acetyl-CoA carboxylase 1	5274.02	73.7	2193	165	0		1	Q9TTS3	265372	K|EMAQYASNITSVLCQFPSQQIANILDSHAATLNR|K	EM[Oxidation_M]AQYASNITSVLC[Cys_CAM]QFPSQQIANILDSHAATLNR	M922[Oxidation_M] C934[Cys_CAM]	2	921-954	FALSE	8.082	-497.621	953.19	4	54.67	3806.84	0	13OCt15_TaC12_KW_i02.22960.22960.4	13OCt15_TaC12_KW_i02_Velos	2	Q9TTS3,E1BGH6	TaC12	i02	22960	1	0	0
1	E1BGH6	E1BGH6_BOVIN	Acetyl-CoA carboxylase 1	5274.02	73.7	2193	165	0		1	Q9TTS3	265372	K|EMAQYASNITSVLCQFPSQQIANILDSHAATLNR|K	EMAQYASNITSVLC[Cys_CAM]QFPSQQ[DEAMID]IANILDSHAATLNR	C934[Cys_CAM] Q940[DEAMID]	2	921-954	FALSE	7.619	-167.038	1265.16	3	63.97	3791.82	0	13OCt15_TaC12_KW_i01.27713.27713.	13OCt15_TaC12_KW_i01_Velos	2	Q9TTS3,E1BGH6	TaC12	i01	27713	1	0	0
1	E1BGH6	E1BGH6_BOVIN	Acetyl-CoA carboxylase 1	5274.02	73.7	2193	165	0		1	Q9TTS3	265372	K|EMAQYASNITSVLCQFPSQQIANILDSHAATLNR|K	EMAQYASNITSVLC[Cys_CAM]Q[DEAMID]FPSQQIANILDSHAATLNR	C934[Cys_CAM] Q935[DEAMID]	2	921-954	FALSE	7.57	-143.31	1265.13	3	64.28	3791.82	0	13OCt15_TaC12_KW_i02.27317.27317.3	13OCt15_TaC12_KW_i02_Velos	2	Q9TTS3,E1BGH6	TaC12	i02	27317	1	0	0
1	E1BGH6	E1BGH6_BOVIN	Acetyl-CoA carboxylase 1	5274.02	73.7	2193	165	0		1	Q9TTS3	265372	K|EMAQYASNITSVLCQFPSQQIANILDSHAATLNR|K	EM[Oxidation_M]AQYASNITSVLC[Cys_CAM]QFPSQQ[DEAMID]IANILDSHAATLNR	M922[Oxidation_M] C934[Cys_CAM] Q940[DEAMID]	3	921-954	FALSE	7.425	-322.544	1270.69	3	55.77	3807.82	0	13OCt15_TaC12_KW_i02.23487.23487.	13OCt15_TaC12_KW_i02_Velos	2	Q9TTS3,E1BGH6	TaC12	i02	23487	1	0	0
1	E1BGH6	E1BGH6_BOVIN	Acetyl-CoA carboxylase 1	5274.02	73.7	2193	165	0		1	Q9TTS3	265372	K|EMAQYASNITSVLCQFPSQQIANILDSHAATLNR|K	EM[Oxidation_M]AQYASNITSVLC[Cys_CAM]QFPSQQ[DEAMID]IANILDSHAATLNR	M922[Oxidation_M] C934[Cys_CAM] Q940[DEAMID]	3	921-954	FALSE	7.39	-361.91	1270.74	3	55.5	3807.82	0	13OCt15_TaC12_KW_i03.23370.23370.3	13OCt15_TaC12_KW_i03_Velos	2	Q9TTS3,E1BGH6	TaC12	i03	23370	1	0	0
1	E1BGH6	E1BGH6_BOVIN	Acetyl-CoA carboxylase 1	5274.02	73.7	2193	165	0		1	Q9TTS3	265372	K|EMAQYASNITSVLCQFPSQQIANILDSHAATLNRK|S	EM[Oxidation_M]AQYASNITSVLC[Cys_CAM]QFPSQQ[DEAMID]IANILDSHAATLNRK	M922[Oxidation_M] C934[Cys_CAM] Q940[DEAMID]	3	921-955	FALSE	11.016	-138.1	1313.16	3	51.95	3935.91	1	13OCt15_TaC12_KW_i02.21602.21602.	13OCt15_TaC12_KW_i02_Velos	2	Q9TTS3,E1BGH6	TaC12	i02	21602	1	1	1
1	E1BGH6	E1BGH6_BOVIN	Acetyl-CoA carboxylase 1	5274.02	73.7	2193	165	0		1	Q9TTS3	265372	K|EMAQYASNITSVLCQFPSQQIANILDSHAATLNRK|S	EMAQYASNITSVLC[Cys_CAM]QFPSQQIANILDSHAATLNRK	C934[Cys_CAM]	1	921-955	FALSE	10.168	-390.904	1307.83	3	53.32	3918.94	1	13OCt15_TaC12_KW_i03.22294.22294.3	13OCt15_TaC12_KW_i03_Velos	2	Q9TTS3,E1BGH6	TaC12	i03	22294	1	0	0
1	E1BGH6	E1BGH6_BOVIN	Acetyl-CoA carboxylase 1	5274.02	73.7	2193	165	0		1	Q9TTS3	265372	K|EMAQYASNITSVLCQFPSQQIANILDSHAATLNRK|S	EMAQYASNITSVLC[Cys_CAM]QFPSQQ[DEAMID]IANILDSHAATLNRK	C934[Cys_CAM] Q940[DEAMID]	2	921-955	FALSE	9.526	-185.818	1307.89	3	53.12	3919.92	1	13OCt15_TaC12_KW_i03.22198.22198.3	13OCt15_TaC12_KW_i03_Velos	2	Q9TTS3,E1BGH6	TaC12	i03	22198	1	0	0
1	E1BGH6	E1BGH6_BOVIN	Acetyl-CoA carboxylase 1	5274.02	73.7	2193	165	0		1	Q9TTS3	265372	K|EMAQYASNITSVLCQFPSQQIANILDSHAATLNRK|S	EMAQYASNITSVLC[Cys_CAM]QFPSQQIANILDSHAATLN[DEAMID]RK	C934[Cys_CAM] N953[DEAMID]	2	921-955	FALSE	9.332	-472.043	981.45	4	53.12	3919.92	1	13OCt15_TaC12_KW_i03.22193.22193.4	13OCt15_TaC12_KW_i03_Velos	2	Q9TTS3,E1BGH6	TaC12	i03	22193	1	0	0
1	E1BGH6	E1BGH6_BOVIN	Acetyl-CoA carboxylase 1	5274.02	73.7	2193	165	0		1	Q9TTS3	265372	K|EMAQYASNITSVLCQFPSQQIANILDSHAATLNRK|S	EMAQYASNITSVLC[Cys_CAM]QFPSQQ[DEAMID]IANILDSHAATLNRK	C934[Cys_CAM] Q940[DEAMID]	2	921-955	FALSE	8.638	-2.175	1307.65	3	53.15	3919.92	1	13OCt15_TaC12_KW_i01.22473.22473.3	13OCt15_TaC12_KW_i01_Velos	2	Q9TTS3,E1BGH6	TaC12	i01	22473	1	0	0
1	E1BGH6	E1BGH6_BOVIN	Acetyl-CoA carboxylase 1	5274.02	73.7	2193	165	0		1	Q9TTS3	265372	K|EMAQYASNITSVLCQFPSQQIANILDSHAATLNRK|S	EMAQYASNITSVLC[Cys_CAM]Q[DEAMID]FPSQQIANILDSHAATLNRK	C934[Cys_CAM] Q935[DEAMID]	2	921-955	FALSE	8.576	-354.097	1308.11	3	53.67	3919.92	1	13OCt15_TaC12_KW_i02.22458.22458.3	13OCt15_TaC12_KW_i02_Velos	2	Q9TTS3,E1BGH6	TaC12	i02	22458	1	0	0
1	E1BGH6	E1BGH6_BOVIN	Acetyl-CoA carboxylase 1	5274.02	73.7	2193	165	0		1	Q9TTS3	265372	K|EMAQYASNITSVLCQFPSQQIANILDSHAATLNRK|S	EMAQYASNITSVLC[Cys_CAM]QFPSQQ[DEAMID]IANILDSHAATLNRK	C934[Cys_CAM] Q940[DEAMID]	2	921-955	FALSE	8.085	-104.901	981.09	4	53.3	3919.92	1	13OCt15_TaC12_KW_i03.22292.22292.4	13OCt15_TaC12_KW_i03_Velos	2	Q9TTS3,E1BGH6	TaC12	i03	22292	1	0	0
1	E1BGH6	E1BGH6_BOVIN	Acetyl-CoA carboxylase 1	5274.02	73.7	2193	165	0		1	Q9TTS3	265372	K|EMAQYASNITSVLCQFPSQQIANILDSHAATLNRK|S	EMAQYASNITSVLC[Cys_CAM]Q[DEAMID]FPSQQIANILDSHAATLNRK	C934[Cys_CAM] Q935[DEAMID]	2	921-955	FALSE	7.816	-247.71	981.23	4	53.08	3919.92	1	13OCt15_TaC12_KW_i01.22437.22437.4	13OCt15_TaC12_KW_i01_Velos	2	Q9TTS3,E1BGH6	TaC12	i01	22437	1	0	0
1	E1BGH6	E1BGH6_BOVIN	Acetyl-CoA carboxylase 1	5274.02	73.7	2193	165	0		1	Q9TTS3	265372	K|EREEFLLPIYHQVAVQFADLHDTPGR|M	EREEFLLPIYHQVAVQFADLHDTPGR	none	0	2170-2195	FALSE	10.592	-170.984	1027.7	3	46.53	3079.55	1	13OCt15_TaC12_KW_i02.18905.18905.3	13OCt15_TaC12_KW_i02_Velos	2	Q9TTS3,E1BGH6	TaC12	i02	18905	1	1	1
1	E1BGH6	E1BGH6_BOVIN	Acetyl-CoA carboxylase 1	5274.02	73.7	2193	165	0		1	Q9TTS3	265372	K|EREEFLLPIYHQVAVQFADLHDTPGR|M	EREEFLLPIYHQ[DEAMID]VAVQFADLHDTPGR	Q2181[DEAMID]	1	2170-2195	FALSE	10.479	-673.249	771.66	4	45.9	3080.54	1	13OCt15_TaC12_KW_i03.18576.18576.4	13OCt15_TaC12_KW_i03_Velos	2	Q9TTS3,E1BGH6	TaC12	i03	18576	1	0	0
1	E1BGH6	E1BGH6_BOVIN	Acetyl-CoA carboxylase 1	5274.02	73.7	2193	165	0		1	Q9TTS3	265372	K|EREEFLLPIYHQVAVQFADLHDTPGR|M	EREEFLLPIYHQ[DEAMID]VAVQFADLHDTPGR	Q2181[DEAMID]	1	2170-2195	FALSE	10.052	-323.01	771.39	4	46.4	3080.54	1	13OCt15_TaC12_KW_i02.18835.18835.4	13OCt15_TaC12_KW_i02_Velos	2	Q9TTS3,E1BGH6	TaC12	i02	18835	1	0	0
1	E1BGH6	E1BGH6_BOVIN	Acetyl-CoA carboxylase 1	5274.02	73.7	2193	165	0		1	Q9TTS3	265372	K|FGAYIVDGLR|E	FGAYIVDGLR	none	0	2063-2072	FALSE	9.461	-160.859	555.89	2	31.28	1109.59	0	13OCt15_TaC12_KW_i01.11347.11347.2	13OCt15_TaC12_KW_i01_Velos	3	Q9TTS3,E1BGH6,F1MSC3	TaC12	i01	11347	1	1	1
1	E1BGH6	E1BGH6_BOVIN	Acetyl-CoA carboxylase 1	5274.02	73.7	2193	165	0		1	Q9TTS3	265372	K|FGAYIVDGLR|E	FGAYIVDGLR	none	0	2063-2072	FALSE	9.363	-65.524	555.837	2	31.45	1109.59	0	13OCt15_TaC12_KW_i01.11431.11431.2	13OCt15_TaC12_KW_i01_Velos	3	Q9TTS3,E1BGH6,F1MSC3	TaC12	i01	11431	1	0	0
1	E1BGH6	E1BGH6_BOVIN	Acetyl-CoA carboxylase 1	5274.02	73.7	2193	165	0		1	Q9TTS3	265372	K|FGAYIVDGLR|E	FGAYIVDGLR	none	0	2063-2072	FALSE	8.712	-441.912	556.046	2	31.43	1109.59	0	13OCt15_TaC12_KW_i03.11277.11277.2	13OCt15_TaC12_KW_i03_Velos	3	Q9TTS3,E1BGH6,F1MSC3	TaC12	i03	11277	1	0	0
1	E1BGH6	E1BGH6_BOVIN	Acetyl-CoA carboxylase 1	5274.02	73.7	2193	165	0		1	Q9TTS3	265372	K|FGAYIVDGLR|E	FGAYIVDGLR	none	0	2063-2072	FALSE	8.674	-517.529	556.088	2	31.8	1109.59	0	13OCt15_TaC12_KW_i02.11473.11473.2	13OCt15_TaC12_KW_i02_Velos	3	Q9TTS3,E1BGH6,F1MSC3	TaC12	i02	11473	1	0	0
1	E1BGH6	E1BGH6_BOVIN	Acetyl-CoA carboxylase 1	5274.02	73.7	2193	165	0		1	Q9TTS3	265372	K|FGAYIVDGLR|E	FGAYIVDGLR	none	0	2063-2072	FALSE	8.535	-449.078	556.05	2	32.02	1109.59	0	13OCt15_TaC12_KW_i02.11580.11580.2	13OCt15_TaC12_KW_i02_Velos	3	Q9TTS3,E1BGH6,F1MSC3	TaC12	i02	11580	1	0	0
1	E1BGH6	E1BGH6_BOVIN	Acetyl-CoA carboxylase 1	5274.02	73.7	2193	165	0		1	Q9TTS3	265372	K|FGAYIVDGLR|E	FGAYIVDGLR	none	0	2063-2072	FALSE	8.475	-52.733	555.83	2	31.25	1109.59	0	13OCt15_TaC12_KW_i03.11187.11187.2	13OCt15_TaC12_KW_i03_Velos	3	Q9TTS3,E1BGH6,F1MSC3	TaC12	i03	11187	1	0	0
1	E1BGH6	E1BGH6_BOVIN	Acetyl-CoA carboxylase 1	5274.02	73.7	2193	165	0		1	Q9TTS3	265372	K|FGAYIVDGLR|E	FGAYIVDGLR	none	0	2063-2072	FALSE	8.122	-286.975	555.96	2	31.63	1109.59	0	13OCt15_TaC12_KW_i02.11380.11380.2	13OCt15_TaC12_KW_i02_Velos	3	Q9TTS3,E1BGH6,F1MSC3	TaC12	i02	11380	1	0	0
1	E1BGH6	E1BGH6_BOVIN	Acetyl-CoA carboxylase 1	5274.02	73.7	2193	165	0		1	Q9TTS3	265372	K|FGAYIVDGLRECSQPVMVYIPPQAELR|G	FGAYIVDGLREC[Cys_CAM]SQPVMVYIPPQAELR	C2074[Cys_CAM]	1	2063-2089	FALSE	9.17	-521.345	1037.4	3	44.97	3107.56	1	13OCt15_TaC12_KW_i01.18304.18304.3	13OCt15_TaC12_KW_i01_Velos	2	Q9TTS3,E1BGH6	TaC12	i01	18304	1	1	1
1	E1BGH6	E1BGH6_BOVIN	Acetyl-CoA carboxylase 1	5274.02	73.7	2193	165	0		1	Q9TTS3	265372	K|FGAYIVDGLRECSQPVMVYIPPQAELR|G	FGAYIVDGLREC[Cys_CAM]SQPVMVYIPPQAELR	C2074[Cys_CAM]	1	2063-2089	FALSE	8.723	-559.919	1037.44	3	45.18	3107.56	1	13OCt15_TaC12_KW_i02.18230.18230.3	13OCt15_TaC12_KW_i02_Velos	2	Q9TTS3,E1BGH6	TaC12	i02	18230	1	0	0
1	E1BGH6	E1BGH6_BOVIN	Acetyl-CoA carboxylase 1	5274.02	73.7	2193	165	0		1	Q9TTS3	265372	K|FGAYIVDGLRECSQPVMVYIPPQAELR|G	FGAYIVDGLREC[Cys_CAM]SQ[DEAMID]PVMVYIPPQAELR	C2074[Cys_CAM] Q2076[DEAMID]	2	2063-2089	FALSE	8.7	-253.095	1037.45	3	44.92	3108.54	1	13OCt15_TaC12_KW_i03.18085.18085.3	13OCt15_TaC12_KW_i03_Velos	2	Q9TTS3,E1BGH6	TaC12	i03	18085	1	0	0
1	E1BGH6	E1BGH6_BOVIN	Acetyl-CoA carboxylase 1	5274.02	73.7	2193	165	0		1	Q9TTS3	265372	K|FGAYIVDGLRECSQPVMVYIPPQAELR|G	FGAYIVDGLREC[Cys_CAM]SQ[DEAMID]PVMVYIPPQAELR	C2074[Cys_CAM] Q2076[DEAMID]	2	2063-2089	FALSE	8.458	-89.087	1037.28	3	45.4	3108.54	1	13OCt15_TaC12_KW_i02.18336.18336.3	13OCt15_TaC12_KW_i02_Velos	2	Q9TTS3,E1BGH6	TaC12	i02	18336	1	0	0
1	E1BGH6	E1BGH6_BOVIN	Acetyl-CoA carboxylase 1	5274.02	73.7	2193	165	0		1	Q9TTS3	265372	K|FGAYIVDGLRECSQPVMVYIPPQAELR|G	FGAYIVDGLREC[Cys_CAM]SQPVMVYIPPQAELR	C2074[Cys_CAM]	1	2063-2089	FALSE	8.001	125.209	1036.73	3	44.97	3107.56	1	13OCt15_TaC12_KW_i03.18111.18111.3	13OCt15_TaC12_KW_i03_Velos	2	Q9TTS3,E1BGH6	TaC12	i03	18111	1	0	0
1	E1BGH6	E1BGH6_BOVIN	Acetyl-CoA carboxylase 1	5274.02	73.7	2193	165	0		1	Q9TTS3	265372	K|FGAYIVDGLRECSQPVMVYIPPQAELR|G	FGAYIVDGLREC[Cys_CAM]SQPVMVYIPPQAELR	C2074[Cys_CAM]	1	2063-2089	FALSE	7.658	-386.314	1037.26	3	45.6	3107.56	1	13OCt15_TaC12_KW_i02.18433.18433.3	13OCt15_TaC12_KW_i02_Velos	2	Q9TTS3,E1BGH6	TaC12	i02	18433	1	0	0
1	E1BGH6	E1BGH6_BOVIN	Acetyl-CoA carboxylase 1	5274.02	73.7	2193	165	0		1	Q9TTS3	265372	K|GQWLSGFFDYGSFSEIMQPWAQTVVVGR|A	GQWLSGFFDYGSFSEIMQ[DEAMID]PWAQTVVVGR	Q1965[DEAMID]	1	1948-1975	FALSE	16.952	22.959	1065.15	3	62.62	3192.5	0	13OCt15_TaC12_KW_i02.26611.26611.3	13OCt15_TaC12_KW_i02_Velos	2	Q9TTS3,E1BGH6	TaC12	i02	26611	1	1	1
1	E1BGH6	E1BGH6_BOVIN	Acetyl-CoA carboxylase 1	5274.02	73.7	2193	165	0		1	Q9TTS3	265372	K|GQWLSGFFDYGSFSEIMQPWAQTVVVGR|A	GQWLSGFFDYGSFSEIMQPWAQTVVVGR	none	0	1948-1975	FALSE	14.828	-304.059	1065.17	3	62.5	3191.52	0	13OCt15_TaC12_KW_i01.27044.27044.3	13OCt15_TaC12_KW_i01_Velos	2	Q9TTS3,E1BGH6	TaC12	i01	27044	1	0	0
1	E1BGH6	E1BGH6_BOVIN	Acetyl-CoA carboxylase 1	5274.02	73.7	2193	165	0		1	Q9TTS3	265372	K|GQWLSGFFDYGSFSEIMQPWAQTVVVGR|A	GQWLSGFFDYGSFSEIMQ[DEAMID]PWAQTVVVGR	Q1965[DEAMID]	1	1948-1975	FALSE	13.809	-258.885	1065.45	3	62.3	3192.5	0	13OCt15_TaC12_KW_i03.26507.26507.3	13OCt15_TaC12_KW_i03_Velos	2	Q9TTS3,E1BGH6	TaC12	i03	26507	1	0	0
1	E1BGH6	E1BGH6_BOVIN	Acetyl-CoA carboxylase 1	5274.02	73.7	2193	165	0		1	Q9TTS3	265372	K|GQWLSGFFDYGSFSEIMQPWAQTVVVGR|A	GQWLSGFFDYGSFSEIMQ[DEAMID]PWAQTVVVGR	Q1965[DEAMID]	1	1948-1975	FALSE	13.451	304.962	1064.85	3	62.82	3192.5	0	13OCt15_TaC12_KW_i02.26700.26700.3	13OCt15_TaC12_KW_i02_Velos	2	Q9TTS3,E1BGH6	TaC12	i02	26700	1	0	0
1	E1BGH6	E1BGH6_BOVIN	Acetyl-CoA carboxylase 1	5274.02	73.7	2193	165	0		1	Q9TTS3	265372	K|GQWLSGFFDYGSFSEIMQPWAQTVVVGR|A	GQWLSGFFDYGSFSEIMQ[DEAMID]PWAQTVVVGR	Q1965[DEAMID]	1	1948-1975	FALSE	12.669	-437.304	1065.64	3	62.78	3192.5	0	13OCt15_TaC12_KW_i02.26684.26684.3	13OCt15_TaC12_KW_i02_Velos	2	Q9TTS3,E1BGH6	TaC12	i02	26684	1	0	0
1	E1BGH6	E1BGH6_BOVIN	Acetyl-CoA carboxylase 1	5274.02	73.7	2193	165	0		1	Q9TTS3	265372	K|GQWLSGFFDYGSFSEIMQPWAQTVVVGR|A	GQWLSGFFDYGSFSEIMQ[DEAMID]PWAQTVVVGR	Q1965[DEAMID]	1	1948-1975	FALSE	12.179	-117.983	1065.3	3	62.12	3192.5	0	13OCt15_TaC12_KW_i03.26431.26431.3	13OCt15_TaC12_KW_i03_Velos	2	Q9TTS3,E1BGH6	TaC12	i03	26431	1	0	0
1	E1BGH6	E1BGH6_BOVIN	Acetyl-CoA carboxylase 1	5274.02	73.7	2193	165	0		1	Q9TTS3	265372	K|GQWLSGFFDYGSFSEIMQPWAQTVVVGR|A	GQWLSGFFDYGSFSEIMQ[DEAMID]PWAQTVVVGR	Q1965[DEAMID]	1	1948-1975	FALSE	11.977	182.741	1064.98	3	62.28	3192.5	0	13OCt15_TaC12_KW_i01.26941.26941.3	13OCt15_TaC12_KW_i01_Velos	2	Q9TTS3,E1BGH6	TaC12	i01	26941	1	0	0
1	E1BGH6	E1BGH6_BOVIN	Acetyl-CoA carboxylase 1	5274.02	73.7	2193	165	0		1	Q9TTS3	265372	K|GQWLSGFFDYGSFSEIMQPWAQTVVVGR|A	GQ[DEAMID]WLSGFFDYGSFSEIM[Oxidation_M]QPWAQTVVVGR	Q1949[DEAMID] M1964[Oxidation_M]	2	1948-1975	FALSE	8.762	-508.33	1071.05	3	56.48	3208.5	0	13OCt15_TaC12_KW_i01.24131.24131.3	13OCt15_TaC12_KW_i01_Velos	2	Q9TTS3,E1BGH6	TaC12	i01	24131	1	0	0
1	E1BGH6	E1BGH6_BOVIN	Acetyl-CoA carboxylase 1	5274.02	73.7	2193	165	0		1	Q9TTS3	265372	K|GVINDILDWK|T	GVINDILDWK	none	0	2200-2209	FALSE	10.652	-513.327	587.12	2	42.63	1171.62	0	13OCt15_TaC12_KW_i01.17119.17119.2	13OCt15_TaC12_KW_i01_Velos	2	Q9TTS3,E1BGH6	TaC12	i01	17119	1	1	1
1	E1BGH6	E1BGH6_BOVIN	Acetyl-CoA carboxylase 1	5274.02	73.7	2193	165	0		1	Q9TTS3	265372	K|GVINDILDWK|T	GVINDILDWK	none	0	2200-2209	FALSE	10.416	-52.689	586.85	2	42.8	1171.62	0	13OCt15_TaC12_KW_i03.17028.17028.2	13OCt15_TaC12_KW_i03_Velos	2	Q9TTS3,E1BGH6	TaC12	i03	17028	1	0	0
1	E1BGH6	E1BGH6_BOVIN	Acetyl-CoA carboxylase 1	5274.02	73.7	2193	165	0		1	Q9TTS3	265372	K|GVINDILDWK|T	GVINDILDWK	none	0	2200-2209	FALSE	9.521	-598.584	587.17	2	42.62	1171.62	0	13OCt15_TaC12_KW_i03.16934.16934.2	13OCt15_TaC12_KW_i03_Velos	2	Q9TTS3,E1BGH6	TaC12	i03	16934	1	0	0
1	E1BGH6	E1BGH6_BOVIN	Acetyl-CoA carboxylase 1	5274.02	73.7	2193	165	0		1	Q9TTS3	265372	K|GVINDILDWK|T	GVINDILDWK	none	0	2200-2209	FALSE	8.82	-564.483	587.15	2	42.83	1171.62	0	13OCt15_TaC12_KW_i01.17215.17215.2	13OCt15_TaC12_KW_i01_Velos	2	Q9TTS3,E1BGH6	TaC12	i01	17215	1	0	0
1	E1BGH6	E1BGH6_BOVIN	Acetyl-CoA carboxylase 1	5274.02	73.7	2193	165	0		1	Q9TTS3	265372	K|GYVKDVDDGLKAAEEVGYPVMIK|A	GYVKDVDDGLKAAEEVGYPVMIK	none	0	289-311	FALSE	11.684	-551.316	833.22	3	39.03	2495.26	2	13OCt15_TaC12_KW_i03.15142.15142.3	13OCt15_TaC12_KW_i03_Velos	2	Q9TTS3,E1BGH6	TaC12	i03	15142	1	1	1
1	E1BGH6	E1BGH6_BOVIN	Acetyl-CoA carboxylase 1	5274.02	73.7	2193	165	0		1	Q9TTS3	265372	K|GYVKDVDDGLKAAEEVGYPVMIK|A	GYVKDVDDGLKAAEEVGYPVMIK	none	0	289-311	FALSE	11.67	-323.082	833.03	3	39.5	2495.26	2	13OCt15_TaC12_KW_i02.15389.15389.3	13OCt15_TaC12_KW_i02_Velos	2	Q9TTS3,E1BGH6	TaC12	i02	15389	1	0	0
1	E1BGH6	E1BGH6_BOVIN	Acetyl-CoA carboxylase 1	5274.02	73.7	2193	165	0		1	Q9TTS3	265372	K|GYVKDVDDGLKAAEEVGYPVMIK|A	GYVKDVDDGLKAAEEVGYPVMIK	none	0	289-311	FALSE	11.198	-599.351	833.26	3	38.85	2495.26	2	13OCt15_TaC12_KW_i03.15049.15049.3	13OCt15_TaC12_KW_i03_Velos	2	Q9TTS3,E1BGH6	TaC12	i03	15049	1	0	0
1	E1BGH6	E1BGH6_BOVIN	Acetyl-CoA carboxylase 1	5274.02	73.7	2193	165	0		1	Q9TTS3	265372	K|GYVKDVDDGLKAAEEVGYPVMIK|A	GYVKDVDDGLKAAEEVGYPVMIK	none	0	289-311	FALSE	10.651	-419.193	833.11	3	39.7	2495.26	2	13OCt15_TaC12_KW_i02.15487.15487.3	13OCt15_TaC12_KW_i02_Velos	2	Q9TTS3,E1BGH6	TaC12	i02	15487	1	0	0
1	E1BGH6	E1BGH6_BOVIN	Acetyl-CoA carboxylase 1	5274.02	73.7	2193	165	0		1	Q9TTS3	265372	K|GYVKDVDDGLKAAEEVGYPVMIK|A	GYVKDVDDGLKAAEEVGYPVMIK	none	0	289-311	FALSE	10.558	-695.409	833.34	3	39.22	2495.26	2	13OCt15_TaC12_KW_i03.15237.15237.3	13OCt15_TaC12_KW_i03_Velos	2	Q9TTS3,E1BGH6	TaC12	i03	15237	1	0	0
1	E1BGH6	E1BGH6_BOVIN	Acetyl-CoA carboxylase 1	5274.02	73.7	2193	165	0		1	Q9TTS3	265372	K|GYVKDVDDGLKAAEEVGYPVMIK|A	GYVKDVDDGLKAAEEVGYPVMIK	none	0	289-311	FALSE	10.411	-323.082	833.03	3	39.32	2495.26	2	13OCt15_TaC12_KW_i02.15296.15296.3	13OCt15_TaC12_KW_i02_Velos	2	Q9TTS3,E1BGH6	TaC12	i02	15296	1	0	0
1	E1BGH6	E1BGH6_BOVIN	Acetyl-CoA carboxylase 1	5274.02	73.7	2193	165	0		1	Q9TTS3	265372	K|GYVKDVDDGLKAAEEVGYPVMIK|A	GYVKDVDDGLKAAEEVGYPVMIK	none	0	289-311	FALSE	10.213	-9.504	1248.65	2	39.48	2495.26	2	13OCt15_TaC12_KW_i02.15383.15383.2	13OCt15_TaC12_KW_i02_Velos	2	Q9TTS3,E1BGH6	TaC12	i02	15383	1	0	0
1	E1BGH6	E1BGH6_BOVIN	Acetyl-CoA carboxylase 1	5274.02	73.7	2193	165	0		1	Q9TTS3	265372	K|GYVKDVDDGLKAAEEVGYPVMIK|A	GYVKDVDDGLKAAEEVGYPVMIK	none	0	289-311	FALSE	10.06	-503.275	833.18	3	38.8	2495.26	2	13OCt15_TaC12_KW_i01.15177.15177.3	13OCt15_TaC12_KW_i01_Velos	2	Q9TTS3,E1BGH6	TaC12	i01	15177	1	0	0
1	E1BGH6	E1BGH6_BOVIN	Acetyl-CoA carboxylase 1	5274.02	73.7	2193	165	0		1	Q9TTS3	265372	K|GYVKDVDDGLKAAEEVGYPVMIK|A	GYVKDVDDGLKAAEEVGYPVMIK	none	0	289-311	FALSE	10.004	-707.415	833.35	3	38.98	2495.26	2	13OCt15_TaC12_KW_i01.15268.15268.3	13OCt15_TaC12_KW_i01_Velos	2	Q9TTS3,E1BGH6	TaC12	i01	15268	1	0	0
1	E1BGH6	E1BGH6_BOVIN	Acetyl-CoA carboxylase 1	5274.02	73.7	2193	165	0		1	Q9TTS3	265372	K|GYVKDVDDGLKAAEEVGYPVMIK|A	GYVKDVDDGLKAAEEVGYPVM[Oxidation_M]IK	M309[Oxidation_M]	1	289-311	FALSE	9.908	-462.318	838.48	3	36.28	2511.26	2	13OCt15_TaC12_KW_i02.13743.13743.	13OCt15_TaC12_KW_i02_Velos	2	Q9TTS3,E1BGH6	TaC12	i02	13743	1	0	0
1	E1BGH6	E1BGH6_BOVIN	Acetyl-CoA carboxylase 1	5274.02	73.7	2193	165	0		1	Q9TTS3	265372	K|GYVKDVDDGLKAAEEVGYPVMIK|A	GYVKDVDDGLKAAEEVGYPVMIK	none	0	289-311	FALSE	9.369	-611.36	833.27	3	39.17	2495.26	2	13OCt15_TaC12_KW_i01.15366.15366.3	13OCt15_TaC12_KW_i01_Velos	2	Q9TTS3,E1BGH6	TaC12	i01	15366	1	0	0
1	E1BGH6	E1BGH6_BOVIN	Acetyl-CoA carboxylase 1	5274.02	73.7	2193	165	0		1	Q9TTS3	265372	K|GYVKDVDDGLKAAEEVGYPVMIK|A	GYVKDVDDGLKAAEEVGYPVMIK	none	0	289-311	FALSE	9.211	-450.137	1249.2	2	39.02	2495.26	2	13OCt15_TaC12_KW_i03.15132.15132.2	13OCt15_TaC12_KW_i03_Velos	2	Q9TTS3,E1BGH6	TaC12	i03	15132	1	0	0
1	E1BGH6	E1BGH6_BOVIN	Acetyl-CoA carboxylase 1	5274.02	73.7	2193	165	0		1	Q9TTS3	265372	K|GYVKDVDDGLKAAEEVGYPVMIK|A	GYVKDVDDGLKAAEEVGYPVM[Oxidation_M]IK	M309[Oxidation_M]	1	289-311	FALSE	9.089	-80.246	838.16	3	35.88	2511.26	2	13OCt15_TaC12_KW_i03.13540.13540.3	13OCt15_TaC12_KW_i03_Velos	2	Q9TTS3,E1BGH6	TaC12	i03	13540	1	0	0
1	E1BGH6	E1BGH6_BOVIN	Acetyl-CoA carboxylase 1	5274.02	73.7	2193	165	0		1	Q9TTS3	265372	K|GYVKDVDDGLKAAEEVGYPVMIK|A	GYVKDVDDGLKAAEEVGYPVMIK	none	0	289-311	FALSE	7.894	-395.167	833.09	3	39.38	2495.26	2	13OCt15_TaC12_KW_i01.15482.15482.3	13OCt15_TaC12_KW_i01_Velos	2	Q9TTS3,E1BGH6	TaC12	i01	15482	1	0	0
1	E1BGH6	E1BGH6_BOVIN	Acetyl-CoA carboxylase 1	5274.02	73.7	2193	165	0		1	Q9TTS3	265372	K|IASSIVAQTAGIPTLPWSGSGLCVDWHENDFSK|R	IASSIVAQTAGIPTLPWSGSGLC[Cys_CAM]VDWHENDFSK	C266[Cys_CAM]	1	244-276	FALSE	8.601	-480.811	1182.48	3	48.2	3542.71	0	13OCt15_TaC12_KW_i01.19940.19940.3	13OCt15_TaC12_KW_i01_Velos	2	Q9TTS3,E1BGH6	TaC12	i01	19940	1	1	1
1	E1BGH6	E1BGH6_BOVIN	Acetyl-CoA carboxylase 1	5274.02	73.7	2193	165	0		1	Q9TTS3	265372	K|IASSIVAQTAGIPTLPWSGSGLCVDWHENDFSKR|I	IASSIVAQ[DEAMID]TAGIPTLPWSGSGLC[Cys_CAM]VDWHENDFSKR	Q251[DEAMID] C266[Cys_CAM]	2	244-277	FALSE	9.101	-629.855	926.54	4	45.75	3699.8	1	13OCt15_TaC12_KW_i03.18508.18508.4	13OCt15_TaC12_KW_i03_Velos	2	Q9TTS3,E1BGH6	TaC12	i03	18508	1	1	1
1	E1BGH6	E1BGH6_BOVIN	Acetyl-CoA carboxylase 1	5274.02	73.7	2193	165	0		1	Q9TTS3	265372	K|IASSIVAQTAGIPTLPWSGSGLCVDWHENDFSKR|I	IASSIVAQTAGIPTLPWSGSGLC[Cys_CAM]VDWHENDFSKR	C266[Cys_CAM]	1	244-277	FALSE	8.723	-481.837	1234.54	3	46.33	3698.82	1	13OCt15_TaC12_KW_i02.18807.18807.3	13OCt15_TaC12_KW_i02_Velos	2	Q9TTS3,E1BGH6	TaC12	i02	18807	1	0	0
1	E1BGH6	E1BGH6_BOVIN	Acetyl-CoA carboxylase 1	5274.02	73.7	2193	165	0		1	Q9TTS3	265372	K|IASSIVAQTAGIPTLPWSGSGLCVDWHENDFSKR|I	IASSIVAQ[DEAMID]TAGIPTLPWSGSGLC[Cys_CAM]VDWHENDFSKR	Q251[DEAMID] C266[Cys_CAM]	2	244-277	FALSE	8.609	-361.804	1234.72	3	45.8	3699.8	1	13OCt15_TaC12_KW_i01.18728.18728.3	13OCt15_TaC12_KW_i01_Velos	2	Q9TTS3,E1BGH6	TaC12	i01	18728	1	0	0
1	E1BGH6	E1BGH6_BOVIN	Acetyl-CoA carboxylase 1	5274.02	73.7	2193	165	0		1	Q9TTS3	265372	K|IASSIVAQTAGIPTLPWSGSGLCVDWHENDFSKR|I	IASSIVAQTAGIPTLPWSGSGLC[Cys_CAM]VDWHENDFSKR	C266[Cys_CAM]	1	244-277	FALSE	7.955	-473.734	1234.53	3	45.78	3698.82	1	13OCt15_TaC12_KW_i03.18516.18516.3	13OCt15_TaC12_KW_i03_Velos	2	Q9TTS3,E1BGH6	TaC12	i03	18516	1	0	0
1	E1BGH6	E1BGH6_BOVIN	Acetyl-CoA carboxylase 1	5274.02	73.7	2193	165	0		1	Q9TTS3	265372	K|IASSIVAQTAGIPTLPWSGSGLCVDWHENDFSKR|I	IASSIVAQTAGIPTLPWSGSGLC[Cys_CAM]VDWHENDFSKR	C266[Cys_CAM]	1	244-277	FALSE	7.764	-214.37	1234.21	3	46.15	3698.82	1	13OCt15_TaC12_KW_i02.18706.18706.3	13OCt15_TaC12_KW_i02_Velos	2	Q9TTS3,E1BGH6	TaC12	i02	18706	1	0	0
1	E1BGH6	E1BGH6_BOVIN	Acetyl-CoA carboxylase 1	5274.02	73.7	2193	165	0		1	Q9TTS3	265372	K|IASSIVAQTAGIPTLPWSGSGLCVDWHENDFSKR|I	IASSIVAQTAGIPTLPWSGSGLC[Cys_CAM]VDWHENDFSKR	C266[Cys_CAM]	1	244-277	FALSE	7.638	152.557	925.57	4	46.3	3698.82	1	13OCt15_TaC12_KW_i02.18790.18790.4	13OCt15_TaC12_KW_i02_Velos	2	Q9TTS3,E1BGH6	TaC12	i02	18790	1	0	0
1	E1BGH6	E1BGH6_BOVIN	Acetyl-CoA carboxylase 1	5274.02	73.7	2193	165	0		1	Q9TTS3	265372	K|IDSQRDFTVASPAEFVTR|F	IDSQRDFTVASPAEFVTR	none	0	94-111	FALSE	9.407	-552.3	680.72	3	32.05	2038.01	1	13OCt15_TaC12_KW_i02.11596.11596.	13OCt15_TaC12_KW_i02_Velos	2	Q9TTS3,E1BGH6	TaC12	i02	11596	1	1	1
1	E1BGH6	E1BGH6_BOVIN	Acetyl-CoA carboxylase 1	5274.02	73.7	2193	165	0		1	Q9TTS3	265372	K|IHNANPELTDGQIQAMLR|R	IHNANPELTDGQIQAMLR	none	0	2232-2249	FALSE	13.409	-410.445	1011.43	2	31.33	2020.02	0	13OCt15_TaC12_KW_i01.11374.11374.2	13OCt15_TaC12_KW_i01_Velos	2	Q9TTS3,E1BGH6	TaC12	i01	11374	1	1	1
1	E1BGH6	E1BGH6_BOVIN	Acetyl-CoA carboxylase 1	5274.02	73.7	2193	165	0		1	Q9TTS3	265372	K|IHNANPELTDGQIQAMLR|R	IHNANPELTDGQIQAMLR	none	0	2232-2249	FALSE	12.904	153.762	1010.86	2	31.38	2020.02	0	13OCt15_TaC12_KW_i03.11254.11254.2	13OCt15_TaC12_KW_i03_Velos	2	Q9TTS3,E1BGH6	TaC12	i03	11254	1	0	0
1	E1BGH6	E1BGH6_BOVIN	Acetyl-CoA carboxylase 1	5274.02	73.7	2193	165	0		1	Q9TTS3	265372	K|IHNANPELTDGQIQAMLR|R	IHNANPELTDGQIQAMLR	none	0	2232-2249	FALSE	12.696	737.089	673.85	3	31.73	2020.02	0	13OCt15_TaC12_KW_i02.11440.11440.3	13OCt15_TaC12_KW_i02_Velos	2	Q9TTS3,E1BGH6	TaC12	i02	11440	1	0	0
1	E1BGH6	E1BGH6_BOVIN	Acetyl-CoA carboxylase 1	5274.02	73.7	2193	165	0		1	Q9TTS3	265372	K|IHNANPELTDGQIQAMLR|R	IHNANPELTDGQIQAMLR	none	0	2232-2249	FALSE	12.033	-109.97	674.42	3	31.58	2020.02	0	13OCt15_TaC12_KW_i02.11361.11361.3	13OCt15_TaC12_KW_i02_Velos	2	Q9TTS3,E1BGH6	TaC12	i02	11361	1	0	0
1	E1BGH6	E1BGH6_BOVIN	Acetyl-CoA carboxylase 1	5274.02	73.7	2193	165	0		1	Q9TTS3	265372	K|IHNANPELTDGQIQAMLR|R	IHNANPELTDGQIQAMLR	none	0	2232-2249	FALSE	11.987	-540.379	674.71	3	31.18	2020.02	0	13OCt15_TaC12_KW_i01.11293.11293.	13OCt15_TaC12_KW_i01_Velos	2	Q9TTS3,E1BGH6	TaC12	i01	11293	1	0	0
1	E1BGH6	E1BGH6_BOVIN	Acetyl-CoA carboxylase 1	5274.02	73.7	2193	165	0		1	Q9TTS3	265372	K|IHNANPELTDGQIQAMLR|R	IHNANPELTDGQIQAMLR	none	0	2232-2249	FALSE	11.637	-703.541	674.82	3	31.37	2020.02	0	13OCt15_TaC12_KW_i01.11386.11386.3	13OCt15_TaC12_KW_i01_Velos	2	Q9TTS3,E1BGH6	TaC12	i01	11386	1	0	0
1	E1BGH6	E1BGH6_BOVIN	Acetyl-CoA carboxylase 1	5274.02	73.7	2193	165	0		1	Q9TTS3	265372	K|IHNANPELTDGQIQAMLR|R	IHNANPELTDGQIQAMLR	none	0	2232-2249	FALSE	11.362	-510.708	674.69	3	31.3	2020.02	0	13OCt15_TaC12_KW_i03.11213.11213.3	13OCt15_TaC12_KW_i03_Velos	2	Q9TTS3,E1BGH6	TaC12	i03	11213	1	0	0
1	E1BGH6	E1BGH6_BOVIN	Acetyl-CoA carboxylase 1	5274.02	73.7	2193	165	0		1	Q9TTS3	265372	K|IHNANPELTDGQIQAMLR|R	IHNANPELTDGQIQAMLR	none	0	2232-2249	FALSE	9.315	-258.429	674.52	3	31.5	2020.02	0	13OCt15_TaC12_KW_i03.11307.11307.3	13OCt15_TaC12_KW_i03_Velos	2	Q9TTS3,E1BGH6	TaC12	i03	11307	1	0	0
1	E1BGH6	E1BGH6_BOVIN	Acetyl-CoA carboxylase 1	5274.02	73.7	2193	165	0		1	Q9TTS3	265372	K|IHNANPELTDGQIQAMLR|R	IHNANPELTDGQIQAMLR	none	0	2232-2249	FALSE	8.795	841.213	673.78	3	31.93	2020.02	0	13OCt15_TaC12_KW_i02.11536.11536.3	13OCt15_TaC12_KW_i02_Velos	2	Q9TTS3,E1BGH6	TaC12	i02	11536	1	0	0
1	E1BGH6	E1BGH6_BOVIN	Acetyl-CoA carboxylase 1	5274.02	73.7	2193	165	0		1	Q9TTS3	265372	K|IHNANPELTDGQIQAMLR|R	IHNANPELTDGQIQAMLR	none	0	2232-2249	FALSE	8.546	-540.379	674.71	3	31.9	2020.02	0	13OCt15_TaC12_KW_i02.11523.11523.3	13OCt15_TaC12_KW_i02_Velos	2	Q9TTS3,E1BGH6	TaC12	i02	11523	1	0	0
1	E1BGH6	E1BGH6_BOVIN	Acetyl-CoA carboxylase 1	5274.02	73.7	2193	165	0		1	Q9TTS3	265372	K|IIEEAPAAIATPAVFEHMEQCAVK|L	IIEEAPAAIATPAVFEHMEQC[Cys_CAM]AVK	C407[Cys_CAM]	1	387-410	FALSE	9.677	-315.278	1313.57	2	41.32	2624.3	0	13OCt15_TaC12_KW_i03.16286.16286.2	13OCt15_TaC12_KW_i03_Velos	2	Q9TTS3,E1BGH6	TaC12	i03	16286	1	1	1
1	E1BGH6	E1BGH6_BOVIN	Acetyl-CoA carboxylase 1	5274.02	73.7	2193	165	0		1	Q9TTS3	265372	K|IIEEAPAAIATPAVFEHMEQCAVK|L	IIEEAPAAIATPAVFEHMEQC[Cys_CAM]AVK	C407[Cys_CAM]	1	387-410	FALSE	9.617	-345.743	1313.61	2	41.15	2624.3	0	13OCt15_TaC12_KW_i01.16371.16371.2	13OCt15_TaC12_KW_i01_Velos	2	Q9TTS3,E1BGH6	TaC12	i01	16371	1	0	0
1	E1BGH6	E1BGH6_BOVIN	Acetyl-CoA carboxylase 1	5274.02	73.7	2193	165	0		1	Q9TTS3	265372	K|IIEEAPAAIATPAVFEHMEQCAVK|L	IIEEAPAAIATPAVFEHMEQC[Cys_CAM]AVK	C407[Cys_CAM]	1	387-410	FALSE	9.022	-444.738	1313.74	2	41.35	2624.3	0	13OCt15_TaC12_KW_i01.16468.16468.2	13OCt15_TaC12_KW_i01_Velos	2	Q9TTS3,E1BGH6	TaC12	i01	16468	1	0	0
1	E1BGH6	E1BGH6_BOVIN	Acetyl-CoA carboxylase 1	5274.02	73.7	2193	165	0		1	Q9TTS3	265372	K|IIEEAPAAIATPAVFEHMEQCAVK|L	IIEEAPAAIATPAVFEHMEQ[DEAMID]C[Cys_CAM]AVK	Q406[DEAMID] C407[Cys_CAM]	2	387-410	FALSE	8.867	1.384	876.1	3	41.05	2625.28	0	13OCt15_TaC12_KW_i03.16155.16155.3	13OCt15_TaC12_KW_i03_Velos	2	Q9TTS3,E1BGH6	TaC12	i03	16155	1	0	0
1	E1BGH6	E1BGH6_BOVIN	Acetyl-CoA carboxylase 1	5274.02	73.7	2193	165	0		1	Q9TTS3	265372	K|IIEEAPAAIATPAVFEHMEQCAVK|L	IIEEAPAAIATPAVFEHMEQC[Cys_CAM]AVK	C407[Cys_CAM]	1	387-410	FALSE	8.842	-414.28	1313.7	2	41.57	2624.3	0	13OCt15_TaC12_KW_i02.16420.16420.2	13OCt15_TaC12_KW_i02_Velos	2	Q9TTS3,E1BGH6	TaC12	i02	16420	1	0	0
1	E1BGH6	E1BGH6_BOVIN	Acetyl-CoA carboxylase 1	5274.02	73.7	2193	165	0		1	Q9TTS3	265372	K|IIEEAPAAIATPAVFEHMEQCAVK|L	IIEEAPAAIATPAVFEHMEQC[Cys_CAM]AVK	C407[Cys_CAM]	1	387-410	FALSE	8.6	-315.278	1313.57	2	41.1	2624.3	0	13OCt15_TaC12_KW_i03.16179.16179.2	13OCt15_TaC12_KW_i03_Velos	2	Q9TTS3,E1BGH6	TaC12	i03	16179	1	0	0
1	E1BGH6	E1BGH6_BOVIN	Acetyl-CoA carboxylase 1	5274.02	73.7	2193	165	0		1	Q9TTS3	265372	K|IIEEAPAAIATPAVFEHMEQCAVK|L	IIEEAPAAIATPAVFEHMEQ[DEAMID]C[Cys_CAM]AVK	Q406[DEAMID] C407[Cys_CAM]	2	387-410	FALSE	8.327	-204.266	876.28	3	41.23	2625.28	0	13OCt15_TaC12_KW_i03.16249.16249.3	13OCt15_TaC12_KW_i03_Velos	2	Q9TTS3,E1BGH6	TaC12	i03	16249	1	0	0
1	E1BGH6	E1BGH6_BOVIN	Acetyl-CoA carboxylase 1	5274.02	73.7	2193	165	0		1	Q9TTS3	265372	K|IIEEAPAAIATPAVFEHMEQCAVK|L	IIEEAPAAIATPAVFEHMEQ[DEAMID]C[Cys_CAM]AVK	Q406[DEAMID] C407[Cys_CAM]	2	387-410	FALSE	8.216	-67.175	876.16	3	41.23	2625.28	0	13OCt15_TaC12_KW_i01.16408.16408.3	13OCt15_TaC12_KW_i01_Velos	2	Q9TTS3,E1BGH6	TaC12	i01	16408	1	0	0
1	E1BGH6	E1BGH6_BOVIN	Acetyl-CoA carboxylase 1	5274.02	73.7	2193	165	0		1	Q9TTS3	265372	K|IIEEAPAAIATPAVFEHMEQCAVK|L	IIEEAPAAIATPAVFEHMEQC[Cys_CAM]AVK	C407[Cys_CAM]	1	387-410	FALSE	7.842	-353.358	1313.62	2	41.77	2624.3	0	13OCt15_TaC12_KW_i02.16524.16524.2	13OCt15_TaC12_KW_i02_Velos	2	Q9TTS3,E1BGH6	TaC12	i02	16524	1	0	0
1	E1BGH6	E1BGH6_BOVIN	Acetyl-CoA carboxylase 1	5274.02	73.7	2193	165	0		1	Q9TTS3	265372	K|IIEEAPAAIATPAVFEHMEQCAVK|L	IIEEAPAAIATPAVFEHMEQC[Cys_CAM]AVK	C407[Cys_CAM]	1	387-410	FALSE	7.573	-156.347	875.91	3	41.07	2624.3	0	13OCt15_TaC12_KW_i01.16329.16329.3	13OCt15_TaC12_KW_i01_Velos	2	Q9TTS3,E1BGH6	TaC12	i01	16329	1	0	0
1	E1BGH6	E1BGH6_BOVIN	Acetyl-CoA carboxylase 1	5274.02	73.7	2193	165	0		1	Q9TTS3	265372	K|IIEEAPAAIATPAVFEHMEQCAVK|L	IIEEAPAAIATPAVFEHMEQ[DEAMID]C[Cys_CAM]AVK	Q406[DEAMID] C407[Cys_CAM]	2	387-410	FALSE	7.379	-272.797	876.34	3	41.7	2625.28	0	13OCt15_TaC12_KW_i02.16486.16486.3	13OCt15_TaC12_KW_i02_Velos	2	Q9TTS3,E1BGH6	TaC12	i02	16486	1	0	0
1	E1BGH6	E1BGH6_BOVIN	Acetyl-CoA carboxylase 1	5274.02	73.7	2193	165	0		1	Q9TTS3	265372	K|IIQQAGQVWFPDSAFK|T	IIQQAGQVWFPDSAFK	none	0	2010-2025	FALSE	12.596	-126.533	918.094	2	36.6	1833.94	0	13OCt15_TaC12_KW_i01.14060.14060.2	13OCt15_TaC12_KW_i01_Velos	2	Q9TTS3,E1BGH6	TaC12	i01	14060	1	1	1
1	E1BGH6	E1BGH6_BOVIN	Acetyl-CoA carboxylase 1	5274.02	73.7	2193	165	0		1	Q9TTS3	265372	K|IIQQAGQVWFPDSAFK|T	IIQQAGQ[DEAMID]VWFPDSAFK	Q2016[DEAMID]	1	2010-2025	FALSE	12.09	409.948	918.094	2	36.83	1834.92	0	13OCt15_TaC12_KW_i02.14027.14027.2	13OCt15_TaC12_KW_i02_Velos	2	Q9TTS3,E1BGH6	TaC12	i02	14027	1	0	0
1	E1BGH6	E1BGH6_BOVIN	Acetyl-CoA carboxylase 1	5274.02	73.7	2193	165	0		1	Q9TTS3	265372	K|IIQQAGQVWFPDSAFK|T	IIQQAGQVWFPDSAFK	none	0	2010-2025	FALSE	11.299	-394.674	918.34	2	36.48	1833.94	0	13OCt15_TaC12_KW_i03.13846.13846.2	13OCt15_TaC12_KW_i03_Velos	2	Q9TTS3,E1BGH6	TaC12	i03	13846	1	0	0
1	E1BGH6	E1BGH6_BOVIN	Acetyl-CoA carboxylase 1	5274.02	73.7	2193	165	0		1	Q9TTS3	265372	K|IIQQAGQVWFPDSAFK|T	IIQQAGQVWFPDSAFK	none	0	2010-2025	FALSE	9.258	-505.113	612.63	3	36.62	1833.94	0	13OCt15_TaC12_KW_i01.14067.14067.3	13OCt15_TaC12_KW_i01_Velos	2	Q9TTS3,E1BGH6	TaC12	i01	14067	1	0	0
1	E1BGH6	E1BGH6_BOVIN	Acetyl-CoA carboxylase 1	5274.02	73.7	2193	165	0		1	Q9TTS3	265372	K|IIQQAGQVWFPDSAFK|T	IIQQAGQ[DEAMID]VWFPDSAFK	Q2016[DEAMID]	1	2010-2025	FALSE	9.209	-50.58	612.68	3	36.53	1834.92	0	13OCt15_TaC12_KW_i03.13868.13868.3	13OCt15_TaC12_KW_i03_Velos	2	Q9TTS3,E1BGH6	TaC12	i03	13868	1	0	0
1	E1BGH6	E1BGH6_BOVIN	Acetyl-CoA carboxylase 1	5274.02	73.7	2193	165	0		1	Q9TTS3	265372	K|IIQQAGQVWFPDSAFK|T	IIQQAGQVWFPDSAFK	none	0	2010-2025	FALSE	8.553	-619.492	612.7	3	36.85	1833.94	0	13OCt15_TaC12_KW_i02.14034.14034.3	13OCt15_TaC12_KW_i02_Velos	2	Q9TTS3,E1BGH6	TaC12	i02	14034	1	0	0
1	E1BGH6	E1BGH6_BOVIN	Acetyl-CoA carboxylase 1	5274.02	73.7	2193	165	0		1	Q9TTS3	265372	K|ITDIIGKEEGLGAENLR|G	ITDIIGKEEGLGAENLR	none	0	1782-1798	FALSE	12.808	-411.268	914.87	2	28.22	1826.97	1	13OCt15_TaC12_KW_i03.9645.9645.2	13OCt15_TaC12_KW_i03_Velos	2	Q9TTS3,E1BGH6	TaC12	i03	9645	1	1	1
1	E1BGH6	E1BGH6_BOVIN	Acetyl-CoA carboxylase 1	5274.02	73.7	2193	165	0		1	Q9TTS3	265372	K|ITDIIGKEEGLGAENLR|G	ITDIIGKEEGLGAENLR	none	0	1782-1798	FALSE	11.743	-509.701	914.96	2	28.05	1826.97	1	13OCt15_TaC12_KW_i03.9558.9558.2	13OCt15_TaC12_KW_i03_Velos	2	Q9TTS3,E1BGH6	TaC12	i03	9558	1	0	0
1	E1BGH6	E1BGH6_BOVIN	Acetyl-CoA carboxylase 1	5274.02	73.7	2193	165	0		1	Q9TTS3	265372	K|ITDIIGKEEGLGAENLR|G	ITDIIGKEEGLGAENLR	none	0	1782-1798	FALSE	10.966	179.736	914.33	2	28.33	1826.97	1	13OCt15_TaC12_KW_i01.9835.9835.2	13OCt15_TaC12_KW_i01_Velos	2	Q9TTS3,E1BGH6	TaC12	i01	9835	1	0	0
1	E1BGH6	E1BGH6_BOVIN	Acetyl-CoA carboxylase 1	5274.02	73.7	2193	165	0		1	Q9TTS3	265372	K|ITDIIGKEEGLGAENLR|G	ITDIIGKEEGLGAENLR	none	0	1782-1798	FALSE	10.931	-39.236	914.53	2	28.13	1826.97	1	13OCt15_TaC12_KW_i01.9731.9731.2	13OCt15_TaC12_KW_i01_Velos	2	Q9TTS3,E1BGH6	TaC12	i01	9731	1	0	0
1	E1BGH6	E1BGH6_BOVIN	Acetyl-CoA carboxylase 1	5274.02	73.7	2193	165	0		1	Q9TTS3	265372	K|ITDIIGKEEGLGAENLR|G	ITDIIGKEEGLGAENLR	none	0	1782-1798	FALSE	10.398	-465.956	914.92	2	28.42	1826.97	1	13OCt15_TaC12_KW_i02.9747.9747.2	13OCt15_TaC12_KW_i02_Velos	2	Q9TTS3,E1BGH6	TaC12	i02	9747	1	0	0
1	E1BGH6	E1BGH6_BOVIN	Acetyl-CoA carboxylase 1	5274.02	73.7	2193	165	0		1	Q9TTS3	265372	K|ITDIIGKEEGLGAENLR|G	ITDIIGKEEGLGAENLR	none	0	1782-1798	FALSE	10.19	-2.211	610	3	28.55	1826.97	1	13OCt15_TaC12_KW_i02.9816.9816.3	13OCt15_TaC12_KW_i02_Velos	2	Q9TTS3,E1BGH6	TaC12	i02	9816	1	0	0
1	E1BGH6	E1BGH6_BOVIN	Acetyl-CoA carboxylase 1	5274.02	73.7	2193	165	0		1	Q9TTS3	265372	K|ITDIIGKEEGLGAENLR|G	ITDIIGKEEGLGAENLR	none	0	1782-1798	FALSE	10.019	260.386	609.84	3	28.1	1826.97	1	13OCt15_TaC12_KW_i01.9718.9718.3	13OCt15_TaC12_KW_i01_Velos	2	Q9TTS3,E1BGH6	TaC12	i01	9718	1	0	0
1	E1BGH6	E1BGH6_BOVIN	Acetyl-CoA carboxylase 1	5274.02	73.7	2193	165	0		1	Q9TTS3	265372	K|ITDIIGKEEGLGAENLR|G	ITDIIGKEEGLGAENLR	none	0	1782-1798	FALSE	9.815	-455.019	914.91	2	28.6	1826.97	1	13OCt15_TaC12_KW_i02.9849.9849.2	13OCt15_TaC12_KW_i02_Velos	2	Q9TTS3,E1BGH6	TaC12	i02	9849	1	0	0
1	E1BGH6	E1BGH6_BOVIN	Acetyl-CoA carboxylase 1	5274.02	73.7	2193	165	0		1	Q9TTS3	265372	K|ITDIIGKEEGLGAENLR|G	ITDIIGKEEGLGAENLR	none	0	1782-1798	FALSE	8.89	-511.188	610.31	3	28.02	1826.97	1	13OCt15_TaC12_KW_i03.9541.9541.3	13OCt15_TaC12_KW_i03_Velos	2	Q9TTS3,E1BGH6	TaC12	i03	9541	1	0	0
1	E1BGH6	E1BGH6_BOVIN	Acetyl-CoA carboxylase 1	5274.02	73.7	2193	165	0		1	Q9TTS3	265372	K|ITDIIGKEEGLGAENLR|G	ITDIIGKEEGLGAEN[DEAMID]LR	N1796[DEAMID]	1	1782-1798	FALSE	8.861	-408.86	915.36	2	28.13	1827.96	1	13OCt15_TaC12_KW_i01.9727.9727.2	13OCt15_TaC12_KW_i01_Velos	2	Q9TTS3,E1BGH6	TaC12	i01	9727	1	0	0
1	E1BGH6	E1BGH6_BOVIN	Acetyl-CoA carboxylase 1	5274.02	73.7	2193	165	0		1	Q9TTS3	265372	K|ITDIIGKEEGLGAENLR|G	ITDIIGKEEGLGAENLR	none	0	1782-1798	FALSE	8.347	-379.941	610.23	3	28.27	1826.97	1	13OCt15_TaC12_KW_i01.9803.9803.3	13OCt15_TaC12_KW_i01_Velos	2	Q9TTS3,E1BGH6	TaC12	i01	9803	1	0	0
1	E1BGH6	E1BGH6_BOVIN	Acetyl-CoA carboxylase 1	5274.02	73.7	2193	165	0		1	Q9TTS3	265372	K|ITDIIGKEEGLGAENLR|G	ITDIIGKEEGLGAENLR	none	0	1782-1798	FALSE	8.33	-281.482	610.17	3	28.38	1826.97	1	13OCt15_TaC12_KW_i02.9736.9736.3	13OCt15_TaC12_KW_i02_Velos	2	Q9TTS3,E1BGH6	TaC12	i02	9736	1	0	0
1	E1BGH6	E1BGH6_BOVIN	Acetyl-CoA carboxylase 1	5274.02	73.7	2193	165	0		1	Q9TTS3	265372	K|ITDIIGKEEGLGAENLR|G	ITDIIGKEEGLGAEN[DEAMID]LR	N1796[DEAMID]	1	1782-1798	FALSE	7.977	-397.928	915.35	2	28.33	1827.96	1	13OCt15_TaC12_KW_i01.9834.9834.2	13OCt15_TaC12_KW_i01_Velos	2	Q9TTS3,E1BGH6	TaC12	i01	9834	1	0	0
1	E1BGH6	E1BGH6_BOVIN	Acetyl-CoA carboxylase 1	5274.02	73.7	2193	165	0		1	Q9TTS3	265372	K|ITDIIGKEEGLGAENLR|G	ITDIIGKEEGLGAENLR	none	0	1782-1798	FALSE	7.845	-461.975	610.28	3	28.22	1826.97	1	13OCt15_TaC12_KW_i03.9642.9642.3	13OCt15_TaC12_KW_i03_Velos	2	Q9TTS3,E1BGH6	TaC12	i03	9642	1	0	0
1	E1BGH6	E1BGH6_BOVIN	Acetyl-CoA carboxylase 1	5274.02	73.7	2193	165	0		1	Q9TTS3	265372	K|KEMAQYASNITSVLCQFPSQQIANILDSHAATLNR|K	KEMAQYASNITSVLC[Cys_CAM]QFPSQQ[DEAMID]IANILDSHAATLNR	C934[Cys_CAM] Q940[DEAMID]	2	920-954	FALSE	10.475	-135.506	981.12	4	52.23	3919.92	1	13OCt15_TaC12_KW_i03.21747.21747.4	13OCt15_TaC12_KW_i03_Velos	2	Q9TTS3,E1BGH6	TaC12	i03	21747	1	1	1
1	E1BGH6	E1BGH6_BOVIN	Acetyl-CoA carboxylase 1	5274.02	73.7	2193	165	0		1	Q9TTS3	265372	K|KEMAQYASNITSVLCQFPSQQIANILDSHAATLNR|K	KEMAQYASNITSVLC[Cys_CAM]QFPSQQ[DEAMID]IANILDSHAATLNR	C934[Cys_CAM] Q940[DEAMID]	2	920-954	FALSE	7.404	150.912	1307.45	3	58.32	3919.92	1	13OCt15_TaC12_KW_i01.25031.25031.3	13OCt15_TaC12_KW_i01_Velos	2	Q9TTS3,E1BGH6	TaC12	i01	25031	1	0	0
1	E1BGH6	E1BGH6_BOVIN	Acetyl-CoA carboxylase 1	5274.02	73.7	2193	165	0		1	Q9TTS3	265372	K|KIHNANPELTDGQIQAMLR|R	KIHNANPELTDGQIQAMLR	none	0	2231-2249	FALSE	10.316	-189.528	717.18	3	28.37	2148.11	1	13OCt15_TaC12_KW_i03.9720.9720.3	13OCt15_TaC12_KW_i03_Velos	2	Q9TTS3,E1BGH6	TaC12	i03	9720	1	1	1
1	E1BGH6	E1BGH6_BOVIN	Acetyl-CoA carboxylase 1	5274.02	73.7	2193	165	0		1	Q9TTS3	265372	K|KKIHNANPELTDGQIQAMLR|R	KKIHNANPELTDGQ[DEAMID]IQAMLR	Q2243[DEAMID]	1	2230-2249	FALSE	8.784	-157.294	760.19	3	26.17	2277.19	2	13OCt15_TaC12_KW_i02.8604.8604.	13OCt15_TaC12_KW_i02_Velos	2	Q9TTS3,E1BGH6	TaC12	i02	8604	1	1	1
1	E1BGH6	E1BGH6_BOVIN	Acetyl-CoA carboxylase 1	5274.02	73.7	2193	165	0		1	Q9TTS3	265372	K|LDLLEEKEGSLSPASVSSDTLSDLGISSLQDGLALHMR|S	LDLLEEKEGSLSPASVSSDTLSDLGISSLQ[DEAMID]DGLALHMR	Q68[DEAMID]	1	39-76	FALSE	12.545	-373.786	1329.5	3	51.43	3983.99	1	13OCt15_TaC12_KW_i02.21349.21349.3	13OCt15_TaC12_KW_i02_Velos	2	Q9TTS3,E1BGH6	TaC12	i02	21349	1	1	1
1	E1BGH6	E1BGH6_BOVIN	Acetyl-CoA carboxylase 1	5274.02	73.7	2193	165	0		1	Q9TTS3	265372	K|LDLLEEKEGSLSPASVSSDTLSDLGISSLQDGLALHMR|S	LDLLEEKEGSLSPASVSSDTLSDLGISSLQ[DEAMID]DGLALHMR	Q68[DEAMID]	1	39-76	FALSE	12.421	-208.219	1329.28	3	50.98	3983.99	1	13OCt15_TaC12_KW_i01.21350.21350.3	13OCt15_TaC12_KW_i01_Velos	2	Q9TTS3,E1BGH6	TaC12	i01	21350	1	0	0
1	E1BGH6	E1BGH6_BOVIN	Acetyl-CoA carboxylase 1	5274.02	73.7	2193	165	0		1	Q9TTS3	265372	K|LDLLEEKEGSLSPASVSSDTLSDLGISSLQDGLALHMR|S	LDLLEEKEGSLSPASVSSDTLSDLGISSLQ[DEAMID]DGLALHMR	Q68[DEAMID]	1	39-76	FALSE	12.358	-170.583	1329.23	3	50.83	3983.99	1	13OCt15_TaC12_KW_i03.21050.21050.3	13OCt15_TaC12_KW_i03_Velos	2	Q9TTS3,E1BGH6	TaC12	i03	21050	1	0	0
1	E1BGH6	E1BGH6_BOVIN	Acetyl-CoA carboxylase 1	5274.02	73.7	2193	165	0		1	Q9TTS3	265372	K|LDLLEEKEGSLSPASVSSDTLSDLGISSLQDGLALHMR|S	LDLLEEKEGSLSPASVSSDTLSDLGISSLQDGLALHMR	none	0	39-76	FALSE	11.612	-417.529	1329.23	3	51.23	3983	1	13OCt15_TaC12_KW_i02.21246.21246.3	13OCt15_TaC12_KW_i02_Velos	2	Q9TTS3,E1BGH6	TaC12	i02	21246	1	0	0
1	E1BGH6	E1BGH6_BOVIN	Acetyl-CoA carboxylase 1	5274.02	73.7	2193	165	0		1	Q9TTS3	265372	K|LDLLEEKEGSLSPASVSSDTLSDLGISSLQDGLALHMR|S	LDLLEEKEGSLSPASVSSDTLSDLGISSLQ[DEAMID]DGLALHMR	Q68[DEAMID]	1	39-76	FALSE	11.348	-313.586	1329.42	3	50.98	3983.99	1	13OCt15_TaC12_KW_i03.21131.21131.3	13OCt15_TaC12_KW_i03_Velos	2	Q9TTS3,E1BGH6	TaC12	i03	21131	1	0	0
1	E1BGH6	E1BGH6_BOVIN	Acetyl-CoA carboxylase 1	5274.02	73.7	2193	165	0		1	Q9TTS3	265372	K|LDLLEEKEGSLSPASVSSDTLSDLGISSLQDGLALHMR|S	LDLLEEKEGSLSPASVSSDTLSDLGISSLQ[DEAMID]DGLALHMR	Q68[DEAMID]	1	39-76	FALSE	9.881	-268.432	1329.36	3	50.8	3983.99	1	13OCt15_TaC12_KW_i01.21262.21262.3	13OCt15_TaC12_KW_i01_Velos	2	Q9TTS3,E1BGH6	TaC12	i01	21262	1	0	0
1	E1BGH6	E1BGH6_BOVIN	Acetyl-CoA carboxylase 1	5274.02	73.7	2193	165	0		1	Q9TTS3	265372	K|LDLLEEKEGSLSPASVSSDTLSDLGISSLQDGLALHMR|S	LDLLEEKEGSLSPASVSSDTLSDLGISSLQ[DEAMID]DGLALHMR	Q68[DEAMID]	1	39-76	FALSE	9.548	-216.428	997.22	4	51.18	3983.99	1	13OCt15_TaC12_KW_i02.21225.21225.4	13OCt15_TaC12_KW_i02_Velos	2	Q9TTS3,E1BGH6	TaC12	i02	21225	1	0	0
1	E1BGH6	E1BGH6_BOVIN	Acetyl-CoA carboxylase 1	5274.02	73.7	2193	165	0		1	Q9TTS3	265372	K|LDLLEEKEGSLSPASVSSDTLSDLGISSLQDGLALHMR|S	LDLLEEKEGSLSPASVSSDTLSDLGISSLQ[DEAMID]DGLALHM[Oxidation_M]R	Q68[DEAMID] M75[Oxidation_M]	2	39-76	FALSE	8.503	-228.653	1334.64	3	48.83	3999.98	1	13OCt15_TaC12_KW_i02.20043.20043.3	13OCt15_TaC12_KW_i02_Velos	2	Q9TTS3,E1BGH6	TaC12	i02	20043	1	0	0
1	E1BGH6	E1BGH6_BOVIN	Acetyl-CoA carboxylase 1	5274.02	73.7	2193	165	0		1	Q9TTS3	265372	K|LDLLEEKEGSLSPASVSSDTLSDLGISSLQDGLALHMR|S	LDLLEEKEGSLSPASVSSDTLSDLGISSLQ[DEAMID]DGLALHMR	Q68[DEAMID]	1	39-76	FALSE	8.423	-487.323	997.49	4	51.38	3983.99	1	13OCt15_TaC12_KW_i02.21321.21321.4	13OCt15_TaC12_KW_i02_Velos	2	Q9TTS3,E1BGH6	TaC12	i02	21321	1	0	0
1	E1BGH6	E1BGH6_BOVIN	Acetyl-CoA carboxylase 1	5274.02	73.7	2193	165	0		1	Q9TTS3	265372	K|LILSETSIFDVLPNFFYHSNQVVR|M	LILSETSIFDVLPNFFYHSNQVVR	none	0	1123-1146	FALSE	11.522	-631.492	947.43	3	59.63	2837.47	0	13OCt15_TaC12_KW_i02.25317.25317.3	13OCt15_TaC12_KW_i02_Velos	2	Q9TTS3,E1BGH6	TaC12	i02	25317	1	1	1
1	E1BGH6	E1BGH6_BOVIN	Acetyl-CoA carboxylase 1	5274.02	73.7	2193	165	0		1	Q9TTS3	265372	K|LILSETSIFDVLPNFFYHSNQVVR|M	LILSETSIFDVLPNFFYHSNQVVR	none	0	1123-1146	FALSE	10.835	-388.566	947.2	3	58.95	2837.47	0	13OCt15_TaC12_KW_i03.25005.25005.3	13OCt15_TaC12_KW_i03_Velos	2	Q9TTS3,E1BGH6	TaC12	i03	25005	1	0	0
1	E1BGH6	E1BGH6_BOVIN	Acetyl-CoA carboxylase 1	5274.02	73.7	2193	165	0		1	Q9TTS3	265372	K|LILSETSIFDVLPNFFYHSNQVVR|M	LILSETSIFDVLPNFFYHSNQVVR	none	0	1123-1146	FALSE	10.604	-610.373	947.41	3	59.4	2837.47	0	13OCt15_TaC12_KW_i02.25208.25208.3	13OCt15_TaC12_KW_i02_Velos	2	Q9TTS3,E1BGH6	TaC12	i02	25208	1	0	0
1	E1BGH6	E1BGH6_BOVIN	Acetyl-CoA carboxylase 1	5274.02	73.7	2193	165	0		1	Q9TTS3	265372	K|LILSETSIFDVLPNFFYHSNQVVR|M	LILSETSIFDVLPNFFYHSNQ[DEAMID]VVR	Q1143[DEAMID]	1	1123-1146	FALSE	10.525	-242.67	947.39	3	58.75	2838.46	0	13OCt15_TaC12_KW_i03.24906.24906.3	13OCt15_TaC12_KW_i03_Velos	2	Q9TTS3,E1BGH6	TaC12	i03	24906	1	0	0
1	E1BGH6	E1BGH6_BOVIN	Acetyl-CoA carboxylase 1	5274.02	73.7	2193	165	0		1	Q9TTS3	265372	K|LILSETSIFDVLPNFFYHSNQVVR|M	LILSETSIFDVLPN[DEAMID]FFYHSNQVVR	N1136[DEAMID]	1	1123-1146	FALSE	9.778	-390.544	947.53	3	59.2	2838.46	0	13OCt15_TaC12_KW_i01.25470.25470.3	13OCt15_TaC12_KW_i01_Velos	2	Q9TTS3,E1BGH6	TaC12	i01	25470	1	0	0
1	E1BGH6	E1BGH6_BOVIN	Acetyl-CoA carboxylase 1	5274.02	73.7	2193	165	0		1	Q9TTS3	265372	K|LILSETSIFDVLPNFFYHSNQVVR|M	LILSETSIFDVLPN[DEAMID]FFYHSNQVVR	N1136[DEAMID]	1	1123-1146	FALSE	9.506	-390.544	947.53	3	58.98	2838.46	0	13OCt15_TaC12_KW_i01.25366.25366.3	13OCt15_TaC12_KW_i01_Velos	2	Q9TTS3,E1BGH6	TaC12	i01	25366	1	0	0
1	E1BGH6	E1BGH6_BOVIN	Acetyl-CoA carboxylase 1	5274.02	73.7	2193	165	0		1	Q9TTS3	265372	K|LILSETSIFDVLPNFFYHSNQVVR|M	LILSETSIFDVLPNFFYHSN[DEAMID]QVVR	N1142[DEAMID]	1	1123-1146	FALSE	8.843	-189.847	947.34	3	59.12	2838.46	0	13OCt15_TaC12_KW_i03.25084.25084.3	13OCt15_TaC12_KW_i03_Velos	2	Q9TTS3,E1BGH6	TaC12	i03	25084	1	0	0
1	E1BGH6	E1BGH6_BOVIN	Acetyl-CoA carboxylase 1	5274.02	73.7	2193	165	0		1	Q9TTS3	265372	K|LILSETSIFDVLPNFFYHSNQVVR|M	LILSETSIFDVLPNFFYHSN[DEAMID]QVVR	N1142[DEAMID]	1	1123-1146	FALSE	8.674	-242.67	947.39	3	59.25	2838.46	0	13OCt15_TaC12_KW_i02.25135.25135.3	13OCt15_TaC12_KW_i02_Velos	2	Q9TTS3,E1BGH6	TaC12	i02	25135	1	0	0
1	E1BGH6	E1BGH6_BOVIN	Acetyl-CoA carboxylase 1	5274.02	73.7	2193	165	0		1	Q9TTS3	265372	K|LKEREEFLLPIYHQVAVQFADLHDTPGR|M	LKEREEFLLPIYHQVAVQFADLHDTPGR	none	0	2168-2195	FALSE	16.136	521.957	1107.34	3	44.1	3320.73	2	13OCt15_TaC12_KW_i02.17684.17684.3	13OCt15_TaC12_KW_i02_Velos	2	Q9TTS3,E1BGH6	TaC12	i02	17684	1	1	1
1	E1BGH6	E1BGH6_BOVIN	Acetyl-CoA carboxylase 1	5274.02	73.7	2193	165	0		1	Q9TTS3	265372	K|LKEREEFLLPIYHQVAVQFADLHDTPGR|M	LKEREEFLLPIYHQ[DEAMID]VAVQFADLHDTPGR	Q2181[DEAMID]	1	2168-2195	FALSE	13.721	-121.496	1108.38	3	43.95	3321.72	2	13OCt15_TaC12_KW_i02.17611.17611.3	13OCt15_TaC12_KW_i02_Velos	2	Q9TTS3,E1BGH6	TaC12	i02	17611	1	0	0
1	E1BGH6	E1BGH6_BOVIN	Acetyl-CoA carboxylase 1	5274.02	73.7	2193	165	0		1	Q9TTS3	265372	K|LKEREEFLLPIYHQVAVQFADLHDTPGR|M	LKEREEFLLPIYHQVAVQFADLHDTPGR	none	0	2168-2195	FALSE	13.499	-444.772	1108.41	3	43.75	3320.73	2	13OCt15_TaC12_KW_i03.17495.17495.3	13OCt15_TaC12_KW_i03_Velos	2	Q9TTS3,E1BGH6	TaC12	i03	17495	1	0	0
1	E1BGH6	E1BGH6_BOVIN	Acetyl-CoA carboxylase 1	5274.02	73.7	2193	165	0		1	Q9TTS3	265372	K|LKEREEFLLPIYHQVAVQFADLHDTPGR|M	LKEREEFLLPIYHQ[DEAMID]VAVQFADLHDTPGR	Q2181[DEAMID]	1	2168-2195	FALSE	13.445	-256.917	1108.53	3	43.55	3321.72	2	13OCt15_TaC12_KW_i03.17394.17394.3	13OCt15_TaC12_KW_i03_Velos	2	Q9TTS3,E1BGH6	TaC12	i03	17394	1	0	0
1	E1BGH6	E1BGH6_BOVIN	Acetyl-CoA carboxylase 1	5274.02	73.7	2193	165	0		1	Q9TTS3	265372	K|LKEREEFLLPIYHQVAVQFADLHDTPGR|M	LKEREEFLLPIYHQ[DEAMID]VAVQFADLHDTPGR	Q2181[DEAMID]	1	2168-2195	FALSE	13	-365.228	1108.65	3	43.37	3321.72	2	13OCt15_TaC12_KW_i01.17487.17487.3	13OCt15_TaC12_KW_i01_Velos	2	Q9TTS3,E1BGH6	TaC12	i01	17487	1	0	0
1	E1BGH6	E1BGH6_BOVIN	Acetyl-CoA carboxylase 1	5274.02	73.7	2193	165	0		1	Q9TTS3	265372	K|LKEREEFLLPIYHQVAVQFADLHDTPGR|M	LKEREEFLLPIYHQ[DEAMID]VAVQFADLHDTPGR	Q2181[DEAMID]	1	2168-2195	FALSE	12.077	-166.641	1108.43	3	43.55	3321.72	2	13OCt15_TaC12_KW_i01.17588.17588.3	13OCt15_TaC12_KW_i01_Velos	2	Q9TTS3,E1BGH6	TaC12	i01	17588	1	0	0
1	E1BGH6	E1BGH6_BOVIN	Acetyl-CoA carboxylase 1	5274.02	73.7	2193	165	0		1	Q9TTS3	265372	K|LKEREEFLLPIYHQVAVQFADLHDTPGR|M	LKEREEFLLPIYHQVAVQFADLHDTPGR	none	0	2168-2195	FALSE	11.374	60.127	831.14	4	43.57	3320.73	2	13OCt15_TaC12_KW_i03.17408.17408.4	13OCt15_TaC12_KW_i03_Velos	2	Q9TTS3,E1BGH6	TaC12	i03	17408	1	0	0
1	E1BGH6	E1BGH6_BOVIN	Acetyl-CoA carboxylase 1	5274.02	73.7	2193	165	0		1	Q9TTS3	265372	K|LKEREEFLLPIYHQVAVQFADLHDTPGR|M	LKEREEFLLPIYHQ[DEAMID]VAVQFADLHDTPGR	Q2181[DEAMID]	1	2168-2195	FALSE	10.928	-462.302	831.82	4	44.37	3321.72	2	13OCt15_TaC12_KW_i02.17821.17821.4	13OCt15_TaC12_KW_i02_Velos	2	Q9TTS3,E1BGH6	TaC12	i02	17821	1	0	0
1	E1BGH6	E1BGH6_BOVIN	Acetyl-CoA carboxylase 1	5274.02	73.7	2193	165	0		1	Q9TTS3	265372	K|LKEREEFLLPIYHQVAVQFADLHDTPGR|M	LKEREEFLLPIYHQ[DEAMID]VAVQFADLHDTPGR	Q2181[DEAMID]	1	2168-2195	FALSE	10.838	-450.271	831.81	4	43.32	3321.72	2	13OCt15_TaC12_KW_i01.17460.17460.4	13OCt15_TaC12_KW_i01_Velos	2	Q9TTS3,E1BGH6	TaC12	i01	17460	1	0	0
1	E1BGH6	E1BGH6_BOVIN	Acetyl-CoA carboxylase 1	5274.02	73.7	2193	165	0		1	Q9TTS3	265372	K|LKEREEFLLPIYHQVAVQFADLHDTPGR|M	LKEREEFLLPIYHQ[DEAMID]VAVQFADLHDTPGR	Q2181[DEAMID]	1	2168-2195	FALSE	10.593	-426.208	831.79	4	43.8	3321.72	2	13OCt15_TaC12_KW_i03.17524.17524.4	13OCt15_TaC12_KW_i03_Velos	2	Q9TTS3,E1BGH6	TaC12	i03	17524	1	0	0
1	E1BGH6	E1BGH6_BOVIN	Acetyl-CoA carboxylase 1	5274.02	73.7	2193	165	0		1	Q9TTS3	265372	K|LKEREEFLLPIYHQVAVQFADLHDTPGR|M	LKEREEFLLPIYHQ[DEAMID]VAVQFADLHDTPGR	Q2181[DEAMID]	1	2168-2195	FALSE	10.459	-378.079	831.75	4	43.95	3321.72	2	13OCt15_TaC12_KW_i02.17608.17608.4	13OCt15_TaC12_KW_i02_Velos	2	Q9TTS3,E1BGH6	TaC12	i02	17608	1	0	0
1	E1BGH6	E1BGH6_BOVIN	Acetyl-CoA carboxylase 1	5274.02	73.7	2193	165	0		1	Q9TTS3	265372	K|LKEREEFLLPIYHQVAVQFADLHDTPGR|M	LKEREEFLLPIYHQ[DEAMID]VAVQFADLHDTPGR	Q2181[DEAMID]	1	2168-2195	FALSE	10.303	-450.271	831.81	4	43.42	3321.72	2	13OCt15_TaC12_KW_i03.17329.17329.4	13OCt15_TaC12_KW_i03_Velos	2	Q9TTS3,E1BGH6	TaC12	i03	17329	1	0	0
1	E1BGH6	E1BGH6_BOVIN	Acetyl-CoA carboxylase 1	5274.02	73.7	2193	165	0		1	Q9TTS3	265372	K|LKEREEFLLPIYHQVAVQFADLHDTPGR|M	LKEREEFLLPIYHQ[DEAMID]VAVQFADLHDTPGR	Q2181[DEAMID]	1	2168-2195	FALSE	10.227	-606.651	831.94	4	44.15	3321.72	2	13OCt15_TaC12_KW_i02.17712.17712.4	13OCt15_TaC12_KW_i02_Velos	2	Q9TTS3,E1BGH6	TaC12	i02	17712	1	0	0
1	E1BGH6	E1BGH6_BOVIN	Acetyl-CoA carboxylase 1	5274.02	73.7	2193	165	0		1	Q9TTS3	265372	K|LKEREEFLLPIYHQVAVQFADLHDTPGR|M	LKEREEFLLPIYHQ[DEAMID]VAVQFADLHDTPGR	Q2181[DEAMID]	1	2168-2195	FALSE	10.083	-541.314	665.71	5	43.37	3321.72	2	13OCt15_TaC12_KW_i01.17492.17492.5	13OCt15_TaC12_KW_i01_Velos	2	Q9TTS3,E1BGH6	TaC12	i01	17492	1	0	0
1	E1BGH6	E1BGH6_BOVIN	Acetyl-CoA carboxylase 1	5274.02	73.7	2193	165	0		1	Q9TTS3	265372	K|LKEREEFLLPIYHQVAVQFADLHDTPGR|M	LKEREEFLLPIYHQVAVQ[DEAMID]FADLHDTPGR	Q2185[DEAMID]	1	2168-2195	FALSE	9.963	-378.079	831.75	4	43.52	3321.72	2	13OCt15_TaC12_KW_i01.17563.17563.4	13OCt15_TaC12_KW_i01_Velos	2	Q9TTS3,E1BGH6	TaC12	i01	17563	1	0	0
1	E1BGH6	E1BGH6_BOVIN	Acetyl-CoA carboxylase 1	5274.02	73.7	2193	165	0		1	Q9TTS3	265372	K|LKEREEFLLPIYHQVAVQFADLHDTPGR|M	LKEREEFLLPIYHQ[DEAMID]VAVQFADLHDTPGR	Q2181[DEAMID]	1	2168-2195	FALSE	9.515	-390.93	665.61	5	44.02	3321.72	2	13OCt15_TaC12_KW_i02.17639.17639.5	13OCt15_TaC12_KW_i02_Velos	2	Q9TTS3,E1BGH6	TaC12	i02	17639	1	0	0
1	E1BGH6	E1BGH6_BOVIN	Acetyl-CoA carboxylase 1	5274.02	73.7	2193	165	0		1	Q9TTS3	265372	K|LKEREEFLLPIYHQVAVQFADLHDTPGR|M	LKEREEFLLPIYHQVAVQ[DEAMID]FADLHDTPGR	Q2185[DEAMID]	1	2168-2195	FALSE	8.471	-721.716	665.83	5	43.55	3321.72	2	13OCt15_TaC12_KW_i03.17396.17396.5	13OCt15_TaC12_KW_i03_Velos	2	Q9TTS3,E1BGH6	TaC12	i03	17396	1	0	0
1	E1BGH6	E1BGH6_BOVIN	Acetyl-CoA carboxylase 1	5274.02	73.7	2193	165	0		1	Q9TTS3	265372	K|LKEREEFLLPIYHQVAVQFADLHDTPGR|M	LKEREEFLLPIYHQ[DEAMID]VAVQFADLHDTPGR	Q2181[DEAMID]	1	2168-2195	FALSE	7.675	212.699	1108.01	3	43.82	3321.72	2	13OCt15_TaC12_KW_i01.17727.17727.3	13OCt15_TaC12_KW_i01_Velos	2	Q9TTS3,E1BGH6	TaC12	i01	17727	1	0	0
1	E1BGH6	E1BGH6_BOVIN	Acetyl-CoA carboxylase 1	5274.02	73.7	2193	165	0		1	Q9TTS3	265372	K|LLETESFQLNR|I	LLETESFQLNR	none	0	597-607	FALSE	10.843	-360.785	675.6	2	27.9	1348.7	0	13OCt15_TaC12_KW_i01.9608.9608.2	13OCt15_TaC12_KW_i01_Velos	2	Q9TTS3,E1BGH6	TaC12	i01	9608	1	1	1
1	E1BGH6	E1BGH6_BOVIN	Acetyl-CoA carboxylase 1	5274.02	73.7	2193	165	0		1	Q9TTS3	265372	K|LLETESFQLNR|I	LLETESFQLNR	none	0	597-607	FALSE	10.523	-472.164	675.675	2	27.63	1348.7	0	13OCt15_TaC12_KW_i03.9343.9343.2	13OCt15_TaC12_KW_i03_Velos	2	Q9TTS3,E1BGH6	TaC12	i03	9343	1	0	0
1	E1BGH6	E1BGH6_BOVIN	Acetyl-CoA carboxylase 1	5274.02	73.7	2193	165	0		1	Q9TTS3	265372	K|LLETESFQLNR|I	LLETESFQLNR	none	0	597-607	FALSE	10.331	-360.785	675.6	2	27.7	1348.7	0	13OCt15_TaC12_KW_i01.9505.9505.2	13OCt15_TaC12_KW_i01_Velos	2	Q9TTS3,E1BGH6	TaC12	i01	9505	1	0	0
1	E1BGH6	E1BGH6_BOVIN	Acetyl-CoA carboxylase 1	5274.02	73.7	2193	165	0		1	Q9TTS3	265372	K|LLETESFQLNR|I	LLETESFQLNR	none	0	597-607	FALSE	10.15	54.303	675.32	2	28	1348.7	0	13OCt15_TaC12_KW_i02.9538.9538.2	13OCt15_TaC12_KW_i02_Velos	2	Q9TTS3,E1BGH6	TaC12	i02	9538	1	0	0
1	E1BGH6	E1BGH6_BOVIN	Acetyl-CoA carboxylase 1	5274.02	73.7	2193	165	0		1	Q9TTS3	265372	K|LLETESFQLNR|I	LLETESFQLNR	none	0	597-607	FALSE	9.997	-98.029	675.423	2	27.83	1348.7	0	13OCt15_TaC12_KW_i03.9445.9445.2	13OCt15_TaC12_KW_i03_Velos	2	Q9TTS3,E1BGH6	TaC12	i03	9445	1	0	0
1	E1BGH6	E1BGH6_BOVIN	Acetyl-CoA carboxylase 1	5274.02	73.7	2193	165	0		1	Q9TTS3	265372	K|LLETESFQLNRIDTGWLDR|L	LLETESFQLNRIDTGWLDR	none	0	597-615	TRUE	8.583	-601.73	769.86	3	42.5	2305.17	1	13OCt15_TaC12_KW_i02.16889.16889.3	13OCt15_TaC12_KW_i02_Velos	1	E1BGH6	TaC12	i02	16889	1	1	1
1	E1BGH6	E1BGH6_BOVIN	Acetyl-CoA carboxylase 1	5274.02	73.7	2193	165	0		1	Q9TTS3	265372	K|LLETESFQLNRIDTGWLDR|L	LLETESFQLN[DEAMID]RIDTGWLDR	N606[DEAMID]	1	597-615	TRUE	8.144	72.019	769.67	3	42.12	2306.15	1	13OCt15_TaC12_KW_i03.16682.16682.3	13OCt15_TaC12_KW_i03_Velos	1	E1BGH6	TaC12	i03	16682	1	0	0
1	E1BGH6	E1BGH6_BOVIN	Acetyl-CoA carboxylase 1	5274.02	73.7	2193	165	0		1	Q9TTS3	265372	K|MADHYVPVPGGPNNNNYANVELILDIAK|R	M[Oxidation_M]ADHYVPVPGGPNNN[DEAMID]NYANVELILDIAK	M171[Oxidation_M] N185[DEAMID]	2	171-198	FALSE	12.06	153.063	1019.01	3	46.6	3054.48	0	13OCt15_TaC12_KW_i02.18935.18935.3	13OCt15_TaC12_KW_i02_Velos	2	Q9TTS3,E1BGH6	TaC12	i02	18935	1	1	1
1	E1BGH6	E1BGH6_BOVIN	Acetyl-CoA carboxylase 1	5274.02	73.7	2193	165	0		1	Q9TTS3	265372	K|MADHYVPVPGGPNNNNYANVELILDIAK|R	M[Oxidation_M]ADHYVPVPGGPNNNNYAN[DEAMID]VELILDIAK	M171[Oxidation_M] N189[DEAMID]	2	171-198	FALSE	11.777	-23.75	1019.19	3	45.78	3054.48	0	13OCt15_TaC12_KW_i03.18521.18521.3	13OCt15_TaC12_KW_i03_Velos	2	Q9TTS3,E1BGH6	TaC12	i03	18521	1	0	0
1	E1BGH6	E1BGH6_BOVIN	Acetyl-CoA carboxylase 1	5274.02	73.7	2193	165	0		1	Q9TTS3	265372	K|MADHYVPVPGGPNNNNYANVELILDIAK|R	M[Oxidation_M]ADHYVPVPGGPN[DEAMID]NNNYANVELILDIAK	M171[Oxidation_M] N183[DEAMID]	2	171-198	FALSE	11.672	-210.318	1019.38	3	46.28	3054.48	0	13OCt15_TaC12_KW_i02.18779.18779.3	13OCt15_TaC12_KW_i02_Velos	2	Q9TTS3,E1BGH6	TaC12	i02	18779	1	0	0
1	E1BGH6	E1BGH6_BOVIN	Acetyl-CoA carboxylase 1	5274.02	73.7	2193	165	0		1	Q9TTS3	265372	K|MADHYVPVPGGPNNNNYANVELILDIAK|R	MADHYVPVPGGPNN[DEAMID]NNYANVELILDIAK	N184[DEAMID]	1	171-198	FALSE	11.649	-45.233	1013.88	3	46.7	3038.48	0	13OCt15_TaC12_KW_i03.18979.18979.3	13OCt15_TaC12_KW_i03_Velos	2	Q9TTS3,E1BGH6	TaC12	i03	18979	1	0	0
1	E1BGH6	E1BGH6_BOVIN	Acetyl-CoA carboxylase 1	5274.02	73.7	2193	165	0		1	Q9TTS3	265372	K|MADHYVPVPGGPNNNNYANVELILDIAK|R	MADHYVPVPGGPN[DEAMID]NNNYANVELILDIAK	N183[DEAMID]	1	171-198	FALSE	11.362	-262.38	1014.1	3	46.48	3038.48	0	13OCt15_TaC12_KW_i03.18875.18875.3	13OCt15_TaC12_KW_i03_Velos	2	Q9TTS3,E1BGH6	TaC12	i03	18875	1	0	0
1	E1BGH6	E1BGH6_BOVIN	Acetyl-CoA carboxylase 1	5274.02	73.7	2193	165	0		1	Q9TTS3	265372	K|MADHYVPVPGGPNNNNYANVELILDIAK|R	M[Oxidation_M]ADHYVPVPGGPNNNNYAN[DEAMID]VELILDIAK	M171[Oxidation_M] N189[DEAMID]	2	171-198	FALSE	11.015	54.826	1019.11	3	45.98	3054.48	0	13OCt15_TaC12_KW_i03.18620.18620.3	13OCt15_TaC12_KW_i03_Velos	2	Q9TTS3,E1BGH6	TaC12	i03	18620	1	0	0
1	E1BGH6	E1BGH6_BOVIN	Acetyl-CoA carboxylase 1	5274.02	73.7	2193	165	0		1	Q9TTS3	265372	K|MADHYVPVPGGPNNNNYANVELILDIAK|R	M[Oxidation_M]ADHYVPVPGGPNNNNYANVELILDIAK	M171[Oxidation_M]	1	171-198	FALSE	10.451	548.347	1018.28	3	46.33	3053.49	0	13OCt15_TaC12_KW_i02.18803.18803.3	13OCt15_TaC12_KW_i02_Velos	2	Q9TTS3,E1BGH6	TaC12	i02	18803	1	0	0
1	E1BGH6	E1BGH6_BOVIN	Acetyl-CoA carboxylase 1	5274.02	73.7	2193	165	0		1	Q9TTS3	265372	K|MADHYVPVPGGPNNNNYANVELILDIAK|R	M[Oxidation_M]ADHYVPVPGGPNNN[DEAMID]NYANVELILDIAK	M171[Oxidation_M] N185[DEAMID]	2	171-198	FALSE	10.268	-367.373	1019.54	3	46.4	3054.48	0	13OCt15_TaC12_KW_i03.18833.18833.	13OCt15_TaC12_KW_i03_Velos	2	Q9TTS3,E1BGH6	TaC12	i03	18833	1	0	0
1	E1BGH6	E1BGH6_BOVIN	Acetyl-CoA carboxylase 1	5274.02	73.7	2193	165	0		1	Q9TTS3	265372	K|MADHYVPVPGGPNNNNYANVELILDIAK|R	MADHYVPVPGGPNNN[DEAMID]NYANVELILDIAK	N185[DEAMID]	1	171-198	FALSE	10.047	4.132	1013.83	3	47.22	3038.48	0	13OCt15_TaC12_KW_i02.19240.19240.3	13OCt15_TaC12_KW_i02_Velos	2	Q9TTS3,E1BGH6	TaC12	i02	19240	1	0	0
1	E1BGH6	E1BGH6_BOVIN	Acetyl-CoA carboxylase 1	5274.02	73.7	2193	165	0		1	Q9TTS3	265372	K|MADHYVPVPGGPNNNNYANVELILDIAK|R	MADHYVPVPGGPNNNNYANVELILDIAK	none	0	171-198	FALSE	9.91	75.25	1013.43	3	46.87	3037.5	0	13OCt15_TaC12_KW_i02.19067.19067.3	13OCt15_TaC12_KW_i02_Velos	2	Q9TTS3,E1BGH6	TaC12	i02	19067	1	0	0
1	E1BGH6	E1BGH6_BOVIN	Acetyl-CoA carboxylase 1	5274.02	73.7	2193	165	0		1	Q9TTS3	265372	K|MADHYVPVPGGPNNNNYANVELILDIAK|R	MADHYVPVPGGPNN[DEAMID]NNYANVELILDIAK	N184[DEAMID]	1	171-198	FALSE	9.57	-183.428	1014.02	3	46.63	3038.48	0	13OCt15_TaC12_KW_i01.19160.19160.3	13OCt15_TaC12_KW_i01_Velos	2	Q9TTS3,E1BGH6	TaC12	i01	19160	1	0	0
1	E1BGH6	E1BGH6_BOVIN	Acetyl-CoA carboxylase 1	5274.02	73.7	2193	165	0		1	Q9TTS3	265372	K|MADHYVPVPGGPNNNNYANVELILDIAK|R	M[Oxidation_M]ADHYVPVPGGPN[DEAMID]NNNYANVELILDIAK	M171[Oxidation_M] N183[DEAMID]	2	171-198	FALSE	9.419	25.358	1019.14	3	46.2	3054.48	0	13OCt15_TaC12_KW_i03.18730.18730.3	13OCt15_TaC12_KW_i03_Velos	2	Q9TTS3,E1BGH6	TaC12	i03	18730	1	0	0
1	E1BGH6	E1BGH6_BOVIN	Acetyl-CoA carboxylase 1	5274.02	73.7	2193	165	0		1	Q9TTS3	265372	K|MADHYVPVPGGPNNNNYANVELILDIAK|R	MADHYVPVPGGPN[DEAMID]NNNYANVELILDIAK	N183[DEAMID]	1	171-198	FALSE	9.359	-134.077	1013.97	3	46.23	3038.48	0	13OCt15_TaC12_KW_i01.18949.18949.3	13OCt15_TaC12_KW_i01_Velos	2	Q9TTS3,E1BGH6	TaC12	i01	18949	1	0	0
1	E1BGH6	E1BGH6_BOVIN	Acetyl-CoA carboxylase 1	5274.02	73.7	2193	165	0		1	Q9TTS3	265372	K|MADHYVPVPGGPNNNNYANVELILDIAK|R	MADHYVPVPGGPNNNNYAN[DEAMID]VELILDIAK	N189[DEAMID]	1	171-198	FALSE	9.109	-15.615	1013.85	3	46.03	3038.48	0	13OCt15_TaC12_KW_i01.18846.18846.3	13OCt15_TaC12_KW_i01_Velos	2	Q9TTS3,E1BGH6	TaC12	i01	18846	1	0	0
1	E1BGH6	E1BGH6_BOVIN	Acetyl-CoA carboxylase 1	5274.02	73.7	2193	165	0		1	Q9TTS3	265372	K|MADHYVPVPGGPNNNNYANVELILDIAK|R	MADHYVPVPGGPNNNNYANVELILDIAK	none	0	171-198	FALSE	8.952	-487.481	1014	3	46.9	3037.5	0	13OCt15_TaC12_KW_i03.19082.19082.3	13OCt15_TaC12_KW_i03_Velos	2	Q9TTS3,E1BGH6	TaC12	i03	19082	1	0	0
1	E1BGH6	E1BGH6_BOVIN	Acetyl-CoA carboxylase 1	5274.02	73.7	2193	165	0		1	Q9TTS3	265372	K|MADHYVPVPGGPNNNNYANVELILDIAK|R	MADHYVPVPGGPN[DEAMID]NNNYANVELILDIAK	N183[DEAMID]	1	171-198	FALSE	8.554	-469.569	1014.31	3	46.85	3038.48	0	13OCt15_TaC12_KW_i02.19059.19059.3	13OCt15_TaC12_KW_i02_Velos	2	Q9TTS3,E1BGH6	TaC12	i02	19059	1	0	0
1	E1BGH6	E1BGH6_BOVIN	Acetyl-CoA carboxylase 1	5274.02	73.7	2193	165	0		1	Q9TTS3	265372	K|MADHYVPVPGGPNNNNYANVELILDIAK|R	MADHYVPVPGGPNNNNYAN[DEAMID]VELILDIAK	N189[DEAMID]	1	171-198	FALSE	8.519	478.282	1013.35	3	46.07	3038.48	0	13OCt15_TaC12_KW_i03.18669.18669.3	13OCt15_TaC12_KW_i03_Velos	2	Q9TTS3,E1BGH6	TaC12	i03	18669	1	0	0
1	E1BGH6	E1BGH6_BOVIN	Acetyl-CoA carboxylase 1	5274.02	73.7	2193	165	0		1	Q9TTS3	265372	K|MADHYVPVPGGPNNNNYANVELILDIAK|R	MADHYVPVPGGPNNNNYAN[DEAMID]VELILDIAK	N189[DEAMID]	1	171-198	FALSE	8.373	-479.433	1014.32	3	47.37	3038.48	0	13OCt15_TaC12_KW_i03.19314.19314.	13OCt15_TaC12_KW_i03_Velos	2	Q9TTS3,E1BGH6	TaC12	i03	19314	1	0	0
1	E1BGH6	E1BGH6_BOVIN	Acetyl-CoA carboxylase 1	5274.02	73.7	2193	165	0		1	Q9TTS3	265372	K|MADHYVPVPGGPNNNNYANVELILDIAK|R	MADHYVPVPGGPNNN[DEAMID]NYANVELILDIAK	N185[DEAMID]	1	171-198	FALSE	8.132	-479.433	1014.32	3	47.65	3038.48	0	13OCt15_TaC12_KW_i02.19460.19460.3	13OCt15_TaC12_KW_i02_Velos	2	Q9TTS3,E1BGH6	TaC12	i02	19460	1	0	0
1	E1BGH6	E1BGH6_BOVIN	Acetyl-CoA carboxylase 1	5274.02	73.7	2193	165	0		1	Q9TTS3	265372	K|MADHYVPVPGGPNNNNYANVELILDIAK|R	MADHYVPVPGGPNNNN[DEAMID]YANVELILDIAK	N186[DEAMID]	1	171-198	FALSE	8.093	-332.347	760.88	4	47	3038.48	0	13OCt15_TaC12_KW_i02.19133.19133.4	13OCt15_TaC12_KW_i02_Velos	2	Q9TTS3,E1BGH6	TaC12	i02	19133	1	0	0
1	E1BGH6	E1BGH6_BOVIN	Acetyl-CoA carboxylase 1	5274.02	73.7	2193	165	0		1	Q9TTS3	265372	K|MADHYVPVPGGPNNNNYANVELILDIAK|R	MADHYVPVPGGPNNNNYANVELILDIAK	none	0	171-198	FALSE	7.944	282.732	1013.22	3	46.23	3037.5	0	13OCt15_TaC12_KW_i01.18951.18951.3	13OCt15_TaC12_KW_i01_Velos	2	Q9TTS3,E1BGH6	TaC12	i01	18951	1	0	0
1	E1BGH6	E1BGH6_BOVIN	Acetyl-CoA carboxylase 1	5274.02	73.7	2193	165	0		1	Q9TTS3	265372	K|MADHYVPVPGGPNNNNYANVELILDIAK|R	MADHYVPVPGGPNNN[DEAMID]NYANVELILDIAK	N185[DEAMID]	1	171-198	FALSE	7.942	448.634	1013.38	3	46.63	3038.48	0	13OCt15_TaC12_KW_i02.18956.18956.3	13OCt15_TaC12_KW_i02_Velos	2	Q9TTS3,E1BGH6	TaC12	i02	18956	1	0	0
1	E1BGH6	E1BGH6_BOVIN	Acetyl-CoA carboxylase 1	5274.02	73.7	2193	165	0		1	Q9TTS3	265372	K|MADHYVPVPGGPNNNNYANVELILDIAK|R	MADHYVPVPGGPNNNNYAN[DEAMID]VELILDIAK	N189[DEAMID]	1	171-198	FALSE	7.665	260.012	760.43	4	46.18	3038.48	0	13OCt15_TaC12_KW_i01.18924.18924.4	13OCt15_TaC12_KW_i01_Velos	2	Q9TTS3,E1BGH6	TaC12	i01	18924	1	0	0
1	E1BGH6	E1BGH6_BOVIN	Acetyl-CoA carboxylase 1	5274.02	73.7	2193	165	0		1	Q9TTS3	265372	K|MADHYVPVPGGPNNNNYANVELILDIAK|R	MADHYVPVPGGPNN[DEAMID]NNYANVELILDIAK	N184[DEAMID]	1	171-198	FALSE	7.621	-380.784	1014.22	3	47.5	3038.48	0	13OCt15_TaC12_KW_i01.19586.19586.	13OCt15_TaC12_KW_i01_Velos	2	Q9TTS3,E1BGH6	TaC12	i01	19586	1	0	0
1	E1BGH6	E1BGH6_BOVIN	Acetyl-CoA carboxylase 1	5274.02	73.7	2193	165	0		1	Q9TTS3	265372	K|MADHYVPVPGGPNNNNYANVELILDIAKR|I	MADHYVPVPGGPN[DEAMID]NNNYANVELILDIAKR	N183[DEAMID]	1	171-199	FALSE	10.774	-217.926	1066.1	3	44.77	3194.58	1	13OCt15_TaC12_KW_i02.18020.18020.3	13OCt15_TaC12_KW_i02_Velos	2	Q9TTS3,E1BGH6	TaC12	i02	18020	1	1	1
1	E1BGH6	E1BGH6_BOVIN	Acetyl-CoA carboxylase 1	5274.02	73.7	2193	165	0		1	Q9TTS3	265372	K|MADHYVPVPGGPNNNNYANVELILDIAKR|I	MADHYVPVPGGPN[DEAMID]NNNYANVELILDIAKR	N183[DEAMID]	1	171-199	FALSE	10.173	73.149	1065.79	3	44.25	3194.58	1	13OCt15_TaC12_KW_i03.17751.17751.3	13OCt15_TaC12_KW_i03_Velos	2	Q9TTS3,E1BGH6	TaC12	i03	17751	1	0	0
1	E1BGH6	E1BGH6_BOVIN	Acetyl-CoA carboxylase 1	5274.02	73.7	2193	165	0		1	Q9TTS3	265372	K|MADHYVPVPGGPNNNNYANVELILDIAKR|I	MADHYVPVPGGPNNNNYAN[DEAMID]VELILDIAKR	N189[DEAMID]	1	171-199	FALSE	8.833	-84.215	799.72	4	44.65	3194.58	1	13OCt15_TaC12_KW_i02.17960.17960.4	13OCt15_TaC12_KW_i02_Velos	2	Q9TTS3,E1BGH6	TaC12	i02	17960	1	0	0
1	E1BGH6	E1BGH6_BOVIN	Acetyl-CoA carboxylase 1	5274.02	73.7	2193	165	0		1	Q9TTS3	265372	K|MADHYVPVPGGPNNNNYANVELILDIAKR|I	MADHYVPVPGGPNNNNYANVELILDIAKR	none	0	171-199	FALSE	7.869	253.592	1065.27	3	43.92	3193.6	1	13OCt15_TaC12_KW_i01.17776.17776.3	13OCt15_TaC12_KW_i01_Velos	2	Q9TTS3,E1BGH6	TaC12	i01	17776	1	0	0
1	E1BGH6	E1BGH6_BOVIN	Acetyl-CoA carboxylase 1	5274.02	73.7	2193	165	0		1	Q9TTS3	265372	K|MADHYVPVPGGPNNNNYANVELILDIAKR|I	MADHYVPVPGGPNNNNYAN[DEAMID]VELILDIAKR	N189[DEAMID]	1	171-199	FALSE	7.762	-30.155	1065.9	3	43.87	3194.58	1	13OCt15_TaC12_KW_i01.17751.17751.3	13OCt15_TaC12_KW_i01_Velos	2	Q9TTS3,E1BGH6	TaC12	i01	17751	1	0	0
1	E1BGH6	E1BGH6_BOVIN	Acetyl-CoA carboxylase 1	5274.02	73.7	2193	165	0		1	Q9TTS3	265372	K|MQLDNPSKVQQAELHTGSLPR|I	MQLDNPSKVQQ[DEAMID]AELHTGSLPR	Q828[DEAMID]	1	818-838	FALSE	11.665	288.058	783.84	3	24.92	2349.18	1	13OCt15_TaC12_KW_i03.7966.7966.3	13OCt15_TaC12_KW_i03_Velos	2	Q9TTS3,E1BGH6	TaC12	i03	7966	1	1	1
1	E1BGH6	E1BGH6_BOVIN	Acetyl-CoA carboxylase 1	5274.02	73.7	2193	165	0		1	Q9TTS3	265372	K|MQLDNPSKVQQAELHTGSLPR|I	MQLDNPSKVQQ[DEAMID]AELHTGSLPR	Q828[DEAMID]	1	818-838	FALSE	10.031	-171.731	784.2	3	25.32	2349.18	1	13OCt15_TaC12_KW_i02.8173.8173.3	13OCt15_TaC12_KW_i02_Velos	2	Q9TTS3,E1BGH6	TaC12	i02	8173	1	0	0
1	E1BGH6	E1BGH6_BOVIN	Acetyl-CoA carboxylase 1	5274.02	73.7	2193	165	0		1	Q9TTS3	265372	K|MQLDNPSKVQQAELHTGSLPR|I	MQLDNPSKVQ[DEAMID]QAELHTGSLPR	Q827[DEAMID]	1	818-838	FALSE	9.389	-554.566	784.5	3	24.92	2349.18	1	13OCt15_TaC12_KW_i03.7964.7964.3	13OCt15_TaC12_KW_i03_Velos	2	Q9TTS3,E1BGH6	TaC12	i03	7964	1	0	0
1	E1BGH6	E1BGH6_BOVIN	Acetyl-CoA carboxylase 1	5274.02	73.7	2193	165	0		1	Q9TTS3	265372	K|MQLDNPSKVQQAELHTGSLPR|I	MQLDN[DEAMID]PSKVQQAELHTGSLPR	N822[DEAMID]	1	818-838	FALSE	8.194	262.503	783.86	3	24.92	2349.18	1	13OCt15_TaC12_KW_i01.8069.8069.3	13OCt15_TaC12_KW_i01_Velos	2	Q9TTS3,E1BGH6	TaC12	i01	8069	1	0	0
1	E1BGH6	E1BGH6_BOVIN	Acetyl-CoA carboxylase 1	5274.02	73.7	2193	165	0		1	Q9TTS3	265372	K|MQLDNPSKVQQAELHTGSLPR|I	MQLDNPSKVQQAELHTGSLPR	none	0	818-838	FALSE	7.492	418.584	783.41	3	21.95	2348.19	1	13OCt15_TaC12_KW_i01.6537.6537.	13OCt15_TaC12_KW_i01_Velos	2	Q9TTS3,E1BGH6	TaC12	i01	6537	1	0	0
1	E1BGH6	E1BGH6_BOVIN	Acetyl-CoA carboxylase 1	5274.02	73.7	2193	165	0		1	Q9TTS3	265372	K|NGIAFMGPPSQAMWALGDK|I	NGIAFMGPPSQ[DEAMID]AMWALGDK	Q235[DEAMID]	1	225-243	FALSE	12.78	293.898	996.179	2	44.37	1990.93	0	13OCt15_TaC12_KW_i02.17816.17816.2	13OCt15_TaC12_KW_i02_Velos	2	Q9TTS3,E1BGH6	TaC12	i02	17816	1	1	1
1	E1BGH6	E1BGH6_BOVIN	Acetyl-CoA carboxylase 1	5274.02	73.7	2193	165	0		1	Q9TTS3	265372	K|NGIAFMGPPSQAMWALGDK|I	NGIAFMGPPSQAMWALGDK	none	0	225-243	FALSE	12.757	-20.792	996	2	43.85	1989.94	0	13OCt15_TaC12_KW_i03.17551.17551.2	13OCt15_TaC12_KW_i03_Velos	2	Q9TTS3,E1BGH6	TaC12	i03	17551	1	0	0
1	E1BGH6	E1BGH6_BOVIN	Acetyl-CoA carboxylase 1	5274.02	73.7	2193	165	0		1	Q9TTS3	265372	K|NGIAFMGPPSQAMWALGDK|I	NGIAFMGPPSQAMWALGDK	none	0	225-243	FALSE	12.713	-435.53	996.413	2	44.1	1989.94	0	13OCt15_TaC12_KW_i01.17862.17862.2	13OCt15_TaC12_KW_i01_Velos	2	Q9TTS3,E1BGH6	TaC12	i01	17862	1	0	0
1	E1BGH6	E1BGH6_BOVIN	Acetyl-CoA carboxylase 1	5274.02	73.7	2193	165	0		1	Q9TTS3	265372	K|NGIAFMGPPSQAMWALGDK|I	NGIAFMGPPSQAMWALGDK	none	0	225-243	FALSE	12.494	-362.379	996.34	2	43.92	1989.94	0	13OCt15_TaC12_KW_i01.17770.17770.2	13OCt15_TaC12_KW_i01_Velos	2	Q9TTS3,E1BGH6	TaC12	i01	17770	1	0	0
1	E1BGH6	E1BGH6_BOVIN	Acetyl-CoA carboxylase 1	5274.02	73.7	2193	165	0		1	Q9TTS3	265372	K|NGIAFMGPPSQAMWALGDK|I	NGIAFMGPPSQ[DEAMID]AMWALGDK	Q235[DEAMID]	1	225-243	FALSE	11.428	51.549	996.42	2	44.05	1990.93	0	13OCt15_TaC12_KW_i03.17648.17648.2	13OCt15_TaC12_KW_i03_Velos	2	Q9TTS3,E1BGH6	TaC12	i03	17648	1	0	0
1	E1BGH6	E1BGH6_BOVIN	Acetyl-CoA carboxylase 1	5274.02	73.7	2193	165	0		1	Q9TTS3	265372	K|NGIAFMGPPSQAMWALGDK|I	NGIAFMGPPSQAMWALGDK	none	0	225-243	FALSE	11.245	-342.292	996.32	2	44.18	1989.94	0	13OCt15_TaC12_KW_i02.17731.17731.2	13OCt15_TaC12_KW_i02_Velos	2	Q9TTS3,E1BGH6	TaC12	i02	17731	1	0	0
1	E1BGH6	E1BGH6_BOVIN	Acetyl-CoA carboxylase 1	5274.02	73.7	2193	165	0		1	Q9TTS3	265372	K|NGIAFMGPPSQAMWALGDK|I	N[DEAMID]GIAFMGPPSQAMWALGDK	N225[DEAMID]	1	225-243	FALSE	10.578	-350.154	996.82	2	43.85	1990.93	0	13OCt15_TaC12_KW_i03.17550.17550.2	13OCt15_TaC12_KW_i03_Velos	2	Q9TTS3,E1BGH6	TaC12	i03	17550	1	0	0
1	E1BGH6	E1BGH6_BOVIN	Acetyl-CoA carboxylase 1	5274.02	73.7	2193	165	0		1	Q9TTS3	265372	K|NGIAFMGPPSQAMWALGDK|I	NGIAFMGPPSQAM[Oxidation_M]WALGDK	M237[Oxidation_M]	1	225-243	FALSE	10.269	-391.92	1004.37	2	38	2005.94	0	13OCt15_TaC12_KW_i03.14613.14613.2	13OCt15_TaC12_KW_i03_Velos	2	Q9TTS3,E1BGH6	TaC12	i03	14613	1	0	0
1	E1BGH6	E1BGH6_BOVIN	Acetyl-CoA carboxylase 1	5274.02	73.7	2193	165	0		1	Q9TTS3	265372	K|NGIAFMGPPSQAMWALGDK|I	N[DEAMID]GIAFMGPPSQAMWALGDK	N225[DEAMID]	1	225-243	FALSE	9.859	-28.818	996.5	2	47.1	1990.93	0	13OCt15_TaC12_KW_i01.19391.19391.2	13OCt15_TaC12_KW_i01_Velos	2	Q9TTS3,E1BGH6	TaC12	i01	19391	1	0	0
1	E1BGH6	E1BGH6_BOVIN	Acetyl-CoA carboxylase 1	5274.02	73.7	2193	165	0		1	Q9TTS3	265372	K|NGIAFMGPPSQAMWALGDK|I	N[DEAMID]GIAFM[Oxidation_M]GPPSQAMWALGDK	N225[DEAMID] M230[Oxidation_M]	2	225-243	FALSE	9.101	-499.259	1004.97	2	38.4	2006.92	0	13OCt15_TaC12_KW_i02.14829.14829.2	13OCt15_TaC12_KW_i02_Velos	2	Q9TTS3,E1BGH6	TaC12	i02	14829	1	0	0
1	E1BGH6	E1BGH6_BOVIN	Acetyl-CoA carboxylase 1	5274.02	73.7	2193	165	0		1	Q9TTS3	265372	K|NGIAFMGPPSQAMWALGDK|I	N[DEAMID]GIAFMGPPSQAMWALGDK	N225[DEAMID]	1	225-243	FALSE	7.679	-570.953	997.04	2	47	1990.93	0	13OCt15_TaC12_KW_i01.19344.19344.2	13OCt15_TaC12_KW_i01_Velos	2	Q9TTS3,E1BGH6	TaC12	i01	19344	1	0	0
1	E1BGH6	E1BGH6_BOVIN	Acetyl-CoA carboxylase 1	5274.02	73.7	2193	165	0		1	Q9TTS3	265372	K|QGPLHGMLINTPYVTK|D	QGPLHGMLIN[DEAMID]TPYVTK	N1574[DEAMID]	1	1565-1580	FALSE	9.978	199.441	885.29	2	30.32	1768.92	0	13OCt15_TaC12_KW_i03.10712.10712.2	13OCt15_TaC12_KW_i03_Velos	2	Q9TTS3,E1BGH6	TaC12	i03	10712	1	1	1
1	E1BGH6	E1BGH6_BOVIN	Acetyl-CoA carboxylase 1	5274.02	73.7	2193	165	0		1	Q9TTS3	265372	K|QGPLHGMLINTPYVTK|D	Q[DEAMID]GPLHGMLINTPYVTK	Q1565[DEAMID]	1	1565-1580	FALSE	9.836	-422.269	885.84	2	30.2	1768.92	0	13OCt15_TaC12_KW_i03.10650.10650.2	13OCt15_TaC12_KW_i03_Velos	2	Q9TTS3,E1BGH6	TaC12	i03	10650	1	0	0
1	E1BGH6	E1BGH6_BOVIN	Acetyl-CoA carboxylase 1	5274.02	73.7	2193	165	0		1	Q9TTS3	265372	K|QGPLHGMLINTPYVTK|D	QGPLHGMLINTPYVTK	none	0	1565-1580	FALSE	9.465	-80.151	590.366	3	30.22	1767.93	0	13OCt15_TaC12_KW_i03.10660.10660.3	13OCt15_TaC12_KW_i03_Velos	2	Q9TTS3,E1BGH6	TaC12	i03	10660	1	0	0
1	E1BGH6	E1BGH6_BOVIN	Acetyl-CoA carboxylase 1	5274.02	73.7	2193	165	0		1	Q9TTS3	265372	K|QGPLHGMLINTPYVTK|D	QGPLHGMLINTPYVTK	none	0	1565-1580	FALSE	8.82	-311.722	885.25	2	30.23	1767.93	0	13OCt15_TaC12_KW_i01.10813.10813.2	13OCt15_TaC12_KW_i01_Velos	2	Q9TTS3,E1BGH6	TaC12	i01	10813	1	0	0
1	E1BGH6	E1BGH6_BOVIN	Acetyl-CoA carboxylase 1	5274.02	73.7	2193	165	0		1	Q9TTS3	265372	K|QGPLHGMLINTPYVTK|D	QGPLHGMLIN[DEAMID]TPYVTK	N1574[DEAMID]	1	1565-1580	FALSE	8.312	-869.829	591.16	3	30.27	1768.92	0	13OCt15_TaC12_KW_i01.10825.10825.3	13OCt15_TaC12_KW_i01_Velos	2	Q9TTS3,E1BGH6	TaC12	i01	10825	1	0	0
1	E1BGH6	E1BGH6_BOVIN	Acetyl-CoA carboxylase 1	5274.02	73.7	2193	165	0		1	Q9TTS3	265372	K|QGPLHGMLINTPYVTK|D	QGPLHGMLIN[DEAMID]TPYVTK	N1574[DEAMID]	1	1565-1580	FALSE	8.295	199.441	885.29	2	30.77	1768.92	0	13OCt15_TaC12_KW_i02.10940.10940.2	13OCt15_TaC12_KW_i02_Velos	2	Q9TTS3,E1BGH6	TaC12	i02	10940	1	0	0
1	E1BGH6	E1BGH6_BOVIN	Acetyl-CoA carboxylase 1	5274.02	73.7	2193	165	0		1	Q9TTS3	265372	K|QGPLHGMLINTPYVTK|D	QGPLHGMLINTPYVTK	none	0	1565-1580	FALSE	8.045	-782.22	590.78	3	30.45	1767.93	0	13OCt15_TaC12_KW_i01.10918.10918.3	13OCt15_TaC12_KW_i01_Velos	2	Q9TTS3,E1BGH6	TaC12	i01	10918	1	0	0
1	E1BGH6	E1BGH6_BOVIN	Acetyl-CoA carboxylase 1	5274.02	73.7	2193	165	0		1	Q9TTS3	265372	K|QGPLHGMLINTPYVTK|D	QGPLHGMLINTPYVTK	none	0	1565-1580	FALSE	7.567	-646.662	590.7	3	30.67	1767.93	0	13OCt15_TaC12_KW_i02.10897.10897.3	13OCt15_TaC12_KW_i02_Velos	2	Q9TTS3,E1BGH6	TaC12	i02	10897	1	0	0
1	E1BGH6	E1BGH6_BOVIN	Acetyl-CoA carboxylase 1	5274.02	73.7	2193	165	0		1	Q9TTS3	265372	K|QVNYEVDQR|F	QVNYEVDQR	none	0	1339-1347	FALSE	8.73	257.573	575.63	2	14.42	1149.54	0	13OCt15_TaC12_KW_i03.2518.2518.2	13OCt15_TaC12_KW_i03_Velos	2	Q9TTS3,E1BGH6	TaC12	i03	2518	1	1	1
1	E1BGH6	E1BGH6_BOVIN	Acetyl-CoA carboxylase 1	5274.02	73.7	2193	165	0		1	Q9TTS3	265372	K|QVNYEVDQR|F	QVNYEVDQR	none	0	1339-1347	FALSE	7.806	-733.654	576.2	2	14.33	1149.54	0	13OCt15_TaC12_KW_i01.2501.2501.2	13OCt15_TaC12_KW_i01_Velos	2	Q9TTS3,E1BGH6	TaC12	i01	2501	1	0	0
1	E1BGH6	E1BGH6_BOVIN	Acetyl-CoA carboxylase 1	5274.02	73.7	2193	165	0		1	Q9TTS3	265372	K|QVNYEVDQR|F	QVNYEVDQR	none	0	1339-1347	FALSE	7.371	-577.275	576.11	2	14.53	1149.54	0	13OCt15_TaC12_KW_i02.2565.2565.2	13OCt15_TaC12_KW_i02_Velos	2	Q9TTS3,E1BGH6	TaC12	i02	2565	1	0	0
1	E1BGH6	E1BGH6_BOVIN	Acetyl-CoA carboxylase 1	5274.02	73.7	2193	165	0		1	Q9TTS3	265372	K|RFQAQSLGTTYIYDIPEMFR|Q	RFQAQSLGTTYIYDIPEMFR	none	0	1587-1606	FALSE	11.715	-641.757	813.26	3	46.25	2435.19	1	13OCt15_TaC12_KW_i01.18965.18965.3	13OCt15_TaC12_KW_i01_Velos	2	Q9TTS3,E1BGH6	TaC12	i01	18965	1	1	1
1	E1BGH6	E1BGH6_BOVIN	Acetyl-CoA carboxylase 1	5274.02	73.7	2193	165	0		1	Q9TTS3	265372	K|RFQAQSLGTTYIYDIPEMFR|Q	RFQAQSLGTTYIYDIPEMFR	none	0	1587-1606	FALSE	10.878	-703.27	813.31	3	46.28	2435.19	1	13OCt15_TaC12_KW_i03.18775.18775.3	13OCt15_TaC12_KW_i03_Velos	2	Q9TTS3,E1BGH6	TaC12	i03	18775	1	0	0
1	E1BGH6	E1BGH6_BOVIN	Acetyl-CoA carboxylase 1	5274.02	73.7	2193	165	0		1	Q9TTS3	265372	K|RFQAQSLGTTYIYDIPEMFR|Q	RFQAQ[DEAMID]SLGTTYIYDIPEMFR	Q1591[DEAMID]	1	1587-1606	FALSE	10.759	153.097	1218.91	2	46.85	2436.18	1	13OCt15_TaC12_KW_i02.19056.19056.2	13OCt15_TaC12_KW_i02_Velos	2	Q9TTS3,E1BGH6	TaC12	i02	19056	1	0	0
1	E1BGH6	E1BGH6_BOVIN	Acetyl-CoA carboxylase 1	5274.02	73.7	2193	165	0		1	Q9TTS3	265372	K|RFQAQSLGTTYIYDIPEMFR|Q	RFQAQSLGTTYIYDIPEMFR	none	0	1587-1606	FALSE	10.029	-543.319	813.18	3	46.75	2435.19	1	13OCt15_TaC12_KW_i02.19008.19008.3	13OCt15_TaC12_KW_i02_Velos	2	Q9TTS3,E1BGH6	TaC12	i02	19008	1	0	0
1	E1BGH6	E1BGH6_BOVIN	Acetyl-CoA carboxylase 1	5274.02	73.7	2193	165	0		1	Q9TTS3	265372	K|RFQAQSLGTTYIYDIPEMFR|Q	RFQAQSLGTTYIYDIPEMFR	none	0	1587-1606	FALSE	8.729	-604.845	813.23	3	46.43	2435.19	1	13OCt15_TaC12_KW_i01.19056.19056.3	13OCt15_TaC12_KW_i01_Velos	2	Q9TTS3,E1BGH6	TaC12	i01	19056	1	0	0
1	E1BGH6	E1BGH6_BOVIN	Acetyl-CoA carboxylase 1	5274.02	73.7	2193	165	0		1	Q9TTS3	265372	K|RFQAQSLGTTYIYDIPEMFR|Q	RFQAQSLGTTYIYDIPEM[Oxidation_M]FR	M1604[Oxidation_M]	1	1587-1606	FALSE	8.431	-501.099	818.48	3	40.95	2451.19	1	13OCt15_TaC12_KW_i03.16108.16108.	13OCt15_TaC12_KW_i03_Velos	2	Q9TTS3,E1BGH6	TaC12	i03	16108	1	0	0
1	E1BGH6	E1BGH6_BOVIN	Acetyl-CoA carboxylase 1	5274.02	73.7	2193	165	0		1	Q9TTS3	265372	K|RFQAQSLGTTYIYDIPEMFR|Q	RFQAQ[DEAMID]SLGTTYIYDIPEMFR	Q1591[DEAMID]	1	1587-1606	FALSE	8.257	21.721	1219.07	2	46.35	2436.18	1	13OCt15_TaC12_KW_i01.19014.19014.2	13OCt15_TaC12_KW_i01_Velos	2	Q9TTS3,E1BGH6	TaC12	i01	19014	1	0	0
1	E1BGH6	E1BGH6_BOVIN	Acetyl-CoA carboxylase 1	5274.02	73.7	2193	165	0		1	Q9TTS3	265372	K|RFQAQSLGTTYIYDIPEMFR|Q	RFQAQSLGTTYIYDIPEM[Oxidation_M]FR	M1604[Oxidation_M]	1	1587-1606	FALSE	7.669	-684.466	818.63	3	41.53	2451.19	1	13OCt15_TaC12_KW_i02.16408.16408.3	13OCt15_TaC12_KW_i02_Velos	2	Q9TTS3,E1BGH6	TaC12	i02	16408	1	0	0
1	E1BGH6	E1BGH6_BOVIN	Acetyl-CoA carboxylase 1	5274.02	73.7	2193	165	0		1	Q9TTS3	265372	K|RILNVPQELYEK|G	RILNVPQELYEK	none	0	277-288	FALSE	7.868	-491.583	501.53	3	26.98	1500.83	1	13OCt15_TaC12_KW_i01.9143.9143.	13OCt15_TaC12_KW_i01_Velos	2	Q9TTS3,E1BGH6	TaC12	i01	9143	1	1	1
1	E1BGH6	E1BGH6_BOVIN	Acetyl-CoA carboxylase 1	5274.02	73.7	2193	165	0		1	Q9TTS3	265372	K|RIPVQAVWAGWGHASENPK|L	RIPVQAVWAGWGHASENPK	none	0	199-217	FALSE	10.545	-312.547	701.92	3	30.73	2102.08	1	13OCt15_TaC12_KW_i03.10922.10922.	13OCt15_TaC12_KW_i03_Velos	3	Q9TTS3,E1BGH6,F1MSC3	TaC12	i03	10922	1	1	1
1	E1BGH6	E1BGH6_BOVIN	Acetyl-CoA carboxylase 1	5274.02	73.7	2193	165	0		1	Q9TTS3	265372	K|RIPVQAVWAGWGHASENPKLPELLLK|N	RIPVQAVWAGWGHASEN[DEAMID]PKLPELLLK	N215[DEAMID]	1	199-224	FALSE	11.767	73.33	970.8	3	43.55	2909.59	2	13OCt15_TaC12_KW_i02.17411.17411.3	13OCt15_TaC12_KW_i02_Velos	2	Q9TTS3,E1BGH6	TaC12	i02	17411	1	1	1
1	E1BGH6	E1BGH6_BOVIN	Acetyl-CoA carboxylase 1	5274.02	73.7	2193	165	0		1	Q9TTS3	265372	K|RIPVQAVWAGWGHASENPKLPELLLK|N	RIPVQAVWAGWGHASENPKLPELLLK	none	0	199-224	FALSE	11.706	250.817	970.3	3	42.75	2908.61	2	13OCt15_TaC12_KW_i01.17173.17173.3	13OCt15_TaC12_KW_i01_Velos	2	Q9TTS3,E1BGH6	TaC12	i01	17173	1	0	0
1	E1BGH6	E1BGH6_BOVIN	Acetyl-CoA carboxylase 1	5274.02	73.7	2193	165	0		1	Q9TTS3	265372	K|RIPVQAVWAGWGHASENPKLPELLLK|N	RIPVQAVWAGWGHASEN[DEAMID]PKLPELLLK	N215[DEAMID]	1	199-224	FALSE	11.125	-205.023	971.07	3	42.63	2909.59	2	13OCt15_TaC12_KW_i01.17117.17117.3	13OCt15_TaC12_KW_i01_Velos	2	Q9TTS3,E1BGH6	TaC12	i01	17117	1	0	0
1	E1BGH6	E1BGH6_BOVIN	Acetyl-CoA carboxylase 1	5274.02	73.7	2193	165	0		1	Q9TTS3	265372	K|RIPVQAVWAGWGHASENPKLPELLLK|N	RIPVQAVWAGWGHASEN[DEAMID]PKLPELLLK	N215[DEAMID]	1	199-224	FALSE	11.055	-611.181	728.85	4	43.38	2909.59	2	13OCt15_TaC12_KW_i02.17329.17329.4	13OCt15_TaC12_KW_i02_Velos	2	Q9TTS3,E1BGH6	TaC12	i02	17329	1	0	0
1	E1BGH6	E1BGH6_BOVIN	Acetyl-CoA carboxylase 1	5274.02	73.7	2193	165	0		1	Q9TTS3	265372	K|RIPVQAVWAGWGHASENPKLPELLLK|N	RIPVQAVWAGWGHASENPKLPELLLK	none	0	199-224	FALSE	11.051	-378.27	970.91	3	42.88	2908.61	2	13OCt15_TaC12_KW_i03.17069.17069.3	13OCt15_TaC12_KW_i03_Velos	2	Q9TTS3,E1BGH6	TaC12	i03	17069	1	0	0
1	E1BGH6	E1BGH6_BOVIN	Acetyl-CoA carboxylase 1	5274.02	73.7	2193	165	0		1	Q9TTS3	265372	K|RIPVQAVWAGWGHASENPKLPELLLK|N	RIPVQAVWAGWGHASENPKLPELLLK	none	0	199-224	FALSE	10.613	-550.948	728.56	4	43.18	2908.61	2	13OCt15_TaC12_KW_i02.17230.17230.4	13OCt15_TaC12_KW_i02_Velos	2	Q9TTS3,E1BGH6	TaC12	i02	17230	1	0	0
1	E1BGH6	E1BGH6_BOVIN	Acetyl-CoA carboxylase 1	5274.02	73.7	2193	165	0		1	Q9TTS3	265372	K|RIPVQAVWAGWGHASENPKLPELLLK|N	RIPVQAVWAGWGHASENPKLPELLLK	none	0	199-224	FALSE	10.204	-331.106	728.4	4	42.47	2908.61	2	13OCt15_TaC12_KW_i01.17031.17031.4	13OCt15_TaC12_KW_i01_Velos	2	Q9TTS3,E1BGH6	TaC12	i01	17031	1	0	0
1	E1BGH6	E1BGH6_BOVIN	Acetyl-CoA carboxylase 1	5274.02	73.7	2193	165	0		1	Q9TTS3	265372	K|RIPVQAVWAGWGHASENPKLPELLLK|N	RIPVQAVWAGWGHASEN[DEAMID]PKLPELLLK	N215[DEAMID]	1	199-224	FALSE	10.101	-528.789	728.79	4	42.88	2909.59	2	13OCt15_TaC12_KW_i01.17242.17242.4	13OCt15_TaC12_KW_i01_Velos	2	Q9TTS3,E1BGH6	TaC12	i01	17242	1	0	0
1	E1BGH6	E1BGH6_BOVIN	Acetyl-CoA carboxylase 1	5274.02	73.7	2193	165	0		1	Q9TTS3	265372	K|RIPVQAVWAGWGHASENPKLPELLLK|N	RIPVQAVWAGWGHASENPKLPELLLK	none	0	199-224	FALSE	9.964	333.379	970.22	3	42.48	2908.61	2	13OCt15_TaC12_KW_i01.17044.17044.3	13OCt15_TaC12_KW_i01_Velos	2	Q9TTS3,E1BGH6	TaC12	i01	17044	1	0	0
1	E1BGH6	E1BGH6_BOVIN	Acetyl-CoA carboxylase 1	5274.02	73.7	2193	165	0		1	Q9TTS3	265372	K|RIPVQAVWAGWGHASENPKLPELLLK|N	RIPVQ[DEAMID]AVWAGWGHASENPKLPELLLK	Q203[DEAMID]	1	199-224	FALSE	9.8	-194.716	971.06	3	42.7	2909.59	2	13OCt15_TaC12_KW_i03.16979.16979.3	13OCt15_TaC12_KW_i03_Velos	2	Q9TTS3,E1BGH6	TaC12	i03	16979	1	0	0
1	E1BGH6	E1BGH6_BOVIN	Acetyl-CoA carboxylase 1	5274.02	73.7	2193	165	0		1	Q9TTS3	265372	K|RIPVQAVWAGWGHASENPKLPELLLK|N	RIPVQAVWAGWGHASEN[DEAMID]PKLPELLLK	N215[DEAMID]	1	199-224	FALSE	9.693	-638.642	728.87	4	42.85	2909.59	2	13OCt15_TaC12_KW_i03.17048.17048.4	13OCt15_TaC12_KW_i03_Velos	2	Q9TTS3,E1BGH6	TaC12	i03	17048	1	0	0
1	E1BGH6	E1BGH6_BOVIN	Acetyl-CoA carboxylase 1	5274.02	73.7	2193	165	0		1	Q9TTS3	265372	K|RIPVQAVWAGWGHASENPKLPELLLK|N	RIPVQAVWAGWGHASEN[DEAMID]PKLPELLLK	N215[DEAMID]	1	199-224	FALSE	9.161	-215.329	971.08	3	43.33	2909.59	2	13OCt15_TaC12_KW_i02.17307.17307.3	13OCt15_TaC12_KW_i02_Velos	2	Q9TTS3,E1BGH6	TaC12	i02	17307	1	0	0
1	E1BGH6	E1BGH6_BOVIN	Acetyl-CoA carboxylase 1	5274.02	73.7	2193	165	0		1	Q9TTS3	265372	K|RIPVQAVWAGWGHASENPKLPELLLK|N	RIPVQAVWAGWGHASEN[DEAMID]PKLPELLLK	N215[DEAMID]	1	199-224	FALSE	9.049	-112.256	970.98	3	42.93	2909.59	2	13OCt15_TaC12_KW_i01.17267.17267.3	13OCt15_TaC12_KW_i01_Velos	2	Q9TTS3,E1BGH6	TaC12	i01	17267	1	0	0
1	E1BGH6	E1BGH6_BOVIN	Acetyl-CoA carboxylase 1	5274.02	73.7	2193	165	0		1	Q9TTS3	265372	K|RIPVQAVWAGWGHASENPKLPELLLK|N	RIPVQ[DEAMID]AVWAGWGHASENPKLPELLLK	Q203[DEAMID]	1	199-224	FALSE	8.766	-246.247	971.11	3	42.47	2909.59	2	13OCt15_TaC12_KW_i01.17035.17035.3	13OCt15_TaC12_KW_i01_Velos	2	Q9TTS3,E1BGH6	TaC12	i01	17035	1	0	0
1	E1BGH6	E1BGH6_BOVIN	Acetyl-CoA carboxylase 1	5274.02	73.7	2193	165	0		1	Q9TTS3	265372	K|RIPVQAVWAGWGHASENPKLPELLLK|N	RIPVQAVWAGWGHASEN[DEAMID]PKLPELLLK	N215[DEAMID]	1	199-224	FALSE	7.906	-157.858	728.52	4	42.57	2909.59	2	13OCt15_TaC12_KW_i03.16907.16907.4	13OCt15_TaC12_KW_i03_Velos	2	Q9TTS3,E1BGH6	TaC12	i03	16907	1	0	0
1	E1BGH6	E1BGH6_BOVIN	Acetyl-CoA carboxylase 1	5274.02	73.7	2193	165	0		1	Q9TTS3	265372	K|RIPVQAVWAGWGHASENPKLPELLLK|N	RIPVQAVWAGWGHASENPKLPELLLK	none	0	199-224	FALSE	7.599	-398.882	970.93	3	43.13	2908.61	2	13OCt15_TaC12_KW_i02.17207.17207.3	13OCt15_TaC12_KW_i02_Velos	2	Q9TTS3,E1BGH6	TaC12	i02	17207	1	0	0
1	E1BGH6	E1BGH6_BOVIN	Acetyl-CoA carboxylase 1	5274.02	73.7	2193	165	0		1	Q9TTS3	265372	K|RPGAALDPGCVIAK|M	RPGAALDPGC[Cys_CAM]VIAK	C813[Cys_CAM]	1	804-817	FALSE	11.795	-391.503	475.78	3	19.82	1423.76	1	13OCt15_TaC12_KW_i01.5411.5411.3	13OCt15_TaC12_KW_i01_Velos	2	Q9TTS3,E1BGH6	TaC12	i01	5411	1	1	1
1	E1BGH6	E1BGH6_BOVIN	Acetyl-CoA carboxylase 1	5274.02	73.7	2193	165	0		1	Q9TTS3	265372	K|RPGAALDPGCVIAK|M	RPGAALDPGC[Cys_CAM]VIAK	C813[Cys_CAM]	1	804-817	FALSE	10.187	-538.863	475.85	3	19.73	1423.76	1	13OCt15_TaC12_KW_i03.5303.5303.3	13OCt15_TaC12_KW_i03_Velos	2	Q9TTS3,E1BGH6	TaC12	i03	5303	1	0	0
1	E1BGH6	E1BGH6_BOVIN	Acetyl-CoA carboxylase 1	5274.02	73.7	2193	165	0		1	Q9TTS3	265372	K|RPGAALDPGCVIAK|M	RPGAALDPGC[Cys_CAM]VIAK	C813[Cys_CAM]	1	804-817	FALSE	9.994	-412.557	475.79	3	20.23	1423.76	1	13OCt15_TaC12_KW_i02.5554.5554.3	13OCt15_TaC12_KW_i02_Velos	2	Q9TTS3,E1BGH6	TaC12	i02	5554	1	0	0
1	E1BGH6	E1BGH6_BOVIN	Acetyl-CoA carboxylase 1	5274.02	73.7	2193	165	0		1	Q9TTS3	265372	K|RPGAALDPGCVIAK|M	RPGAALDPGC[Cys_CAM]VIAK	C813[Cys_CAM]	1	804-817	FALSE	9.7	-538.863	475.85	3	20.05	1423.76	1	13OCt15_TaC12_KW_i02.5457.5457.3	13OCt15_TaC12_KW_i02_Velos	2	Q9TTS3,E1BGH6	TaC12	i02	5457	1	0	0
1	E1BGH6	E1BGH6_BOVIN	Acetyl-CoA carboxylase 1	5274.02	73.7	2193	165	0		1	Q9TTS3	265372	K|RPGAALDPGCVIAK|M	RPGAALDPGC[Cys_CAM]VIAK	C813[Cys_CAM]	1	804-817	FALSE	8.027	-410.649	713.18	2	20.03	1423.76	1	13OCt15_TaC12_KW_i02.5445.5445.2	13OCt15_TaC12_KW_i02_Velos	2	Q9TTS3,E1BGH6	TaC12	i02	5445	1	0	0
1	E1BGH6	E1BGH6_BOVIN	Acetyl-CoA carboxylase 1	5274.02	73.7	2193	165	0		1	Q9TTS3	265372	K|RPGAALDPGCVIAK|M	RPGAALDPGC[Cys_CAM]VIAK	C813[Cys_CAM]	1	804-817	FALSE	7.841	-728.261	475.94	3	19.93	1423.76	1	13OCt15_TaC12_KW_i03.5405.5405.3	13OCt15_TaC12_KW_i03_Velos	2	Q9TTS3,E1BGH6	TaC12	i03	5405	1	0	0
[truncated: 15,815 more rows]

## Sheet: Jobs Params
Job Title	13OCt15_TaC12myc_KW_i02_Velos							EasyProt version	v2.3 (build 747)
Job ID	1381918585279							Date	2013/10/16 @ 16:48:48
User	PMSCF							User	PMSCF
[truncated: 117 more rows]
