# Supplementary material for: Identification and characterisation of a Theileria annulata proline‐rich microtubule and SH3 domain‐interacting protein (TaMISHIP) that forms a complex with CLASP1, EB1, and CD2AP at the schizont surface
Source: Cell Microbiol. 2018 Apr 3;20(7):e12838. doi: 10.1111/cmi.12838 (PMC6033098; doi:10.1111/cmi.12838)
Supplement: Supplementary file 1 — Figure S1. Analysis of myc/BirA*‐CLASP1 1256‐1538 (Western blot) and localization of Nup160, Importin B1, and 14‐3‐3 epsilon in Theileria infected cells. (A) Non‐transduced TaC12 (control) and TaC12_ myc‐BirA*‐CLASP11256–1538 cells were incubated in the presence of 50 μM biotin and subjected to lysis and affinity purification with streptavidin coated beads. The non‐soluble pellet (P), lysate supernatant (SN), pull down flow through (FT) (each 1% of total amount) and 10% of the total streptavidin‐bound protein (pull down, PD) were analyzed with HRP‐conjugated streptavidin. The remaining 90% of streptavidin bound sample was subjected to on‐beads tryptic digest and mass spectrometry analysis. (B) TaC12 cells were transfected with GFP_Nup160 (top panel) or GFP‐Importin B1 (bottom panel). The parasite was labelled with anti‐TaSP (red), and host and parasite nuclei were labelled with DAPI (blue). (C) TaC12 cells were stained with anti‐14‐3‐3 epsilon (green). The parasite was labelled with anti‐p104 (red), and host and parasite nuclei were labelled with DAPI (blue). Scale bar = 10 μm. Figure S2. Analysis of TaC12 cells depleted of CD2AP by shRNA. (A) shRNA targeting CD2AP was expressed in TaC12 cells, and cells were labelled with anti‐CD2AP (green) prior to selection. The parasite was labelled with anti‐p104 (red), host and parasite DNA was labelled with DAPI. One cell is shown which was probably not transduced and still expresses CD2AP, while CD2AP is not detectable in neighboring cells. Scale bar = 10 μm. (B) After selection with puromycin, TaC12 cells expressing a CD2AP targeting shRNA (shRNA), wild type (WT) TaC12 cells, and cells expressing a non‐targeting shRNA (shRNA control) were lysed and analyzed by Western blotting. Anti‐CD2AP antibodies were used to show depletion of CD2AP (runs at around 100 kDa) in the shRNA expressing cell line, the anti‐CD2AP antibody detects unspecific bands at around 80 kDa and 50 kDa. Tubulin was used as a loading control. P is non‐solub [file CMI-20-na-s001.zip › CMI_12838-Sup-0019-Table_S2.xlsx]

## Sheet: Easyprot
				colour legend:
				control
				myc/BirA*-CD2AP
				myc/BirA*-CIN85
				myc/BirA*-RanGAP1
														#PSM (VELOS)				#Peptides (VELOS)				PMSS (VELOS)						Sequest	#PSM (QE)				#Peptides (QE)
Rank	AC	ID	Taxo	Description	Protein Score	% Coverage	#PSMs	#Peptides	#Ambiguous Prots	Ambiguous Prots	#Sub-Prots	Sub-Prots	Protein Mass (Da)	Ctr	CD2AP	CIN85	RanGAP1	Ctr	CD2AP	CIN85	RanGAP1	Ctr	CD2AP	CIN85	RanGAP1	Max Pep	cnt	confirmed	Ctr	CD2AP	CIN85	RanGAP1	Ctr	CD2AP	CIN85	RanGAP1
9	Q9JLQ0	CD2AP_MOUSE	MOUSE	CD2-associated protein OS=Mus musculus GN=Cd2ap PE=1 SV=3	1702.18	74.73	329	58	0		0		70449.9		329				58				3021.99			58	1	+		163				56
20	Q5SWU9	ACACA_MOUSE	MOUSE	Acetyl-CoA carboxylase 1 OS=Mus musculus GN=Acaca PE=1 SV=1	1486.38	35.57	61	51	1	Q5SWU9-2	2	E9Q4Z2,D3Z0B3	265257													51	1	+		2				51
22	Q96B97	SH3K1_HUMAN	HUMAN	SH3 domain-containing kise-binding protein 1 (CD2BP3) (HSB-1)	948.003	58.65	117	33	0		2	Q96B97_ISOFORM_2,Q96B97_ISOFORM_3	73126.3			117				33				1102.89		44	1	+			67				44
40	E9Q616	E9Q616_MOUSE	MOUSE	Protein Ahk OS=Mus musculus GN=Ahk PE=2 SV=1	492.118	7.27	61	27	0		1	G5E8K8	604253		30				15				264.626			41	1			29				41
21	P46060_CHAIN_0	RAGP1_HUMAN	HUMAN	Ran GTPase-activating protein 1 (RanGAP1) [CHAIN 0]	1076.3	69.28	88	36	1	P46060	0		63410.8				88				36				851.387	36	1	+				49				34
25	Q91ZA3	PCCA_MOUSE	MOUSE	Propionyl-CoA carboxylase alpha chain, mitochondrial OS=Mus musculus GN=Pcca PE=1 SV=2	801.489	39.23	176	28	0		5	H3BL62,D3YWM4,D3YZC0,H3BK61,H3BJR0	79921.8		26				4				252.363			30	1	+		3				30
62	A6NKT7	RGPD3_HUMAN	HUMAN	RanBP2-like and GRIP domain-containing protein 3	346.164	9.33	46	17	0		5	Q7Z3J3,Q99666,O14715,Q7Z3J3_ISOFORM_2,Q99666_ISOFORM_2	197487													24	1					1				24
69	P0DJD0	RGPD1_HUMAN	HUMAN	RANBP2-like and GRIP domain-containing protein 1 (RanBP2-like 6) (RanBP2L6)	312.39	9.32	42	15	1	P0DJD1	0		196662				1				1				7.18686	22	1									22
66	A2AMW0	A2AMW0_MOUSE	MOUSE	Capping protein (Actin filament) muscle Z-line, beta, isoform CRA_a OS=Mus musculus GN=Capzb PE=4 SV=1	565.347	72.31	26	17	2	P47757-2,P47757-4	6	P79136-2,P79136,P47757,F7CAZ6,F6QJN8,F6YHZ8	29295.2													17	1			26				17
85	Q9Y5K6	CD2AP_HUMAN	HUMAN	CD2-associated protein	409	25.82	27	16	0		0		71451.2													17	1				4				17
50	P68373	TBA1C_MOUSE	MOUSE	Tubulin alpha-1C chain OS=Mus musculus GN=Tuba1c PE=1 SV=1	433.834	54.57	45	16	0		2	Q9JJZ2,Q4UAJ5	49909.4		2				2				14.4916			16	1			1				16
103	Q3UL36	ARGL1_MOUSE	MOUSE	Arginine and glutamate-rich protein 1 OS=Mus musculus GN=Arglu1 PE=1 SV=2	333.533	29.89	25	15	0		1	Q3UL36-2	32887													15	1	+		1				15
106	Q8R550-2	SH3K1_MOUSE	MOUSE	Isoform 2 of SH3 domain-containing kise-binding protein 1 OS=Mus musculus GN=Sh3kbp1	173.952	18.35	20	8	1	Q8R550	6	Q8R550-3,E9Q0C1,Q8R550-8,B1AZ85,Q8R550-5,Q8R550-4	73327.6		5				4				37.395			14	1			2				14
96	E9QMJ1	E9QMJ1_MOUSE	MOUSE	Arf-GAP with SH3 domain, ANK repeat and PH domain-containing protein 1 OS=Mus musculus GN=Asap1 PE=2 SV=1	361.374	18.17	16	14	1	H3BL41	13	H3BKD4,H3BKE6,Q9QWY8-2,E9QMI7,Q9QWY8-4,Q9QWY8-3,H3BJY2,Q9QWY8,E9QN63,H3BK40,Q9ULH1,Q9ULH1_ISOFORM_1,H3BJM7	123534													14	1			1				14
20	G5E8R3	G5E8R3_MOUSE	MOUSE	Pyruvate carboxylase OS=Mus musculus GN=Pcx PE=3 SV=1	1086.46	42.02	181	38	1	E9QPD7	1	Q05920	129701		37				12				328.985			12	1
237	Q8VDD5	MYH9_MOUSE	MOUSE	Myosin-9 OS=Mus musculus GN=Myh9 PE=1 SV=4	49.744	3.52	5	3	0		0		226372		1				1				7.33282			12	1			2				12
129	Q1RMR3	Q1RMR3_BOVIN	BOVIN	Cortactin	252.831	29.55	11	11	0		2	Q921L6,Q60598	60265.5													11	1	+		11				11
94	Q14974	IMB1_HUMAN	HUMAN	Importin subunit beta-1 (PTAC97)	226.093	21.23	20	10	0		1	Q14974_ISOFORM_2	97170.2				20				10				185.02	10	1					12				10
115	Q9BUF5	TBB6_HUMAN	HUMAN	Tubulin beta-6 chain	152.549	23.09	12	6	0		0		49857.1													10	1	+				1				10
122	P43276	H15_MOUSE	MOUSE	Histone H1.5 OS=Mus musculus GN=Hist1h1b PE=1 SV=2	268.966	26.46	23	10	0		0		22576.1													10	1			20				10
125	P62267	RS23_MOUSE	MOUSE	40S ribosomal protein S23 OS=Mus musculus GN=Rps23 PE=2 SV=3	256.862	46.85	13	9	0		0		15807.6													9	1			1				9
140	Q3UIA2-4	RHG17_MOUSE	MOUSE	Isoform 4 of Rho GTPase-activating protein 17 OS=Mus musculus GN=Arhgap17	229.026	18.71	10	9	4	Q3UIA2-3,Q3UIA2-2,E9QAJ9,Q3UIA2	0		79818.5													9	1			1				9
262	Q3SYW3	Q3SYW3_BOVIN	BOVIN	Hematopoietic cell-specific Lyn substrate 1	43.918	9.07	3	3	0		0		53908.8		3				3				22.379			8	1			9				8
121	Q922F4	TBB6_MOUSE	MOUSE	Tubulin beta-6 chain OS=Mus musculus GN=Tubb6 PE=1 SV=1	143.745	17.23	21	7	0		1	Q9H4B7	50090.4		3				2				25.0072			8	1			1				8
211	Q8JZR2	Q8JZR2_MOUSE	MOUSE	Adapter molecule crk OS=Mus musculus GN=Crk PE=2 SV=1	61.649	17.16	4	3	4	Q64010-2,Q5ND50,E1BQ32,Q64010	1	Q3TQV3	22889.5		3				2				26.2814			8	1			8				8
265	Q3TTY5	K22E_MOUSE	MOUSE	Keratin, type II cytoskeletal 2 epidermal OS=Mus musculus GN=Krt2 PE=1 SV=1	41.938	4.24	5	3	0		0		70922.8													7	1							7
178	Q9H0A0_ISOFORM_2	T10_HUMAN	HUMAN	N-acetyltransferase 10 [ISOFORM 2]	166.563	11.02	8	7	2	Q9H0A0,F1MPG7	0		107297													7	1					8				7
210	Q04637_ISOFORM_D	IF4G1_HUMAN	HUMAN	Eukaryotic translation initiation factor 4 gamma 1 (eIF-4-gamma 1) (eIF-4G 1) (eIF-4G1) [ISOFORM D]	130.048	7.25	7	7	5	Q04637_ISOFORM_C,Q04637_ISOFORM_B,Q04637,Q04637_ISOFORM_8,Q04637_ISOFORM_9	2	Q04637_ISOFORM_E,Q04637_ISOFORM_7	158517													7	1					1				7
212	P50446	K2C6A_MOUSE	MOUSE	Keratin, type II cytoskeletal 6A OS=Mus musculus GN=Krt6a PE=2 SV=3	127.902	11.39	11	7	0		13	Q8BGZ7,Q3UV11,Q9Z331,P07744,P04262,P04261,P04260,Q7RTS7,Q86Y46,Q7RTS7,Q86Y46,Q7RTS7,Q86Y46	59335.1													7	1							7
130	Q15366_ISOFORM_7	PCBP2_HUMAN	HUMAN	Poly(rC)-binding protein 2 (hnRNP E2) [ISOFORM 7]	129.4	27.04	8	6	8	Q15366_ISOFORM_8,Q15366_ISOFORM_4,Q15366_ISOFORM_5,Q15366_ISOFORM_6,Q15366_ISOFORM_3,Q15366,Q15366_ISOFORM_2,Q3SYT9	9	Q61990-2,Q61990-3,Q61990,P57721_ISOFORM_2,P57721_ISOFORM_3,P57721_ISOFORM_5,P57721_ISOFORM_4,P57721,Q17QV0	33496.6				8				6				68.1515	6	1	+
193	Q00839_ISOFORM_Short	HNRPU_HUMAN	HUMAN	Heterogeneous nuclear ribonucleoprotein U (hnRNP U) (SAF-A) [ISOFORM Short]	72.512	9.06	6	4	2	Q00839_CHAIN_0,Q00839	3	F1MFT4,G3XA10,Q8VEK3	88979.7				6				4				54.1614	6	1					1				6
339	P27708_CHAIN_0	PYR1_HUMAN	HUMAN	CAD protein [CHAIN 0]	20.908	1.17	3	2	1	P27708	0		242853				3				2				28.1306	6	1					2				6
217	A6H7G2	DBNL_BOVIN	BOVIN	Drebrin-like protein	121.272	18.68	8	6	0		0		47722.8													6	1	+		8				6
223	Q08DQ9	Q08DQ9_BOVIN	BOVIN	Discs, large (Drosophila) homolog-associated protein 5	117.729	10.4	6	6	0		0		95428.9													6	1	+				6				6
244	E9PVC6	E9PVC6_MOUSE	MOUSE	Eukaryotic translation initiation factor 4 gamma 1 OS=Mus musculus GN=Eif4g1 PE=2 SV=1	104.187	5.67	6	6	4	Q6NZJ6-2,E9Q9E1,E9PVC5,Q6NZJ6	1	E9Q770	171284													6	1			1				6
95	Q99MR8	MCCA_MOUSE	MOUSE	Methylcrotonoyl-CoA carboxylase subunit alpha, mitochondrial OS=Mus musculus GN=Mccc1 PE=1 SV=2	225.596	14.92	76	9	0		2	F6Z2J7,D6RI29	79343.8		13				5				100.227			5	1
143	F1MPG7	F1MPG7_BOVIN	BOVIN	Uncharacterized protein	111.974	9.45	12	5	0		2	Q9H0A0_ISOFORM_2,Q9H0A0	115968				12				5				124.973	5	1
183	Q68FD5	CLH1_MOUSE	MOUSE	Clathrin heavy chain 1 OS=Mus musculus GN=Cltc PE=1 SV=3	82.484	4.78	10	5	3	Q5SXR6,F1MPU0,P49951	0		191557		10				5				90.8643			5	1
215	A4FUA8	CAZA1_BOVIN	BOVIN	F-actin-capping protein subunit alpha-1	60.504	15.73	3	3	0		2	Q5RKN9,P47753	32931.8		3				3				27.5067			5	1	+		5				5
203	Q3UV17	K22O_MOUSE	MOUSE	Keratin, type II cytoskeletal 2 oral OS=Mus musculus GN=Krt76 PE=2 SV=1	66.992	5.05	5	4	0		1	P07744	62844.7		2				1				21.1192			5	1							5
296	P19096	FAS_MOUSE	MOUSE	Fatty acid synthase OS=Mus musculus GN=Fasn PE=1 SV=2	33.552	1.92	3	3	0		0		272428		1				1				7.73376			5	1			1				5
218	P27635_CHAIN_0	RL10_HUMAN	HUMAN	60S ribosomal protein L10 [CHAIN 0]	120.912	30.52	6	5	1	P27635	1	Q96L21	24472.7													5	1					1				5
222	P46779_CHAIN_0	RL28_HUMAN	HUMAN	60S ribosomal protein L28 [CHAIN 0]	119.086	36.76	6	5	3	P46779,P46779_ISOFORM_2,P46779_ISOFORM_3	3	P46779_ISOFORM_4,P46779_ISOFORM_5,Q3T0L7	15616.3													5	1					6				5
224	P53999_CHAIN_0	TCP4_HUMAN	HUMAN	Activated R polymerase II transcriptiol coactivator p15 (PC4) [CHAIN 0]	116.447	29.37	5	5	2	P53999,A7YWC6	0		14264.1													5	1					5				5
241	G3X6L9	G3X6L9_BOVIN	BOVIN	Uncharacterized protein	105.576	7.28	5	5	0		0		169919													5	1	+		5				5
246	P49411_CHAIN_0	EFTU_HUMAN	HUMAN	Elongation factor Tu, mitochondrial (EF-Tu) [CHAIN 0]	101.808	14.67	6	5	1	P49411	0		45045													5	1					1				5
265	Q4LDD4-3	ARAP1_MOUSE	MOUSE	Isoform 3 of Arf-GAP with Rho-GAP domain, ANK repeat and PH domain-containing protein 1 OS=Mus musculus GN=Arap1	94.634	7.71	5	5	2	Q4LDD4-2,Q4LDD4	2	E9PUB0,F6XBJ8	134632													5	1			3				5
153	P63165_CHAIN_0	SUMO1_HUMAN	HUMAN	Small ubiquitin-related modifier 1 (SUMO-1) (GMP1) (Smt3C) [CHAIN 0]	101.366	43.75	5	4	1	P63165	0		11001.3				5				4				46.0608	4	1					7				4
157	P62983	RS27A_MOUSE	MOUSE	Ubiquitin-40S ribosomal protein S27a OS=Mus musculus GN=Rps27a PE=2 SV=2	100.403	26.28	13	4	0		0		17950.9		13				4				124.672			4	1	+
181	P04104	K2C1_MOUSE	MOUSE	Keratin, type II cytoskeletal 1 OS=Mus musculus GN=Krt1 PE=1 SV=4	83.937	5.97	10	5	0		2	Q6IFZ9,Q9R0H5	65605.9		5				3				48.8156			4	1							4
334	P15924_ISOFORM_DPII	DESP_HUMAN	HUMAN	Desmoplakin (DP) [ISOFORM DPII]	24.358	2.11	2	2	4	P15924_ISOFORM_DSPIa,P15924-2,P15924,P15924	0		260119			2				2				18.111		4	1	+				4				4
283	D3YWC2	D3YWC2_MOUSE	MOUSE	ADP-ribosylation factor-like 6 interacting protein 4 OS=Mus musculus GN=Arl6ip4 PE=4 SV=1	37.062	12.5	2	2	2	D3Z6F1,Q9JM93	0		22605.7		1				1				10.2334			4	1			3				4
304	P59325	IF5_MOUSE	MOUSE	Eukaryotic translation initiation factor 5 OS=Mus musculus GN=Eif5 PE=1 SV=1	30.679	5.59	2	2	0		0		48968.4		1				1				8.49917			4	1			1				4
229	Q6NXH9	K2C73_MOUSE	MOUSE	Keratin, type II cytoskeletal 73 OS=Mus musculus GN=Krt73 PE=1 SV=1	53.386	5.94	8	3	0		8	P08729,F1N362,Q9DCV7,P08729,P08729,P08729_CHAIN_0,Q6IFZ9,Q9R0H5	58911.4													4	1							4
242	Q5RKN9	Q5RKN9_MOUSE	MOUSE	Capping protein (Actin filament) muscle Z-line, alpha 1 OS=Mus musculus GN=Capza1 PE=2 SV=1	105.285	30.42	4	4	1	P47753	0		32953.8													4	1			2				4
258	P04272	ANXA2_BOVIN	BOVIN	Annexin A2	96.615	18.58	4	4	0		3	B0V2N8,B0V2N7,P07356	38612.1													4	1	+		4				4
271	P62263_CHAIN_0	RS14_HUMAN	HUMAN	40S ribosomal protein S14 [CHAIN 0]	90.925	24	4	4	1	P62263	2	Q3T076,F1MR01	16141.5													4	1					4				4
278	P15880_CHAIN_0	RS2_HUMAN	HUMAN	40S ribosomal protein S2 [CHAIN 0]	86.64	15.41	4	4	2	P15880,O18789	0		31193.2													4	1					4				4
283	P60843	IF4A1_MOUSE	MOUSE	Eukaryotic initiation factor 4A-I OS=Mus musculus GN=Eif4a1 PE=1 SV=1	84.839	13.55	4	4	0		8	Q3SZ65,Q8BTU6,P10630,P10630-2,E9Q561,Q14240_CHAIN_1,Q14240,Q14240_ISOFORM_2	46153.9													4	1	+		1				4
289	P62701_CHAIN_0	RS4X_HUMAN	HUMAN	40S ribosomal protein S4, X isoform [CHAIN 0]	79.839	12.98	4	4	6	P62701,G3N0K3,E1BGR7,P79103,F1MJH2,A2VE06	5	F1MZI5,G3N267,P22090_CHAIN_0,P22090,P62702	29466.5													4	1					4				4
299	Q8TA86	RP9_HUMAN	HUMAN	Retinitis pigmentosa 9 protein (PAP-1)	74.515	15.84	5	4	0		0		26106.6													4	1					1				4
308	Q4UCH5	Q4UCH5_THEAN	THEAN	Putative uncharacterized protein	69.569	7.06	4	4	0		0		90499.7													4	1			4				4
194	Q3T0U2	RL14_BOVIN	BOVIN	60S ribosomal protein L14	72.18	16.36	4	3	0		3	G8JKV5,P50914_CHAIN_0,P50914	23436				4				3				39.691	3	1
205	P68040	GBLP_MOUSE	MOUSE	Guanine nucleotide-binding protein subunit beta-2-like 1 OS=Mus musculus GN=Gnb2l1 PE=1 SV=3	65.759	16.4	5	3	1	P63243	0		35076.7		5				3				46.2823			3	1	+
207	A0JNF9	A0JNF9_BOVIN	BOVIN	Sigl transducing adaptor family member 1	64.117	25.69	3	3	0		0		33407.4			3				3				26.5876		3	1	+			3				3
212	P07356	ANXA2_MOUSE	MOUSE	Annexin A2 OS=Mus musculus GN=Anxa2 PE=1 SV=2	61.623	15.93	4	3	1	P04272	2	B0V2N8,B0V2N7	38676.2		4				3				36.2133			3	1
216	P62913_CHAIN_0	RL11_HUMAN	HUMAN	60S ribosomal protein L11 [CHAIN 0]	60.196	15.82	3	3	1	P62913	2	P62913_ISOFORM_2,Q3T087	20121.2				3				3				27.3377	3	1	+				2				2
234	O00410_CHAIN_0	IPO5_HUMAN	HUMAN	Importin-5 (Imp5) (RanBP5) [CHAIN 0]	50.205	4.2	3	3	1	O00410	0		123499				3				3				30.7406	3	1	+				3				3
247	F1MFG9	F1MFG9_BOVIN	BOVIN	Uncharacterized protein (Fragment)	47.297	6.97	5	3	0		0		116538		5				3				40.7101			3	1	+		2				2
188	Q6IFZ6	K2C1B_MOUSE	MOUSE	Keratin, type II cytoskeletal 1b OS=Mus musculus GN=Krt77 PE=1 SV=1	77.891	7.52	9	4	0		2	Q6IFZ9,Q9R0H5	61358.8		3				2				30.0754			3	1	+						3
322	Q28141	DHX9_BOVIN	BOVIN	ATP-dependent R helicase A	27.758	2.72	3	2	1	G5E5N3	0		141944		3				2				27.1134			3	1			3				3
217	Q8N1N4_ISOFORM_2	K2C78_HUMAN	HUMAN	Keratin, type II cytoskeletal 78 (CK-78) (K78) [ISOFORM 2]	58.772	7.8	5	3	3	Q8N1N4,Q8N1N4-2,Q8N1N4	1	A6QNX5	45017.5				1				1				11.2521	3	1	+				3				3
219	P26373	RL13_HUMAN	HUMAN	60S ribosomal protein L13	57.458	13.74	3	3	0		1	P26373_ISOFORM_2	24261.5				1				1				7.50664	3	1					1				3
267	Q60604-2	ADSV_MOUSE	MOUSE	Isoform 2 of Adseverin OS=Mus musculus GN=Scin	41.511	5.69	3	2	1	Q60604	0		69110.4		1				1				11.4906			3	1			1				3
272	P35637_ISOFORM_Short	FUS_HUMAN	HUMAN	R-binding protein FUS [ISOFORM Short]	89.781	13.9	4	3	2	Q28009,P35637	0		53354.8													3	1					4				3
302	P62280	RS11_HUMAN	HUMAN	40S ribosomal protein S11	72.242	25.32	3	3	2	P62280_CHAIN_0,Q3T0V4	0		18430.7													3	1					3				3
307	P06748_ISOFORM_2	NPM_HUMAN	HUMAN	Nucleophosmin (NPM) [ISOFORM 2]	69.581	18.11	5	3	1	P06748	1	P06748_ISOFORM_3	29464.6													3	1	+				1				3
314	Q02053	UBA1_MOUSE	MOUSE	Ubiquitin-like modifier-activating enzyme 1 OS=Mus musculus GN=Uba1 PE=1 SV=1	66.823	5.95	3	3	1	A3KMV5	0		117809													3	1			3				3
320	A7MBH9	A7MBH9_BOVIN	BOVIN	GI2 protein	65.074	15.49	3	3	0		1	P08752	40477													3	1			3				3
325	A5D7A0	EFHD2_BOVIN	BOVIN	EF-hand domain-containing protein D2	64.261	15.29	3	3	0		1	Q8C845	26918.4													3	1			3				3
334	F1MJH6	F1MJH6_BOVIN	BOVIN	Uncharacterized protein (Fragment)	60.458	8.32	3	3	0		0		65219.1													3	1			3				3
347	Q6P5F9	XPO1_MOUSE	MOUSE	Exportin-1 OS=Mus musculus GN=Xpo1 PE=1 SV=1	54.871	4.86	3	3	1	E1BE98	0		123093													3	1			3				3
351	E1BBY7	E1BBY7_BOVIN	BOVIN	Uncharacterized protein	52.352	5.24	3	3	0		0		94509.4													3	1	+		3				3
373	Q9WUM3	COR1B_MOUSE	MOUSE	Coronin-1B OS=Mus musculus GN=Coro1b PE=1 SV=1	43.838	8.47	3	3	0		1	D3YUG6	53912.2													3	1			1				3
382	F1MYI2	F1MYI2_BOVIN	BOVIN	Uncharacterized protein	40.996	5.65	3	3	0		1	F1MY44	58199.4													3	1					3				3
391	P52272_ISOFORM_2	HNRPM_HUMAN	HUMAN	Heterogeneous nuclear ribonucleoprotein M (hnRNP M) [ISOFORM 2]	36.643	3.62	3	3	2	P52272_CHAIN_0,P52272	1	F1MY44	73621													3	1					1				3
33	P68371	TBB4B_HUMAN	HUMAN	Tubulin beta-4B chain	575.475	63.15	48	19	0		4	Q13509_ISOFORM_2,G3UZR1,A6NNZ2,Q9H4B7	49831				4				2				31.2125	2	1
225	P62917_CHAIN_0	RL8_HUMAN	HUMAN	60S ribosomal protein L8 [CHAIN 0]	53.903	10.55	4	2	2	P62917,Q3T0S6	0		27893.5				4				2				42.8736	2	1
228	P62888	RL30_HUMAN	HUMAN	60S ribosomal protein L30	53.449	25.22	2	2	1	Q3T0D5	0		12784.1				2				2				22.2387	2	1					1				2
245	A2A6G6	A2A6G6_MOUSE	MOUSE	LIM and SH3 domain protein 1 (Fragment) OS=Mus musculus GN=Lasp1 PE=2 SV=1	47.549	30.34	4	2	6	A2A6G7,A2A6G8,A2A6G9,A2A6H0,Q61792,Q3B7M5	0		10577		4				2				34.9238			2	1
250	F1MHJ6	F1MHJ6_BOVIN	BOVIN	60S ribosomal protein L18a	45.46	16.07	2	2	2	Q3T003,Q02543	0		19778.2				2				2				20.5818	2	1
251	Q9Z2X1-2	HNRPF_MOUSE	MOUSE	Isoform 2 of Heterogeneous nuclear ribonucleoprotein F OS=Mus musculus GN=Hnrnpf	45.436	8.61	6	2	2	Q9Z2X1,Q5E9J1	0		43685.5		6				2				58.0691			2	1
254	Q71UM5_CHAIN_0	RS27L_HUMAN	HUMAN	40S ribosomal protein S27-like [CHAIN 0]	45.009	25.3	2	2	5	P42677_CHAIN_0,Q3T0B7,Q2KHT7,Q71UM5,P42677	0		9345.97				2				2				18.716	2	1
263	Q28009	FUS_BOVIN	BOVIN	R-binding protein FUS	42.964	10.92	2	2	2	P35637_ISOFORM_Short,P35637	0		52310.9				2				2				21.0399	2	1	+
268	Q8BKC5-2	IPO5_MOUSE	MOUSE	Isoform 2 of Importin-5 OS=Mus musculus GN=Ipo5	41.029	4.44	3	2	2	Q8BKC5,F1MPE5	0		116916		3				2				33.2579			2	1
273	F1N301	F1N301_BOVIN	BOVIN	Uncharacterized protein	39.86	30.47	2	2	2	P35268_CHAIN_0,P35268	0		14758.9				2				2				16.0385	2	1
280	P62081	RS7_HUMAN	HUMAN	40S ribosomal protein S7	38.256	17.01	2	2	0		0		22126.9				2				2				17.1301	2	1
288	G5E536	G5E536_BOVIN	BOVIN	Importin subunit alpha (Fragment)	35.943	5.98	5	2	3	Q0V7M0,Q4FJZ2,O35345	0		59750.1		5				2				48.5576			2	1	+
289	E1BKM4	E1BKM4_BOVIN	BOVIN	Uncharacterized protein (Fragment)	35.551	6.02	4	2	0		0		100991		4				2				40.2709			2	1
290	P35979	RL12_MOUSE	MOUSE	60S ribosomal protein L12 OS=Mus musculus GN=Rpl12 PE=1 SV=2	35.479	19.39	2	2	0		0		17804.6		2				2				15.4937			2	1
299	O08539-2	BIN1_MOUSE	MOUSE	Isoform 2 of Myc box-dependent-interacting protein 1 OS=Mus musculus GN=Bin1	32.608	9.22	2	2	2	Q6P1B9,O08539	0		48013.6		2				2				16.5583			2	1			2				2
302	P08752	GI2_MOUSE	MOUSE	Guanine nucleotide-binding protein G(i) subunit alpha-2 OS=Mus musculus GN=Gi2 PE=1 SV=5	31.405	7.61	3	2	0		0		40489		3				2				24.2448			2	1
312	Q08DA0	RABL6_BOVIN	BOVIN	Rab-like protein 6	29.524	4.42	3	2	0		0		77097.1				3				2				25.7629	2	1	+
314	Q921L6	Q921L6_MOUSE	MOUSE	Cortactin, isoform CRA_a OS=Mus musculus GN=Cttn PE=2 SV=1	29.037	9.23	2	2	1	Q60598	0		57086.3		2				2				14.7392			2	1
318	P19338_CHAIN_0	NUCL_HUMAN	HUMAN	Nucleolin [CHAIN 0]	28.248	5.22	3	2	1	P19338	0		76483.2				3				2				23.8535	2	1
320	O75346_ISOFORM_2	ZN253_HUMAN	HUMAN	Zinc finger protein 253 (BMZF-1) [ISOFORM 2]	28.033	6.86	2	2	1	O75346	0		48745.8			2				2				15.2158		2	1
326	Q8CHZ9	MTERF_MOUSE	MOUSE	Transcription termition factor, mitochondrial OS=Mus musculus GN=Mterf PE=2 SV=1	26.591	5.8	3	2	0		0		43814.6		3				2				22.4379			2	1
328	F1MZR0	F1MZR0_BOVIN	BOVIN	Uncharacterized protein	26.247	3.35	2	2	0		0		157647		2				2				17.0645			2	1			2				2
330	P42224_ISOFORM_Beta	STAT1_HUMAN	HUMAN	Sigl transducer and activator of transcription 1-alpha/beta [ISOFORM Beta]	25.854	5.06	3	2	2	P42224_CHAIN_0,P42224	0		83043				3				2				22.6649	2	1
332	P26040	EZRI_MOUSE	MOUSE	Ezrin OS=Mus musculus GN=Ezr PE=1 SV=3	25.054	3.24	2	2	1	P31976	0		69406.9		2				2				16.4389			2	1
336	Q3UR44	Q3UR44_MOUSE	MOUSE	Protein MRVI1 (Fragment) OS=Mus musculus GN=Mrvi1 PE=2 SV=1	23.428	3.92	3	2	3	Q9WUX5-2,Q9WUX5,G5E8V5	0		78450.4		3				2				21.9207			2	1
337	Q99PV0	PRP8_MOUSE	MOUSE	Pre-mR-processing-splicing factor 8 OS=Mus musculus GN=Prpf8 PE=1 SV=2	21.72	1.5	3	2	1	A7Z025	0		273617		3				2				26.4022			2	1
338	Q6P4T2	U520_MOUSE	MOUSE	U5 small nuclear ribonucleoprotein 200 kDa helicase OS=Mus musculus GN=Snrnp200 PE=1 SV=1	21.538	1.87	2	2	1	E1BH78	0		244547		2				2				16.6308			2	1			2				2
304	Q58DT6	Q58DT6_BOVIN	BOVIN	Rho GDP dissociation inhibitor (GDI) alpha	70.84	24.42	2	2	1	P19803	0		19349.9													2	1			2				2
333	Q9WTL7	LYPA2_MOUSE	MOUSE	Acyl-protein thioesterase 2 OS=Mus musculus GN=Lypla2 PE=1 SV=1	60.503	14.72	3	2	0		0		24794													2	1			3				2
341	D3Z7K0	D3Z7K0_MOUSE	MOUSE	Ubiquitin thioesterase OTUB1 (Fragment) OS=Mus musculus GN=Otub1 PE=2 SV=1	58.171	35.79	3	2	3	D3YWF6,Q7TQI3,Q3T0Y1	0		11244.7													2	1			3				2
353	D3YZC1	D3YZC1_MOUSE	MOUSE	Propionyl-CoA carboxylase beta chain, mitochondrial (Fragment) OS=Mus musculus GN=Pccb PE=2 SV=1	51.592	15.23	2	2	1	Q99MN9	0		27144													2	1			1				2
356	E1BIB8	E1BIB8_BOVIN	BOVIN	Uncharacterized protein (Fragment)	49.854	18.18	2	2	0		0		15309													2	1			1				2
368	Q5EAC7	CPIN1_BOVIN	BOVIN	Amorsin	44.43	11.29	2	2	0		0		33204.8													2	1			2				2
370	P42227-2	STAT3_MOUSE	MOUSE	Isoform Stat3B of Sigl transducer and activator of transcription 3 OS=Mus musculus GN=Stat3	44.059	6.51	2	2	4	P42227-3,P42227,P61635,F1MX38	0		83126.5													2	1	+		2				2
379	P42677_CHAIN_0	RS27_HUMAN	HUMAN	40S ribosomal protein S27 (MPS-1) [CHAIN 0]	41.567	25.3	2	2	2	P42677,Q2KHT7	0		9329.93													2	1					2				2
380	G3X7N4	G3X7N4_BOVIN	BOVIN	Phosphoglycerate kise	41.353	11.68	2	2	4	P00558_ISOFORM_2,P00558_CHAIN_0,P00558,Q3T0P6	0		23250.1													2	1					2				2
392	A1A4J1	K6PL_BOVIN	BOVIN	6-phosphofructokise, liver type	36.631	4.74	2	2	0		0		85291.7													2	1			2				2
395	A8E651	A8E651_BOVIN	BOVIN	EWSR1 protein	35.371	4.58	3	2	0		0		68293.1													2	1					3				2
396	P63000_CHAIN_0	RAC1_HUMAN	HUMAN	Ras-related C3 botulinum toxin substrate 1 [CHAIN 0]	35.312	12.17	3	2	6	P15153_CHAIN_0,Q9TU25,P62998,P63000,P15153,P63000_ISOFORM_B	0		21110.6													2	1					3				2
398	E1B8A3	E1B8A3_BOVIN	BOVIN	Uncharacterized protein	34.506	18.18	2	2	0		0		13498.1													2	1			2				2
400	P17987	TCPA_HUMAN	HUMAN	T-complex protein 1 subunit alpha (TCP-1-alpha)	34.419	4.14	3	2	2	Q32L40,G5E531	0		60343.6													2	1					3				2
402	E1BNW5	E1BNW5_BOVIN	BOVIN	Uncharacterized protein	34.046	4.83	2	2	0		0		85161.8													2	1			2				2
403	A2VDL6	AT1A2_BOVIN	BOVIN	Sodium/potassium-transporting ATPase subunit alpha-2	33.913	4.22	2	2	0		0		112179													2	1			1				2
406	P61513	RL37A_HUMAN	HUMAN	60S ribosomal protein L37a	32.989	19.57	2	2	2	P61513_CHAIN_0,Q3MIC0	0		10275.3													2	1					2				2
407	A6QLL8	A6QLL8_BOVIN	BOVIN	Fructose-bisphosphate aldolase	32.836	7.97	2	2	0		0		39436.1													2	1					2				2
413	Q32PD5	RS19_BOVIN	BOVIN	40S ribosomal protein S19	30.762	13.79	2	2	1	E1BHA5	0		16060.5													2	1					2				2
414	A7Z066	A7Z066_BOVIN	BOVIN	Canx protein	30.419	5.9	2	2	1	P35564	0		67775.5													2	1			2				2
415	F1N6U4	F1N6U4_BOVIN	BOVIN	Uncharacterized protein	30.286	9.25	2	2	0		0		38540.2													2	1			2				2
416	E1B9D9	E1B9D9_BOVIN	BOVIN	Uncharacterized protein (Fragment)	30.189	5.33	2	2	0		0		58275													2	1					2				2
419	P04075_CHAIN_0	ALDOA_HUMAN	HUMAN	Fructose-bisphosphate aldolase A [CHAIN 0]	29.459	7.16	2	2	2	P04075,P04075_ISOFORM_2	0		39288.8													2	1					1				2
421	Q3U2G2	Q3U2G2_MOUSE	MOUSE	Heat shock 70 kDa protein 4 OS=Mus musculus GN=Hspa4 PE=2 SV=1	28.694	3.44	2	2	1	Q61316	0		94208.8													2	1			1				2
424	O35286	DHX15_MOUSE	MOUSE	Putative pre-mR-splicing factor ATP-dependent R helicase DHX15 OS=Mus musculus GN=Dhx15 PE=2 SV=2	27.078	2.89	2	2	1	A5D7D9	0		91006.9													2	1			2				2
426	P49368	TCPG_HUMAN	HUMAN	T-complex protein 1 subunit gamma (TCP-1-gamma)	26.828	3.85	2	2	0		0		60533.9													2	1					2				2
428	P12270_ISOFORM_2	TPR_HUMAN	HUMAN	Nucleoprotein TPR [ISOFORM 2]	23.661	2.75	2	2	2	P12270_CHAIN_0,P12270	0		83979													2	1					2				2
431	F1MX40	F1MX40_BOVIN	BOVIN	Uncharacterized protein	21.427	1.84	2	2	0		0		117446													2	1					2				2
432	Q02413_CHAIN_0	DSG1_HUMAN	HUMAN	Desmoglein-1 (DG1) (DGI) [CHAIN 0]	21.317	2.3	2	2	1	Q02413	0		107704													2	1					2				2
433	F6QCI5	F6QCI5_BOVIN	BOVIN	Uncharacterized protein	20.831	1.76	2	2	0		0		133642													2	1			2				2
434	F1MDU7	F1MDU7_BOVIN	BOVIN	D topoisomerase 2	19.437	1.57	2	2	0		0		174575													2	1					2				2
4	Q13085	ACACA_HUMAN	HUMAN	Acetyl-CoA carboxylase 1 (ACC1)	2865.31	51.32	471	96	1	Q13085_ISOFORM_4	4	Q13085_ISOFORM_2,Q13085_ISOFORM_3,E9Q4Z2,D3Z0B3	265554			12	44			9	27			95.0192	374.684	105	2	+			2	16			59	105
7	P11498_CHAIN_0	PYC_HUMAN	HUMAN	Pyruvate carboxylase, mitochondrial (PCB) [CHAIN 0]	1873.83	58.46	835	59	1	P11498	1	P11498_ISOFORM_2	127340			21	49			16	28			157.991	370.875	65	2				3	10			54	65
27	Q09666	AHNK_HUMAN	HUMAN	Neuroblast differentiation-associated protein AHK	728.294	8.91	83	42	0		0		629101			6	36			5	23			47.8868	296.808	59	2	+			5	30			12	59
23	P49792	RBP2_HUMAN	HUMAN	E3 SUMO-protein ligase RanBP2 (RanBP2)	888.55	14.08	104	42	0		0		358199				33				20				269.318	44	2	+				14			3	44
14	P13645	K1C10_HUMAN	HUMAN	Keratin, type I cytoskeletal 10 (CK-10) (K10)	1327.49	62.67	343	40	0		30	P13645,P13645,P02535-3,P02535-2,A2A513,P02535,P08730-2,P08730,Q7Z3Y7,Q7Z3Y7,P13646-2,P13646-3,P13646,Q148H6,Q61414,B1AQ77,Q7Z3Y7,Q7Z3Z0,Q7Z3Z0,Q0P5J6,Q2M2I5,Q2M2I5,Q2M2I5,Q7Z3Z0,Q7Z3Y8,P08727,P19001,P19012,Q9Z2K1,Q99456	58827.1			115	228			29	38			1176.58	2329.36	38	2	+			52	73			27	38
83	G3N2Y5	G3N2Y5_BOVIN	BOVIN	Uncharacterized protein	257.074	13	27	12	0		7	E1BGU2,J3QP81,E9Q6L0,Q80TV8-2,E9QNY9,Q80TV8,E9QKH0	169115		24	3			12	2			226.683	23.2249		30	2	+		37	1			30	1
32	F1MVN9	F1MVN9_BOVIN	BOVIN	Uncharacterized protein	596.225	48.65	78	23	0		0		68540.4		26	3			10	3			263.163	25.5925		27	2	+		26	5			22	27
39	P08779	K1C16_HUMAN	HUMAN	Keratin, type I cytoskeletal 16 (CK-16) (K16)	508.356	42.07	57	19	0		18	P08779,P19012,P08779,P19012,P08727,P08727,P08728,P19012_ISOFORM_2,F1MJ66,Q61414,B1AQ77,P35900,P35900,P08727,P19001,P19012,Q9Z2K1,Q99456	51267.8			3	20			1	8			29.4772	197.423	26	2	+			7	16			9	26
42	E1B7Z1	E1B7Z1_BOVIN	BOVIN	Arf-GAP with SH3 domain, ANK repeat and PH domain-containing protein 1	715.028	35.44	34	24	0		5	O97902,H3BK40,Q9ULH1,Q9ULH1_ISOFORM_1,H3BJM7	123080													24	2	+		28	6			24	6
26	P05165_CHAIN_0	PCCA_HUMAN	HUMAN	Propionyl-CoA carboxylase alpha chain, mitochondrial (PCCase subunit alpha) [CHAIN 0]	774.342	38.17	224	26	2	P05165_ISOFORM_2,P05165	2	P05165_ISOFORM_3,H3BJR0	74247			48	40			14	13			475.846	388.346	21	2	+			2	3			19	21
45	P83881	RL36A_HUMAN	HUMAN	60S ribosomal protein L36a	455.853	63.21	94	16	0		2	P83882,F1MG09	12440.8			10	11			6	9			76.678	81.9989	20	2				32	35			19	20
54	Q5VTE0	EF1A3_HUMAN	HUMAN	Putative elongation factor 1-alpha-like 3 (EF-1-alpha-like 3) (eEF1A-like 3)	408.749	45.24	66	15	1	P68104	5	P68104_ISOFORM_2,Q05639,D3Z3I8,D3YZ68,P62631	50185			3	7			3	5			21.8195	54.6783	20	2				19	29			16	20
79	P08238_CHAIN_0	HS90B_HUMAN	HUMAN	Heat shock protein HSP 90-beta (HSP 90) (HSP 84) (HSP84) [CHAIN 0]	293.551	26.28	20	12	1	P08238	2	E9Q3D6,Q58FF7	83133			2	1			2	1			14.8014	7.18911	20	2	+			1	3			8	20
187	E1BBG2	E1BBG2_BOVIN	BOVIN	Uncharacterized protein	78.494	8.44	7	4	0		0		92094.7		7				4				64.6139			19	2			23	3			19	3
59	Q969Q0	RL36L_HUMAN	HUMAN	60S ribosomal protein L36a-like	356.553	53.77	103	13	0		1	F1MG09	12468.8			12	17			3	3			114.97	168.107	19	2				8	9			19	19
60	Q04695	K1C17_HUMAN	HUMAN	Keratin, type I cytoskeletal 17 (CK-17) (K17)	354.854	29.63	35	14	0		16	Q04695,P08727,P08727,P08728,Q04695,Q9QWL7,P19012_ISOFORM_2,G3X7W8,F1MJ66,G3N2P6,P35900,P35900,P08727,P19001,P19012,Q99456	48105.7			1	4			1	3			8.53881	38.2093	18	2	+				7			2	18
81	P36578	RL4_HUMAN	HUMAN	60S ribosomal protein L4	284.523	35.36	21	12	1	P36578_CHAIN_0	1	Q9D8E6	47697.3			3	18			3	11			26.0258	163.095	17	2				11	25			10	17
68	Q9NWB6	ARGL1_HUMAN	HUMAN	Arginine and glutamate-rich protein 1	314.051	32.23	58	13	0		2	Q9NWB6_ISOFORM_2,Q9NWB6_ISOFORM_3	33216.4			13	8			8	6			108.336	63.5462	17	2				10	5			17	12
90	P61927	RL37_HUMAN	HUMAN	60S ribosomal protein L37	236.066	58.76	19	10	1	P61927_CHAIN_0	1	Q9D823	11077.9			3	1			3	1			24.4277	7.71065	17	2				2	4			13	17
53	Q9BQE3	TBA1C_HUMAN	HUMAN	Tubulin alpha-1C chain	425.837	41.87	68	15	0		3	Q4UAJ5,A6NHL2_ISOFORM_2,A6NHL2	49895.3													17	2				1	1			8	17
105	Q28046	ADSV_BOVIN	BOVIN	Adseverin	181.927	23.78	12	7	0		2	G3X6T2,F1MCZ3	80577.9		11		1		7		1		113.931		7.49668	16	2			22		3		16		3
57	P60709_CHAIN_1	ACTB_HUMAN	HUMAN	Actin, cytoplasmic 1, N-termilly processed [CHAIN 1]	391.028	48.66	29	13	1	P60709	29	F1MRD0,E9Q5F4,G3UZ07,P68133_CHAIN_0,P68032_CHAIN_0,P68133,P68032,G3UYG0,E9Q606,P63267_CHAIN_0,P62736_CHAIN_0,P63267,P62736,P68134,P68033,D3YZY0,P63268,P62737,Q6S8J3,D3Z2K3,A5A3E0,Q9BYX7_CHAIN_1,Q9BYX7,P63267_ISOFORM_2,Q8BFZ3,P0CG39,P0CG38,E9Q2D1,Q562R1	41605.6			2	3			2	2			21.2016	28.9199	16	2					1			10	16
58	P63261_CHAIN_1	ACTG_HUMAN	HUMAN	Actin, cytoplasmic 2, N-termilly processed [CHAIN 1]	388.086	48.66	31	13	1	P63261	29	F1MRD0,E9Q5F4,G3UZ07,P68133_CHAIN_0,P68032_CHAIN_0,P68133,P68032,G3UYG0,E9Q606,P63267_CHAIN_0,P62736_CHAIN_0,P63267,P62736,P68134,P68033,D3YZY0,P63268,P62737,Q6S8J3,D3Z2K3,A5A3E0,Q9BYX7_CHAIN_1,Q9BYX7,P63267_ISOFORM_2,Q8BFZ3,P0CG39,P0CG38,E9Q2D1,Q562R1	41661.7			2	3			1	1			19.7463	31.5936	16	2				3	2			10	16
89	F1MFD5	F1MFD5_BOVIN	BOVIN	Uncharacterized protein	236.264	19.32	20	10	0		0		62942.2				1				1				9.59357	16	2			6		7		5		16
97	F1N458	F1N458_BOVIN	BOVIN	Uncharacterized protein (Fragment)	222.369	16.49	32	10	0		5	Q3UIA2-4,Q3UIA2-3,Q3UIA2-2,E9QAJ9,Q3UIA2	91814.6		32				10				317.369			14	2	+		15	1			14	1
56	P10412_CHAIN_0	H14_HUMAN	HUMAN	Histone H1.4 [CHAIN 0]	396.528	33.49	101	13	1	P10412	12	P16402_CHAIN_0,P16402,P15864,P43277,P43274,Q02539,Q02539_CHAIN_0,P22492_CHAIN_0,P22492,Q07133,I7HFT9,P43275	21734.1			78	23			13	9			797.796	220.913	14	2				38	23			14	14
61	P79136-2	CAPZB_BOVIN	BOVIN	Isoform Beta-2 of F-actin-capping protein subunit beta	354.214	65.81	33	13	1	P79136	7	A2AMW0,P47757-2,P47757-4,P47757,F7CAZ6,F6QJN8,F6YHZ8	30628.7		30	3			13	1			282.548	29.5781		13	2
84	O00763_ISOFORM_3	ACACB_HUMAN	HUMAN	Acetyl-CoA carboxylase 2 [ISOFORM 3]	252.271	7.89	57	12	2	O00763_ISOFORM_2,O00763	1	D3Z0B3	255093				1				1				7.60284	13	2				2				9	13
70	P16401_CHAIN_0	H15_HUMAN	HUMAN	Histone H1.5 [CHAIN 0]	311.758	32.89	43	12	1	P16401	1	P43276	22449			30	12			11	5			288.129	115.022	12	2	+			24	10			12	10
272	F1MH31	F1MH31_BOVIN	BOVIN	Uncharacterized protein (Fragment)	39.879	2.46	10	3	0		6	P35658_ISOFORM_2,P35658_ISOFORM_4,P35658_CHAIN_0,P35658,P35658_ISOFORM_3,P35658_ISOFORM_5	211600		4		6		1		3		44.513		53.8269	12	2	+		4		16		3		12
75	P61353	RL27_HUMAN	HUMAN	60S ribosomal protein L27	481.281	74.26	41	15	0		3	P61358,A2A4Q0,E9PV49	15797.7													12	2				22	19			12	11
72	P16403_CHAIN_0	H12_HUMAN	HUMAN	Histone H1.2 [CHAIN 0]	307.692	31.6	95	10	1	P16403	10	P16402_CHAIN_0,P16402,P43274,Q02539,Q02539_CHAIN_0,P22492_CHAIN_0,P22492,Q07133,I7HFT9,P43275	21233.6			3	1			1	1			26.8386	8.36742	11	2				2	2			11	11
123	P13639_CHAIN_0	EF2_HUMAN	HUMAN	Elongation factor 2 (EF-2) [CHAIN 0]	266.506	19.37	19	11	1	P13639	1	P58252	95207													11	2					2			6	11
108	Q9Y3U8_CHAIN_0	RL36_HUMAN	HUMAN	60S ribosomal protein L36 [CHAIN 0]	166.338	37.5	32	6	2	Q9Y3U8,Q3T171	4	D3Z3R1,Q6ZWZ4,P47964,G3MYF8	12122.5			24	8			5	5			219.996	73.9671	10	2				20	6			10	5
113	P42766	RL35_HUMAN	HUMAN	60S ribosomal protein L35	153.792	29.27	42	6	1	P42766_CHAIN_0	1	Q6ZWV7	14551.5			9	2			5	2			67.213	15.4201	10	2				2	1			10	8
80	Q9NY65_ISOFORM_2	TBA8_HUMAN	HUMAN	Tubulin alpha-8 chain [ISOFORM 2]	292.774	33.94	44	10	1	Q9NY65	5	Q2HJB8,Q9JJZ2,Q4UAJ5,A6NHL2_ISOFORM_2,A6NHL2	42953.7													10	2								4	10
128	P62826_CHAIN_0	RAN_HUMAN	HUMAN	GTP-binding nuclear protein Ran [CHAIN 0]	130.494	26.98	11	6	1	P62826	2	Q3T054,G5E619	24291.9				11				6				93.9487	9	2				1	11			1	9
116	E1BFV0	E1BFV0_BOVIN	BOVIN	Uncharacterized protein	150.603	14.61	19	7	0		1	P70168	97227.3		6		2		4		2		50.0135		14.6901	9	2	+		2		1		2		9
132	P05166_CHAIN_0	PCCB_HUMAN	HUMAN	Propionyl-CoA carboxylase beta chain, mitochondrial (PCCase subunit beta) [CHAIN 0]	123.44	19.77	12	6	2	P05166,P05166_ISOFORM_2	0		55482.4			1	1			1	1			7.46754	7.46324	9	2					1			2	9
136	G3N016	G3N016_BOVIN	BOVIN	Uncharacterized protein	121.601	23.38	7	5	0		1	P47941	33386.6		7				5				67.4113			8	2	+		7	1			8	1
206	P49410	EFTU_BOVIN	BOVIN	Elongation factor Tu, mitochondrial	64.318	13.5	3	3	0		0		49398.3				3				3				30.148	8	2	+		3		9		3		8
63	Q96RQ3_CHAIN_0	MCCA_HUMAN	HUMAN	Methylcrotonoyl-CoA carboxylase subunit alpha, mitochondrial (MCCase subunit alpha) [CHAIN 0]	342.738	23.1	266	12	1	Q96RQ3	0		75658.3			12	21			8	8			96.6334	177.857	8	2	+
107	O97902	ASAP1_BOVIN	BOVIN	Arf-GAP with SH3 domain, ANK repeat and PH domain-containing protein 1	167.098	12.84	13	8	0		1	E1B7Z1	125382		12	1			8	1			112.423	10.3741		8	2
110	Q86YZ3	HORN_HUMAN	HUMAN	Hornerin	158.327	5.68	27	7	0		0		282390			3	24			2	7			29.3279	264.779	8	2	+			7	13			3	8
114	P84098	RL19_HUMAN	HUMAN	60S ribosomal protein L19	153.755	18.88	23	6	1	Q3T0W9	3	A2A547,P84099,F1N2W8	23466			13	10			6	5			136.903	94.3014	8	2				9	10			7	8
226	F1MX04	F1MX04_BOVIN	BOVIN	Uncharacterized protein (Fragment)	53.899	3.38	8	3	0		0		178594		6		2		3		2		58.5963		21.6244	8	2	+		8		8		8		8
148	P62750_CHAIN_0	RL23A_HUMAN	HUMAN	60S ribosomal protein L23a [CHAIN 0]	104.786	30.32	11	5	1	P62750	1	E1B983	17563.9			2	1			2	1			14.6855	7.63263	8	2				10	10			8	8
242	Q5T749	KPRP_HUMAN	HUMAN	Keratinocyte proline-rich protein (hKPRP)	48.207	5.53	5	3	0		0		64135.8			1	4			1	2			8.28925	35.731	8	2	+			2	9			2	8
313	P49327	FAS_HUMAN	HUMAN	Fatty acid synthase	29.065	1.67	5	2	0		0		273427			2	2			1	1			22.4293	16.8154	8	2				2	3			2	8
155	Q3B7M5	LASP1_BOVIN	BOVIN	LIM and SH3 domain protein 1	208.456	43.46	9	8	0		10	A2A6G6,A2A6G7,A2A6G8,A2A6G9,A2A6H0,Q61792,A2A6G5,E9Q0N6,A2A6H1,A2A6G4	29677.1													8	2	+		8		1		8		1
167	Q4UGW0	Q4UGW0_THEAN	THEAN	Putative uncharacterized protein	95.029	7.38	17	5	0		0		111096		17				5				154.217			7	2	+		18	7			7	4
100	P62241_CHAIN_0	RS8_HUMAN	HUMAN	40S ribosomal protein S8 [CHAIN 0]	211.102	43	32	7	3	P62241,G8JKY0,Q5E958	1	P62242	24074			12	20			5	7			125.064	192.996	7	2
240	Q3ZCI9	TCPQ_BOVIN	BOVIN	T-complex protein 1 subunit theta	48.619	9.31	3	3	1	G3X861	0		59609.5		1		2		1		2		7.16194		17.4747	7	2			7		4		7		4
169	Q3ZCM7	TBB8_HUMAN	HUMAN	Tubulin beta-8 chain	92.263	14.41	8	4	0		1	Q9H4B7	49776				2				1				24.2145	7	2				1	1			1	7
202	L0L373	L0L373_THEAN	THEAN	Major schizont surface protein p104	67.105	9.36	7	4	0		1	Q4U9M9	101041		7				4				56.8206			6	2	+		7	5			6	4
73	Q9NX58	LYAR_HUMAN	HUMAN	Cell growth-regulating nucleolar protein	305.604	22.96	57	13	0		7	D3YU83,D3Z5X8,D3Z7N3,D3Z345,D6RDT2,D3Z009,Q08288	43614.8			3	6			3	6			22.7268	44.1393	6	2
150	P68431	H31_HUMAN	HUMAN	Histone H3.1	103.145	44.12	18	4	1	P68431_CHAIN_0	4	Q16695_CHAIN_0,Q16695,Q6NXT2_CHAIN_0,Q6NXT2	15404.1			6	12			1	4			66.0872	117.785	6	2				4	8			4	6
122	Q5XKE5	K2C79_HUMAN	HUMAN	Keratin, type II cytoskeletal 79	142.953	10.65	41	7	0		4	Q5XKE5,Q5XKE5,O95678,P07744	57809.5													6	2								6	6
136	P46776	RL27A_HUMAN	HUMAN	60S ribosomal protein L27a	235.425	39.86	16	8	3	P46776_CHAIN_0,Q56K03,G1K1B4	3	G3MWX5,E1BE42,P14115	16561.4													6	2				8	8			6	6
179	P47914_CHAIN_0	RL29_HUMAN	HUMAN	60S ribosomal protein L29 [CHAIN 0]	166.029	29.11	12	7	1	P47914	1	F6YH22	17620.9													6	2				3	1			6	3
253	P25205_CHAIN_0	MCM3_HUMAN	HUMAN	D replication licensing factor MCM3 [CHAIN 0]	99.481	8.43	7	6	2	P25205,P25205_ISOFORM_2	1	P25206	90849.6													6	2					2			1	6
179	P53620	COPG1_BOVIN	BOVIN	Coatomer subunit gamma-1	86.493	10.64	6	5	0		5	Q9QZE5,Q9QXK3-3,Q9QXK3-4,Q9QXK3,A2VE21	97385.8		6				5				49.966			5	2	+		3		1		3		1
223	F1MHU2	F1MHU2_BOVIN	BOVIN	Uncharacterized protein (Fragment)	54.436	13.32	3	3	0		0		44085.6		3				3				25.5852			5	2	+		5	1			5	1
287	Q66PJ3_ISOFORM_7	AR6P4_HUMAN	HUMAN	ADP-ribosylation factor-like protein 6-interacting protein 4 (ARL-6-interacting protein 4) (Aip-4) (SR-25) [ISOFORM 7]	36.31	6.64	5	2	5	Q66PJ3_ISOFORM_5,Q66PJ3_ISOFORM_4,Q66PJ3_ISOFORM_3,Q66PJ3_ISOFORM_2,Q66PJ3	0		25348.5				5				2				43.8013	5	2				2	3			2	5
298	F1N0F7	F1N0F7_BOVIN	BOVIN	Uncharacterized protein	32.665	5.59	4	2	0		0		48971.4		4				2				34.8319			5	2	+		7		5		5		5
123	P61254	RL26_HUMAN	HUMAN	60S ribosomal protein L26	141.719	36.55	12	6	0		2	P61257,Q9UNX3	17258.2			5	7			4	5			39.9307	64.884	5	2
125	Q99878_CHAIN_0	H2A1J_HUMAN	HUMAN	Histone H2A type 1-J [CHAIN 0]	138.971	36.22	34	5	18	Q96KK5_CHAIN_0,P0C0S8,Q99878,Q96KK5,Q16777_CHAIN_0,Q9BTM1,Q6FI13_CHAIN_0,Q16777,P20671_CHAIN_0,P0C0S8_CHAIN_0,Q6FI13,P20671,A1A4R1,P0C0S9,F2Z4I6,F2Z4G5,Q3ZBX9,E1BDT6	25	Q7L7L0,P04908,Q93077_CHAIN_0,Q7L7L0_CHAIN_0,P04908_CHAIN_0,Q93077,Q9BTM1_ISOFORM_2,F2Z4J1,G8JL00,E1BIL5,A4IFU5,F1MWV9,F1MLQ1,F8WIX8,Q8CGP6,Q8R1M2,Q8CGP4,Q64523,Q8CGP7,Q8CGP5,Q8BFU2,Q6GSS7,P22752,F1MRN2,Q4UEX0	13805.1			15	19			5	5			157.212	191.505	5	2
149	P62753	RS6_HUMAN	HUMAN	40S ribosomal protein S6	104.072	28.11	10	5	0		0		28680.7			3	7			1	5			26.4641	58.3923	5	2
139	P62807	H2B1C_HUMAN	HUMAN	Histone H2B type 1-C/E/F/G/I (H2B/a) (H2B/g) (H2B/h) (H2B/k) (H2B/l)	115.114	34.13	26	4	35	Q99880_CHAIN_0,Q99879_CHAIN_0,Q99877_CHAIN_0,Q93079_CHAIN_0,Q5QNW6_CHAIN_0,P62807_CHAIN_0,P58876_CHAIN_0,P57053_CHAIN_0,O60814_CHAIN_0,Q99880,Q99879,Q99877,Q93079,Q5QNW6,P58876,P57053,O60814,Q5QNW6_ISOFORM_2,Q32S29,F2Z4F9,F2Z4E8,Q2M2T1,Q2KII5,P62808,F1MUD2,Q64478,Q64475,Q8CGP2,Q8CGP1,Q6ZWY9,Q64525,P10854,P10853,Q8CBB6,Q8CGP2-2	38	Q16778_CHAIN_0,P33778_CHAIN_0,P23527_CHAIN_0,P06899_CHAIN_0,Q16778,P33778,P23527,P06899,F1N453,E1BGW2,G8JL06,G3MXP6,G5E6I9,G3N068,G3MWH4,G3X9D5,Q8N257_CHAIN_0,Q8N257,Q96A08_CHAIN_0,Q96A08,E1B8G9,F1MIF8,G3N1C9,G3N080,G3N1R5,G3MZR4,G3N053,E1BK75,E1BDE9,G3N011,E1BLK2,Q9D2U9,Q8CGP0,Q64524,E1BKX5,P70696,E1B7N8,E1BM22	13906.1			8	18			4	4			79.1988	164.329	5	2				3	8			2	5
159	Q7Z794	K2C1B_HUMAN	HUMAN	Keratin, type II cytoskeletal 1b (CK-1B) (K77)	99.096	10.03	29	5	0		4	G3MYU2,Q7Z794,Q6IFZ9,Q9R0H5	61901.4			8	7			2	2			70.9991	63.7946	5	2					2			2	5
204	P10809_CHAIN_0	CH60_HUMAN	HUMAN	60 kDa heat shock protein, mitochondrial (CPN60) (HSP-60) (Hsp60) [CHAIN 0]	66.775	13.16	4	4	1	P10809	6	P10809_ISOFORM_2,F1MUZ9,D3Z7J9,D3Z2F2,P31081,P63038	57962.9			2	2			2	2			15.6779	15.7808	5	2					1			2	5
198	Q15365	PCBP1_HUMAN	HUMAN	Poly(rC)-binding protein 1 (hnRNP E1)	70.53	14.61	6	4	0		0		37497.8				1				1				8.21787	5	2					1			1	5
185	P62861	RS30_HUMAN	HUMAN	40S ribosomal protein S30	160.921	44.07	19	6	2	P62866,P62862	3	E1BH19,H7BWV9,Q642K5	6647.86													5	2				11	8			5	5
202	P14618_CHAIN_0	KPYM_HUMAN	HUMAN	Pyruvate kise PKM (CTHBP) (OIP-3) (THBP1) [CHAIN 0]	142.168	18.49	6	6	1	P14618	2	P14618_ISOFORM_3,P14618_ISOFORM_M1	57805.7													5	2				1				1	5
226	Q02543	RL18A_HUMAN	HUMAN	60S ribosomal protein L18a	114.522	26.7	7	5	0		3	Q3T003,F1MHJ6,P62717	20762.4													5	2				2	5			2	5
230	F1MEU0	F1MEU0_BOVIN	BOVIN	Uncharacterized protein (Fragment)	111.826	23.83	7	6	0		0		27357													5	2			1		6		1		5
263	P08727	K1C19_HUMAN	HUMAN	Keratin, type I cytoskeletal 19 (CK-19) (K19)	95.035	11.75	11	5	1	P08727	1	F1MJ66	44106													5	2								2	5
341	Q5D862	FILA2_HUMAN	HUMAN	Filaggrin-2 (FLG-2) (Ifapsoriasin)	20.142	0.96	4	2	0		0		248073				4				2				39.8236	4	2				1	5			1	4
129	P62979_CHAIN_1	RS27A_HUMAN	HUMAN	40S ribosomal protein S27a [CHAIN 1]	129.917	51.25	29	4	2	P62979,P62992	0		9418.09			16	13			4	3			154.174	124.08	4	2
160	P62891	RL39_HUMAN	HUMAN	60S ribosomal protein L39	99.087	50.98	46	4	3	P62891_CHAIN_0,Q59GN2,Q3T051	1	P62892	6406.68			16	30			3	4			126.172	248.165	4	2
173	P14923	PLAK_HUMAN	HUMAN	Junction plakoglobin	87.973	11.14	15	4	1	Q8SPJ1	1	Q02257	81744.8			7	8			2	4			74.9471	79.4914	4	2	+
271	P62987_CHAIN_1	RL40_HUMAN	HUMAN	60S ribosomal protein L40 [CHAIN 1]	39.994	34.62	3	2	0		0		6181.48			2	1			1	1			15.4056	7.50683	4	2				4	5			3	4
167	P39872	RL3_BOVIN	BOVIN	60S ribosomal protein L3	188.825	23.82	8	7	0		2	P39023_CHAIN_0,P39023	46023.8													4	2			4		4		4		4
234	Q07020_ISOFORM_2	RL18_HUMAN	HUMAN	60S ribosomal protein L18 [ISOFORM 2]	108.871	32.08	7	4	3	Q07020_CHAIN_0,Q07020,Q5E973	0		18091.3													4	2	+			2	5			1	4
254	P62854_CHAIN_0	RS26_HUMAN	HUMAN	40S ribosomal protein S26 [CHAIN 0]	99.321	43.86	7	4	3	P62854,Q56JV1,F1MB60	2	Q5JNZ5,G3N0E2	12884.2													4	2				1	6			1	4
273	P50914_CHAIN_0	RL14_HUMAN	HUMAN	60S ribosomal protein L14 [CHAIN 0]	89.179	21.03	5	4	3	P50914,G8JKV5,Q3T0U2	0		23300.7													4	2				1	4			1	4
285	F1N0J2	F1N0J2_BOVIN	BOVIN	Microtubule-associated protein	84.501	7.06	6	4	7	P36225-4,P36225-2,G3N2G7,P36225,F1MAZ1,P36225-3,F1MAZ3	0		108035													4	2			5		1		4		1
288	A6NHL2_ISOFORM_2	TBAL3_HUMAN	HUMAN	Tubulin alpha chain-like 3 [ISOFORM 2]	82.959	9.61	5	4	1	A6NHL2	0		45517.8													4	2					1			1	4
233	F1MDS3	F1MDS3_BOVIN	BOVIN	Uncharacterized protein	50.599	9.69	3	3	0		0		70650		3				3				25.4182			3	2	+		1		1		1		1
236	A7MBJ5	CAND1_BOVIN	BOVIN	Cullin-associated NEDD8-dissociated protein 1	49.879	5.2	5	3	0		1	Q6ZQ38	136376		5				3				49.6635			3	2			2		1		2		1
308	P49207_CHAIN_0	RL34_HUMAN	HUMAN	60S ribosomal protein L34 [CHAIN 0]	30.463	8.62	2	2	1	P49207	0		13161.8				2				2				15.698	3	2				1	3			1	3
35	P68363	TBA1B_HUMAN	HUMAN	Tubulin alpha-1B chain	536.499	51	78	18	0		3	P68363_ISOFORM_2,A6NHL2_ISOFORM_2,A6NHL2	50151.6			2	3			2	3			15.6939	23.0543	3	2
228	P23528_CHAIN_0	COF1_HUMAN	HUMAN	Cofilin-1 (p18) [CHAIN 0]	113.219	38.79	6	4	1	P23528	0		18371.3													3	2	+				1			2	3
279	A6QQF5	QORL2_BOVIN	BOVIN	Quinone oxidoreductase-like protein 2	86.332	16.05	4	3	0		0		37668.3													3	2			1		3		1		3
280	P11116	LEG1_BOVIN	BOVIN	Galectin-1	85.49	34.07	4	3	0		0		14743.7													3	2			1		3		1		3
286	F1MGX0	F1MGX0_BOVIN	BOVIN	Uncharacterized protein	83.787	8.87	4	4	1	Q3MHL7	0		58838.3													3	2			3		1		3		1
292	Q3T0Q6	CNBP_BOVIN	BOVIN	Cellular nucleic acid-binding protein	77.225	24.12	5	3	9	P62633_ISOFORM_7,P62633_ISOFORM_3,P62633_ISOFORM_2,P62633_ISOFORM_8,P62633_ISOFORM_5,P62633,P62633_ISOFORM_4,P62633_ISOFORM_6,P62633_CHAIN_0	0		18742													3	2				1	4			1	3
324	F1N650	F1N650_BOVIN	BOVIN	Annexin	64.47	15.9	4	3	1	P46193	0		38979.7													3	2			3		1		3		1
335	Q8N9Q2	SR1IP_HUMAN	HUMAN	Protein SREK1IP1 (p18SRP)	60.368	13.55	7	3	0		2	Q4V9W2-2,Q4V9W2	18176.7													3	2				1	2			3	3
306	Q14498_ISOFORM_3	RBM39_HUMAN	HUMAN	R-binding protein 39 [ISOFORM 3]	30.606	3.15	6	2	3	Q14498_ISOFORM_2,Q14498_CHAIN_0,Q14498	0		57089.9			6				2				53.5695		2	2				2	1			2	1
145	Q96QV6_CHAIN_0	H2A1A_HUMAN	HUMAN	Histone H2A type 1-A [CHAIN 0]	108.931	35.38	18	4	4	Q96QV6,P16104_CHAIN_0,P16104,Q17QG8	5	Q8IUE6_CHAIN_0,Q8IUE6,E1BH22,F1MRN2,Q4UEX0	14102.3			5	6			2	2			43.9393	62.1779	2	2
166	O60841	IF2P_HUMAN	HUMAN	Eukaryotic translation initiation factor 5B (eIF-5B)	95.134	9.18	6	6	0		0		138827			2	2			2	2			14.9047	15.9798	2	2
174	Q86Y46	K2C73_HUMAN	HUMAN	Keratin, type II cytoskeletal 73 (CK-73) (K73)	87.64	7.22	13	5	1	Q86Y46	16	Q7RTS7,Q7RTS7,Q86Y46_ISOFORM_2,Q86Y46-2,Q148H8,Q14CN4_ISOFORM_3,Q14CN4_ISOFORM_2,Q14CN4,Q3SY84,Q14CN4-2,Q14CN4,Q3SY84,Q148H5,P12036,P12036_ISOFORM_2,F1MSQ6	58923.4			3	5			1	2			32.0644	48.6105	2	2
238	P83731	RL24_HUMAN	HUMAN	60S ribosomal protein L24	49.007	14.65	3	2	1	Q862I1	0		17779			1	2			1	2			12.1227	22.5964	2	2
249	Q56JV1	RS26_BOVIN	BOVIN	40S ribosomal protein S26	46.323	23.48	6	2	3	F1MB60,P62854,P62854_CHAIN_0	0		13015.4		2		4		1		2		17.8064		35.4844	2	2
270	P40227_ISOFORM_2	TCPZ_HUMAN	HUMAN	T-complex protein 1 subunit zeta (TCP-1-zeta) [ISOFORM 2]	40.001	7.82	5	2	3	P40227,Q3MHL7,P40227_CHAIN_0	0		53288.9			1	4			1	2			10.4865	37.9593	2	2
282	F1MX38	F1MX38_BOVIN	BOVIN	Sigl transducer and activator of transcription 3	37.637	4.68	5	2	4	P42227-2,B7ZC18,P42227-3,P42227	0		88067.8		4		1		2		1		42.8665		9.24313	2	2
315	E1BH89	E1BH89_BOVIN	BOVIN	D replication licensing factor MCM6	28.774	4.2	5	2	1	Q2KIZ8	0		83105.4		3		2		2		1		23.0436		17.6885	2	2	+		2		1		2		1
324	Q9NSB4	KRT82_HUMAN	HUMAN	Keratin, type II cuticular Hb2 (K82)	27.554	1.75	5	2	2	Q9NSB4,A3KMY1	0		56652.7			2	3			1	2			17.1569	28.7249	2	2
347	Q8WZ42_ISOFORM_3	TITIN_HUMAN	HUMAN	Titin [ISOFORM 3]	9.188	0.15	3	3	8	Q8WZ42_ISOFORM_10,Q8WZ42_ISOFORM_9,Q8WZ42_ISOFORM_5,Q8WZ42_ISOFORM_2,Q8WZ42,Q8WZ42_ISOFORM_8,Q8WZ42_ISOFORM_13,Q8WZ42_ISOFORM_12	3	Q8WZ42_ISOFORM_11,Q8WZ42_ISOFORM_4,Q8WZ42_ISOFORM_7	2.99294e+06			2	1			2	1			15.6734	7.56175	2	2
227	Q9H853	TBA4B_HUMAN	HUMAN	Putative tubulin-like protein alpha-4B	53.586	10.79	11	2	0		0		27551.2				2				1				17.644	2	2					2			1	2
231	B2CKC8	B2CKC8_THEAN	THEAN	Putative uncharacterized protein (Fragment)	52.199	36.14	7	2	0		0		9586.57		5				1				49.4584			2	2			2	2			2	1
309	P12234-2	MPCP_BOVIN	BOVIN	Isoform B of Phosphate carrier protein, mitochondrial	69.255	13.57	3	3	0		1	P12234	40003.7													2	2			2		1		2		1
322	Q76I82	RS15A_BOVIN	BOVIN	40S ribosomal protein S15a	64.96	24.62	3	3	0		7	D3Z712,D3YVB4,F8WJ41,P62245,G3N3S3,G3N206,E1BLY1	14839.5													2	2			2		1		2		1
323	Q3SZI4	1433T_BOVIN	BOVIN	14-3-3 protein theta	64.515	24.9	3	3	0		4	P68254,P68254-2,F6YY69,F6VW30	27764.3													2	2			2		1		2		1
328	A0JN39	COPB_BOVIN	BOVIN	Coatomer subunit beta	63.383	6.51	4	3	0		0		107127													2	2	+		2		2		1		2
339	F1MHV8	F1MHV8_BOVIN	BOVIN	Calponin-2 (Fragment)	58.543	13.89	3	3	1	Q3SYU6	0		31154.2													2	2			2		1		2		1
343	Q3SZF3	HNRH2_BOVIN	BOVIN	Heterogeneous nuclear ribonucleoprotein H2	57.297	10.02	5	3	2	A5D9B4,E1BF20	6	P70333,O35737,Q8C2Q7,P31943_CHAIN_1,P55795,P31943	49264.5													2	2			3		2		2		2
345	Q3T057	RL23_BOVIN	BOVIN	60S ribosomal protein L23	56.531	21.43	4	2	2	P62829,P62830	0		14865.4													2	2			2		2		2		2
354	B0JYL6	B0JYL6_BOVIN	BOVIN	STAT1 protein	51.233	5.49	3	3	1	E1BPP7	0		86930.4													2	2			2		1		2		1
358	P17066	HSP76_HUMAN	HUMAN	Heat shock 70 kDa protein 6	48.985	5.13	4	3	0		6	P48741,P17156,Q61696,P16627,P17879,F1MWU9	71028.2													2	2					1			2	2
364	Q3ZBH9	MCM7_BOVIN	BOVIN	D replication licensing factor MCM7	46.386	5.15	3	3	0		0		81314.8													2	2			1		2		1		2
372	P19858	LDHA_BOVIN	BOVIN	L-lactate dehydrogese A chain	43.854	8.73	4	2	0		0		36597.6													2	2			2		2		1		2
381	P02768_ISOFORM_2	ALBU_HUMAN	HUMAN	Serum albumin [ISOFORM 2]	41.206	6.95	5	2	2	P02768_CHAIN_0,P02768	0		47360.5													2	2					1			1	2
384	P05204	HMGN2_HUMAN	HUMAN	Non-histone chromosomal protein HMG-17	39.592	17.78	4	2	1	P05204_CHAIN_0	0		9392.67													2	2				2	2			2	1
404	Q6KB66_ISOFORM_2	K2C80_HUMAN	HUMAN	Keratin, type II cytoskeletal 80 (CK-80) (K80) [ISOFORM 2]	33.784	5.45	3	2	5	Q6KB66,Q6KB66-2,Q6KB66_ISOFORM_3,Q6KB66,Q6KB66-3	0		47241.7													2	2					1			1	2
1	F1MXS1	F1MXS1_BOVIN	BOVIN	E3 SUMO-protein ligase RanBP2	4672.43	63.92	493	158	0		2	P48820-2,Q9ERU9	336781		58	5	430		28	4	156		552.074	44.8355	4208.79	171	3	+		71	9	274		58	9	171
3	F1MCK2	F1MCK2_BOVIN	BOVIN	Uncharacterized protein	3209.36	36.74	385	130	0		1	G5E8K8	586968		196	13	176		103	8	99		1827.43	106.066	1554.26	171	3	+		226	29	235		165	25	171
8	P48820	RBP2_BOVIN	BOVIN	E3 SUMO-protein ligase RanBP2 (Fragment)	1825.12	65.81	195	61	0		1	P48820-2	120456				1				1				8.86739	67	3					4		23	6	67
15	F1MM14	F1MM14_BOVIN	BOVIN	Uncharacterized protein	1309.31	64.52	228	46	0		1	Q9Y5K6	71203.8		134	60			36	23			1267.08	575.813		58	3	+		124	71	1		58	46	1
11	P35908	K22E_HUMAN	HUMAN	Keratin, type II cytoskeletal 2 epidermal (CK-2e) (K2e)	1516.86	80.28	180	45	1	P35908	17	P35908,G3MZ71,E1B991,P04262,P04261,P04260,Q5XKE5,O95678,P12035,Q01546,P07744,Q148H8,Q6IFZ9,Q9R0H5,P12036,P12036_ISOFORM_2,F1MSQ6	65432.9			51	129			20	45			533.588	1345.06	45	3	+		33	36	66		29	28	45
103	H7BWW0	H7BWW0_BOVIN	BOVIN	Coronin	190.073	25.61	23	7	0		1	F1MK51	54252.8		17	2	4		7	1	2		182.531	18.0854	36.2165	7	3	+		8	2	4		7	2	4
274	F1MYS7	F1MYS7_BOVIN	BOVIN	Uncharacterized protein	39.829	8.69	9	2	0		0		68818		6	2	1		2	1	1		59.1753	16.0753	7.78631	5	3	+		6		3		5		3
208	F1MDH3	F1MDH3_BOVIN	BOVIN	Uncharacterized protein (Fragment)	63.958	4.24	9	4	0		1	P26039	270815		7		2		4		1		66.7996		20.7887	4	3	+		3	1	1		3	1	1
213	Q0VC06	LTV1_BOVIN	BOVIN	Protein LTV1 homolog	126.211	16.42	9	5	0		0		54787.8													3	3			3	2	4		2	2	3
Background
92	P06394	K1C10_BOVIN	BOVIN	Keratin, type I cytoskeletal 10	230.155	15.59	98	10	1	A6QNZ7	11	P08730-2,P08730,P13646-2,P13646-3,P13646,Q2M2I5,Q2M2I5,Q2M2I5,P08727,P19001,P19012	54848.3	22	17		3	7	7		2	197.661	159.148		29.0584	7	3
191	A4FUD9	MCM3_BOVIN	BOVIN	D replication licensing factor MCM3	73.935	6.81	9	4	1	G3X6V0	1	P25206	90857.8	4	4		1	3	3		1	37.9618	38.6922		8.55685	3	3	+
177	Q5E995	RS6_BOVIN	BOVIN	40S ribosomal protein S6	87.362	21.29	13	4	1	F1MKZ5	1	E1BG13	28666.6	3	2		1	2	1		1	30.3591	20.8849		7.29107	7	3		2	3		7	2	3		7
259	F1MVC0	F1MVC0_BOVIN	BOVIN	Uncharacterized protein	44.323	4.85	8	3	0		0		242938	2	4		2	2	2		2	17.5584	33.8314		15.9238	7	3	+	1	3		7	1	3		7
286	G5E631	G5E631_BOVIN	BOVIN	Uncharacterized protein	36.319	5.3	8	2	0		0		73128.3	2	4		2	2	1		1	18.0928	41.9491		18.5131	2	3		1	3			1	2
311	F1MU08	F1MU08_BOVIN	BOVIN	Poly [ADP-ribose] polymerase 1	29.728	5.81	3	2	0		0		113368	2	1			2	1			16.7825	8.465			2	2	+
162	Q32L48	H2B1N_BOVIN	BOVIN	Histone H2B type 1-N	97.666	33.33	23	4	0		18	G5E6I9,G3N068,G3MWH4,Q96A08_CHAIN_0,Q96A08,G3N1C9,G3N080,G3N1R5,G3MZR4,G3N053,E1BK75,E1BDE9,G3N011,E1BLK2,E1BKX5,P70696,E1B7N8,E1BM22	13923.1	4	5		3	2	3		1	39.5717	42.0973		23.6113	3	3
190	Q5E973	RL18_BOVIN	BOVIN	60S ribosomal protein L18	76.206	21.28	8	3	0		3	Q07020_ISOFORM_2,Q07020_CHAIN_0,Q07020	21535.4	2	1		5	2	1		3	18.9216	8.58016		51.0506	3	3
255	E1BE98	E1BE98_BOVIN	BOVIN	Uncharacterized protein	44.942	4.86	8	3	1	O14980	0		123142	2	2		4	2	1		3	14.3076	18.089		34.5094	3	3	+
189	F1MW06	F1MW06_BOVIN	BOVIN	Nucleolar protein 56	76.558	13.93	4	4	0		2	Q3SZ63,F7CHQ7	66304.5	1	3			1	3			9.3828	26.2762			8	3		6	9		4	6	8		4
327	F1MYN8	F1MYN8_BOVIN	BOVIN	Uncharacterized protein	26.57	2.43	6	2	0		0		231114	1	2	3		1	2	2		7.12164	17.8893	24.359		5	3	+	6	6	6		4	5	5
291	P10103	HMGB1_BOVIN	BOVIN	High mobility group protein B1	34.686	13.02	3	2	1	E1BMK2	0		24907.8	1		1	1	1		1	1	7.78231		8.59412	8.14161	4	3		3			4	3			4
192	F1MYX5	F1MYX5_BOVIN	BOVIN	Uncharacterized protein	73.023	11.32	12	4	0		1	Q61233	70112.2	3	7	2		1	4	1		26.0839	58.724	17.07		8	3	+	2	8	1		2	8	1
224	F1MBW3	F1MBW3_BOVIN	BOVIN	Uncharacterized protein (Fragment)	54.201	9	7	3	0		2	Q9QUJ7-2,Q9QUJ7	80609.7	2	5			1	3			16.8523	43.4532			7	3		2	7	1		2	7	1
300	Q5E970	Q5E970_BOVIN	BOVIN	DEAD (Asp-Glu-Ala-Asp) box polypeptide 39 isoform 1	32.588	7.96	2	2	0		0		49143.6	1			1	1			1	8.58775			8.50557	3	2			3		2		3		2
305	F1N5K2	F1N5K2_BOVIN	BOVIN	Uncharacterized protein	30.646	6.87	6	2	0		0		75492.6	2	4			1	2			17.0111	32.7491			2	2	+
47	P04259	K2C6B_HUMAN	HUMAN	Keratin, type II cytoskeletal 6B	447.141	30.14	79	18	0		18	P04259_CHAIN_0,P04259,P04259,F1MUY2,P48668,P02538,F1MKE7,P04262,P04261,P04260,Q5XKE5,O95678,Q8VED5,P07744,Q148H8,P12036,P12036_ISOFORM_2,F1MSQ6	60067	1	2		1	1	1		1	7.18968	18.2624		7.92074	24	3	+				1			14	24
253	E1B7C4	E1B7C4_BOVIN	BOVIN	Uncharacterized protein	45.217	2.54	10	3	0		0		248024	1	4		5	1	2		3	10.1083	39.1176		48.0151	5	3	+		1		5		1		5
200	F1MWN1	F1MWN1_BOVIN	BOVIN	Exportin-2	69.242	8.44	7	4	3	A5D785,E9Q1T9,Q9ERK4	3	Q58DL4,E9QAX7,F6ZEW4	110406	1	4		2	1	4		1	9.77595	35.8447		18.1747	4	3
201	F1N533	F1N533_BOVIN	BOVIN	Uncharacterized protein	68.657	8.81	9	4	1	F1MSX0	0		75089.4	2	2		5	1	1		4	14.9253	16.9184		42.4698	4	3	+
232	A8YXY5	A8YXY5_BOVIN	BOVIN	PTBP1 protein	51.539	13.9	6	3	5	Q8CB58,Q8WN55,P17225,Q8BGJ5,Q922I7	0		47028	1	4		1	1	3		1	9.44726	31.1748		8.01582	3	3	+
241	G3MY15	G3MY15_BOVIN	BOVIN	Uncharacterized protein (Fragment)	48.356	21.21	6	2	1	Q3T057	0		14007.3	1	3		2	1	1		2	12.7732	29.4842		20.7659	2	3
261	F1MUN0	F1MUN0_BOVIN	BOVIN	Uncharacterized protein	43.963	20.13	6	2	1	Q861S4	0		18407.8	1	1		4	1	1		2	7.81866	10.9938		36.5722	2	3
220	Q4UEG7	Q4UEG7_THEAN	THEAN	Tubulin beta chain, putative	120.239	12.07	19	4	0		0		49304.4													4	3						4	3		4
327	Q4U8S3	Q4U8S3_THEAN	THEAN	60S ribosomal protein L26, putative	64.081	23.94	4	3	0		0		17066.8													3	2		3	1			3	1
329	A8NN94	RM34_BOVIN	BOVIN	39S ribosomal protein L34, mitochondrial	62.397	25	5	3	0		0		10753.5													3	2		3		2		3		2
275	A4FUD0	A4FUD0_BOVIN	BOVIN	MTHFD1 protein	39.061	4.6	4	3	0		1	Q922D8	101177		4				3				30.5063			10	3	+	3	10		3	3	10		3
260	Q9XSI3	RL10_BOVIN	BOVIN	60S ribosomal protein L10	44.135	17.29	3	2	2	Q2TBW8,G8JKX9	0		24602.9		2		1		1		1		22.1772		7.96647	6	3		3	5		8	3	5		6
221	G3MYJ0	G3MYJ0_BOVIN	BOVIN	Uncharacterized protein	119.337	10.56	7	5	3	G3X7M4,G3MXT4,E1B8K6	0		68018.6													3	3		3		2	2	3		2	2
269	P09867	ROA1_BOVIN	BOVIN	Heterogeneous nuclear ribonucleoprotein A1	92.077	18.75	6	4	0		1	G5E5V7	34196.2													3	3		3	1		2	3	1		1
412	A5D7J3	KNOP1_BOVIN	BOVIN	Lysine-rich nucleolar protein 1	31.084	5.53	2	2	0		0		51046.4													2	1		2				2
307	A6H7B6	A6H7B6_BOVIN	BOVIN	DDX24 protein	30.601	5.16	5	2	0		0		94509.3		2		3		1		2		17.6426		25.6408	2	2	+	2			1	2			1
337	A4FV23	A4FV23_BOVIN	BOVIN	DDX21 protein	59.458	6.38	4	3	0		0		87230.5													2	2		2			2	2			2
365	Q2T9Y0	RSRC1_BOVIN	BOVIN	Serine/Arginine-related protein 53	45.875	8.98	3	2	0		0		38710.1													2	2		2		1		2		1
264	E1BDX8	E1BDX8_BOVIN	BOVIN	Uncharacterized protein	42.634	1.7	5	4	0		2	F6ZX84,Q9JHU4	532055		4		1		4		1		33.9612		7.21451	9	3		2	9		3	2	9		3
141	Q56JV9	RS3A_BOVIN	BOVIN	40S ribosomal protein S3a	227.584	38.64	14	10	0		6	G3N262,P61247_CHAIN_0,P61247,D3Z7W7,P97351,D3Z6C3	29944.9													8	3		2	4		8	2	4		8
243	A4FV97	RL1D1_BOVIN	BOVIN	Ribosomal L1 domain-containing protein 1	47.977	9.54	3	3	0		0		53076.3				3				3				24.1792	6	3		2	4		7	2	4		6
176	Q3SYT9	Q3SYT9_BOVIN	BOVIN	Poly(RC) binding protein 2	173.046	33.81	12	7	0		15	Q61990-2,Q61990-3,Q61990,Q15366_ISOFORM_7,Q15366_ISOFORM_8,Q15366_ISOFORM_4,Q15366_ISOFORM_5,Q15366_ISOFORM_6,Q15366_ISOFORM_3,Q15366,Q15366_ISOFORM_2,E9Q7D8,Q17QV0,P57722-2,P57722	36801.1													6	3		2	6		4	2	6		4
192	F1MFT4	F1MFT4_BOVIN	BOVIN	Uncharacterized protein (Fragment)	154.143	15.12	15	6	0		2	G3XA10,Q8VEK3	77551.5													6	3	+	2	5		8	2	4		6
198	Q3T0H4	Q3T0H4_BOVIN	BOVIN	Putative S1 R binding domain protein	149.11	30.71	12	6	0		4	Q9NP64_ISOFORM_2,Q9NP64_ISOFORM_3,Q9NP64,F1N7K4	27563.5													5	3	+	3	3		6	2	3		5
285	Q2TBQ5	RL7A_BOVIN	BOVIN	60S ribosomal protein L7a	36.329	10.9	2	2	2	P62424_CHAIN_0,P62424	0		30025.7				2				2				17.7953	2	3	+	2	2		2	2	2		2
310	Q58DT1	RL7_BOVIN	BOVIN	60S ribosomal protein L7	30.13	10.08	2	2	0		0		29168.8				2				2				15.0065	2	3		2	1		3	2	1		2
294	Q95140	RLA0_BOVIN	BOVIN	60S acidic ribosomal protein P0	76.994	14.15	6	4	1	F1MDN4	5	P05388_ISOFORM_2,Q8NHW5,P05388,P14869,E9Q070	34370.6													2	3		2	2		2	2	2		2
317	Q3T0X6	RS16_BOVIN	BOVIN	40S ribosomal protein S16	66.17	21.92	6	3	0		3	P14131,P62249_CHAIN_0,P62249	16445.3													2	3		2	2		2	2	2		2
349	F1N506	F1N506_BOVIN	BOVIN	Uncharacterized protein (Fragment)	53.903	5.02	6	3	0		2	P49736_CHAIN_0,P49736	100655													2	3		2	2		2	2	2		2
371	P68002	VDAC2_BOVIN	BOVIN	Voltage-dependent anion-selective channel protein 2	43.977	11.22	5	2	2	G3UX26,Q60930	0		31619.6													2	3		2	2		1	2	2		1
386	E1BAT6	E1BAT6_BOVIN	BOVIN	Uncharacterized protein	38.214	14.48	4	2	0		0		16369.2													2	3		1				2	1		1
429	F1MI03	F1MI03_BOVIN	BOVIN	Uncharacterized protein	22.911	0.73	4	2	0		0		295864													2	3		2	1	1		2	1	1
143	F1MPU0	F1MPU0_BOVIN	BOVIN	Clathrin heavy chain 1 (Fragment)	220.17	9.21	14	10	3	P49951,Q68FD5,Q5SXR6	0		189938													10	2		1	13			1	10
201	Q3T0S6	RL8_BOVIN	BOVIN	60S ribosomal protein L8	143.307	24.9	6	6	0		2	P62917_CHAIN_0,P62917	28024.7													5	2		1			5	1			5
326	Q3SZ90	RL13A_BOVIN	BOVIN	60S ribosomal protein L13a	64.232	16.26	5	4	0		4	P40429_CHAIN_0,P40429,Q6NVV1,G3MXM1	23523.2													4	2		1			4	1			4
435	E1BHU1	E1BHU1_BOVIN	BOVIN	Uncharacterized protein	19.324	1.49	3	2	0		0		151295													2	2		1	2			1	2
303	Q59A32	PUR2_BOVIN	BOVIN	Trifunctiol purine biosynthetic protein adenosine-3	31.192	5.45	2	2	0		0		107907		2				2				17.8857			6	3		1	6		2	1	6		2
227	F1MSX0	F1MSX0_BOVIN	BOVIN	Uncharacterized protein	114.445	11.13	7	5	0		2	F1N533,Q9NVP1	75278.7													5	3		1	1		5	1	1		5
210	Q3ZBW4	PC_BOVIN	BOVIN	Proliferating cell nuclear antigen	62.165	17.62	3	3	0		1	P12004	28748.8		1		2		1		2		9.16995		18.4764	4	3		1	1		5	1	1		4
255	P32007	ADT3_BOVIN	BOVIN	ADP/ATP translocase 3	99.289	19.8	6	5	0		2	P12236,P12236_CHAIN_1	32877.4													4	3		1	1		4	1	1		4
257	Q8SQH5	ADT2_BOVIN	BOVIN	ADP/ATP translocase 2	96.678	19.8	7	5	1	G3N3W3	4	P05141_CHAIN_1,P05141,P02722,P51881	32955.3													4	3			2		1	1	2		4
287	Q3T169	RS3_BOVIN	BOVIN	40S ribosomal protein S3	83.143	20.16	5	4	0		2	D3YV43,P62908	26688.3													3	3		1	3		1	1	3		1
318	Q5EAD6	RL15_BOVIN	BOVIN	60S ribosomal protein L15	65.869	19.61	6	3	3	E1BK63,Q9CZM2,E9QAZ2	1	G5E686	24146.1													3	3		1	3		2	1	3		1
264	P61284	RL12_BOVIN	BOVIN	60S ribosomal protein L12	95.028	35.15	5	4	0		5	G3MZG7,P30050_ISOFORM_2,P30050,P35979,F1MDX5	17818.6													2	3		1	2		2	1	2		2
312	A5D980	A5D980_BOVIN	BOVIN	Tyrosine-protein phosphatase non-receptor type	67.934	7.42	5	3	0		0		67388.9													2	3		1	2		2	1	2		2
315	Q5EAD2	SERA_BOVIN	BOVIN	D-3-phosphoglycerate dehydrogese	66.321	9.38	5	3	0		0		56451.5													2	3		1	2		2	1	2		2
340	Q95M18	ENPL_BOVIN	BOVIN	Endoplasmin	58.36	4.85	5	3	0		2	P14625_CHAIN_0,P14625	92426.7													2	3			1			1	2		2
342	F1N218	F1N218_BOVIN	BOVIN	Uncharacterized protein	57.779	10.02	4	3	0		0		59493.1													2	3		1	2		1	1	2		1
401	P02584	PROF1_BOVIN	BOVIN	Profilin-1	34.176	13.57	4	2	0		0		15057.4													2	3		1	2	1		1	2	1
2	E1BGH6	E1BGH6_BOVIN	BOVIN	Acetyl-CoA carboxylase 1	4523.64	77.37	1045	147	0		5	Q9TTS3,Q5SWU9,Q5SWU9-2,E9Q4Z2,D3Z0B3	265372	388	84	117	456	122	38	50	131	3769.72	811.333	1111.99	4361.62	139	4	+	205	79	105	215	139	64	84	135
4	Q9TTS3	ACACA_BOVIN	BOVIN	Acetyl-CoA carboxylase 1	5481.44	71.1	582	155	0		2	E9Q4Z2,D3Z0B3	265303													134	4		1				134	62	82	130
12	P04264_CHAIN_0	K2C1_HUMAN	HUMAN	Keratin, type II cytoskeletal 1 (CK-1) (K1) [CHAIN 0]	1498.46	58.63	334	46	1	P04264	3	P04264,P04264,E9Q0F0	65907.6			110	210			30	44			1076.44	2114.17	100	4	+	63	62	74	124	39	38	84	100
5	Q29RK2	PYC_BOVIN	BOVIN	Pyruvate carboxylase, mitochondrial	2698.06	81.15	2096	82	0		1	P11498_ISOFORM_2	129698	653	360	316	767	69	62	56	80	6407.95	3525.2	3121.64	7343.21	80	4	+	206	145	148	246	78	65	68	78
6	F6QNC4	F6QNC4_BOVIN	BOVIN	Uncharacterized protein	2358.09	82.46	1955	70	0		4	H3BL62,D3YZC0,H3BK61,H3BJR0	81477.4	610	640	385	320	66	64	59	59	6331.84	6627.12	4020.44	3247.56	69	4	+	188	187	137	122	69	65	58	57
10	E1BGC1	E1BGC1_BOVIN	BOVIN	Uncharacterized protein	1588.2	72.41	1388	47	0		1	D6RI29	80483.2	450	373	230	335	40	38	38	43	4528.79	3727.79	2298.33	3290.14	52	4	+	148	132	117	133	48	46	44	52
37	P02538	K2C6A_HUMAN	HUMAN	Keratin, type II cytoskeletal 6A	516.343	35.28	77	20	0		24	P02538_CHAIN_0,P02538,P48668,P48668,P48668_CHAIN_0,M0QVY0,F1MUY2,P48668,P02538,F1MKE7,O95678,O95678,P04262,P04261,P04260,Q5XKE5,O95678,Q8VED5,P07744,Q148H8,A6QNX5,P12036,P12036_ISOFORM_2,F1MSQ6	60045	14	13	3	17	7	11	3	12	125.514	118.185	30.229	158.532	51	4	+	8	5	4	15	15	13	29	51
29	P02533	K1C14_HUMAN	HUMAN	Keratin, type I cytoskeletal 14 (CK-14) (K14)	648.347	53.39	70	22	0		23	P02533,F1MC11,P19012,P02533,P05785,P19012,P08727,P08727,P08728,P19012_ISOFORM_2,G3X7W8,Q61781,F1MJ66,Q61414,B1AQ77,G3N2P6,P35900,P35900,P08727,P19001,P19012,Q9Z2K1,Q99456	51561.5			9	43			4	18			86.1308	437.894	51	4	+	15	11	10	37	14	11	18	51
41	P13647	K2C5_HUMAN	HUMAN	Keratin, type II cytoskeletal 5 (CK-5) (K5)	475.446	30.68	48	20	0		14	P04262,P04261,P04260,P05786,G3X8G9,Q5XKE5,O95678,F1MU12,Q8VED5,P07744,Q148H8,P12036,P12036_ISOFORM_2,F1MSQ6	62378.4	1	1	2	12	1	1	2	11	9.09018	10.5152	19.9247	102.652	49	4	+	15	9	13	26	15	12	26	49
43	P13647	K2C5_HUMAN	HUMAN	Keratin, type II cytoskeletal 5	459.077	29.66	68	19	0		15	P13647,P04262,P04261,P04260,P05786,G3X8G9,Q5XKE5,O95678,F1MU12,Q8VED5,P07744,Q148H8,P12036,P12036_ISOFORM_2,F1MSQ6	62378.4	1	1	2	12	1	1	2	11	9.09018	10.5152	19.9247	102.652	49	4	+	15	9	13	26	15	12	26	49
13	F1N647	F1N647_BOVIN	BOVIN	Fatty acid synthase	1349.87	39.97	172	53	0		0		274266	36	84	18	34	20	42	11	24	339.328	801.485	160.514	306.323	49	4	+	27	62	11	39	25	49	10	38
16	Q58DA3	Q58DA3_BOVIN	BOVIN	Putative uncharacterized protein LYAR	1254.13	70.68	447	39	0		8	Q32KM9,D3YU83,D3Z5X8,D3Z7N3,D3Z345,D6RDT2,D3Z009,Q08288	43035.9	118	105	90	134	32	31	30	36	1190.38	1054.42	879.956	1314.92	39	4	+	80	74	60	75	39	33	28	37
19	Q71SP7	FAS_BOVIN	BOVIN	Fatty acid synthase	1103.9	34.54	149	45	0		0		274555		2				2				19.6126			39	4	+		3			23	39	10	33
17	P35527	K1C9_HUMAN	HUMAN	Keratin, type I cytoskeletal 9 (CK-9) (K9)	1188.01	69.5	245	35	0		1	P35527	62064.4	68	54	74	177	22	22	26	35	753.415	585.674	786.606	1845.62	36	4	+			42	73			28	36
18	P35527	K1C9_HUMAN	HUMAN	Keratin, type I cytoskeletal 9	1131.58	70.14	355	34	0		1	P35527	62064.4	68	54	74	177	22	22	26	35	753.415	585.674	786.606	1845.62	36	4	+			42	73			28	36
24	E1BMI6	E1BMI6_BOVIN	BOVIN	Uncharacterized protein	838.891	60.91	260	29	0		4	Q9BVP2_ISOFORM_2,Q9BVP2,Q8CI11-2,Q8CI11	62018.4	81	71	53	55	21	19	16	18	849.934	714.8	528.754	540.955	31	4	+	43	40	25	38	31	29	19	26
96	M0QVZ6	M0QVZ6_BOVIN	BOVIN	Keratin, type II cytoskeletal 5	225.25	14.66	63	11	2	A5D7M6,Q5XQN5	13	Q922U2,P04262,P04261,P04260,Q8BGZ7,P50446,Q3UV11,Q9Z331,P07744,Q148H8,P12036,P12036_ISOFORM_2,F1MSQ6	60666.6	6	5			1	1			55.6824	46.0022			23	4						11	8	12	23
30	Q3MHM5	TBB4B_BOVIN	BOVIN	Tubulin beta-4B chain	604.056	65.62	100	20	0		6	P68372,G3X7R8,Q13509_ISOFORM_2,G3UZR1,A6NNZ2,Q9H4B7	49831	1	2		6	1	1		5	8.43909	16.6968		59.6702	21	4		4	4		8	14	17	4	21
28	Q2KJD0	TBB5_BOVIN	BOVIN	Tubulin beta-5 chain	696.201	68.92	132	22	0		10	P07437,P99024,G3X7R7,G3N1W7,E1B953,Q9ERD7,G3UZR1,A6NNZ2,Q4UEG7,Q9H4B7	49670.8	23	49	4	56	12	16	3	21	235.467	473.838	37.0768	561.328	21	4		19	27	7	35	16	20	7	21
42	Q3SZ59	RL36A_BOVIN	BOVIN	60S ribosomal protein L36a	467.182	63.21	160	17	1	G3N2Y0	4	P83882,G3N147,G8JL02,F1MG09	12440.8	43	38	37	42	14	12	13	15	368.32	333.855	312.955	344.4	21	4		50	25	1	2	19	17	18	21
82	P79244	RL37_BOVIN	BOVIN	60S ribosomal protein L37	281.101	58.76	51	12	0		2	E1BFX3,Q9D823	11077.9	23	13	6	9	9	6	5	7	182.192	104.285	48.0759	74.882	20	4		31	18	13	19	20	14	11	13
31	P81947	TBA1B_BOVIN	BOVIN	Tubulin alpha-1B chain	601.217	62.31	161	20	0		4	P68363_ISOFORM_2,P05213,A6NHL2_ISOFORM_2,A6NHL2	50151.6	40	47	18	56	12	17	6	17	399.32	454.406	163.48	533.927	19	4		26	30	12	30	18	16	9	19
76	F1MC11	F1MC11_BOVIN	BOVIN	Keratin, type I cytoskeletal 14	480.362	40.25	50	19	0		17	P05785,Q04695,P19012,Q9QWL7,P19012,Q9Z2K1,Q6IFX2,P35900,P35900,F1MJ66,P19012_ISOFORM_2,P35900,Q9D312,P19012,Q61414,B1AQ77,Q148H6	51910.6													19	4					1	10	7	5	19
34	F2Z4C1	F2Z4C1_BOVIN	BOVIN	Uncharacterized protein	566.272	62.08	138	19	0		10	P68369,F6RP72,F2Z4K0,F1MNF8,Q32KN8,Q3ZCJ7,P05214,Q4UAJ5,A6NHL2_ISOFORM_2,A6NHL2	50135.6	2	5	1	3	1	2	1	2	22.1016	53.8519	11.0142	32.8819	18	4		3	3	1	1	18	16	8	17
77	Q76LV1	HS90B_BOVIN	BOVIN	Heat shock protein HSP 90-beta	296.01	24.03	43	12	0		4	G5E507,P11499,E9Q3D6,Q58FF7	83253.2	10	16	3	14	7	8	3	11	86.834	156.687	29.6233	137.703	18	4		19	19	8	23	17	16	7	18
49	Q3ZBU7	TBB4A_BOVIN	BOVIN	Tubulin beta-4A chain	434.439	54.05	75	14	0		1	Q9D6F9	49585.8		1		1		1		1		8.20122		9.8597	18	4			1		2	9	12	4	18
48	Q6B856	TBB2B_BOVIN	BOVIN	Tubulin beta-2B chain	446.286	44.72	90	16	1	E1BJB1	9	Q9BVA1,Q13885,Q9CWF2,Q7TMM9,G3X7R7,G3N1W7,G3UZR1,Q4UEG7,Q9H4B7	49953.1													18	4			1		2	10	15	4	18
59	E1BJB1	E1BJB1_BOVIN	BOVIN	Tubulin beta-2B chain	607.707	56.85	64	20	0		9	Q13885,Q7TMM9,Q9CWF2,G3X7R7,Q9ERD7,G3UZR1,E1BJK2,Q9H4B7,A2AQ07	49907													18	4					1	10	15	4	18
36	Q2HJ86	TBA1D_BOVIN	BOVIN	Tubulin alpha-1D chain	534.848	54.65	137	18	0		7	F6RP72,F2Z4K0,Q32KN8,P05214,Q4UAJ5,A6NHL2_ISOFORM_2,A6NHL2	50282.8		1				1				8.0488			18	4		2	2		1	18	16	8	17
51	P68103	EF1A1_BOVIN	BOVIN	Elongation factor 1-alpha 1	431.278	45.02	130	16	0		9	E1B9F6,G3N0P6,P10126,Q32PH8,Q05639,D3Z3I8,D3YZ68,P62631,E1BPF4	50140.9	32	40	18	40	7	13	7	12	321.139	387.639	176.969	385.255	17	4	+	21	25			14	17	13	15
93	Q58DW0	RL4_BOVIN	BOVIN	60S ribosomal protein L4	228.554	27.96	22	10	0		2	G3MXR5,Q9D8E6	47411.9	4	5		1	3	4		1	35.9699	48.1671		8.69288	16	4		10	10	1	3	9	9	9	16
55	P63258	ACTG_BOVIN	BOVIN	Actin, cytoplasmic 2	407.726	49.87	74	14	1	P60712	33	F1MRD0,P63260,P60710,E9Q5F4,G3UZ07,P68133_CHAIN_0,P68032_CHAIN_0,P68133,P68032,G3UYG0,E9Q606,P63267_CHAIN_0,P62736_CHAIN_0,P63267,P62736,E9Q1F2,P68134,P68033,D3YZY0,P63268,P62737,Q6S8J3,D3Z2K3,A5A3E0,Q9BYX7_CHAIN_1,Q9BYX7,P63267_ISOFORM_2,Q8BFZ3,P0CG39,P0CG38,E9Q2D1,Q562R1,B1ATY1	41792.9	20	26	11	17	7	10	6	12	192.259	250.572	105.113	170.095	16	4		19	22	11	20	14	16	9	14
75	E1BKX3	E1BKX3_BOVIN	BOVIN	Uncharacterized protein	301.325	17.44	69	13	0		0		152037	30	12	12	15	12	5	4	6	285.661	118.211	117.432	137.647	16	4	+	19	13	14	12	16	11	12	11
99	M0QVY0	M0QVY0_BOVIN	BOVIN	Uncharacterized protein	358.38	22.59	62	16	0		22	F1MUY2,F1MKE7,O95678,Q5XKE5,P07744,Q148H8,P04262,P04261,P04260,Q8VED5,Q14CN4_ISOFORM_3,Q14CN4_ISOFORM_2,Q14CN4,Q14CN4-2,Q14CN4,P11679,Q7RTS7,Q86Y46,Q7RTS7,Q86Y46,Q7RTS7,Q86Y46	60803.9													16	4						8	9	10	16
44	P81948	TBA4A_BOVIN	BOVIN	Tubulin alpha-4A chain	458.047	45.09	124	16	0		3	P68368,A6NHL2_ISOFORM_2,A6NHL2	49924.4		2		1		1		1		18.1253		7.64681	16	4					1	12	11	6	16
85	P61356	RL27_BOVIN	BOVIN	60S ribosomal protein L27	250.061	64.71	47	10	0		4	P61353,P61358,A2A4Q0,E9PV49	15797.7	13	11	13	10	6	6	9	6	111.436	90.019	107.542	84.0711	15	4		21	22		4	13	12	10	15
66	Q2TA42	ARGL1_BOVIN	BOVIN	Arginine and glutamate-rich protein 1	327.316	33.7	89	15	0		4	G3X760,Q3UL36-2,Q9NWB6_ISOFORM_3,Q3UL36	33216.4	26	25	24	14	10	11	11	6	225.495	216.742	207.44	114.054	15	4		25	25	18	16	15	15	12	12
55	F1MNF8	F1MNF8_BOVIN	BOVIN	Uncharacterized protein	610.196	57.68	73	20	0		1	Q4UAJ5	49902.4													15	4			1		2	15	14	6	15
58	Q3ZCJ7	TBA1C_BOVIN	BOVIN	Tubulin alpha-1C chain	608.66	57.02	73	20	0		1	Q4UAJ5	49857.3													15	4						15	14	7	15
213	F1MQ37	F1MQ37_BOVIN	BOVIN	Uncharacterized protein	61.336	3.41	10	4	0		0		227103	1	6	1	2	1	4	1	1	7.87109	59.2003	10.3922	20.7618	14	4		1	16		2	1	14		2
98	G3MXL3	G3MXL3_BOVIN	BOVIN	Uncharacterized protein (Fragment)	218.388	13.64	68	11	0		19	Q01546,Q01546,P12035,P12035,P04262,P04261,P04260,Q8BGZ7,P50446,Q3UV11,Q9Z331,P12035,Q01546,P07744,Q148H8,A6QNX5,P12036,P12036_ISOFORM_2,F1MSQ6	62892.3	1	2		1	1	1		1	7.90486	14.9454		7.15906	14	4		2	1			8	8	9	14
76	F1MSC3	F1MSC3_BOVIN	BOVIN	Uncharacterized protein	299.103	9.35	99	14	0		1	D3Z0B3	262687	6			4	2			2	56.4925			37.1253	14	4		2			1	13	6	7	14
65	Q2HJ81	TBB6_BOVIN	BOVIN	Tubulin beta-6 chain	335.823	37.44	52	13	0		2	G3X7R8,Q9H4B7	49900.1		2		5		1		3		19.2712		44.8627	14	4	+		2		4	7	11	1	14
74	P02253	H12_BOVIN	BOVIN	Histone H1.2	303.104	25.35	192	11	2	G3MWV5,A7MAZ5	13	P16402_CHAIN_0,P16402,P15864,P43277,A5PK20,P43274,Q02539,Q02539_CHAIN_0,P22492_CHAIN_0,P22492,Q07133,I7HFT9,P43275	21355.7	55	61	3		11	8	2		533.588	579.782	22.8843		13	4			1	1		11	12	13	11
95	A7MAZ5	H13_BOVIN	BOVIN	Histone H1.3	362.158	32.13	107	13	0		10	P16402_CHAIN_0,P16402,P43277,A5PK20,Q02539_CHAIN_0,Q02539,P22492,P22492_CHAIN_0,Q07133,I7HFT9	22153.7													13	4	+	1	1	1		12	12	13	11
154	Q76LV2	HS90A_BOVIN	BOVIN	Heat shock protein HSP 90-alpha	101.332	9.82	20	5	3	P07900_CHAIN_0,P07900,P07900_ISOFORM_2	1	P07901	84730.8	1	1	1	2	1	1	1	2	7.23044	8.75526	7.5807	18.4999	12	4		7	5	3	6	12	9	6	10
64	Q2TBR0	PCCB_BOVIN	BOVIN	Propionyl-CoA carboxylase beta chain, mitochondrial	336.573	42.49	41	13	0		3	Q99MN9,E9Q1J7,D3YZC1	58310.9	5	21	6	9	4	12	3	6	47.9666	197.004	57.8521	74.8599	12	4	+	5	12	3	10	4	10	2	10
102	Q3MHM7	RL35_BOVIN	BOVIN	60S ribosomal protein L35	197.735	43.09	96	8	0		2	Q6ZWV7,E1BFM3	14565.5	25	24	33	14	5	4	6	5	223.557	227.976	298.236	121.482	12	4	+	21	14	24	12	11	8	12	8
104	G3N2F0	G3N2F0_BOVIN	BOVIN	Elongation factor 1-alpha	183.419	23.26	32	8	0		0		49954.5				1				1				7.94919	12	4		1	2		1	8	12	6	10
89	G8JKY0	G8JKY0_BOVIN	BOVIN	40S ribosomal protein S8 (Fragment)	384.164	59.9	59	14	1	Q5E958	3	P62241_CHAIN_0,P62241,P62242	24074													12	4	+	17	13	12	17	12	8	9	12
92	G3MWV5	G3MWV5_BOVIN	BOVIN	Uncharacterized protein	367.993	34.7	106	13	0		11	P16402_CHAIN_0,P16402,P43277,A5PK20,P43274,Q02539_CHAIN_0,Q02539,P22492,P22492_CHAIN_0,Q07133,I7HFT9	21889.3													12	4		31	28	1		12	12	12	11
67	Q2T9S0	TBB3_BOVIN	BOVIN	Tubulin beta-3 chain	315.57	31.33	59	12	0		4	Q13509,Q13509_ISOFORM_2,Q9ERD7,Q4UEG7	50432.7	1				1				8.70369				11	4						6	7	2	11
86	A1L595	K1C17_BOVIN	BOVIN	Keratin, type I cytoskeletal 17	245.102	21.54	52	10	0		10	P08727,P08728,P19012_ISOFORM_2,G3X7W8,F1MJ66,P35900,P35900,P08727,P19001,P19012	48712.3	10	6		1	4	4		1	103.613	58.7197		7.17835	11	4		1	1			6	5	3	11
99	G3N0V2	G3N0V2_BOVIN	BOVIN	Uncharacterized protein	218.365	14.36	99	10	0		1	E9Q0F0	63151.3	19	16	1	1	5	5	1	1	172.416	143.318	7.21021	8.91572	11	4						6	8	10	11
109	P10096	G3P_BOVIN	BOVIN	Glyceraldehyde-3-phosphate dehydrogese	165.103	36.34	32	6	0		2	S4R257,P16858	35868.1	11	9	3	9	5	5	2	5	105.596	86.2521	29.1196	91.9069	11	4	+	13	9	9	13	11	7	9	11
71	Q3SYU2	EF2_BOVIN	BOVIN	Elongation factor 2	311.539	25.99	73	13	0		3	P13639_CHAIN_0,P13639,P58252	95368.2	16	21	13	23	7	8	6	11	153.308	191.556	121.8	218.012	11	4	+	11	9	6	12	11	8	6	10
88	G3N131	H11_BOVIN	BOVIN	Histone H1.1	237.27	23.85	117	9	0		9	A5PK20,P43274,Q02539,Q02539_CHAIN_0,P22492_CHAIN_0,P22492,Q07133,I7HFT9,P43275	22100.5			1				1				10.1144		11	4		2	4	4	1	9	10	11	9
91	Q3ZC07	ACTC_BOVIN	BOVIN	Actin, alpha cardiac muscle 1	232.495	29.97	37	9	1	P68138	21	Q5E9B5,P62739,G8JKX4,P68133_CHAIN_0,P68032_CHAIN_0,P68133,P68032,P63267_CHAIN_0,P62736_CHAIN_0,P63267,P62736,P68134,P68033,D3YZY0,P63268,P62737,F1MKC4,D3Z2K3,P63267_ISOFORM_2,E9Q2D1,Q562R1	42019	2				2				15.6126				10	4		2	4	3		7	10	8	8
170	Q58DQ3	RL6_BOVIN	BOVIN	60S ribosomal protein L6	92.129	19.51	14	4	0		1	G3N2R1	32689.8	3	3	1	7	2	1	1	4	27.0133	30.0011	10.006	65.6308	10	4	+	10	11	7	14	7	8	6	10
137	A5D984	A5D984_BOVIN	BOVIN	Pyruvate kise	121.443	19.59	13	5	0		0		57948.9	4	3	2	4	2	2	1	3	36.8456	29.1248	19.3414	36.1586	10	4	+	9	7	2	10	8	6	2	10
120	P02769	ALBU_BOVIN	BOVIN	Serum albumin	145.839	15.16	24	7	0		1	P02769	69293.4	4	5	6	9	3	3	4	5	38.2743	48.0428	51.8497	78.3052	10	4	+	7	4	8	11	6	4	7	10
78	G3X7D5	G3X7D5_BOVIN	BOVIN	Uncharacterized protein (Fragment)	295.488	51.06	140	10	1	Q3T199	5	P62266_CHAIN_0,P62266,E1BEQ3,P62267,E1B8G4	15575.1	49	23	31	37	7	7	8	10	480.878	218.748	307.041	334.644	10	4	+	18	12	16	12	10	8	10	9
130	Q3T051	RL39_BOVIN	BOVIN	60S ribosomal protein L39	250.875	80.39	55	10	0		4	P62891_CHAIN_0,P62891,P62892,Q59GN2	6406.68													10	4		15	11	11	18	10	6	7	5
112	G3X807	G3X807_BOVIN	BOVIN	Histone H4 (Fragment)	155.418	54.08	20	6	3	P62803,E1BLC2,E1BBP7	8	P62805,P62805_CHAIN_0,E1B7N2,G3N2B8,E1B9M9,G3N081,G3MYX0,P62806	10948.9	5	4	4	7	4	2	3	5	39.8274	33.8967	35.6232	62.3754	9	4	+	13	9	8	13	8	7	6	9
162	O95678	K2C75_HUMAN	HUMAN	Keratin, type II cytoskeletal 75	194.707	15.61	31	9	1	O95678	12	O95678,Q5XKE5,P07744,P04262,P04261,P04260,Q7RTS7,Q86Y46,Q7RTS7,Q86Y46,Q7RTS7,Q86Y46	59560.4													9	4						5	5	5	9
101	Q08D91	K2C75_BOVIN	BOVIN	Keratin, type II cytoskeletal 75	201.948	13.26	57	10	0		16	P04262,P04261,P04260,P05786,G3X8G9,Q8BGZ7,P50446,Q3UV11,Q9Z331,F1MU12,P07744,Q148H8,A6QNX5,P12036,P12036_ISOFORM_2,F1MSQ6	59035.8				1				1				7.94507	9	4					1	6	5	6	9
117	Q148H7	K2C79_BOVIN	BOVIN	Keratin, type II cytoskeletal 79	149.979	10.09	43	7	0		3	Q5XKE5,O95678,P07744	57720.6	1		1	3	1		1	2	9.2792		9.31267	27.4086	8	4						6	3	5	8
164	F1N6Y7	F1N6Y7_BOVIN	BOVIN	Uncharacterized protein (Fragment)	97.565	9.84	7	6	0		1	Q05D44	138278	2	3		2	2	3		2	15.3548	24.7564		15.9093	8	4		6	4	2	10	5	3	2	8
173	Q3T054	RAN_BOVIN	BOVIN	GTP-binding nuclear protein Ran	182.017	37.04	13	8	0		3	G5E619,G3MZP2,Q4UHU4	24423.1													8	4		1	1		1	1	1	1	8
128	Q2HJB8	TBA8_BOVIN	BOVIN	Tubulin alpha-8 chain	254.362	28.73	44	9	0		0		50053.5													8	4						7	8	4	8
141	A4IFP2	A4IFP2_BOVIN	BOVIN	KRT4 protein	114.327	9.11	36	6	0		15	A7YWK3,E1BIL2,Q148H8,P08729,P19013,F1N362,Q9DCV7,P08729,P08729,P19013,P08729_CHAIN_0,A6QNX5,P12036,P12036_ISOFORM_2,F1MSQ6	58046.3	3	3	3	8	1	1	1	1	30.7678	29.8686	30.3228	75.5081	7	4		1	1	1	1	4	4	4	7
133	Q58DW3	RL29_BOVIN	BOVIN	60S ribosomal protein L29	123.239	27.63	16	6	0		2	P47914,P47914_CHAIN_0	16771.9	6	6	3	1	5	3	3	1	49.9636	48.7824	23.297	7.51176	7	4	+	9	6	7	5	7	5	6	4
138	Q3T025	RL17_BOVIN	BOVIN	60S ribosomal protein L17	115.378	33.15	9	5	4	P18621_CHAIN_0,F1MQJ8,P18621,P18621_ISOFORM_3	6	G3N3W9,P18621_ISOFORM_2,G3N288,F1N0W3,E1BG46,E1B871	21397.1		1		8		1		5		7.63402		69.5548	7	4		3	1	3	9	3	1	3	7
120	P61257	RL26_BOVIN	BOVIN	60S ribosomal protein L26	276.827	56.55	30	11	0		7	P61254,G3MYC1,Q9UNX3,E1BCF5,B1ARA3,P61255,B1ARA5	17258.2													7	4		6	7	9	8	4	6	7	7
124	Q17QL7	Q17QL7_BOVIN	BOVIN	KRT15 protein	140.947	11.26	45	7	0		14	P13646_ISOFORM_3,P13646,P13646-3,P13646,P13646_ISOFORM_2,P13646-2,P13646-2,P13646-3,P13646,Q2M2I5,Q2M2I5,P35900,Q2M2I5,P35900	48999.5													7	4		2	4			5	6	2	7
134	Q3T0D0	HNRPK_BOVIN	BOVIN	Heterogeneous nuclear ribonucleoprotein K	122.753	18.53	11	5	0		14	H3BLL4,P61979-3,B2M1R6,P61978_ISOFORM_3,P61979,P61979-2,P61978,P61978_ISOFORM_2,D3Z5X4,D3YWG1,H3BJS9,H3BKI8,H3BK96,H3BKD0	51019.2	1	4	1	5	1	4	1	4	8.42995	43.0949	9.79746	50.7052	6	4		3	6	3	6	3	6	3	6
180	P19483	ATPA_BOVIN	BOVIN	ATP synthase subunit alpha, mitochondrial	86.439	11.57	15	4	3	F1MLB8,D3Z6F5,Q03265	4	P25705_ISOFORM_2,P25705_CHAIN_0,P25705_ISOFORM_3,P25705	59719.7	3	5	3	4	1	3	1	3	32.0575	51.3698	25.7547	39.5102	6	4		3	6	2	6	3	5	2	6
248	P19120	HSP7C_BOVIN	BOVIN	Heat shock cogte 71 kDa protein	46.54	6.46	4	3	0		5	P11142_ISOFORM_2,P34933,P54652,P11142_CHAIN_0,P11142	71240.5	1				1				7.347				6	4		5	3	5	7	5	3	5	6
127	P62935	PPIA_BOVIN	BOVIN	Peptidyl-prolyl cis-trans isomerase A	134.679	47.56	18	5	0		3	P62937,P62937_CHAIN_1,P17742	17869.4	4	10	3		1	4	1		36.1246	97.3778	30.9683		6	4		6	7	3	1	6	6	3	1
131	Q5E9F5	TAGL2_BOVIN	BOVIN	Transgelin-2	127.637	36.18	25	5	0		4	Q9WVA4,P37802_CHAIN_0,P37802,P37802_ISOFORM_2	22426.5	2	15	3	5	2	5	2	2	20.4733	144.457	29.085	48.377	6	4	+		7	1			6	1
111	Q4UAJ4	Q4UAJ4_THEAN	THEAN	60S ribosomal protein L32, putative	158.226	37.12	51	6	0		0		15388.3	17	20	10	4	4	5	2	2	166.678	187.212	100.958	44.3328	6	4	+	10	11	8	4	6	6	5	3
147	Q56JZ1	RL13_BOVIN	BOVIN	60S ribosomal protein L13	105.207	26.07	5	5	1	F1MK30	1	P26373_ISOFORM_2	24291.6				5				5				43.5145	6	4	+	2	1	1	8	2	1	1	6
203	G8JL00	G8JL00_BOVIN	BOVIN	Histone H2A	140.751	36.15	18	6	3	F2Z4J1,E1BIL5,A4IFU5	10	Q7L7L0,Q93077_CHAIN_0,Q7L7L0_CHAIN_0,P04908_CHAIN_0,Q93077,P04908,F1MLQ1,F1MWV9,F1MRN2,Q4UEX0	14135.5													6	4					2	2	2	2	6
186	F1N671	F1N671_BOVIN	BOVIN	Uncharacterized protein (Fragment)	80.355	16.61	15	4	0		0		34503		3		12		2		4		28.0341		106.683	6	4	+	4	4	3	7	3	3	2	6
159	P63243	GBLP_BOVIN	BOVIN	Guanine nucleotide-binding protein subunit beta-2-like 1	197.986	35.96	17	6	1	P68040	2	P63244,P63244_CHAIN_1	35076.7													6	4		4	8	1	4	3	6	1	4
193	Q3ZBX9	H2AJ_BOVIN	BOVIN	Histone H2A.J	154.042	35.66	25	6	5	A1A4R1,P0C0S9,F2Z4I6,F2Z4G5,E1BDT6	17	Q99878_CHAIN_0,Q96KK5_CHAIN_0,Q99878,Q96KK5,Q16777_CHAIN_0,Q9BTM1,Q6FI13_CHAIN_0,Q16777,P20671_CHAIN_0,P0C0S8_CHAIN_0,Q6FI13,P20671,P0C0S8,Q9BTM1_ISOFORM_2,F1MWV9,F1MRN2,Q4UEX0	14019.4													6	4		6	2	6	11	4	2	4	6
239	E1B991	E1B991_BOVIN	BOVIN	Uncharacterized protein	106.93	8.27	22	6	1	G3MZ71	0		64333.8													6	4				1		4	4	4	6
146	Q5E9F7	COF1_BOVIN	BOVIN	Cofilin-1	106.214	39.76	15	4	2	P23528_CHAIN_0,P23528	0		18518.6	3	3	3	6	1	1	1	4	32.6227	31.9252	30.2072	53.9366	5	4		5	6	2	5	4	5	2	4
168	Q0IIJ2	H10_BOVIN	BOVIN	Histone H1.0	92.603	20.62	22	4	0		4	P07305_ISOFORM_2,P07305_CHAIN_1,P07305,P10922	20951	8	8	5	1	3	3	3	1	68.8946	71.798	47.3393	10.1166	5	4	+	6	6	3	3	5	5	2	3
135	Q4UDT9	Q4UDT9_THEAN	THEAN	60S ribosomal protein l37, putative	121.924	40.66	25	5	0		0		10394.1	6	6	4	9	4	3	3	4	57.2355	49.6834	40.2405	77.8251	5	4	+	5	6	4	5	5	5	4	4
238	Q862I1	RL24_BOVIN	BOVIN	60S ribosomal protein L24	106.95	31.85	10	5	1	P83731	0		17779													5	4		1	1	2	6	1	1	2	5
219	Q17QG8	Q17QG8_BOVIN	BOVIN	Histone H2A	120.709	32.87	11	5	0		9	Q96QV6,Q96QV6_CHAIN_0,P16104_CHAIN_0,P16104,Q8IUE6_CHAIN_0,Q8IUE6,E1BH22,F1MRN2,Q4UEX0	15128.6													5	4		1			2	2	1	1	5
218	P05787	K2C8_HUMAN	HUMAN	Keratin, type II cytoskeletal 8	58.068	6.42	31	3	3	P05787,P05787,P05787_ISOFORM_2	6	P08729,F1N362,Q9DCV7,P08729,P08729,P08729_CHAIN_0	53704.3													5	4						3	3	3	5
259	P08728	K1C19_BOVIN	BOVIN	Keratin, type I cytoskeletal 19	96.386	12.28	14	5	0		1	P19012_ISOFORM_2	43885													5	4						3	1	1	5
267	G3X7W8	G3X7W8_BOVIN	BOVIN	Uncharacterized protein (Fragment)	94.048	9.35	15	5	0		4	P35900,P35900,P35900,Q9D312	39730.5													5	4						3	3	1	5
209	Q4UFN5	Q4UFN5_THEAN	THEAN	Actin 1, putative	63.232	9.84	11	3	0		0		41997.9		3		2		1		1		30.2826		19.7476	5	4	+	2	5		2	4	5	1	4
144	F1MUZ9	F1MUZ9_BOVIN	BOVIN	60 kDa heat shock protein, mitochondrial	219.305	22.51	14	8	0		5	P31081,D3Z7J9,D3Z2F2,P63038,P10809_ISOFORM_2	60977.6													5	4	+	4	3	2	5	4	3	2	5
160	P62992	RS27A_BOVIN	BOVIN	Ubiquitin-40S ribosomal protein S27a	197.216	44.23	31	7	1	P62979	23	P62979_CHAIN_1,P62987_CHAIN_0,P62979_CHAIN_0,P0CG48_CHAIN_8,P0CG48_CHAIN_7,P0CG48_CHAIN_6,P0CG48_CHAIN_5,P0CG48_CHAIN_4,P0CG48_CHAIN_3,P0CG48_CHAIN_2,P0CG48_CHAIN_1,P0CG48_CHAIN_0,P0CG47_CHAIN_2,P0CG47_CHAIN_1,P0CG47_CHAIN_0,P62983,Q4UIR4,P0CG47,Q4UHQ9,P0CG53,E1B9K1,P0CG48,P0CH28	17964.9													5	4	+	10	7	7	7	4	5	5	5
176	P23196	APEX1_BOVIN	BOVIN	D-(apurinic or apyrimidinic site) lyase	87.377	26.42	13	4	0		3	D3Z124,F6QA74,P28352	35569.6	3	7	2	1	1	4	1	1	27.5741	60.4164	16.7803	7.5139	4	4	+	3	4			3	3
163	Q5E9F8	H33_BOVIN	BOVIN	Histone H3.3	97.637	44.12	15	4	2	G3MYD7,A5PK61	5	G3N2P2,Q16695_CHAIN_0,Q16695,Q4U9Y6,Q4UCS5	15327.9	4	2			1	1			43.0084	27.0288			4	4		3	2	1	1	3	2	3	4
119	Q3SZ54	IF4A1_BOVIN	BOVIN	Eukaryotic initiation factor 4A-I	145.845	20.44	12	6	0		7	P60842_CHAIN_0,P60842,P60843,Q14240_CHAIN_1,Q14240,Q14240_ISOFORM_2,P60842_ISOFORM_2	46153.9	2	6		4	2	3		4	22.1496	58.3163		37.7361	4	4		3	3	1	3	2	3	1	3
222	F1MWR8	F1MWR8_BOVIN	BOVIN	T-complex protein 1 subunit eta (Fragment)	54.44	13.12	15	3	1	Q2NKZ1	4	Q99832_ISOFORM_2,Q99832_ISOFORM_4,Q99832_ISOFORM_3,Q99832	59180.4	5	4	3	3	2	1	1	2	43.5557	38.2534	27.6225	26.3292	4	4		2	3		5	2	2		4
175	F1MYF3	F1MYF3_BOVIN	BOVIN	Uncharacterized protein	87.429	34.78	33	3	0		0		18665.3	10	7	7	9	2	2	2	3	89.5574	70.4589	62.6504	88.6748	4	4	+	5	2	4	3	4	2	4	2
118	Q56K03	RL27A_BOVIN	BOVIN	60S ribosomal protein L27a	145.961	33.11	32	6	1	G1K1B4	5	P46776,P46776_CHAIN_0,G3MWX5,E1BE42,P14115	16577.4	7	6	9	10	4	3	3	4	74.6931	58.9079	85.6453	95.0236	4	4
155	P62866	RS30_BOVIN	BOVIN	40S ribosomal protein S30	100.892	22.03	95	4	5	P62861,P62862,E1BH19,H7BWV9,Q642K5	0		6647.86	29	24	29	13	4	4	4	3	258.058	211.109	258.775	113.061	4	4
311	G3MYU2	G3MYU2_BOVIN	BOVIN	Uncharacterized protein	68.63	7.37	16	4	0		2	Q6IFZ9,Q9R0H5	61168.7													4	4						2	2	2	4
178	Q4UHR5	Q4UHR5_THEAN	THEAN	Elongation factor 1-alpha	87.013	10.04	21	4	0		0		49527.2		1		3		1		1		8.49894		24.7928	4	4		3	3	3	3	3	4	4	4
229	G3X6V0	G3X6V0_BOVIN	BOVIN	D replication licensing factor MCM3	112.953	7.55	11	6	1	A4FUD9	1	P25206	90875.8													4	4		3	3	1	4	3	3	1	4
184	Q5E9A3	PCBP1_BOVIN	BOVIN	Poly(rC)-binding protein 1	81.669	16.57	8	4	0		2	E1B8C6,P60335	37497.8		4		3		2		2		34.6981		25.4198	4	4		4	3	1	4	4	4	1	4
152	Q29S21	K2C7_BOVIN	BOVIN	Keratin, type II cytoskeletal 7	101.875	9.01	53	5	0		6	P08729,F1N362,Q9DCV7,P08729,P08729,P08729_CHAIN_0	51577.9													4	4						4	4	4	3
275	Q2HJ60	ROA2_BOVIN	BOVIN	Heterogeneous nuclear ribonucleoproteins A2/B1	88.422	12.32	11	4	2	P22626_ISOFORM_A2,P22626	0		36006													4	4		5	2	2	2	4	2	2	2
292	F1MIJ4	F1MIJ4_BOVIN	BOVIN	Uncharacterized protein	34.359	7.04	29	2	0		0		22893.2	6	7	6	10	1	2	1	1	53.0827	57.5978	49.0104	88.7395	3	4		3	3	4	6	2	1	2	3
266	P00761	TRYP_PIG	PIG	Trypsin	41.637	7.79	40	2	0		0		24409.5	10	11	10	9	1	1	1	2	101.674	113.182	94.96	90.829	3	4	+	4	2	3	3	3	2	2	2
294	Q0VCY3	SURF6_BOVIN	BOVIN	Surfeit locus protein 6	34.016	8.78	11	2	0		0		40641.6	2	5	2	2	1	1	1	2	15.1992	43.1327	15.8581	15.3541	3	4	+	5	4	3	4	3	3	3	3
281	Q3ZCF5	OAT_BOVIN	BOVIN	Ornithine aminotransferase, mitochondrial	37.64	9.57	6	2	1	F1MYG0	0		48075.4	1	3	1	1	1	2	1	1	9.4126	26.8819	7.21988	7.31	3	4			3				3
158	P84227	H32_BOVIN	BOVIN	Histone H3.2	99.433	43.38	28	4	1	E1BGN3	5	G3N2P2,Q16695_CHAIN_0,Q16695,Q4U9Y6,Q4UCS5	15388	6	5		2	2	1		2	71.2157	54.8276		14.9423	3	4			1			3	2	2	3
279	Q3T160	NPM_BOVIN	BOVIN	Nucleophosmin	38.265	11.9	7	2	3	F1MTV9,P06748_ISOFORM_2,P06748	0		32703.1	3		2	2	2		2	1	26.4189		16.0113	18.1311	3	4		4	1	1	4	3	1	1	2
214	P02662	CASA1_BOVIN	BOVIN	Alpha-S1-casein	61.074	15.89	12	3	0		1	P02662	24528.9	4	2	3	3	2	2	2	3	34.625	19.6508	27.8606	26.8237	3	4		4	2	4	3	3	2	3	2
172	Q4U9I5	Q4U9I5_THEAN	THEAN	60S ribosomal protein L44, putative	89.27	32.04	17	4	0		0		11855.3	6	3	3	5	2	2	2	2	48.8293	22.2718	25.2067	40.5855	3	4	+	3	3	5	5	3	3	3	3
197	P12763	FETUA_BOVIN	BOVIN	Alpha-2-HS-glycoprotein	71.073	18.66	15	3	0		0		38418.8	5	2	2	6	3	1	1	2	44.0375	19.8695	19.3993	55.2876	3	4	+	1	1	1	2	1	1	1	2
195	Q865S1	AP3D1_BOVIN	BOVIN	AP-3 complex subunit delta-1	72.036	7.95	10	4	0		0		136390	4	2	2	2	3	2	1	1	40.7259	18.3441	16.9108	22.1072	3	4	+	2	2		1	2	2		1
144	Q24JY1	RL23A_BOVIN	BOVIN	60S ribosomal protein L23a	109.084	32.05	19	5	2	E1BII3,E1BB71	5	E1BED6,D3YU45,P62751,D3Z1D6,E1B983	17695.1	5	6	7	1	3	3	3	1	43.8679	52.5185	60.3047	11.5426	3	4
182	F1MFW9	F1MFW9_BOVIN	BOVIN	Uncharacterized protein (Fragment)	82.501	7.28	37	4	0		0		50763.8	6	9	3	12	3	3	1	3	57.3399	87.5517	33.0812	125.77	3	4	+			1				1	1
284	Q5E947	PRDX1_BOVIN	BOVIN	Peroxiredoxin-1	36.373	11.56	3	2	0		0		22209.5		2		1		2		1		14.4515		10.3356	3	4	+	1	3	1	2	1	3	1	2
295	Q861S4	Q861S4_BOVIN	BOVIN	Similar to ribosomal protein L21 (Fragment)	76.803	26.88	9	3	0		5	F1MUN0,P46778_CHAIN_0,P46778,G5E6D6,F1N7U3	18606.9													3	4		1	2	2	4	1	1	1	3
346	Q32LA7	H2AV_BOVIN	BOVIN	Histone H2A.V	55.931	20.31	7	3	1	P0C0S4	7	Q71UI9_ISOFORM_2,Q71UI9,P0C0S5_CHAIN_0,P0C0S5,F1MT45,F1MRN2,Q4UEX0	13508.7													3	4					1	1	1	1	3
239	Q0WY78	Q0WY78_THEAN	THEAN	Heat shock protein 70 (Fragment)	48.982	7.44	4	3	1	P16019	5	P11142_ISOFORM_2,P34933,P54652,P11142_CHAIN_0,P11142	70985.1		2	1	1		2	1	1		16.7758	8.53768	9.72882	3	4			2		1	2	3	2	3
361	Q4UDU8	HSP90_THEAN	THEAN	Heat shock protein 90	47.571	4.57	8	3	0		0		83825.1													3	4						2	1	2	3
205	Q9XSJ4	ENOA_BOVIN	BOVIN	Alpha-enolase	137.987	23.04	8	6	1	F1MB08	5	P06733_CHAIN_0,P06733,Q6PHC1,A6QR19,P17182	47326.1													3	4		3	3	1	1	3	3	1	1
211	Q3SZQ6	RL32_BOVIN	BOVIN	60S ribosomal protein L32	130.019	29.63	12	5	0		2	P62910_CHAIN_0,P62910	15873.8													3	4		4	1	3	4	3	1	3	3
252	F1MHP1	F1MHP1_BOVIN	BOVIN	Uncharacterized protein	99.487	6.09	16	5	0		3	Q6NV83-3,Q6NV83-2,Q6NV83	119002													3	4		4	5	4	3	3	3	2	3
260	Q8SPJ1	PLAK_BOVIN	BOVIN	Junction plakoglobin	96.163	8.59	10	4	0		2	P14923,Q02257	81820.9													3	4		3	2	2	3	3	2	2	3
230	Q2TBR9	CL031_BOVIN	BOVIN	Uncharacterized protein C12orf31 homolog	52.461	29.13	21	2	0		0		15046.9	7	6	8		2	2	2		61.8657	57.2956	75.199		2	4	+	4	4	2	1	2	2	1	1
256	P02666	CASB_BOVIN	BOVIN	Beta-casein	44.904	11.16	10	2	0		0		25107.3	2	1	4	3	2	1	2	2	19.9137	8.54315	36.4604	30.6758	2	4	+
276	F1MWD3	F1MWD3_BOVIN	BOVIN	Uncharacterized protein	38.554	8.69	5	2	0		0		59615	2	1	1	1	2	1	1	1	17.1556	10.6245	7.78246	9.06582	2	4	+
319	Q3ZC09	ENOB_BOVIN	BOVIN	Beta-enolase	65.157	12.67	5	3	0		7	P13929_ISOFORM_3,P13929_ISOFORM_2,P13929,P13929_CHAIN_0,J3QPZ9,A6QR19,P21550	47096													2	4		1	1	1		1	2	1	1
313	Q3ZBH0	TCPB_BOVIN	BOVIN	T-complex protein 1 subunit beta	67.728	10.65	6	4	0		1	P80314	57475.3													2	4		2	2	1	1	2	2	1	1
375	Q4U8U0	Q4U8U0_THEAN	THEAN	S27 ribosomal protein, putative	43.344	14.2	11	2	0		0		18343.1													2	4		3	3	2	3	2	2	1	2
Protein Ids with low confidence
277	Q2KJE5	G3PT_BOVIN	BOVIN	Glyceraldehyde-3-phosphate dehydrogese, testis-specific	38.474	7.85	10	2	0		0		43288	2				1				14.7131				1	1
126	E1B7J1	E1B7J1_BOVIN	BOVIN	Elongation factor 1-alpha	134.782	18.48	25	6	0		0		50079.8		1				1				7.39669			1	1
140	H3BKD4	H3BKD4_MOUSE	MOUSE	Arf-GAP with SH3 domain, ANK repeat and PH domain-containing protein 1 OS=Mus musculus GN=Asap1 PE=2 SV=1	114.586	8.37	9	6	8	H3BKE6,Q9QWY8-2,E9QMI7,Q9QWY8-4,Q9QWY8-3,H3BJY2,Q9QWY8,E9QN63	2	E9QMJ1,H3BL41	120100		1				1				7.83718			1	1
185	Q71UI9_ISOFORM_2	H2AV_HUMAN	HUMAN	Histone H2A.V [ISOFORM 2]	80.954	39.47	8	3	5	Q71UI9,P0C0S5,P0C0S5_CHAIN_0,P0C0S4,Q32LA7	4	Q71UI9_ISOFORM_4,F1MT45,F1MRN2,Q4UEX0	12146			1				1				11.7501		1	1
196	Q9D6Z1	NOP56_MOUSE	MOUSE	Nucleolar protein 56 OS=Mus musculus GN=Nop56 PE=1 SV=2	71.244	13.45	4	4	0		2	E0CXZ0,F7CHQ7	64464.3		1				1				7.37122			1	1	+
220	E9Q1Z0	E9Q1Z0_MOUSE	MOUSE	Protein 4732456N10Rik OS=Mus musculus GN=4732456N10Rik PE=3 SV=1	56.756	6.13	9	3	0		6	P08729,F1N362,Q9DCV7,P08729,P08729,P08729_CHAIN_0	58224.3		5				1				48.4199			1	1
221	Q02878_CHAIN_0	RL6_HUMAN	HUMAN	60S ribosomal protein L6 (TaxREB107) [CHAIN 0]	55.392	11.5	7	3	1	Q02878	0		32596.7			1				1				7.65262		1	1
235	Q7Z3Y8	K1C27_HUMAN	HUMAN	Keratin, type I cytoskeletal 27 (CK-27) (K25C) (K27)	49.965	5.88	16	3	2	Q0P5J4,Q7Z3Y8	5	Q7Z3Z0,Q7Z3Z0,Q0P5J6,Q7Z3Z0,Q7Z3Y8	49822.4			1				1				7.86261		1	1
252	Q4V9W2-2	SR1IP_MOUSE	MOUSE	Isoform 2 of Protein SREK1IP1 OS=Mus musculus GN=Srek1ip1	45.336	24.05	6	2	2	Q8N9Q2,Q4V9W2	0		8974.14		1				1				7.43574			1	1
257	P11679	K2C8_MOUSE	MOUSE	Keratin, type II cytoskeletal 8 OS=Mus musculus GN=Krt8 PE=1 SV=4	44.735	4.9	4	3	0		0		54565.3		1				1				7.5267			1	1
258	E1BJK2	E1BJK2_BOVIN	BOVIN	Uncharacterized protein	44.652	6.67	4	3	1	A2AQ07	1	Q9H4B7	49987.5				1				1				8.09084	1	1
269	E1BF20	E1BF20_BOVIN	BOVIN	Uncharacterized protein	40.431	7.2	4	2	0		0		51250.8				1				1				10.7767	1	1
309	A2VE08	IMA5_BOVIN	BOVIN	Importin subunit alpha-5	30.158	8.74	2	2	0		0		60193.7		1				1				7.25732			1	1
319	F6S1Q0	F6S1Q0_BOVIN	BOVIN	Uncharacterized protein	28.148	3.73	8	2	0		0		47964.7			1				1				9.72786		1	1
325	Q9DC51	GI3_MOUSE	MOUSE	Guanine nucleotide-binding protein G(k) subunit alpha OS=Mus musculus GN=Gi3 PE=1 SV=3	27.155	7.63	2	2	0		0		40538.2		1				1				7.12434			1	1
329	F1N1K5	F1N1K5_BOVIN	BOVIN	Importin subunit alpha (Fragment)	25.99	3.9	3	2	0		0		60452			2				1				15.2314		1	1
331	Q9NVP1	DDX18_HUMAN	HUMAN	ATP-dependent R helicase DDX18 (MrDb)	25.35	4.48	2	2	0		0		75406.8				1				1				7.36992	1	1
333	A6QQQ9	K1C20_BOVIN	BOVIN	Keratin, type I cytoskeletal 20	24.484	2.84	2	2	1	F1MPK1	0		48172.2				1				1				8.15305	1	1
335	A6BLY7	K1C28_MOUSE	MOUSE	Keratin, type I cytoskeletal 28 OS=Mus musculus GN=Krt28 PE=1 SV=1	23.462	3.46	2	2	0		0		50346.2		1				1				7.42145			1	1
161	P68432	H31_BOVIN	BOVIN	Histone H3.1	98.811	43.38	28	4	0		5	G3N2P2,Q16695_CHAIN_0,Q16695,Q4U9Y6,Q4UCS5	15404.1	4	6			1	1			44.6504	68.7229			1	2
165	Q3SZ65	IF4A2_BOVIN	BOVIN	Eukaryotic initiation factor 4A-II	95.575	14.74	10	4	0		8	Q14240_CHAIN_1,Q14240,Q14240_ISOFORM_2,E9Q561,Q8BTU6,P10630,P10630-2,P60842_ISOFORM_2	46402.3	1	4			1	1			12.7417	36.973			1	2
278	Q08DB4	Q08DB4_BOVIN	BOVIN	Copine I	38.362	8.01	3	2	0		0		58922.6	1	2			1	1			8.67661	19.4475			1	2
316	Q4U8Y7	Q4U8Y7_THEAN	THEAN	Enolase, putative	28.634	8.14	3	2	1	E9NJD0	0		48045	2	1			1	1			15.4127	7.11986			1	2
317	E1B884	E1B884_BOVIN	BOVIN	Monofunctiol C1-tetrahydrofolate synthase, mitochondrial	28.329	4.19	3	2	1	Q0VCR7	0		102754	1	2			1	1			7.94722	17.4652			1	2
359	Q3T0D5	RL30_BOVIN	BOVIN	60S ribosomal protein L30	48.799	25.22	2	2	0		0		12784.1													1	2		1			1	1			1
367	Q92176	COR1A_BOVIN	BOVIN	Coronin-1A	45.325	10.85	2	2	0		0		50979.2													1	2		1		1		1		1
374	Q3SZR8	SRSF3_BOVIN	BOVIN	Serine/arginine-rich splicing factor 3	43.361	19.51	2	2	0		0		19329.6													1	2		1			1	1			1
385	Q3T0C7	STMN1_BOVIN	BOVIN	Stathmin	38.515	17.45	2	2	0		0		17302.5													1	2		1		1		1		1
405	G3N220	G3N220_BOVIN	BOVIN	Uncharacterized protein	33.166	9.35	2	2	1	E1BEG2	0		31674.2													1	2		1			1	1			1
411	P00829	ATPB_BOVIN	BOVIN	ATP synthase subunit beta, mitochondrial	32.132	5.87	2	2	0		0		56283.5													1	2		1		1		1		1
425	F6QIA5	F6QIA5_BOVIN	BOVIN	Uncharacterized protein	27.06	4.95	2	2	0		0		58727.8													1	2		1				1			1
427	A6QLR2	A6QLR2_BOVIN	BOVIN	LARS protein	25.154	2.81	2	2	0		0		134815													1	2		1	1			1	1
87	E1BED8	E1BED8_BOVIN	BOVIN	Elongation factor 1-alpha (Fragment)	237.837	36.57	96	9	0		0		47946.1		1		1		1		1		7.22459		7.4573	1	2
151	P84243_CHAIN_0	H33_HUMAN	HUMAN	Histone H3.3 [CHAIN 0]	101.976	43.7	10	4	1	P84243	4	Q16695_CHAIN_0,Q16695,Q6NXT2_CHAIN_0,Q6NXT2	15196.7			3	4			1	1			32.7359	42.9939	1	2
156	Q71DI3_CHAIN_0	H32_HUMAN	HUMAN	Histone H3.2 [CHAIN 0]	100.891	43.7	18	4	1	Q71DI3	4	Q16695_CHAIN_0,Q16695,Q6NXT2_CHAIN_0,Q6NXT2	15256.8			5	10			1	1			54.1507	102.124	1	2
293	Q32L40	TCPA_BOVIN	BOVIN	T-complex protein 1 subunit alpha	34.083	7.19	2	2	1	G5E531	0		60206.4		1		1		1		1		9.41465		8.87998	1	2
297	Q14525	KT33B_HUMAN	HUMAN	Keratin, type I cuticular Ha3-II	33.044	7.43	10	2	5	Q14525,Q15323,Q15323,Q14525,Q15323	0		46213.7		1		2		1		1		9.55705		17.6612	1	2
301	O15042_ISOFORM_3	SR140_HUMAN	HUMAN	U2 snRNP-associated SURP motif-containing protein [ISOFORM 3]	31.44	4.35	3	2	3	O15042_ISOFORM_2,O15042_CHAIN_0,O15042	0		72523.5			1	2			1	1			7.12309	20.4252	1	2	+
321	G3MWK8	G3MWK8_BOVIN	BOVIN	Uncharacterized protein	27.996	6.88	2	2	1	Q5E9G8	0		54857.9			1	1			1	1			7.74183	7.44425	1	2
340	Q8NB25_ISOFORM_4	F184A_HUMAN	HUMAN	Protein FAM184A [ISOFORM 4]	20.288	2.27	2	2	3	Q8NB25_ISOFORM_2,Q8NB25_ISOFORM_3,Q8NB25	0		113569			1	1			1	1			7.41588	7.35025	1	2
342	F1MZ78	F1MZ78_BOVIN	BOVIN	Uncharacterized protein (Fragment)	19.955	2.23	2	2	0		0		118906		1		1		1		1		7.40703		7.18058	1	2
343	F1MWF1	F1MWF1_BOVIN	BOVIN	Uncharacterized protein	18.622	1.55	2	2	0		0		151661		1	1			1	1			8.17874	7.12141		1	2
344	O00555_ISOFORM_7	CAC1A_HUMAN	HUMAN	Voltage-dependent P/Q-type calcium channel subunit alpha-1A (BI) [ISOFORM 7]	18.102	1.74	2	2	7	O00555_ISOFORM_5,O00555_ISOFORM_3,O00555_ISOFORM_2,O00555_ISOFORM_4,O00555,O00555_ISOFORM_8,O00555_ISOFORM_6	0		254343			1	1			1	1			7.1193	7.19013	1	2
345	Q8N4C6_ISOFORM_3	NIN_HUMAN	HUMAN	Ninein (hNinein) (GSK3B-interacting protein) [ISOFORM 3]	16.632	1.09	2	2	1	Q8N4C6_ISOFORM_7	0		246136			1	1			1	1			7.4639	8.01571	1	2
346	Q8WXH0	SYNE2_HUMAN	HUMAN	Nesprin-2 (Protein NUANCE) (Syne-2)	10.266	0.38	2	2	1	Q8WXH0_ISOFORM_2	0		796443			1	1			1	1			7.1933	7.92394	1	2
357	P0CW22_CHAIN_0	RS17L_HUMAN	HUMAN	40S ribosomal protein S17-like [CHAIN 0]	49.194	26.87	2	2	3	P08708_CHAIN_0,P0CW22,P08708	0		15418.9													1	2				1	1			1	1
388	Q5E9G3	PSME2_BOVIN	BOVIN	Proteasome activator complex subunit 2	37.523	12.55	2	2	1	F1MU19	0		27379.6													1	2			1	1			1	1
393	Q24JZ8	Q24JZ8_BOVIN	BOVIN	U2 small nuclear R auxiliary factor 2	36.184	7.79	2	2	0		0		53487													1	2			1	1			1	1
399	E1BAY3	E1BAY3_BOVIN	BOVIN	Uncharacterized protein	34.496	7.19	2	2	1	F1MXI4	0		54378.9													1	2			1		1		1		1
430	F1MC48	F1MC48_BOVIN	BOVIN	Uncharacterized protein	21.926	1.88	2	2	0		0		182782													1	2			1		1		1		1
436	E1BF47	E1BF47_BOVIN	BOVIN	Uncharacterized protein	15.999	1.02	2	2	0		0		267233													1	2			1				1		1
199	G3X8B1	G3X8B1_BOVIN	BOVIN	Peptidyl-prolyl cis-trans isomerase	70.449	27.44	14	3	0		0		17702.1	3	5	3		1	1	1		26.6898	50.7086	30.9683		1	3
244	G3N2X2	G3N2X2_BOVIN	BOVIN	60S ribosomal protein L36	47.779	12.38	9	2	0		0		12078.5	2	1	2		1	1	1		21.7243	12.7057	16.4524		1	3
246	Q6EWQ7	IF5A1_BOVIN	BOVIN	Eukaryotic translation initiation factor 5A-1	47.344	30.52	3	2	0		0		16832.3	1	1		1	1	1		1	10.9512	9.44112		8.09321	1	3
323	Q3SYW6	EIF3C_BOVIN	BOVIN	Eukaryotic translation initiation factor 3 subunit C	27.65	4.93	3	2	0		0		105366	1	1		1	1	1		1	8.48365	7.55599		7.76283	1	3
383	Q76I81	RS12_BOVIN	BOVIN	40S ribosomal protein S12	39.705	18.94	3	2	0		0		14514.9													1	3		1	1		1	1	1		1
389	Q08DA1	AT1A1_BOVIN	BOVIN	Sodium/potassium-transporting ATPase subunit alpha-1	37.189	4.31	3	2	1	F1MI32	0		112643													1	3		1	1		1	1	1		1
408	A4FV63	A4FV63_BOVIN	BOVIN	MGC143285 protein	32.575	9.13	3	2	0		0		30651.9													1	3		1	1	1		1	1	1
423	Q4UGE7	Q4UGE7_THEAN	THEAN	60S ribosomal protein L13	27.296	9.55	3	2	0		0		22574.6													1	3		1	1	1		1	1	1
394	Q2KI40	Q2KI40_BOVIN	BOVIN	LOC540188 protein (Fragment)	36.098	11.66	3	2	2	Q5BKY9,Q8N9E0	0		18795.2													1	3			1	1	1		1	1	1
142	G3N2V5	G3N2V5_BOVIN	BOVIN	Heat shock protein HSP 90-beta	112.33	9.6	17	6	0		0		82206.2	2	2	1	2	1	1	1	1	19.8994	20.5327	11.0108	18.9918	1	4	+
171	G3MYC1	G3MYC1_BOVIN	BOVIN	60S ribosomal protein L26	89.427	27.59	11	4	0		0		17231.2	1	1	1	1	1	1	1	1	8.10745	9.82857	7.36209	7.54338	1	4
295	Q9BGI2	PRDX4_BOVIN	BOVIN	Peroxiredoxin-4	33.953	8.39	3	2	0		0		30741.2		1		1		1		1		7.18693		10.3356	1	4			1	1	1	1	1	1	1
303	Q4UC70	Q4UC70_THEAN	THEAN	60S ribosomal protein L37a(E), putative	71.836	36.17	5	2	0		0		10346.1													1	4		1	1	1	2	1	1	1	1
38	Q71U36_ISOFORM_2	TBA1A_HUMAN	HUMAN	Tubulin alpha-1A chain [ISOFORM 2]	515.236	55.05	69	17	1	Q71U36	10	Q13748,Q13748_ISOFORM_2,F6RP72,F2Z4K0,Q32KN8,Q6PEY2,P05214,Q4UAJ5,A6NHL2_ISOFORM_2,A6NHL2	46297.3													0	0	+
46	P68366_ISOFORM_2	TBA4A_HUMAN	HUMAN	Tubulin alpha-4A chain [ISOFORM 2]	452.407	46.19	60	16	1	P68366	2	A6NHL2_ISOFORM_2,A6NHL2	48328.6													0	0
52	P04350	TBB4A_HUMAN	HUMAN	Tubulin beta-4A chain	427.143	52.03	32	14	0		0		49585.8													0	0

## Sheet: Sequest
Row	Accession	ID	Taxo	GN	Description	# AAs	MW [kDa]	calc. pI	ΣCoverage	Σ# Proteins	Σ# Unique Peptides	Peptides	PSMs	Score CD2AP	Coverage CD2AP	# Peptides CD2AP	# PSM CD2AP	Score CIN85	Coverage CIN85	# Peptides CIN85	# PSM CIN85	Score Ctr	Coverage Ctr	# Peptides Ctr	# PSM Ctr	Score RasGAP1	Coverage RasGAP1	# Peptides RasGAP1	# PSM RasGAP1	Max Pep	Cnt	confirmed Easyprot
2	A0JN39	COPB_BOVIN	BOVIN	COPB1	Coatomer subunit beta	953	107.059	5.99854	4.3	1	2	2	3	1.80521	4.3	2	3		0				0				0			2	1
3					Sequence				# PSMs	# Proteins	# Protein Groups	Protein Group Accessions	Modifications	MH+ [Da]	q-Value	PEP	A2	XCorr A2	Probability A2	B2	XCorr B2	Probability B2	C2	XCorr C2	Probability C2	D2	XCorr D2	Probability D2	# Missed Cleavages
4					SIFGEDALANVSIEKPIQQGPEAPVTGHIR				2	1	1	A0JN39	N10(Deamidated); Q18(Deamidated)	3175.7	0.003	0.1387	High	1.99346	0										0
5					VLQDLVMDILR				1	1	1	A0JN39	R11(Deamidated)	1315.75	0.041	0.4278	Medium	1.80521	0										0
6	A0JNF9	A0JNF9_BOVIN	BOVIN	STAP1	Sigl transducing adaptor family member 1	288	33.3863	8.39697	25.69	1	3	3	6		0			18.0816	25.69	3	6						0			3	1	+
7					NYTIDLEKPVTLPNLFSVIDYFVK				1	1	1	A0JNF9	N14(Deamidated)	2829.69	0	0.0004366				High	4.47673	0							0
8					IENTESGEEWKGFILTVTELSVPLHVSLLPGQVIR				3	1	1	A0JNF9	N3(Deamidated); R35(Deamidated)	3893.3	0	2.562e-06				High	4.4405	0							1
9					ITALPLYFEGFLSVK				1	1	1	A0JNF9		1697.91	0.003	0.04167				High	2.09749	0							0
10					NYTIDLEKPVTLPNLFSVIDYFVK				1	1	1	A0JNF9	N1(Deamidated); N14(Deamidated)	2830.59	0.005	0.0469				High	3.51563	0							0
11	A2VE17	A2VE17_BOVIN	BOVIN	SCIN	Scinderin	715	80.5416	5.93506	29.09	2	10	10	21	57.8346	29.09	10	21		0				0				0			10	1
12					AQLIVVEEGSEPSELTK				2	2	1	A2VE17	Q2(Deamidated)	1829.58	0	0.001174	High	5.69576	0										0
13					VSLVAEENPFSMAMLLSEECFILDHGAAK				1	2	1	A2VE17	N8(Deamidated); C20(Carbamidomethyl)	3209.67	0	0.002886	High	4.58483	0										0
14					IEKLELVPVPESAYGNFYVGDAYLVLHTTQASR				1	2	1	A2VE17	N16(Deamidated); Q30(Deamidated); R33(Deamidated)	3682.98	0	0.006316	High	4.22636	0										1
15					IEKLELVPVPESAYGNFYVGDAYLVLHTTQASR				1	2	1	A2VE17	N16(Deamidated)	3680.98	0	0.02716	High	4.1938	0										1
16					ATEVPLSWDSFNKGDCFIIDLGTEIYQWCGSSCNKYER				4	2	1	A2VE17	N12(Deamidated); C16(Carbamidomethyl); Q27(Deamidated); C29(Carbamidomethyl); C33(Carbamidomethyl); N34(Deamidated)	4549.14	0	0.01241	High	3.66032	0										2
17					AGGVASGLNHVLTNDLTAQR				1	2	1	A2VE17		1994.02	0	0.02868	High	3.41502	0										0
18					ELQGYESTDFVGYFK				2	2	1	A2VE17	Q3(Deamidated)	1784.19	0	0.0157	High	3.30786	0										0
19					LELVPVPESAYGNFYVGDAYLVLHTTQASR				5	2	1	A2VE17	N13(Deamidated); Q27(Deamidated)	3311.79	0	0.04949	High	2.87568	0										0
20					GSTQEEEKGAEYVASVLK				1	2	1	A2VE17		1924.98	0	0.01402	High	2.7695	0										1
21					DYQTSPLLESQAEDHPPR				1	2	1	A2VE17	Q3(Deamidated)	2083.83	0.002	0.1048	High	2.51792	0										0
22					TSTIQEGKEPEEFWNSLGGK				1	2	1	A2VE17	Q5(Deamidated)	2238.09	0.006	0.1782	High	3.38612	0										1
23					AGGVASGLNHVLTNDLTAQR				1	2	1	A2VE17	N9(Deamidated)	1994.97	0.019	0.2971	Medium	2.07249	0										0
24	A4FUA8	CAZA1_BOVIN	BOVIN	CAPZA1	F-actin-capping protein subunit alpha-1	286	32.9113	5.8208	29.37	2	4	4	12	13.7107	29.37	4	12		0				0				0			4	1	+
25					EGAAHAFAQYNMDQFTPVKIEGYEDQVLITEHGDLGNSR				5	2	1	A4FUA8	Q9(Deamidated); Q14(Deamidated)	4353.07	0	0.04495	High	3.84265	0										1
26					TIDGQQTIIACIESHQFQPK				2	2	1	A4FUA8	Q5(Deamidated); Q6(Deamidated); C11(Carbamidomethyl)	2316.03	0.001	0.08483	High	2.71918	0										0
27					LLLNNDNLLR				4	2	1	A4FUA8	N7(Deamidated)	1198.42	0.004	0.1491	High	2.44216	0										0
28					FTITPPTAQVVGVLK				1	2	1	A4FUA8		1570.64	0.037	0.4041	Medium	2.68557	0										0
29	A4FUD0	A4FUD0_BOVIN	BOVIN	MTHFD1	MTHFD1 protein	935	101.113	7.31299	4.17	1	2	2	4	5.09375	4.17	2	4		0				0				0			2	1	+
30					STTTIGLVQALGTHLHQNVFACVR				2	1	1	A4FUD0	N18(Deamidated); C22(Carbamidomethyl)	2624.61	0.003	0.1262	High	3.10892	0										0
31					AAAAPSSFQLLYDLK				1	1	1	A4FUD0		1594.84	0.005	0.1719	High	1.98483	0										0
32					AAAAPSSFQLLYDLK				1	1	1	A4FUD0	Q9(Deamidated)	1595.76	0.019	0.2971	Medium	1.50974	0										0
227	A5D7R3	A5D7R3_BOVIN	BOVIN	T10	T10 protein	1026	115.908	8.39697	9.65	1	5	5	16		0				0				0			45.2772	9.65	5	16	5	1
228					VLETSQEIHTVSSEAVSLLEEVITPR				2	1	1	A5D7R3	Q6(Deamidated)	2867.77	0	1.664e-05										High	5.04758	0	0
229					LGQAELVVIDEAAAIPLPLVK				4	1	1	A5D7R3	Q3(Deamidated)	2160.05	0	9.297e-06										High	4.41472	0	0
230					QQSAQSQVSTTAENK				2	1	1	A5D7R3	Q7(Deamidated)	1607.48	0	1.432e-05										High	3.76751	0	0
231					WLNDLLCLDCLNITR				5	1	1	A5D7R3	C7(Carbamidomethyl); C10(Carbamidomethyl); N12(Deamidated)	1919.64	0	1.36e-05										High	3.6631	0	0
232					WLNDLLCLDCLNITR				1	1	1	A5D7R3	C7(Carbamidomethyl); C10(Carbamidomethyl)	1919.07	0.001	0.006276										High	3.34397	0	0
233					SLLGPYLVFMASTINGYEGTGR				1	1	1	A5D7R3	N15(Deamidated)	2347.35	0.002	0.01509										High	2.95086	0	0
234					VLETSQEIHTVSSEAVSLLEEVITPR				1	1	1	A5D7R3		2866.59	0.004	0.03219										High	2.63268	0	0
243	A6H7B6	A6H7B6_BOVIN	BOVIN	DDX24	DDX24 protein	852	94.4499	9.34912	5.16	1	2	2	3		0				0				0			4.9756	5.16	2	3	2	1	+
244					ALSFLGFSAPTPIQALTLAPAIR				1	1	1	A6H7B6		2355.27	0.003	0.02708										High	2.69709	0	0
245					NLEQFAHLEDCVLLATDVAAR				2	1	1	A6H7B6	Q4(Deamidated); C11(Carbamidomethyl); R21(Deamidated)	2387.19	0.003	0.01986										High	2.27851	0	0
246	A6H7G2	DBNL_BOVIN	BOVIN	DBNL	Drebrin-like protein	423	47.6934	4.98291	6.15	1	2	2	9	10.5025	6.15	2	9		0				0				0			2	1
247					NGPALLEAYQQVVNEK				7	1	1	A6H7G2	Q11(Deamidated)	1773.99	0	0.0101	High	4.16118	0										0
248					KYEQHEVLSR				2	1	1	A6H7G2		1288.71	0.015	0.2649	Medium	2.44902	0										1
249	A6QLB7	A6QLB7_BOVIN	BOVIN	CAP1	Adenylyl cyclase-associated protein	471	51.1694	7.51807	7.86	2	2	2	2	3.71744	7.86	2	2		0				0				0			2	1
250					LGLVFDDVVGIVEIINSK				1	2	1	A6QLB7		1930.05	0.027	0.3524	Medium	2.0331	0										0
251					LSDLLAPISEQIQEVVTFR				1	2	1	A6QLB7	Q13(Deamidated)	2158.92	0.03	0.3704	Medium	1.68434	0										0
268	A7Z025	A7Z025_BOVIN	BOVIN	PRPF8	PRPF8 protein	2335	273.427	8.83643	1.5	2	2	2	3	9.35484	1.5	2	3		0				0				0			2	1
269					TDMIQALGGVEGILEHTLFK				2	2	1	A7Z025	Q5(Deamidated)	2173.29	0	0.004005	High	3.76345	0										0
270					EAVVNTQELLDLLVK				1	2	1	A7Z025		1683.99	0.001	0.08555	High	2.53635	0										0
271	A7Z089	A7Z089_BOVIN	BOVIN	NUP160	NUP160 protein	1402	157.683	5.5415	3.28	2	2	2	4	10.7984	3.28	2	4		0				0				0			2	1
272					LQFGGEAVQAEAWAWLAANQLSSVITTK				3	2	1	A7Z089	Q9(Deamidated)	2990.67	0.002	0.1025	High	4.39096	0										0
273					FVSSPQTIVELFFQEVAR				1	2	1	A7Z089	Q6(Deamidated)	2098.17	0.003	0.1412	High	3.44893	0										0
274	A8YXY5	A8YXY5_BOVIN	BOVIN	PTBP1	PTBP1 protein	446	46.9985	9.40771	8.74	6	2	2	5	8.53002	8.74	2	5		0				0				0			2	1	+
275					IIVENLFYPVTLDVLHQIFSK				1	6	1	A8YXY5	Q17(Deamidated)	2489.37	0	0.03285	High	3.28945	0										0
276					VTPQSLFILFGVYGDVQR				2	6	1	A8YXY5	R18(Deamidated)	2040.19	0	0.03689	High	2.82502	0										0
277					VTPQSLFILFGVYGDVQR				1	6	1	A8YXY5		2039.03	0	0.04393	High	1.60618	0										0
278					IIVENLFYPVTLDVLHQIFSK				1	6	1	A8YXY5	N5(Deamidated); Q17(Deamidated)	2490.39	0.001	0.08932	High	2.41555	0										0
290	E1B7Z1	E1B7Z1_BOVIN	BOVIN	ASAP1	Arf-GAP with SH3 domain, ANK repeat and PH domain-containing protein 1	1109	123.003	7.23975	18.03	2	11	11	42	63.9239	18.03	11	42		0				0				0			11	1
291					AIIEDVQRLPGNDVCCDCGSAEPTWLSTNLGILTCIECSGIHR				5	2	1	E1B7Z1	R8(Deamidated); N12(Deamidated); C15(Carbamidomethyl); C16(Carbamidomethyl); C18(Carbamidomethyl); C35(Carbamidomethyl); C38(Carbamidomethyl); R43(Deamidated)	4890.5	0	0.0002999	High	7.84998	0										1
292					AIIEDVQRLPGNDVCCDCGSAEPTWLSTNLGILTCIECSGIHR				2	2	1	E1B7Z1	Q7(Deamidated); R8(Deamidated); N12(Deamidated); C15(Carbamidomethyl); C16(Carbamidomethyl); C18(Carbamidomethyl); C35(Carbamidomethyl); C38(Carbamidomethyl); R43(Deamidated)	4891.54	0	0.01118	High	5.44072	0										1
293					TADQTSLHLVDFLVQNCGNLDK				7	2	1	E1B7Z1	Q15(Deamidated); C17(Carbamidomethyl)	2489.25	0	0.00503	High	4.59368	0										0
294					IQSLELDKLGTSELLLAK				2	2	1	E1B7Z1	Q2(Deamidated)	1971.74	0	0.001233	High	4.44	0										1
295					AIYNSGQDHVQNEENYAQVLDKFGSNFLSR				8	2	1	E1B7Z1	N12(Deamidated); N26(Deamidated)	3445.78	0	0.05068	High	2.90938	0										1
296					IQSLELDKLGTSELLLAK				1	2	1	E1B7Z1		1971.22	0	0.007188	High	2.65883	0										1
297					TADQTSLHLVDFLVQNCGNLDK				3	2	1	E1B7Z1	Q4(Deamidated); N16(Deamidated); C17(Carbamidomethyl)	2490.27	0.001	0.07154	High	3.50228	0										0
298					AIYNSGQDHVQNEENYAQVLDKFGSNFLSR				2	2	1	E1B7Z1	N26(Deamidated)	3444.66	0.001	0.09628	High	3.32199	0										1
299					TTNKFEGLSQQSSTGSAK				3	2	1	E1B7Z1	Q10(Deamidated)	1871.85	0.001	0.09345	High	3.08079	0										1
300					SKPTVDVVNQAGETALDIAKR				1	2	1	E1B7Z1	N9(Deamidated)	2213.14	0.003	0.1283	High	2.44212	0										1
301					LNELLEAIK				1	2	1	E1B7Z1		1042.64	0.003	0.1447	High	1.76514	0										0
302					TEITGAEIAEEMEKER				1	2	1	E1B7Z1		1835.87	0.004	0.1651	High	2.55972	0										1
303					GVFPVSFVHILSD				1	2	1	E1B7Z1		1416.78	0.005	0.1747	High	1.61914	0										0
304					LSLPGFSTPR				1	2	1	E1B7Z1		1074.54	0.019	0.2924	Medium	1.5016	0										0
305					AIYNSGQDHVQNEENYAQVLDKFGSNFLSR				3	2	1	E1B7Z1	N4(Deamidated); Q7(Deamidated); R30(Deamidated)	3446.82	0.023	0.3331	Medium	3.68371	0										1
306					LPGNDVCCDCGSAEPTWLSTNLGILTCIECSGIHR				1	2	1	E1B7Z1	N4(Deamidated); C7(Carbamidomethyl); C8(Carbamidomethyl); C10(Carbamidomethyl); N21(Deamidated); C27(Carbamidomethyl); C30(Carbamidomethyl)	3964.9	0.033	0.3883	Medium	3.76899	0										0
314	E1BBG2	MILK1_BOVIN	BOVIN	MICALL1	MICAL-like protein 1	853	92.0376	8.27979	10.08	1	5	5	13	19.0813	10.08	5	13		0				0				0			5	1
315					TPSSTCAACQQHVHLVQR				3	1	1	E1BBG2	C6(Carbamidomethyl); C9(Carbamidomethyl); Q10(Deamidated)	2080.6	0	0.04111	High	2.7147	0										0
316					VLMQELVTLIEQR				2	1	1	E1BBG2		1571.84	0	0.01935	High	2.11328	0										0
317					VQSDQYIPEEDIHGEIDTIER				1	1	1	E1BBG2	R21(Deamidated)	2487.21	0.004	0.1607	High	3.60164	0										0
318					SLHPWYGITPTSSPK				1	1	1	E1BBG2		1670.89	0.006	0.1802	High	1.96351	0										0
319					VLMQELVTLIEQR				5	1	1	E1BBG2	Q4(Deamidated)	1572.64	0.007	0.1913	Medium	2.45297	0										0
320					QQQLTEEAKEVEGGSPSPK				1	1	1	E1BBG2	Q3(Deamidated)	2042.97	0.026	0.3442	Medium	2.40715	0										1
321	E1BBY7	E1BBY7_BOVIN	BOVIN	HSPA4	Uncharacterized protein	840	94.4494	5.21143	5.12	1	2	2	2	5.1438	5.12	2	2		0				0				0			2	1
322					LAYDIVQLPTGLTGIK				1	1	1	E1BBY7	Q7(Deamidated)	1702.57	0	0.03012	High	2.45154	0										0
323					LMNETTAVALAYGIYKQDLPALEEKPR				1	1	1	E1BBY7	N3(Deamidated); R27(Deamidated)	3036.58	0.006	0.1784	High	2.69226	0										1
844	E1BH79	E1BH79_BOVIN	BOVIN	EFTUD1	Uncharacterized protein	1129	126.068	5.78271	4.52	1	2	2	2	5.58963	4.52	2	2		0				0				0			2	1
845					ALPLPEEVTQILEESSDLIR				1	1	1	E1BH79	Q10(Deamidated)	2253.27	0	0.04613	High	2.81258	0										0
846					LLNQADPCVQVFIQETGEHVLVTAGEVHLQR				1	1	1	E1BH79	C8(Carbamidomethyl); Q14(Deamidated); Q30(Deamidated); R31(Deamidated)	3503.94	0.042	0.4281	Medium	2.77705	0										0
847	E1BH89	E1BH89_BOVIN	BOVIN	MCM6	D helicase	738	83.0532	5.77002	8.27	2	3	3	7	12.6912	8.27	3	7		0				0				0			3	1	+
848					LFLDFLEEFQNSDGEIK				3	2	1	E1BH89	Q10(Deamidated)	2044.79	0	0.02486	High	3.67743	0										0
849					THPVHPELVSGTFLCLDCQTVIKDVEQQFK				2	2	1	E1BH89	C15(Carbamidomethyl); C18(Carbamidomethyl); Q19(Deamidated); Q28(Deamidated)	3527.7	0.001	0.09092	High	2.58103	0										1
850					LVFLACCVAPTNPR				1	2	1	E1BH89	C6(Carbamidomethyl); C7(Carbamidomethyl)	1617.75	0.002	0.1218	High	1.48912	0										0
851					LFLDFLEEFQNSDGEIK				1	2	1	E1BH89	Q10(Deamidated); N11(Deamidated)	2045.99	0.015	0.2718	Medium	3.2721	0										0
942	E1BPX9	E1BPX9_BOVIN	BOVIN	LRPPRC	Uncharacterized protein	1396	158.134	6.37939	4.58	1	2	2	2	8.81784	4.58	2	2		0				0				0			2	1
943					LANQFAVYKPVTDLFLQLVDSGKVDDAR				1	1	1	E1BPX9	R28(Deamidated)	3123.78	0	0.03981	High	5.24602	0										1
944					YCQEPPGPTEAVGYFLYNLIDSMSDSEVQAKEEHLR				1	1	1	E1BPX9	C2(Carbamidomethyl); Q3(Deamidated); N18(Deamidated); Q29(Deamidated)	4176.02	0.023	0.3318	Medium	3.57182	0										1
1117	F1MDH3	F1MDH3_BOVIN	BOVIN	TLN1	Uncharacterized protein (Fragment)	2550	270.647	6.12549	5.41	1	5	5	15	25.6157	5.41	5	15		0				0				0			5	1	+
1118					AVSSAIAQLLGEVAQGNENYAGIAAR				6	1	1	F1MDH3	Q15(Deamidated)	2574.45	0	0.01713	High	4.92534	0										0
1119					EGISQEALHTQMLTAVQEISHLIEPLASAAR				2	1	1	F1MDH3	Q17(Deamidated)	3344.82	0	0.00568	High	4.34206	0										0
1120					ECANGYLELLDHVLLTLQKPSPELK				1	1	1	F1MDH3	C2(Carbamidomethyl); N4(Deamidated); Q18(Deamidated)	2882.58	0	0.01793	High	3.96478	0										0
1121					GVGAAATAVTQALNELLQHVR				1	1	1	F1MDH3		2119.17	0	0.000661	High	3.4282	0										0
1122					GVGAAATAVTQALNELLQHVR				2	1	1	F1MDH3	N14(Deamidated)	2120.19	0	0.006878	High	2.69633	0										0
1123					GVAALTSDPAVQAIVLDTASDVLDKASSLIEEAKK				1	1	1	F1MDH3	Q12(Deamidated)	3526.98	0.005	0.1756	High	2.15508	0										2
1124					EGISQEALHTQMLTAVQEISHLIEPLASAAR				2	1	1	F1MDH3	Q5(Deamidated); Q11(Deamidated); Q17(Deamidated)	3346.9	0.007	0.1895	Medium	2.61059	0										0
1125	F1MDS3	F1MDS3_BOVIN	BOVIN	PCK2	Uncharacterized protein	640	70.6047	7.89893	9.69	1	3	3	5	9.42746	9.69	3	5		0				0				0			3	1	+
1126					QCPIIDPAWEAPEGVPIDAIIFGGR				1	1	1	F1MDS3	C2(Carbamidomethyl)	2721.21	0.001	0.09839	High	2.7063	0										0
1127					VLSGDLGQLPAK				1	1	1	F1MDS3		1197.71	0.009	0.2237	High	2.36761	0										0
1128					SYLTEQVNQDLPKEVLAELEALEGR				3	1	1	F1MDS3	N8(Deamidated); R25(Deamidated)	2846.32	0.022	0.3234	Medium	4.35355	0										1
1129	F1MFG9	F1MFG9_BOVIN	BOVIN	MYO1G	Uncharacterized protein (Fragment)	1019	116.465	8.66064	9.32	1	4	4	11	21.8699	9.32	4	11		0				0				0			4	1	+
1130					IYTYIGEVLVSVNPYQELPLYGPEAIAR				2	1	1	F1MFG9	N13(Deamidated); Q16(Deamidated)	3169.77	0.001	0.08094	High	3.3599	0										0
1131					DLVWPPPPTVLQPFQDICQALFSR				2	1	1	F1MFG9	Q15(Deamidated); C18(Carbamidomethyl)	2825.55	0.001	0.08432	High	3.21185	0										0
1132					NSMVALVENLASKEPFYVR				2	1	1	F1MFG9	N9(Deamidated)	2168.25	0.004	0.1619	High	3.50901	0										1
1133					DLVWPPPPTVLQPFQDICQALFSR				2	1	1	F1MFG9	Q12(Deamidated); Q15(Deamidated); C18(Carbamidomethyl)	2826.51	0.01	0.2294	Medium	2.8528	0										0
1134					NSMVALVENLASKEPFYVR				1	1	1	F1MFG9		2167.22	0.014	0.2582	Medium	2.00527	0										1
1135					IYTYIGEVLVSVNPYQELPLYGPEAIAR				1	1	1	F1MFG9	R28(Deamidated)	3168.75	0.021	0.3167	Medium	2.13146	0										0
1136					ILAAILHLGNIEFVELESNLEQGR				1	1	1	F1MFG9	R24(Deamidated)	2679.66	0.032	0.3832	Medium	2.47504	0										0
1153	F1MH31	F1MH31_BOVIN	BOVIN	NUP214	Uncharacterized protein (Fragment)	2074	211.469	8.104	2.41	1	3	3	6		0				0				0			16.8189	2.41	3	6	3	1	+
1154					LGELLFPSSLAGETLGSFSGLR				3	1	1	F1MH31	R22(Deamidated)	2251.84	0	1.65e-05										High	3.73	0	0
1155					FAVQDVNDVLDLEWDR				1	1	1	F1MH31		1933.95	0.001	0.00796										High	2.20437	0	0
1156					LGELLFPSSLAGETLGSFSGLR				1	1	1	F1MH31		2251.34	0.001	0.005251										High	2.14362	0	0
1157					TTLEAHPKPLPK				1	1	1	F1MH31		1331.79	0.037	0.3024										Medium	2.07753	0	0
1158	F1MHU2	F1MHU2_BOVIN	BOVIN	ARAP1	Uncharacterized protein (Fragment)	383	44.0576	6.91748	8.62	1	2	2	2	6.61717	8.62	2	2		0				0				0			2	1	+
1159					SVAAFSADPLSLLR				1	1	1	F1MHU2	R14(Deamidated)	1447.83	0.004	0.1562	High	3.20281	0										0
1160					HQSMEAMLLYLASHVGETK				1	1	1	F1MHU2	Q2(Deamidated)	2146.11	0.005	0.1662	High	3.41436	0										0
1251	F1MVN9	F1MVN9_BOVIN	BOVIN	SH3KBP1	Uncharacterized protein	629	68.4984	7.50342	36.72	1	14	16	78	96.7298	26.71	10	36		0				0				0			10	1	+
1252					ELSGESDDLGISQDDQLSK				5	1	1	F1MVN9	Q13(Deamidated)	2036.71	0	0.01533	High	5.71722	0										0
1253					VGDIIEVVGEVEEGWWEGVLNGK				16	2	2	Q96B97;F1MVN9	N21(Deamidated)	2514.32	0	2.911e-06	High	4.76939	0	High	5.65213	0							0
1254					CQVAFSYLPQNDDELELK				2	1	1	F1MVN9	C1(Carbamidomethyl); N11(Deamidated)	2169.79	0	0.04401	High	4.4135	0										0
1255					CQVAFSYLPQNDDELELK				1	1	1	F1MVN9	C1(Carbamidomethyl)	2169.19	0	0.00687	High	4.24852	0										0
1256					VIFPYEAQNDDELTIK				6	1	1	F1MVN9	N9(Deamidated)	1895.76	0	0.02933	High	4.02858	0										0
1257					SIEVENDFLPVEK				4	2	2	F1MVN9;Q96B97		1518.84	0	0.02429	High	3.84218	0	High	3.58753	0							0
1258					SNDIDLEGFDSVVSSTEK				4	2	2	Q96B97;F1MVN9	N2(Deamidated)	1942.62	0	0.0003152	High	3.48237	0	High	4.0073	0							0
1259					SNDIDLEGFDSVVSSTEK				1	1	1	F1MVN9		1941.92	0	0.001143	High	3.44105	0										0
1260					VGDIIEVVGEVEEGWWEGVLNGK				1	1	1	F1MVN9		2513.38	0	0.0008762	High	3.4121	0										0
1261					VIFPYEAQNDDELTIKEGDIVTLINK				2	1	1	F1MVN9	N9(Deamidated); N25(Deamidated)	2979.57	0	0.04821	High	3.0409	0										1
1262					APEKPMHEVSSGLLSSETILR				1	1	1	F1MVN9	N13(Deamidated)	2467.22	0	0.05219	High	2.97615	0										0
1263					MEPVASSQAAMEELR				2	1	1	F1MVN9		1648.83	0	0.00773	High	2.48954	0										0
1264					EGDIVTLINKDCIDVGWWEGELNGR				2	1	1	Q96B97	N9(Deamidated); C12(Carbamidomethyl)	2889.45	0	0.001225				High	6.2568	0							1
1265					DCIDVGWWEGELNGR				2	1	1	Q96B97	C2(Carbamidomethyl)	1805.41	0	5.089e-05				High	4.15993	0							0
1266					EGDIVTLINKDCIDVGWWEGELNGRR				6	1	1	Q96B97	C12(Carbamidomethyl); R26(Deamidated)	3045.57	0	1.914e-05				High	4.14047	0							2
1267					EGDIVTLINKDCIDVGWWEGELNGRR				1	1	1	Q96B97	C12(Carbamidomethyl)	3044.56	0	0.0002114				High	3.86871	0							2
1268					EGDIVTLINKDCIDVGWWEGELNGRR				3	1	1	Q96B97	N9(Deamidated); C12(Carbamidomethyl); R25(Deamidated)	3046.58	0	0.003699				High	3.80108	0							2
1269					SSLRETTGSESDGGDSSSTK				1	1	1	Q96B97	R4(Deamidated)	1988.91	0	0.002258				High	3.20694	0							1
1270					QLLSELDEEKKIR				4	2	2	Q96B97;F1MVN9		1600.9	0	0.000342				High	2.96538	0							2
1271					VIFPYEAQNDDELTIKEGDIVTLINK				2	1	1	F1MVN9	Q8(Deamidated)	2978.55	0.001	0.07006	High	3.2916	0										1
1272					RPERPVGPLTHTR				3	2	2	Q96B97;F1MVN9		1515.89	0.001	0.01425	High	2.78603	0	High	2.87547	0							0
1273					RPERPVGPLTHTR				1	1	1	Q96B97	R4(Deamidated)	1516.83	0.001	0.01899				High	2.60023	0							0
1274					CQVAFSYLPQNDDELELK				2	1	1	F1MVN9	C1(Carbamidomethyl); Q2(Deamidated); Q10(Deamidated)	2170.9	0.002	0.1039	High	2.48087	0										0
1275					GVGFGDIFKDKPIK				2	1	1	Q96B97		1520.87	0.002	0.02744				High	2.58379	0							1
1276					SIEVENDFLPVEK				1	2	2	F1MVN9;Q96B97	N6(Deamidated)	1519.83	0.003	0.1399	High	1.79437	0										0
1277					EGDIVTLINKDCIDVGWWEGELNGR				2	2	2	Q96B97;F1MVN9	N9(Deamidated); C12(Carbamidomethyl); N23(Deamidated)	2890.47	0.017	0.1568				Medium	3.95388	0							1
1278					MEPVASSQAAMEELR				1	1	1	F1MVN9	Q8(Deamidated); R15(Deamidated)	1650.4	0.021	0.3082	Medium	2.9065	0										0
1279	F1MWD3	F1MWD3_BOVIN	BOVIN	CCT5	Uncharacterized protein	541	59.5769	5.90967	8.69	3	2	2	2		0				0			5.95303	8.69	2	2		0			2	1	+
1280					SQDDEIGDGTTGVVVLAGALLEEAEQLLDR				1	3	1	F1MWD3	Q2(Deamidated); R30(Deamidated)	3115.69	0	0.09054							High	3.92534	0				0
1281					WVGGPEIELIAIATGGR				1	3	1	F1MWD3		1739.07	0	0.0408							High	2.02769	0				0
1537	F1MYS7	F1MYS7_BOVIN	BOVIN	EIF4B	Uncharacterized protein	610	68.7773	5.80811	9.02	2	3	3	16	33.7927	9.02	3	16		0				0				0			3	1	+
1538					SPPYTAFLGNLPYDVTEDSIKEFFR				2	2	1	F1MYS7	N10(Deamidated); R25(Deamidated)	2908.53	0	0.004953	High	4.92389	0										1
1539					LKGFGYAEFEDLDSLLSALSLNEESLGNRR				3	2	1	F1MYS7	N28(Deamidated); R29(Deamidated); R30(Deamidated)	3346.66	0	0.00794	High	3.90655	0										2
1540					GFGYAEFEDLDSLLSALSLNEESLGNRR				6	2	1	F1MYS7	N26(Deamidated)	3103.53	0	0.04132	High	3.44903	0										1
1541					SPPYTAFLGNLPYDVTEDSIKEFFR				1	2	1	F1MYS7		2906.49	0	0.01139	High	2.68003	0										1
1542					SPPYTAFLGNLPYDVTEDSIKEFFR				2	2	1	F1MYS7	N10(Deamidated)	2907.51	0.003	0.1333	High	4.24463	0										1
1543					LKGFGYAEFEDLDSLLSALSLNEESLGNRR				2	2	1	F1MYS7	N22(Deamidated)	3344.77	0.021	0.3107	Medium	3.50947	0										2
1551	F1N0F7	F1N0F7_BOVIN	BOVIN	EIF5	Uncharacterized protein	429	48.9407	5.57959	10.02	2	3	3	9	21.7745	10.02	3	9		0				0				0			3	1	+
1552					AMGPLVLTEVLFNEK				3	2	1	F1N0F7	N13(Deamidated)	1661.87	0	0.004455	High	3.28588	0										0
1553					AMGPLVLTEVLFNEK				1	2	1	F1N0F7	M2(Oxidation)	1677.1	0.009	0.2202	High	1.66066	0										0
1554					AMGPLVLTEVLFNEK				2	2	1	F1N0F7	M2(Oxidation); N13(Deamidated)	1677.7	0.011	0.236	Medium	3.28134	0										0
1555					AMGPLVLTEVLFNEK				1	2	1	F1N0F7		1661.01	0.011	0.244	Medium	1.99158	0										0
1556					VNILFDFVK				1	2	1	F1N0F7		1094.83	0.011	0.2394	Medium	1.87616	0										0
1557					FVLCPECENPETDLHVNPK				1	2	1	F1N0F7	C4(Carbamidomethyl); C7(Carbamidomethyl); N17(Deamidated)	2298.99	0.043	0.4375	Medium	2.79164	0										0
1558	F1N1V3	F1N1V3_BOVIN	BOVIN	NUP205	Uncharacterized protein	2012	227.461	6.26514	3.43	1	3	3	4		0				0				0			8.04663	3.43	3	4	3	1
1559					SGLTTVSQHDIDQLLADAISAFGESLQKK				2	1	1	F1N1V3	Q8(Deamidated); Q27(Deamidated)	3074.74	0.001	0.004767										High	2.61104	0	1
1560					CQDISAGSLQELALLTGIISK				1	1	1	F1N1V3	C1(Carbamidomethyl); Q10(Deamidated)	2218.23	0.006	0.0396										High	3.01437	0	0
1561					ENIAIIESYGAALMEVVCR				1	1	1	F1N1V3	N2(Deamidated); C18(Carbamidomethyl); R19(Deamidated)	2140.07	0.023	0.2078										Medium	2.42122	0	0
1562	F1N458	F1N458_BOVIN	BOVIN	ARHGAP17	Uncharacterized protein (Fragment)	855	91.7575	7.23975	20.58	1	10	10	57	100.727	20.58	10	57		0				0				0			10	1	+
1563					KLPLTALAQNMLEASTQLEDSLLGK				3	1	1	F1N458	Q17(Deamidated)	2685.51	0	0.01018	High	5.01557	0										1
1564					AALDCSTSHLDEFYSDPHAVAGALK				1	1	1	F1N458	C5(Carbamidomethyl)	2675.19	0	0.001916	High	4.5202	0										0
1565					LPLTALAQNMLEASTQLEDSLLGK				16	1	1	F1N458	Q16(Deamidated)	2557.41	0	0.005203	High	4.18781	0										0
1566					NSSQAAPGPSQAQAAAGSHQLSVGPAHNSAGPSPHTVR				5	1	1	F1N458	Q11(Deamidated); R38(Deamidated)	3631.67	0	0.0144	High	4.10382	0										0
1567					MTPSNIAIVLGPNLLWAK				5	1	1	F1N458	N5(Deamidated)	1938.88	0	0.01574	High	4.04678	0										0
1568					EIVDPLYGIAEVEIPNIQK				2	1	1	F1N458		2140.35	0	0.001965	High	3.80136	0										0
1569					EIVDPLYGIAEVEIPNIQK				6	1	1	F1N458	N16(Deamidated)	2140.92	0	0.0003826	High	3.59616	0										0
1570					ELPEPLMTFNLYEEWTQVASVQDQDKK				3	1	1	F1N458	N10(Deamidated); Q17(Deamidated)	3240.63	0	0.02779	High	3.5734	0										1
1571					MTPSNIAIVLGPNLLWAK				1	1	1	F1N458	M1(Oxidation)	1954.08	0	0.02938	High	3.10989	0										0
1572					TEVLSEDLLQIER				1	1	1	F1N458		1544.74	0	0.008604	High	2.65006	0										0
1573					KLPLTALAQNMLEASTQLEDSLLGK				5	1	1	F1N458	N10(Deamidated); Q17(Deamidated)	2686.47	0.001	0.07524	High	4.26633	0										1
1574					LVLDWDSVR				2	1	1	F1N458		1102.62	0.001	0.09231	High	2.25	0										0
1575					MTPSNIAIVLGPNLLWAK				2	1	1	F1N458		1937.96	0.001	0.1011	High	2.06274	0										0
1576					HKKLPLTALAQNMLEASTQLEDSLLGK				3	1	1	F1N458	Q11(Deamidated)	2950.5	0.002	0.1126	High	4.19181	0										2
1577					NSSQAAPGPSQAQAAAGSHQLSVGPAHNSAGPSPHTVR				1	1	1	F1N458	R38(Deamidated)	3630.87	0.005	0.1759	High	1.65114	0										0
1578					TEVLSEDLLQIER				1	1	1	F1N458	Q10(Deamidated); R13(Deamidated)	1546.83	0.011	0.2392	Medium	2.75331	0										0
1586	F1N5K2	F1N5K2_BOVIN	BOVIN	TTLL12	Uncharacterized protein	655	75.4446	5.21143	6.87	2	2	2	3	8.47465	6.87	2	3		0				0				0			2	1	+
1587					YHPSFFNDVFSTLFLDEPDGCPVTR				2	2	1	F1N5K2	N7(Deamidated); C21(Carbamidomethyl); R25(Deamidated)	2962.47	0.001	0.05306	High	3.84557	0										0
1588					FTFTQSEAEADVLYNFSHFK				1	2	1	F1N5K2	N15(Deamidated)	2382.15	0.021	0.3098	Medium	2.0337	0										0
1671	F1N7X3	F1N7X3_BOVIN	BOVIN	P1L4	Nucleosome assembly protein 1-like 4	386	43.9574	4.66553	8.55	2	2	2	2	4.01674	8.55	2	2		0				0				0			2	1
1672					NVDMLSELVQEYDEPILK				1	2	1	F1N7X3	Q10(Deamidated)	2136.15	0	0.0397	High	2.26773	0										0
1673					QVPNDSFFNFFSPLR				1	2	1	F1N7X3	Q1(Deamidated); N4(Deamidated)	1816.6	0.041	0.4205	Medium	1.74901	0										0
1674	F6QNC4	F6QNC4_BOVIN	BOVIN	PCCA	Uncharacterized protein	741	81.426	7.06396	76.79	1	19	67	2643		0			1111.27	70.04	53	523		0				0			53	1	+
1675					AQHFQDHESSRVPIVKPQVASWELSVK				10	2	2	A4FV90;F6QNC4	R11(Deamidated)	3103.71	0	0.01288	High	6.05585	0	High	6.00475	0	Medium	4.30495	0				1
1676					FLSDVYPDGFKGHPLTETERNQFLAVASSLFVASQLR				71	2	2	F6QNC4;A4FV90	R20(Deamidated); Q22(Deamidated)	4141.89	0	0.004039	High	5.94959	0	High	5.88071	0	High	6.14611	0	High	3.15557	0	2
1677					LHDEIHTVVVSSSGPTFSHEPQK				13	2	2	A4FV90;F6QNC4	Q22(Deamidated)	2532.27	0	0.0003323	High	5.80627	0	High	5.51821	0	High	6.29962	0	High	6.18057	0	0
1678					FSSQEAASSFGDDRLLIEK				16	3	3	Q91ZA3;A4FV90;F6QNC4	R14(Deamidated)	2100.8	0	0.001254	High	5.7761	0	High	4.77781	0	High	6.40739	0	High	5.64544	0	1
1679					FLSDVYPDGFKGHPLTETERNQFLAVASSLFVASQLR				26	2	2	A4FV90;F6QNC4	R20(Deamidated); N21(Deamidated); Q35(Deamidated)	4143.22	0	0.0107	High	5.49293	0				High	4.74605	0	Medium	2.70875	0	2
1680					HKQADIPINGWAVECR				8	2	2	A4FV90;F6QNC4	N9(Deamidated); C15(Carbamidomethyl)	1894.7	0	0.006998	High	5.46577	0	High	3.27691	0	High	4.35337	0	High	3.81166	0	1
1681					FLSDVYPDGFKGHPLTETERNQFLAVASSLFVASQLR				3	1	1	A4FV90	Q22(Deamidated)	4141.22	0	0.003661	High	5.12716	0										2
1682					NQFLAVASSLFVASQLR				676	2	2	A4FV90;F6QNC4	Q15(Deamidated)	1851.64	0	0.0005344	High	5.0944	0	High	4.59252	0	High	4.50501	0	High	4.97619	0	0
1683					AQAVHPGYGFLSENKEFAK				5	3	3	A4FV90;F6QNC4;Q91ZA3	N-Term(Acetyl); Q2(Deamidated); N14(Deamidated)	2136.9	0	0.003094	High	4.99307	0	High	4.06575	0	Medium	4.60718	0				1
1684					HIEIQVLGDKHGLWLNER				35	5	4	A4FV90;P05165-2;Q91ZA3;F6QNC4	N13(Deamidated)	2343.02	0	0.0008217	High	4.93706	0	High	5.24971	0	High	3.14721	0	High	5.44622	0	1
1685					LAAEDVIFIGPDTHAIQAMGDKIESK				21	2	2	A4FV90;F6QNC4	Q17(Deamidated)	2770.65	0	0.003267	High	4.89596	0	High	4.8165	0	High	5.44078	0	High	3.60456	0	1
1686					LNVTSTWNLASPLLSVNVDGTQR				70	3	3	A4FV90;F6QNC4;Q91ZA3	N8(Deamidated)	2486.29	0	4.995e-06	High	4.84683	0	High	4.82045	0	High	5.07943	0	High	4.98213	0	0
1687					LNVTSTWNLASPLLSVNVDGTQR				19	3	3	F6QNC4;Q91ZA3;A4FV90		2485.53	0	0.001027	High	4.82329	0	High	4.92826	0	High	4.04446	0	High	4.0506	0	0
1688					GHPLTETERNQFLAVASSLFVASQLR				6	2	2	A4FV90;F6QNC4	N-Term(Acetyl); R9(Deamidated); N10(Deamidated)	2915.55	0	0.01281	High	4.78711	0	High	3.38118	0							1
1689					FSSQEAASSFGDDR				6	3	3	A4FV90;Q91ZA3;F6QNC4		1503.99	0	6.93e-06	High	4.76078	0	High	2.95962	0	High	4.77801	0	High	4.83914	0	0
1690					LHDEIHTVVVSSSGPTFSHEPQK				6	2	2	A4FV90;F6QNC4		2531.26	0	0.0002813	High	4.73937	0	Medium	2.94921	0	High	4.13267	0	High	3.16698	0	0
1691					NQFLAVASSLFVASQLR				146	2	2	A4FV90;F6QNC4		1851.12	0	0.0009865	High	4.6784	0	High	4.60901	0	High	4.6595	0	High	4.3721	0	0
1692					VDSGIQPGSDISIYYDPMISK				8	5	4	A4FV90;F6QNC4;Q91ZA3;P05165-2		2285.16	0	0.0107	High	4.58928	0	High	4.01599	0	Medium	2.13799	0	High	3.54809	0	0
1693					FSSQEAASSFGDDRLLIEK				7	3	3	F6QNC4;Q91ZA3;A4FV90		2100.02	0	6.138e-06	High	4.57532	0	High	4.80386	0	High	4.19687	0	High	4.33132	0	1
1694					VDSGIQPGSDISIYYDPMISK				10	5	4	A4FV90;P05165-2;Q91ZA3;F6QNC4	Q6(Deamidated)	2285.84	0	0.00297	High	4.52228	0	High	2.52232	0	High	4.11019	0	High	3.91616	0	0
1695					AVNYSSAGTVEFLVDSK				105	2	2	A4FV90;F6QNC4	N3(Deamidated)	1787.91	0	0.01127	High	4.51457	0	High	3.04663	0	High	4.28989	0	High	3.93058	0	0
1696					AQAVHPGYGFLSENKEFAK				19	3	3	A4FV90;F6QNC4;Q91ZA3		2093.1	0	1.544e-06	High	4.47517	0	High	4.25917	0	Medium	3.31564	0	High	4.9358	0	1
1697					FLSDVYPDGFKGHPLTETER				19	2	2	A4FV90;F6QNC4	R20(Deamidated)	2309.19	0	0.00345	High	4.47024	0	High	2.99358	0	High	3.57532	0	High	3.48257	0	1
1698					GHPLTETERNQFLAVASSLFVASQLR				23	2	2	A4FV90;F6QNC4	Q11(Deamidated)	2872.77	0	0.002258	High	4.41931	0	High	4.73258	0	High	5.72295	0	High	3.16744	0	1
1699					GHPLTETERNQFLAVASSLFVASQLR				48	2	2	A4FV90;F6QNC4	N10(Deamidated); R26(Deamidated)	2873.46	0	0.07156	High	4.40017	0	High	4.74637	0	High	4.84801	0	High	3.92224	0	1
1700					VNTIPGFDGVVKDADEAVR				20	3	3	A4FV90;F6QNC4;Q91ZA3	N2(Deamidated)	2002.78	0	0.005977	High	4.36461	0	High	4.15932	0	High	3.88176	0	High	4.30766	0	1
1701					HIEIQVLGDKHGLWLNER				3	3	3	A4FV90;F6QNC4;Q91ZA3	Q5(Deamidated); N13(Deamidated)	2344.18	0	0.01348	High	4.32901	0	Medium	3.57387	0							1
1702					LAAEDVIFIGPDTHAIQAMGDK				4	1	1	A4FV90	Q17(Deamidated)	2313.15	0	0.01645	High	4.30053	0				High	3.16789	0	High	3.44117	0	0
1703					MADEAVCVGPAPTSK				14	5	4	F6QNC4;Q91ZA3;A4FV90;P05165-2	C7(Carbamidomethyl)	1532.84	0	0.0008578	High	4.29226	0	High	4.54356	0	High	3.73836	0	High	3.30166	0	0
1704					SYLNMIMDAVR				13	2	2	A4FV90;F6QNC4	N4(Deamidated)	1498.3	0	0.07144	High	4.25201	0	High	3.85529	0	High	3.23169	0	Medium	3.38409	0	0
1705					VYAEDPYKSFGLPSVGR				20	2	2	A4FV90;F6QNC4		1885.01	0	0.009048	High	4.24132	0	High	3.71827	0	Medium	3.69815	0	High	2.64982	0	1
1706					AQAVHPGYGFLSENK				11	5	4	A4FV90;P05165-2;Q91ZA3;F6QNC4		1617.8	0	0.01836	High	4.21114	0	High	2.66281	0	High	3.05386	0	Medium	2.80716	0	0
1707					FSSQEAASSFGDDR				3	3	3	A4FV90;F6QNC4;Q91ZA3	Q4(Deamidated)	1504.28	0	0.01172	High	4.1369	0	High	3.5668	0							0
1708					VPIVKPQVASWELSVK				20	2	2	A4FV90;F6QNC4		1780.18	0	0.008128	High	4.12721	0	High	3.32725	0	High	3.45398	0	High	2.74056	0	0
1709					AKVNTIPGFDGVVKDADEAVR				15	3	3	Q91ZA3;A4FV90;F6QNC4	R21(Deamidated)	2202.18	0	0.06416	High	4.11431	0	High	3.10527	0	High	3.16299	0	Medium	3.00228	0	2
1710					RLAAEDVIFIGPDTHAIQAMGDKIESK				8	2	2	A4FV90;F6QNC4	R1(Deamidated)	2926.53	0	0.08325	Medium	4.08437	0	High	3.01614	0	High	4.47939	0	High	2.99201	0	2
1711					AQAVHPGYGFLSENKEFAK				15	3	3	Q91ZA3;A4FV90;F6QNC4	N14(Deamidated)	2093.76	0	0.09354	High	4.07858	0	High	4.01927	0	High	4.23008	0	High	3.78208	0	1
1712					VYAEDPYKSFGLPSVGR				10	2	2	F6QNC4;A4FV90	R17(Deamidated)	1885.57	0	3.54e-05	High	4.0763	0	High	4.46499	0	High	3.51372	0	High	3.62785	0	1
1713					EAGGNMSIQFLGTVYK				17	5	4	A4FV90;F6QNC4;Q91ZA3;P05165-2	Q9(Deamidated)	1715.45	0	0.002737	High	4.06764	0	High	3.47635	0	High	3.52344	0	High	3.40194	0	0
1714					NQFLAVASSLFVASQLR				6	2	2	A4FV90;F6QNC4	N-Term(Acetyl); Q2(Deamidated)	1893.85	0	0.0004959	High	4.05123	0	High	2.73258	0	High	4.90946	0				0
1715					NQFLAVASSLFVASQLR				131	2	2	A4FV90;F6QNC4	N1(Deamidated); Q2(Deamidated)	1852.9	0	0.0006438	High	4.0105	0	High	3.21282	0	High	3.95101	0	High	3.09923	0	0
1716					AVNYSSAGTVEFLVDSKK				12	2	2	A4FV90;F6QNC4		1915.02	0	0.003531	High	3.99151	0	High	3.75462	0	High	3.96431	0	High	3.50314	0	1
1717					KNFYFLEMNTR				25	4	3	A4FV90;P05165-2;F6QNC4		1462.76	0	0.02103	High	3.87134	0	High	3.18325	0	High	3.71448	0	High	3.40957	0	1
1718					TVAIHSDVDASSVHVK				21	5	4	P05165-2;A4FV90;Q91ZA3;F6QNC4		1664.87	0	5.733e-05	High	3.85586	0	High	3.23615	0	High	4.32075	0	High	4.49115	0	0
1719					EAGGNMSIQFLGTVYK				6	5	4	P05165-2;Q91ZA3;A4FV90;F6QNC4	M6(Oxidation)	1731.01	0	0.01256	High	3.83953	0	High	3.80023	0	High	4.16011	0				0
1720					HIEIQVLGDKHGLWLNER				14	5	4	P05165-2;Q91ZA3;A4FV90;F6QNC4		2342.29	0	0.009022	High	3.82931	0	High	4.05185	0	High	4.62406	0	High	4.13186	0	1
1721					SYLNMIMDAVR				15	2	2	F6QNC4;A4FV90		1497.84	0	6.556e-06	High	3.81496	0	High	5.01365	0	High	4.52227	0	High	3.47181	0	0
1722					AVNYSSAGTVEFLVDSK				44	2	2	A4FV90;F6QNC4		1787.23	0	2.208e-06	High	3.80034	0	High	3.57661	0	High	4.29065	0	High	4.80009	0	0
1723					EAGGNMSIQFLGTVYK				7	5	4	P05165-2;Q91ZA3;A4FV90;F6QNC4	M6(Oxidation); Q9(Deamidated)	1731.46	0	0.006611	High	3.78129	0	High	3.15628	0	High	4.4524	0	High	3.45417	0	0
1724					MEDALDSYVIR				14	2	2	A4FV90;F6QNC4		1311.62	0	0.02571	High	3.77804	0	High	3.2573	0	High	3.25278	0	High	3.63885	0	0
1725					MEDALDSYVIR				1	1	1	A4FV90	M1(Oxidation); R11(Deamidated)	1328.41	0	0.01297	High	3.74971	0										0
1726					LAAEDVIFIGPDTHAIQAMGDKIESK				7	2	2	F6QNC4;A4FV90	Q17(Deamidated); M19(Oxidation)	2786.37	0	0.0001028	High	3.72599	0	High	4.2981	0	High	4.19838	0	High	2.94717	0	1
1727					VNTIPGFDGVVKDADEAVR				33	3	3	A4FV90;Q91ZA3;F6QNC4		2002.09	0	5.327e-06	High	3.72296	0	High	3.91541	0	High	4.1001	0	High	4.24803	0	1
1728					RMEDALDSYVIR				11	2	2	A4FV90;F6QNC4		1467.73	0	0.02332	High	3.69371	0	Medium	3.5691	0	High	3.64859	0	High	3.38852	0	1
1729					NQKVVEEAPSIFLDSETRR				7	2	2	A4FV90;F6QNC4		2218.17	0	0.006825	High	3.69198	0	High	2.42922	0	High	3.23138	0				2
1730					NQFLAVASSLFVASQLR				62	2	2	A4FV90;F6QNC4	N1(Deamidated); Q2(Deamidated); R17(Deamidated)	1853.9	0	0.01262	High	3.65849	0	Medium	2.23491	0	High	3.41074	0	High	3.08566	0	0
1731					HGLWLNER				16	5	4	A4FV90;F6QNC4;Q91ZA3;P05165-2		1209.58	0	0.01102	High	3.59622	0	High	3.53189	0	High	3.3512	0	High	3.02288	0	0
1732					GHPLTETERNQFLAVASSLFVASQLR				4	1	1	A4FV90	R9(Deamidated); N10(Deamidated); Q24(Deamidated)	2874.76	0	0.01785	High	3.59151	0										1
1733					AQHFQDHESSRVPIVKPQVASWELSVK				30	2	2	A4FV90;F6QNC4	R11(Deamidated); Q18(Deamidated)	3104.26	0	0.03085	High	3.5686	0	Medium	3.95527	0	High	4.21357	0	High	3.98782	0	1
1734					LSQYEEPIHLPGVR				26	2	2	A4FV90;F6QNC4	Q3(Deamidated)	1638.47	0	0.01325	High	3.5397	0	High	3.5846	0	High	3.78741	0	High	3.68073	0	0
1735					VDSGIQPGSDISIYYDPMISK				5	5	4	P05165-2;Q91ZA3;A4FV90;F6QNC4	Q6(Deamidated); M18(Oxidation)	2301.73	0	0.03357	High	3.53349	0	High	3.12877	0	Medium	2.71616	0				0
1736					QADIPINGWAVECR				27	2	2	A4FV90;F6QNC4	Q1(Deamidated); C13(Carbamidomethyl)	1629.44	0	0.00141	High	3.49725	0	High	3.48316	0	High	3.17386	0	High	3.4151	0	0
1737					LSQYEEPIHLPGVR				45	2	2	A4FV90;F6QNC4		1637.86	0	0.03047	High	3.49585	0	High	3.48039	0	High	3.84146	0	High	3.50133	0	0
1738					AQAVHPGYGFLSENKEFAKR				15	3	3	Q91ZA3;A4FV90;F6QNC4	R20(Deamidated)	2250.17	0	0.1139	High	3.49401	0	High	4.19536	0	High	5.20827	0	High	2.58026	0	2
1739					HKQADIPINGWAVECR				12	2	2	F6QNC4;A4FV90	C15(Carbamidomethyl)	1893.86	0	0.0001379	Medium	3.4912	0	High	4.86445	0	High	3.89618	0	High	3.80911	0	1
1740					VVEEAPSIFLDSETR				10	2	2	A4FV90;F6QNC4		1691.84	0	0.004295	High	3.48741	0	High	2.79855	0	High	3.48565	0	High	3.16152	0	0
1741					AVNYSSAGTVEFLVDSKK				31	2	2	A4FV90;F6QNC4	N3(Deamidated)	1915.94	0	9.307e-05	High	3.46094	0	High	3.89666	0	High	3.82151	0	High	3.92218	0	1
1742					RLAAEDVIFIGPDTHAIQAMGDKIESK				7	2	2	A4FV90;F6QNC4	R1(Deamidated); Q18(Deamidated)	2927.55	0	0.007637	High	3.41077	0	High	3.2338	0	High	3.22829	0	High	3.74849	0	2
1743					LSQYEEPIHLPGVR				4	1	1	A4FV90	N-Term(Acetyl); Q3(Deamidated)	1681.18	0	0.0622	High	3.39751	0				High	3.69675	0	High	3.61212	0	0
1744					QADIPINGWAVECR				8	2	2	A4FV90;F6QNC4	C13(Carbamidomethyl)	1629.01	0	0.01841	High	3.38427	0	High	3.01652	0	High	3.14982	0	High	3.11937	0	0
1745					AGDTVGEGDLLVELE				10	3	3	F6QNC4;Q91ZA3;A4FV90		1516.84	0	0.0001155	High	3.35403	0	High	3.51183	0	High	3.68524	0	High	3.11909	0	0
1746					FLSDVYPDGFK				12	5	4	F6QNC4;Q91ZA3;P05165-2;A4FV90		1287.65	0	0.001417	High	3.23561	0	High	3.29789	0	High	2.75588	0	High	2.55648	0	0
1747					SYLNMIMDAVR				9	2	2	A4FV90;F6QNC4	N4(Deamidated); M9(Oxidation); R13(Deamidated)	1515.33	0	0.08661	High	3.13785	0				High	3.68581	0	High	2.89996	0	0
1748					AKVNTIPGFDGVVKDADEAVR				6	3	3	Q91ZA3;A4FV90;F6QNC4		2201.22	0	0.05442	High	3.13211	0	High	3.22612	0	High	4.05556	0				2
1749					KNFYFLEMNTR				9	3	2	P05165-2;A4FV90	N2(Deamidated)	1463.52	0	0.08446	High	3.09553	0				High	3.39924	0	Medium	3.38072	0	1
1750					AQHFQDHESSR				2	2	2	A4FV90;F6QNC4	Q5(Deamidated)	1342.27	0	0.08381	Medium	3.06007	0				High	2.68763	0				0
1751					AQAVHPGYGFLSENKEFAKR				12	3	3	F6QNC4;Q91ZA3;A4FV90		2249.2	0	0.0004339	High	3.02646	0	High	4.43921	0	High	3.65309	0	High	3.32291	0	2
1752					HIEIQVLGDKHGLWLNERECSIQR				10	5	4	P05165-2;Q91ZA3;A4FV90;F6QNC4	Q5(Deamidated); N13(Deamidated); C22(Carbamidomethyl)	3117.7	0	0.01064	High	2.99029	0	High	3.86211	0	High	3.76172	0				2
1753					GVTHNIALLR				24	4	3	P05165-2;A4FV90;F6QNC4		1093.63	0	0.08569	High	2.90654	0	Medium	2.95134	0	Medium	2.57905	0	Medium	2.22747	0	0
1754					NQFLAVASSLFVASQLR				10	1	1	A4FV90	N-Term(Acetyl); Q2(Deamidated); Q15(Deamidated)	1894.94	0	0.0004485	High	2.8485	0				High	3.49362	0	High	3.87182	0	0
1755					EAGGNMSIQFLGTVYK				8	5	4	P05165-2;Q91ZA3;A4FV90;F6QNC4		1715.01	0	0.002162	Medium	2.83727	0	High	3.23894	0	High	4.37645	0	High	3.77751	0	0
1756					SYLNMIMDAVR				9	2	2	F6QNC4;A4FV90	M5(Oxidation)	1513.78	0	0.0001942	High	2.83263	0	High	3.71808	0	Medium	2.76724	0	High	3.4312	0	0
1757					FLSDVYPDGFKGHPLTETER				13	2	2	F6QNC4;A4FV90		2308.26	0	0.0006631	High	2.82287	0	High	4.10226	0	High	3.66758	0	High	2.80777	0	1
1758					SYLNMIMDAVR				10	2	2	A4FV90;F6QNC4	N4(Deamidated); M5(Oxidation)	1514.75	0	0.03415	Medium	2.74455	0	High	4.00367	0	High	2.86186	0	Medium	1.9167	0	0
1759					HIEIQVLGDKHGLWLNERECSIQR				8	5	4	P05165-2;Q91ZA3;A4FV90;F6QNC4	N18(Deamidated); C22(Carbamidomethyl)	3116.74	0	0.03017	High	2.65334	0				High	2.74688	0	High	2.91561	0	2
1760					VPIVKPQVASWELSVK				8	2	2	A4FV90;F6QNC4	Q7(Deamidated)	1780.75	0	0.01903	High	2.5739	0	High	3.02943	0	High	3.84032	0	High	2.29883	0	0
1761					QADIPINGWAVECR				3	2	2	A4FV90;F6QNC4	Q1(Deamidated); N7(Deamidated); C13(Carbamidomethyl); R14(Deamidated)	1631.4	0	0.02667	High	2.56277	0	Medium	3.12194	0	High	3.51624	0				0
1762					HIEIQVLGDK				7	5	4	P05165-2;Q91ZA3;A4FV90;F6QNC4		1151.67	0	0.04299	Medium	2.54195	0				High	3.01661	0	High	2.49399	0	0
1763					AQHFQDHESSR				5	2	2	A4FV90;F6QNC4		1341.62	0	0.04768	High	2.43537	0	High	3.35809	0	High	2.64798	0	Medium	2.56314	0	0
1764					VVEEAPSIFLDSETRR				18	2	2	A4FV90;F6QNC4		1847.99	0	0.07783	High	2.34185	0	Medium	2.45891	0	High	2.97221	0	Medium	3.38278	0	1
1765					AAEDTSSILR				7	2	2	A4FV90;F6QNC4		1062.61	0	0.02392	High	2.14257	0				High	2.09166	0	High	2.03031	0	0
1766					LLHSYMVEVDGSK				5	2	2	A4FV90;F6QNC4		1477.71	0	0.1068	Medium	2.13218	0	Medium	2.13045	0	Medium	3.20697	0	High	2.59715	0	0
1767					VPIVKPQVASWELSVK				1	1	1	A4FV90	N-Term(Acetyl); Q7(Deamidated)	1823.06	0	0.0192	High	2.04449	0										0
1768					NQFLAVASSLFVASQLR				6	2	2	F6QNC4;A4FV90	N1(Deamidated); Q2(Deamidated); Q15(Deamidated); R17(Deamidated)	1854.93	0	1.181e-06	High	1.8909	0	High	2.86791	0	High	2.82411	0	High	2.83088	0	0
1769					MEDALDSYVIR				12	2	2	F6QNC4;A4FV90	M1(Oxidation)	1327.69	0	0.003001	Medium	1.87719	0	High	3.52427	0	High	3.49966	0	High	3.38572	0	0
1770					AMGEQAVALAK				10	2	2	A4FV90;F6QNC4		1088.52	0	0.0005844	High	1.76778	0	High	2.72994	0	High	3.3913	0	High	3.42955	0	0
1771					LQVEHPITECITGLDLVQEMIR				5	1	1	F6QNC4	Q2(Deamidated); C10(Carbamidomethyl)	2595.39	0	5.156e-08				High	6.52242	0							0
1772					LQVEHPITECITGLDLVQEMIR				3	1	1	F6QNC4	Q2(Deamidated); C10(Carbamidomethyl); Q18(Deamidated); R22(Deamidated)	2597.43	0	3.561e-05				High	5.00934	0							0
1773					LQVEHPITECITGLDLVQEMIR				7	1	1	F6QNC4	N-Term(Acetyl); Q2(Deamidated); C10(Carbamidomethyl); Q18(Deamidated)	2638.41	0	0.000483				High	4.77839	0							0
1774					FLSDVYPDGFKGHPLTETERNQFLAVASSLFVASQLR				7	2	2	F6QNC4;A4FV90	R20(Deamidated); N21(Deamidated); Q22(Deamidated); Q35(Deamidated)	4144.17	0	0.003158				High	4.51065	0				High	4.10574	0	2
1775					LLHSYMVEVDGSKLNVTSTWNLASPLLSVNVDGTQR				7	2	2	A4FV90;F6QNC4	N15(Deamidated); N30(Deamidated)	3946.1	0	0.0603				Medium	3.67278	0	High	5.75479	0				1
1776					LQVEHPITECITGLDLVQEMIR				1	1	1	F6QNC4	C10(Carbamidomethyl)	2594.36	0	1.007e-06				High	3.34128	0							0
1777					AQAVHPGYGFLSENKEFAK				2	3	3	Q91ZA3;A4FV90;F6QNC4	Q2(Deamidated); N14(Deamidated)	2094.9	0	0.01683				High	3.20378	0	High	3.64813	0				1
1778					VVEEAPSIFLDSETR				4	2	2	A4FV90;F6QNC4	R15(Deamidated)	1692.63	0	0.04819				High	3.05354	0	High	3.67267	0				0
1779					LAAELNKFMLEK				2	5	4	F6QNC4;Q91ZA3;P05165-2;A4FV90	N6(Deamidated)	1407.5	0	0.005684				High	3.04668	0	Medium	1.9266	0				1
1780					GHPLTETERNQFLAVASSLFVASQLR				1	1	1	F6QNC4		2871.57	0	0.0001135				High	2.93142	0							1
1781					HGLWLNER				3	5	4	P05165-2;A4FV90;F6QNC4;Q91ZA3	R10(Deamidated)	1210.27	0	0.001206				High	2.56985	0				High	3.00322	0	0
1782					VDSGIQPGSDISIYYDPMISK				3	5	4	P05165-2;Q91ZA3;A4FV90;F6QNC4	M18(Oxidation)	2301.19	0	0.07565				High	2.27628	0	High	4.53649	0				0
1783					LNVTSTWNLASPLLSVNVDGTQR				2	2	2	Q91ZA3;A4FV90	N2(Deamidated); N17(Deamidated)	2486.91	0	0.01919							High	5.36629	0				0
1784					AQHFQDHESSRVPIVKPQVASWELSVK				2	1	1	A4FV90		3102.64	0	0.07433							High	4.81715	0				1
1785					AAEDTSSILR				1	1	1	A4FV90	R10(Deamidated)	1063.16	0	0.07901							High	3.16586	0				0
1786					AQAVHPGYGFLSENKEFAK				2	3	3	A4FV90;Q91ZA3;F6QNC4	N-Term(Acetyl); Q2(Deamidated)	2136.12	0	0.0007302							High	2.48221	0	High	3.91846	0	1
1787					MADEAVCVGPAPTSK				2	4	3	P05165-2;A4FV90;Q91ZA3	M1(Oxidation); C7(Carbamidomethyl)	1548.68	0	0.0009761							High	2.39307	0	High	2.84322	0	0
1788					LITYGSDR				2	3	2	P05165-2;A4FV90		924.466	0	0.0591							High	1.7882	0	High	2.42994	0	0
1789					LLHSYMVEVDGSKLNVTSTWNLASPLLSVNVDGTQR				3	1	1	A4FV90	N15(Deamidated); N21(Deamidated); N30(Deamidated)	3947.06	0.001	0.0874	High	5.09823	0										1
1790					AQAVHPGYGFLSENK				6	4	3	P05165-2;A4FV90;Q91ZA3	N14(Deamidated)	1618.49	0.001	0.00427	High	3.33104	0				Medium	3.37701	0	High	4.78238	0	0
1791					HIEIQVLGDK				4	5	4	P05165-2;A4FV90;F6QNC4;Q91ZA3	Q5(Deamidated)	1152.31	0.001	0.002769	Medium	2.872	0							High	1.96298	0	0
1792					KNFYFLEMNTR				4	3	2	A4FV90;P05165-2	M8(Oxidation)	1478.76	0.001	0.07013	High	2.75031	0				High	2.84718	0				1
1793					AKVNTIPGFDGVVK				4	3	3	A4FV90;F6QNC4;Q91ZA3		1444.85	0.001	0.06578	High	2.65778	0	Medium	2.48545	0				Medium	2.80309	0	1
1794					VYAEDPYK				8	5	4	P05165-2;A4FV90;Q91ZA3;F6QNC4		984.514	0.001	0.005676	High	2.37184	0	Medium	2.27289	0	High	2.3169	0	Medium	2.33093	0	0
1795					NFYFLEMNTR				1	3	2	A4FV90;P05165-2		1334.6	0.001	0.06677	High	2.05042	0										0
1796					GVTHNIALLR				4	4	3	P05165-2;A4FV90;F6QNC4	N-Term(Acetyl); N5(Deamidated)	1136.66	0.001	0.1228	High	1.9015	0				High	1.8416	0				0
1797					SFGLPSVGR				7	2	2	A4FV90;F6QNC4		919.497	0.001	0.003388	High	1.66138	0	High	1.78772	0	Medium	1.58093	0	High	1.26481	0	0
1798					GHPLTETERNQFLAVASSLFVASQLR				2	1	1	F6QNC4	R9(Deamidated); N10(Deamidated); Q11(Deamidated); R26(Deamidated)	2875.53	0.001	0.008993				High	3.24794	0							1
1799					VNTIPGFDGVVKDADEAVR				3	2	2	F6QNC4;Q91ZA3	N-Term(Acetyl); R19(Deamidated)	2045.18	0.001	0.01246				Medium	2.79367	0							1
1800					LQVEHPITECITGLDLVQEMIR				1	1	1	F6QNC4	N-Term(Acetyl); Q2(Deamidated); C10(Carbamidomethyl)	2637.51	0.001	0.00762				High	2.57989	0							0
1801					AQAVHPGYGFLSENKEFAKR				2	3	3	F6QNC4;Q91ZA3;A4FV90	Q2(Deamidated); R20(Deamidated)	2251.14	0.001	0.01203				High	2.5474	0							2
1802					FIEGDINTK				3	1	1	A4FV90		1036.51	0.001	0.008301							Medium	2.39424	0	Medium	2.30091	0	0
1803					LITYGSDRTEALK				3	4	3	P05165-2;A4FV90;F6QNC4		1466.84	0.001	0.008501							Medium	1.70127	0	High	2.09721	0	1
1804					RMEDALDSYVIR				2	1	1	A4FV90	R1(Deamidated)	1468.74	0.002	0.1028	High	3.33108	0				High	3.10238	0				1
1805					IAWDDEETRDGFR				5	5	4	P05165-2;A4FV90;F6QNC4;Q91ZA3		1609.77	0.002	0.01439	Medium	1.40191	0	High	1.36937	0				High	1.51946	0	1
1806					LQVEHPITECITGLDLVQEMIR				1	1	1	F6QNC4	N-Term(Acetyl); Q2(Deamidated); C10(Carbamidomethyl); Q18(Deamidated); R22(Deamidated)	2639.37	0.002	0.02984				High	3.31753	0							0
1807					VVEEAPSIFLDSETRR				4	2	2	F6QNC4;A4FV90	R15(Deamidated)	1848.99	0.002	0.02333				High	2.66534	0	Medium	2.53072	0				1
1808					LNVTSTWNLASPLLSVNVDGTQR				2	2	2	Q91ZA3;A4FV90	N-Term(Acetyl); N2(Deamidated); Q22(Deamidated)	2529.33	0.002	0.1279							High	3.93521	0				0
1809					QADIPINGWAVECR				1	1	1	A4FV90	N7(Deamidated); C13(Carbamidomethyl); R14(Deamidated)	1630.52	0.002	0.1455							High	3.22102	0				0
1810					GHPLTETERNQFLAVASSLFVASQLR				6	1	1	A4FV90	N-Term(Acetyl); N10(Deamidated); Q11(Deamidated); R26(Deamidated)	2916.57	0.002	0.1389							High	3.13216	0				1
1811					VNTIPGFDGVVK				2	3	3	A4FV90;Q91ZA3;F6QNC4		1245.76	0.002	0.01793							Medium	2.18359	0	High	2.30221	0	0
1812					EAGGNMSIQFLGTVYK				1	4	3	P05165-2;Q91ZA3;A4FV90	N-Term(Acetyl); M6(Oxidation)	1772.68	0.002	0.1405							High	2.02839	0				0
1813					LAAELNKFMLEK				1	4	3	P05165-2;Q91ZA3;A4FV90	N-Term(Acetyl); N6(Deamidated)	1449.4	0.002	0.1367							High	1.57877	0				1
1814					FIDNPR				3	5	4	P05165-2;Q91ZA3;A4FV90;F6QNC4		761.43	0.002	0.134							High	1.41502	0	Medium	1.34741	0	0
1815					LAAEDVIFIGPDTHAIQAMGDKIESK				1	1	1	A4FV90		2769.77	0.002	0.01413										High	3.31127	0	1
1816					VNTIPGFDGVVKDADEAVR				4	3	3	A4FV90;F6QNC4;Q91ZA3	N-Term(Acetyl); N2(Deamidated); R19(Deamidated)	2045.81	0.003	0.1372	Medium	3.38624	0	Medium	2.0012	0				High	2.29679	0	1
1817					FSSQEAASSFGDDRLLIEK				2	3	3	F6QNC4;Q91ZA3;A4FV90	Q4(Deamidated); R14(Deamidated)	2101.62	0.003	0.03959	High	2.6267	0	High	2.97322	0							1
1818					AQHFQDHESSR				2	2	2	A4FV90;F6QNC4	N-Term(Acetyl); Q2(Deamidated)	1384.44	0.003	0.1748				Medium	2.28924	0	High	2.60084	0				0
1819					VNTIPGFDGVVK				1	3	3	A4FV90;Q91ZA3;F6QNC4	N2(Deamidated)	1246.28	0.003	0.02952										High	1.72969	0	0
1820					LAAELNKFMLEK				2	5	4	P05165-2;Q91ZA3;A4FV90;F6QNC4		1406.84	0.004	0.1966	High	2.76921	0				High	2.6909	0				1
1821					NQKVVEEAPSIFLDSETRR				7	2	2	A4FV90;F6QNC4	R19(Deamidated)	2219.19	0.004	0.1917				High	3.40161	0	Medium	2.35152	0	Medium	2.01802	0	2
1822					MEDALDSYVIR				2	1	1	A4FV90	N-Term(Acetyl)	1353.78	0.004	0.194							High	1.97302	0				0
1823					GVTHNIALLR				4	4	3	P05165-2;A4FV90;F6QNC4	N5(Deamidated)	1094.25	0.005	0.03305				Medium	1.69678	0	Medium	1.41446	0	High	1.87794	0	0
1824					LAAEDVIFIGPDTHAIQAMGDKIESK				1	1	1	A4FV90	M19(Oxidation)	2785.38	0.005	0.2045							High	3.1534	0				1
1825					EVIINSR				5	4	3	P05165-2;A4FV90;F6QNC4		830.529	0.006	0.2241	Medium	1.94148	0	Medium	2.00161	0	Medium	2.06255	0				0
1826					IAWDDEETR				2	4	3	P05165-2;A4FV90;Q91ZA3		1134.46	0.006	0.04331										High	2.40527	0	0
1827					AQHFQDHESSR				1	1	1	A4FV90	N-Term(Acetyl); Q2(Deamidated); Q5(Deamidated)	1385.32	0.007	0.05238										High	2.78284	0	0
1828					GHPLTETER				2	2	2	F6QNC4;A4FV90		1039.78	0.008	0.07828	Medium	1.23052	0	High	1.85175	0							0
1829					EAGGNMSIQFLGTVYK				5	4	3	A4FV90;P05165-2;Q91ZA3	N5(Deamidated); Q9(Deamidated)	1717.11	0.011	0.2388	Medium	3.00545	0										0
1830					EAGGNMSIQFLGTVYK				1	3	3	A4FV90;F6QNC4;Q91ZA3	N5(Deamidated); M6(Oxidation); Q9(Deamidated)	1732.44	0.011	0.2413	Medium	1.71198	0										0
1831					VYAEDPYKSFGLPSVGR				1	1	1	A4FV90	N-Term(Acetyl); R17(Deamidated)	1927.95	0.011	0.08648										Medium	2.52888	0	1
1832					RAMGEQAVALAK				2	2	2	A4FV90;F6QNC4		1244.71	0.012	0.2443	Medium	3.0852	0				Medium	2.36425	0				1
1833					SYLNMIMDAVR				1	1	1	A4FV90	N4(Deamidated); N6(Deamidated); R13(Deamidated)	1500.33	0.012	0.09954										Medium	2.60909	0	0
1834					NFYFLEMNTR				2	4	3	P05165-2;A4FV90;Q91ZA3	N8(Deamidated)	1335.28	0.013	0.1031										Medium	3.0858	0	0
1835					ILIANRGEIACR				2	3	3	A4FV90;F6QNC4;Q91ZA3	C11(Carbamidomethyl)	1385.99	0.015	0.2647	Medium	2.12004	0										1
1836					FLSDVYPDGFKGHPLTETERNQFLAVASSLFVASQLR				3	1	1	A4FV90	N-Term(Acetyl); N21(Deamidated); Q22(Deamidated)	4184.18	0.016	0.2744	Medium	3.86545	0										2
1837					AKVNTIPGFDGVVK				2	2	2	A4FV90;Q91ZA3	N4(Deamidated)	1445.68	0.02	0.1768							Medium	3.76143	0	Medium	2.81172	0	1
1838					MEDALDSYVIR				1	1	1	A4FV90	R11(Deamidated)	1312.26	0.02	0.1781										Medium	1.9071	0	0
1839					NFYFLEMNTR				1	5	4	A4FV90;P05165-2;Q91ZA3;F6QNC4	M7(Oxidation)	1350.62	0.021	0.3075	Medium	2.34613	0										0
1840					LAAELNK				2	5	4	P05165-2;A4FV90;F6QNC4;Q91ZA3		758.434	0.021	0.1859	Medium	1.4625	0							Medium	1.44039	0	0
1841					TIQCLSR				2	2	2	F6QNC4;A4FV90	C4(Carbamidomethyl)	877.489	0.023	0.2084				Medium	1.66035	0							0
1842					AQAVHPGYGFLSENKEFAKR				1	1	1	A4FV90	N-Term(Acetyl); R20(Deamidated)	2292.2	0.031	0.2714										Medium	2.66634	0	2
1843					AQHFQDHESSRVPIVKPQVASWELSVK				1	1	1	A4FV90	Q2(Deamidated); Q5(Deamidated); R11(Deamidated)	3105.78	0.033	0.3864	Medium	3.32558	0										1
1844					HGLWLNERECSIQR				1	4	3	P05165-2;Q91ZA3;A4FV90	C12(Carbamidomethyl)	1983.03	0.039	0.4033							Medium	2.12842	0				1
1845					FLSDVYPDGFKGHPLTETERNQFLAVASSLFVASQLR				1	1	1	A4FV90	N-Term(Acetyl); R20(Deamidated); N21(Deamidated); Q22(Deamidated)	4185.38	0.04	0.4142	Medium	3.18936	0										2
1846	G3N016	G3N016_BOVIN	BOVIN	CRKL	Uncharacterized protein	308	33.3659	6.65381	23.05	1	5	6	13	23.6866	23.05	6	13		0				0				0			6	1	+
1847					KGEILVIVEKPEEQWWSAR				4	1	1	G3N016	R19(Deamidated)	2298.27	0	0.05009	High	4.02219	0										1
1848					TLYDFPGNDAEDLPFKKGEILVIVEKPEEQWWSAR				4	1	1	G3N016	Q30(Deamidated); R35(Deamidated)	4122.07	0	0.02778	High	3.56544	0										2
1849					TLYDFPGNDAEDLPFK				2	1	1	G3N016	N8(Deamidated)	1843.04	0	0.00737	High	3.03481	0										0
1850					DSSTCPGDYVLSVSENSR				1	1	1	G3N016	C5(Carbamidomethyl)	1972.89	0.001	0.06503	High	2.83741	0										0
1851					HGVFLVR				1	5	2	P46108-2;G3N016		827.51	0.001	0.09357	High	2.59775	0										0
1852					VGMIPVPYVEK				1	1	1	G3N016		1231.5	0.002	0.105	High	1.31602	0										0
1853	G3N2V5	G3N2V5_BOVIN	BOVIN	HSP90AB1	Heat shock protein HSP 90-beta	719	82.1543	5.021	10.15	1	1	5	8		0				0				0			22.9202	10.15	5	7	5	1	+
1854					NPDDITQEKYGEFYK				2	1	1	G3N2V5	Q7(Deamidated)	1847.86	0	0.001185										High	4.70506	0	1
1855					SLTNDWENHLAVK				1	1	1	G3N2V5	N8(Deamidated)	1527.62	0.001	0.002231										High	3.49905	0	0
1856					YHTSQSGDEMTSLSEYVSR				1	3	1	P08238		2176.93	0.002	0.1209	High	2.67887	0										0
1857					YHTSQSGDEMTSLSEYVSR				1	4	2	P08238;G3N2V5	R19(Deamidated)	2177.97	0.002	0.01533										High	3.55153	0	0
1858					SLTNDWENHLAVK				1	1	1	G3N2V5	N4(Deamidated); N8(Deamidated)	1528.75	0.017	0.149										Medium	2.06288	0	0
1859					LGIHEDSTNR				1	4	2	P08238;G3N2V5		1141.59	0.021	0.194										Medium	2.21298	0	0
1860					VILHLKEDQTEYLEKR				1	1	1	G3N2V5	Q9(Deamidated); R16(Deamidated)	2016.03	0.049	0.3822										Medium	3.53484	0	2
1861	G3N2Y5	G3N2Y5_BOVIN	BOVIN	CLASP1	Uncharacterized protein	1539	169.011	8.96826	13.13	1	12	12	45	94.8863	13.13	12	45		0				0				0			12	1	+
1862					KASVFCLVAIYSVIGEELKPHLAQLTGSK				3	1	1	G3N2Y5	C6(Carbamidomethyl); Q24(Deamidated)	3159.78	0	0.0001071	High	5.48292	0										1
1863					VLCPIVQTADYPINLAAIK				4	1	1	G3N2Y5	C3(Carbamidomethyl); Q7(Deamidated)	2099.8	0	0.01541	High	4.57443	0										0
1864					EGAGAVDEEDFIKAFDDVPVVQIYSSR				5	1	1	G3N2Y5	Q22(Deamidated)	2957.43	0	0.006291	High	4.43057	0										1
1865					VVLLGMDILSALVTR				3	1	1	G3N2Y5		1599.99	0	0.002089	High	4.33622	0										0
1866					SLLLAGAAEYDNFFQHLR				5	1	1	G3N2Y5	N12(Deamidated)	2066.19	0	0.01081	High	4.25836	0										0
1867					KASVFCLVAIYSVIGEELKPHLAQLTGSK				1	1	1	G3N2Y5	C6(Carbamidomethyl)	3158.87	0	0.006136	High	4.07875	0										1
1868					AAEEAASTLASSIHPEQCIK				2	1	1	G3N2Y5	Q17(Deamidated); C18(Carbamidomethyl)	2114.15	0	0.03389	High	3.86466	0										0
1869					CFEFLDLLLQEWQTHSLER				2	1	1	G3N2Y5	C1(Carbamidomethyl); Q10(Deamidated); Q13(Deamidated)	2466.27	0	0.03438	High	3.30335	0										0
1870					SLLLAGAAEYDNFFQHLR				2	1	1	G3N2Y5		2064.97	0	0.02218	High	3.07948	0										0
1871					DSFPFDQQFNILMR				6	1	1	G3N2Y5	Q8(Deamidated)	1758.87	0	0.01534	High	3.05897	0										0
1872					DSFPFDQQFNILMR				1	1	1	G3N2Y5		1758.11	0	0.0416	High	2.46884	0										0
1873					VLCPIVQTADYPINLAAIK				1	1	1	G3N2Y5	C3(Carbamidomethyl)	2099.35	0	0.0243	High	2.33449	0										0
1874					ASVFCLVAIYSVIGEELKPHLAQLTGSK				1	1	1	G3N2Y5	C5(Carbamidomethyl)	3030.75	0	0.01194	High	2.29755	0										0
1875					SLLLAGAAEYDNFFQHLR				2	1	1	G3N2Y5	N12(Deamidated); Q15(Deamidated)	2066.97	0	0.05226	High	2.17228	0										0
1876					DSFPFDQQFNILMR				1	1	1	G3N2Y5	Q7(Deamidated); Q8(Deamidated)	1759.42	0.005	0.1674	High	1.976	0										0
1877					FIVDQTQTPNLK				1	1	1	G3N2Y5	N10(Deamidated)	1404.94	0.007	0.1851	High	3.1015	0										0
1878					CFEFLDLLLQEWQTHSLER				1	1	1	G3N2Y5	C1(Carbamidomethyl); Q10(Deamidated)	2465.31	0.008	0.2148	High	2.55511	0										0
1879					TILLLLLETLGDKDHSIR				1	1	1	G3N2Y5	R18(Deamidated)	2051.25	0.011	0.2397	Medium	2.78474	0										1
1880					EGLLGLQNLLK				2	1	1	G3N2Y5	N8(Deamidated)	1198.38	0.031	0.3751	Medium	1.84746	0										0
1881					EGLLGLQNLLK				1	1	1	G3N2Y5		1197.59	0.049	0.4518	Medium	1.47756	0										0
1882	G3N3W9	G3N3W9_BOVIN	BOVIN		Uncharacterized protein (Fragment)	142	16.5428	10.1694	35.21	9	4	4	6		0				0				0			13.7092	35.21	4	6	4	1
1883					GLDVDSLVIEHIQVNK				3	9	1	G3N3W9		1778.97	0	0.001746										High	3.46217	0	0
1884					KSAEFLLHMLK				1	9	1	G3N3W9		1316.85	0	0.0001232										High	3.39832	0	1
1885					EQIVPKPEEEVAQK				1	9	1	G3N3W9	Q13(Deamidated)	1624.55	0.005	0.0372										High	2.59897	0	0
1886					ESELK				1	9	1	G3N3W9		975.472	0.008	0.06319										High	1.95563	0	0
1887	G3X6L9	G3X6L9_BOVIN	BOVIN	EPRS	Uncharacterized protein	1511	169.812	7.32764	4.7	1	3	3	5	14.1223	4.7	3	5		0				0				0			3	1
1888					LSSCDLFTSAVNELNHCLSLR				3	1	1	G3X6L9	C4(Carbamidomethyl); N12(Deamidated); C17(Carbamidomethyl)	2437.29	0	0.003815	High	4.51607	0										0
1889					VACVQVVVIPCGITLSEEDRDALLAK				1	1	1	G3X6L9	C3(Carbamidomethyl); C11(Carbamidomethyl); R22(Deamidated)	3041.55	0	0.03695	High	3.04134	0										1
1890					LTWFVNEGLVDGWDDPRFPTVR				1	1	1	G3X6L9	N6(Deamidated); R17(Deamidated)	2621.43	0.006	0.1824	High	3.22432	0										1
1922	G5E536	G5E536_BOVIN	BOVIN	KP6	Importin subunit alpha-7 (Fragment)	535	59.7123	4.94482	12.52	4	3	3	6	12.9477	12.52	3	6		0				0				0			3	1	+
1923					DYVLNCSILNPLLTLLTK				2	4	1	G5E536	N5(Deamidated); C6(Carbamidomethyl); N10(Deamidated)	2092.15	0	0.01116	High	4.24685	0										0
1924					DYVLNCSILNPLLTLLTK				2	4	1	G5E536	C6(Carbamidomethyl)	2090.19	0	0.0275	High	3.14856	0										0
1925					SGSGVNPYCGLIEEAYGLDKIEFLQSHENQEIYQK				1	4	1	G5E536	N6(Deamidated); C9(Carbamidomethyl); N29(Deamidated)	4017.94	0.008	0.2097	High	2.19433	0										1
1926					IVQVALNGLENILR				1	4	1	G5E536		1551.99	0.015	0.2635	Medium	1.36063	0										0
1927	G5E5N3	G5E5N3_BOVIN	BOVIN	DHX9	ATP-dependent R helicase A	1287	141.868	6.88818	3.65	2	3	3	4	7.66575	3.65	3	4		0				0				0			3	1
1928					GMTLVTPLQLLLFASK				1	2	1	G5E5N3		1731.95	0	0.0311	High	2.95771	0										0
1929					GMTLVTPLQLLLFASK				1	2	1	G5E5N3	M2(Oxidation)	1748.03	0.002	0.1184	High	1.80428	0										0
1930					KFESEILEAISQNPVVIIR				1	2	1	G5E5N3	N13(Deamidated)	2186.25	0.039	0.4105	Medium	2.90375	0										1
1931					DINTDFLLVVLR				1	2	1	G5E5N3		1417.79	0.042	0.4293	Medium	1.52986	0										0
1970	L0L373	L0L373_THEAN	THEAN		Major schizont surface protein p104	887	100.977	7.41553	10.26	1	4	4	8	19.4068	10.26	4	8		0				0				0			4	1	+
1971					DGVWVTSTYIDLEEKIEELQDHR				4	1	1	L0L373	Q20(Deamidated)	2776.35	0	0.03839	High	4.1278	0										1
1972					EGDQWAPIPEDQYLAR				1	1	1	L0L373	R16(Deamidated)	1888.57	0	0.05135	High	3.43569	0										0
1973					EGDQWAPIPEDQYLAR				1	1	1	L0L373		1888.01	0.001	0.08391	High	2.08543	0										0
1974					LKDFAEPYHPIILDISDIDYVNFYLGDATYHDPGFK				1	1	1	L0L373		4202.17	0.005	0.174	High	3.19673	0										1
1975					LDLNHSPPSYTQYFAK				1	1	1	L0L373	N4(Deamidated); Q12(Deamidated)	1883.07	0.012	0.2467	Medium	2.92964	0										0
1976	O00410-2	IPO5_HUMAN	HUMAN	IPO5	Isoform 2 of Importin-5	1037	116.906	4.95752	4.44	6	2	2	2	6.50528	4.44	2	2		0				0				0			2	1	+
1977					LVLEQVVTSIASVADTAEEK				1	6	1	O00410-2	Q5(Deamidated)	2103.15	0	0.01443	High	2.9393	0										0
1978					HFADLLPGFLQAVNDSCYQNDDSVLK				1	6	1	O00410-2	Q11(Deamidated); C17(Carbamidomethyl)	2967.57	0.011	0.2386	Medium	3.56599	0										0
1979	O15042-3	SR140_HUMAN	HUMAN	U2SURP	Isoform 3 of U2 snRNP-associated SURP motif-containing protein	620	72.4787	7.57666	4.84	7	2	2	7		0				0				0			9.09117	4.84	2	7	2	1	+
1980					LQNIFLGLVNIIEEK				6	7	1	O15042-3	Q2(Deamidated)	1743.99	0	0.0001108										High	3.7444	0	0
1981					AWEDWAIYPEPFLIK				1	7	1	O15042-3		1878.27	0.002	0.01935										High	2.43828	0	0
1982	O43426-4	SYNJ1_HUMAN	HUMAN	SYNJ1	Isoform 3 of Syptojanin-1	1295	143.164	7.32764	4.86	3	2	2	4	6.98505	4.86	2	4		0				0				0			2	1
1983					TIQNNFFDSSKQEAIDVLLLGNTLNSDLADKAR				3	3	1	O43426-4	Q3(Deamidated); N5(Deamidated); Q12(Deamidated)	3653.94	0.001	0.06764	High	3.81822	0										2
1984					LQEPLVPVAAPMPQSGPQPNLETPPQPPPR				1	3	1	O43426-4	Q2(Deamidated); M12(Oxidation)	3199.7	0.009	0.227	High	3.16684	0										0
1985	P00761	TRYP_PIG	PIG		Trypsin	231	24.3938	7.18115	7.79	1	2	2	7		0				0				0			5.20685	7.79	2	7	2	1	+
1986					VATVSLPR				6	1	1	P00761		842.479	0.006	0.04263										Medium	1.80913	0	0
1987					LSSPATLNSR				1	1	1	P00761		1045.49	0.019	0.1746										Medium	1.42032	0	0
2022	P02535-3	K1C10_MOUSE	MOUSE	Krt10	Isoform 3 of Keratin, type I cytoskeletal 10	462	49.4709	5.021	22.51	3	4	9	78		0				0				0			81.5519	22.51	9	37	9	1
2023					ALEESNYELEGK				12	4	2	P13645;P02535-3		1381.63	0	0.1081	High	3.24366	0	High	2.29483	0	High	3.04703	0	High	4.01322	0	0
2024					ALEESNYELEGK				9	4	2	P13645;P02535-3	N6(Deamidated)	1382.63	0	0.05033	Medium	2.69689	0	High	3.35111	0				High	3.19936	0	0
2025					LAADDFR				8	8	6	F1MFW9;P13645;P02533;P08779;Q04695;P02535-3		807.451	0	0.0447	High	2.35317	0	Medium	1.84254	0	High	1.89328	0	High	2.14838	0	0
2026					QSLEASLAETEGR				6	4	2	P13645;P02535-3	R13(Deamidated)	1391.27	0	0.0008565	High	2.06529	0				High	2.82579	0	High	3.52532	0	0
2027					QSLEASLAETEGR				6	4	2	P13645;P02535-3		1390.52	0	0.0001896				High	3.54599	0	High	2.23255	0	High	2.80761	0	0
2028					VTMQNLNDR				5	6	4	P13645;P02533;P08779;P02535-3		1090.41	0.001	0.007287	High	2.12651	0	High	2.72967	0				High	1.99226	0	0
2029					QSVEADINGLR				4	1	1	P13645		1201.59	0.001	0.1236	Medium	1.87992	0	Medium	2.00581	0	High	1.95702	0				0
2030					QSVEADINGLR				2	4	2	P13645;P02535-3	N8(Deamidated)	1202.23	0.001	0.008868				Medium	1.99097	0				High	2.47352	0	0
2031					YCVQLSQIQSQISALEEQLQQIR				3	3	1	P02535-3	N-Term(Acetyl); C2(Carbamidomethyl)	2804.47	0.001	0.002324										High	3.60253	0	0
2032					YCVQLSQIQSQISALEEQLQQIR				3	3	1	P02535-3	C2(Carbamidomethyl); Q18(Deamidated)	2763.39	0.001	0.00238										Medium	2.98787	0	0
2033					LENEIQTYR				2	4	2	P13645;P02535-3		1165.56	0.001	0.01019										Medium	2.97966	0	0
2034					VTMQNLNDR				2	6	4	P13645;P02533;P08779;P02535-3	M3(Oxidation); Q4(Deamidated)	1107.16	0.001	0.01319										High	2.40628	0	0
2035					QSVEADINGLRR				7	4	2	P13645;P02535-3		1357.79	0.003	0.1261	High	2.2304	0	High	1.93866	0	High	1.93674	0	Medium	2.1688	0	1
2036					VTMQNLNDR				4	6	4	P13645;P02533;P08779;P02535-3	M3(Oxidation)	1106.5	0.006	0.2279	Medium	2.66648	0				High	2.38801	0	Medium	1.85129	0	0
2037					QSLEASLAETEGR				1	1	1	P13645	Q1(Deamidated); R13(Deamidated)	1392.3	0.021	0.3136	Medium	2.78309	0										0
2038					GSLGGGYSSGGFSGGSFSR				1	3	1	P02535-3	N-Term(Acetyl)	1765.58	0.032	0.2729										Medium	1.5504	0	0
2039					QSVEADINGLRR				2	4	2	P13645;P02535-3	R11(Deamidated)	1358.79	0.037	0.4042	Medium	2.06683	0							Medium	1.91588	0	1
2040					YCVQLSQIQSQISALEEQLQQIR				1	3	1	P02535-3	C2(Carbamidomethyl); Q4(Deamidated); Q18(Deamidated)	2764.53	0.039	0.3239										Medium	3.43291	0	0
2089	P04259	K2C6B_HUMAN	HUMAN	KRT6B	Keratin, type II cytoskeletal 6B	564	60.0303	8.00146	31.56	1	5	19	121		0				0			40.6132	18.79	10	22		0			10	1	+
2090					NLDLDSIIAEVK				13	4	4	P35908;P13647;P02538;P04259	N1(Deamidated)	1330.48	0	0.004765	High	3.43963	0	High	3.4446	0	High	3.34441	0	High	3.40263	0	0
2091					NKYEDEINKR				12	5	5	P04264;P13647;P02538;Q6IFZ6;P04259		1308.65	0	0.03845	High	3.03735	0	Medium	3.07737	0	Medium	3.14059	0	High	3.21316	0	2
2092					NLDLDSIIAEVK				3	4	4	P35908;P04259;P13647;P02538		1329.8	0	0.0167	High	2.7778	0	High	2.45836	0	High	2.99457	0				0
2093					ISIGGGSCAISGGYGSR				5	2	2	P02538;P04259	C8(Carbamidomethyl)	1598.76	0	3.705e-05	High	2.55464	0				High	2.16377	0	High	3.64898	0	0
2094					YEELQITAGR				2	1	1	P04264	Q5(Deamidated)	1180.21	0	0.0006061	Medium	2.24253	0							High	3.34493	0	0
2095					FASFIDKVR				7	8	5	P35908;P04259;P13647;P02538;Q6IFZ6		1082.63	0	0.06283	High	2.22055	0	High	2.27959	0	High	1.90198	0	Medium	2.40685	0	1
2096					QNLEPLFEQYINNLR				9	2	2	P13647;P02538	Q9(Deamidated)	1891.61	0	9.421e-05	Medium	2.06584	0							High	3.63809	0	0
2097					LALDVEIATYRK				6	4	4	P35908;P13647;P02538;P04259		1391.99	0	0.000159	High	1.84879	0	High	2.46198	0	High	2.07813	0	High	3.06574	0	1
2098					YEELQITAGR				9	2	2	P04264;P04259		1179.58	0	7.046e-05				High	3.22052	0	High	3.13206	0	High	2.31401	0	0
2099					QNLEPLFEQYINNLR				14	3	3	P13647;P02538;P04259	N2(Deamidated); Q9(Deamidated)	1892.77	0	0.0006581							Medium	2.80501	0	High	3.54486	0	0
2100					NLDLDSIIAEVKAQYEEIAQR				6	2	2	P35908;P02538	Q14(Deamidated)	2419.29	0	7.022e-05										High	4.06173	0	1
2101					TLNNKFASFIDK				1	4	4	P35908;P13647;P02538;Q6IFZ6	N-Term(Acetyl); N3(Deamidated); N4(Deamidated)	1441.75	0	0.0008875										High	3.34171	0	1
2102					ADTLTDEINFLR				4	2	2	P02538;P04259		1408.01	0.001	0.06796	High	2.43945	0				Medium	2.39835	0	High	1.61821	0	0
2103					AQYEEIAQR				8	3	3	P35908;P02538;P04259		1107.91	0.001	0.008788	Medium	1.20933	0	High	1.7005	0	Medium	2.465	0	High	2.97907	0	0
2104					LALDVEIATYR				5	4	4	P35908;P13647;P02538;P04259		1263.78	0.001	0.006397				Medium	1.60327	0	Medium	1.75672	0	High	2.51532	0	0
2105					QNLEPLFEQYINNLR				1	2	2	P13647;P02538		1891.01	0.003	0.0235										High	3.02398	0	0
2106					LLEGEECR				1	6	5	P35908;P13647;P02538;Q8N1N4;P04259	C7(Carbamidomethyl)	1005.44	0.003	0.0198										High	2.48035	0	0
2107					AQYEEIAQR				3	2	2	P35908;P02538	Q2(Deamidated)	1108.59	0.005	0.1713	Medium	2.66367	0										0
2108					GSGGLGGACGGAGFGSR				2	1	1	P02538	C9(Carbamidomethyl); R17(Deamidated)	1425.26	0.006	0.03961										Medium	2.94009	0	0
2109					NKLEGLEDALQK				1	1	1	P02538		1357.77	0.011	0.08393										Medium	2.41079	0	1
2110					QEIAEINR				1	1	1	P02538		972.513	0.014	0.1158										Medium	2.07345	0	0
2111					FASFIDK				2	5	4	P35908;P13647;P02538;Q6IFZ6		827.762	0.016	0.1363										Medium	1.79786	0	0
2112					TLNNKFASFIDK				2	4	4	P35908;P13647;P02538;Q6IFZ6	N-Term(Acetyl); N3(Deamidated)	1441.03	0.018	0.1596				Medium	2.10171	0							1
2113					WTLLQEQGTK				2	2	2	P13647;P02538		1203.67	0.02	0.1814	Medium	2.60956	0							Medium	2.0047	0	0
2114					ADTLTDEINFLR				1	1	1	P02538	N9(Deamidated)	1408.44	0.026	0.3471	Medium	2.421	0										0
2115					TAAENEFVTLKK				1	2	2	P02538;P04259	N-Term(Acetyl); N5(Deamidated)	1393.68	0.029	0.3628	Medium	2.21203	0										1
2218	P04272	ANXA2_BOVIN	BOVIN	ANXA2	Annexin A2	339	38.5878	7.31299	17.4	4	4	4	11	20.0117	17.4	4	11		0				0				0			4	1
2219					SALSGHLETVILGLLK				2	4	1	P04272		1651.05	0	0.02891	High	2.23295	0										0
2220					GDLEFLNLVQCIQNKPLYFADR				3	4	1	P04272	N9(Deamidated); C13(Carbamidomethyl)	2839.53	0.001	0.09018	High	3.88802	0										0
2221					GLGTDEDSLIEIICSR				1	4	1	P04272	C14(Carbamidomethyl)	1777.55	0.001	0.08523	High	2.23699	0										0
2222					EVKGDLEFLNLVQCIQNKPLYFADR				4	4	1	P04272	N8(Deamidated); C16(Carbamidomethyl); Q18(Deamidated)	3196.58	0.007	0.2028	Medium	3.10503	0										1
2223					EVKGDLEFLNLVQCIQNKPLYFADR				1	4	1	P04272	C16(Carbamidomethyl); Q18(Deamidated)	3195.62	0.021	0.3171	Medium	3.43288	0										1
2330	P06748-2	NPM_HUMAN	HUMAN	NPM1	Isoform 2 of Nucleophosmin	265	29.4462	4.61475	13.21	7	2	2	5		0				0			13.4669	13.21	2	5		0			2	1
2331					MSVQPTVSLGGFEITPPVVLR				4	7	1	P06748-2	Q4(Deamidated)	2228.25	0	0.04096							High	4.12953	0				0
2332					MTDQEAIQDLWQWR				1	7	1	P06748-2	Q8(Deamidated)	1820.56	0.012	0.2509							Medium	3.84154	0				0
2395	P12004	PC_HUMAN	HUMAN	PC	Proliferating cell nuclear antigen	261	28.7503	4.69092	17.24	3	3	3	4		0				0							7.51445	17.24	3	4	3	1
2396					AEDDTLALVFEAPNQEK				2	3	1	P12004	N16(Deamidated)	2075.73	0	6.283e-05										High	3.29739	0	0
2397					DLSHIGDAVVISCAK				1	3	1	P12004	C13(Carbamidomethyl)	1584.83	0.042	0.3411										Medium	2.1209	0	0
2398					CAGNEDIITLR				1	3	1	P12004	C1(Carbamidomethyl); N4(Deamidated)	1262.59	0.048	0.3784										Medium	2.09616	0	0
2399	P12763	FETUA_BOVIN	BOVIN	AHSG	Alpha-2-HS-glycoprotein	359	38.3944	5.50342	18.66	1	3	3	4		0				0			14.0341	18.66	3	4		0			3	1	+
2400					AQFVPLPVSVSVEFAVAATDCIAK				2	1	1	P12763	Q2(Deamidated); C21(Carbamidomethyl)	2520.39	0	0.004725							High	4.98982	0				0
2401					VVHAVEVALATFESNGSYLQLVEISR				1	1	1	P12763	N17(Deamidated)	3017.67	0.001	0.1223							High	4.08186	0				0
2402					TPIVGQPSIPGGPVR				1	1	1	P12763		1474.88	0.039	0.4032							Medium	2.14876	0				0
2403	P12821-2	ACE_HUMAN	HUMAN	ACE	Isoform Somatic-2 of Angiotensin-converting enzyme	1145	131.576	6.13818	2.71	2	1	2	6		0				0				0			14.1078	2.71	2	6	2	1
2404					QEEAALLSQEFAEAWGQK				2	2	1	P12821-2		2034.86	0.006	0.039										Medium	2.7809	0	0
2405					QEEAALLSQEFAEAWGQK				3	2	1	P12821-2	Q1(Deamidated)	2035.95	0.012	0.09563										Medium	3.09022	0	0
2406					AALPAQELEEYNK				1	2	1	P12821-2	Q6(Deamidated)	1476.39	0.015	0.1231										Medium	1.45609	0	0
2766	P42227-2	STAT3_MOUSE	MOUSE	Stat3	Isoform Stat3B of Sigl transducer and activator of transcription 3	722	83.0733	7.12256	7.89	7	3	3	4	11.8145	7.89	3	4		0				0				0			3	1
2767					QFLAPWIESQDWAYAASK				1	7	1	P42227-2	Q10(Deamidated)	2111.81	0	0.02868	High	4.90913	0										0
2768					SIVSELAGLLSAMEYVQK				1	7	1	P42227-2	Q17(Deamidated)	1938.95	0.001	0.1004	High	2.78754	0										0
2769					SIVSELAGLLSAMEYVQK				1	7	1	P42227-2		1937.69	0.003	0.1235	High	1.98691	0										0
2770					ESHATLVFHNLLGEIDQQYSR				1	7	1	P42227-2	Q18(Deamidated)	2458.35	0.007	0.196	High	2.13093	0										0
2771	P46060	RAGP1_HUMAN	HUMAN	RasGAP1	Ran GTPase-activating protein 1	587	63.5023	4.67822	65.76	1	29	29	148		0				0				0			286.251	65.76	29	148	29	1	+
2772					DAALAVAEAMADKAELEKLDLNGNTLGEEGCEQLQEVLEGFNMAK				7	1	1	P46060	N22(Deamidated); C31(Carbamidomethyl); Q33(Deamidated); Q35(Deamidated)	4838.42	0	1.602e-05										High	7.24991	0	2
2773					DAALAVAEAMADKAELEKLDLNGNTLGEEGCEQLQEVLEGFNMAK				5	1	1	P46060	N22(Deamidated); C31(Carbamidomethyl); Q33(Deamidated); N42(Deamidated); M43(Oxidation)	4854.5	0	0.001289										High	6.25251	0	2
2774					LDLNGNTLGEEGCEQLQEVLEGFNMAK				4	1	1	P46060	C13(Carbamidomethyl); Q15(Deamidated)	3009.51	0	0.0001221										High	5.96243	0	0
2775					ALAPLLLAFVTKPNSALESCSFAR				9	1	1	P46060	N14(Deamidated); C20(Carbamidomethyl)	2577.46	0	1.354e-06										High	5.90055	0	0
2776					VIGTLEEVHMPQNGINHPGITALAQAFAVNPLLR				4	1	1	P46060	Q25(Deamidated)	3622.11	0	3.394e-06										High	5.33157	0	0
2777					LNTAEDAKDVIKEIEDFDSLEALR				3	1	1	P46060	R24(Deamidated)	2735.75	0	5.161e-05										High	5.18697	0	2
2778					LDLNGNTLGEEGCEQLQEVLEGFNMAK				2	1	1	P46060	N6(Deamidated); C13(Carbamidomethyl); Q17(Deamidated)	3010.03	0	0.001109										High	4.47952	0	0
2779					NRLENDGATALAEAFR				2	1	1	P46060		1747.85	0	0.0003117										High	4.45962	0	1
2780					ALAPLLLAFVTKPNSALESCSFAR				1	1	1	P46060	C20(Carbamidomethyl)	2576.48	0	9.086e-08										High	4.44922	0	0
2781					VIGTLEEVHMPQNGINHPGITALAQAFAVNPLLR				14	1	1	P46060	N16(Deamidated); R34(Deamidated)	3622.75	0	0.0001509										High	4.4449	0	0
2782					ILDPNTGEPAPVLSSPPPADVSTFLAFPSPEK				4	1	1	P46060	N5(Deamidated)	3291.75	0	6.872e-05										High	4.12061	0	0
2783					ALAPLLLAFVTKPNSALESCSFAR				1	1	1	P46060	N-Term(Acetyl); N14(Deamidated); C20(Carbamidomethyl)	2619.45	0	2.32e-05										High	4.01545	0	0
2784					LNTAEDAKDVIKEIEDFDSLEALR				1	1	1	P46060	N2(Deamidated); R24(Deamidated)	2736.34	0	0.001163										High	3.9511	0	2
2785					EIEDFDSLEALRLEGNTVGVEAAR				2	1	1	P46060	R12(Deamidated); R24(Deamidated)	2635.35	0	0.001347										High	3.68374	0	1
2786					SSVLIAQQTDTSDPEKVVSAFLK				5	1	1	P46060	Q8(Deamidated)	2463.93	0	0.001471										High	3.61353	0	1
2787					DAALAVAEAMADKAELEK				3	1	1	P46060		1846.01	0	0.0003753										High	3.58559	0	1
2788					ALAPLLLAFVTKPNSALESCSFAR				2	1	1	P46060	N-Term(Acetyl); N14(Deamidated); C20(Carbamidomethyl); R24(Deamidated)	2620.41	0	0.001331										High	3.54601	0	0
2789					AIANLYGPLMALNHMVQQDYFPK				11	1	1	P46060	N13(Deamidated)	2635.53	0	0.0001897										High	3.4957	0	0
2790					AFNSSSFNSNTFLTR				1	1	1	P46060		1692.59	0	0.0001171										High	3.23722	0	0
2791					QVEVINFGDCLVR				2	1	1	P46060	Q1(Deamidated); C10(Carbamidomethyl); R13(Deamidated)	1550.49	0	0.0007258										High	2.92146	0	0
2792					QVEVINFGDCLVR				1	1	1	P46060	C10(Carbamidomethyl)	1548.91	0	0.0003072										High	2.07987	0	0
2793					DVIKEIEDFDSLEALR				4	1	1	P46060		1891.99	0.001	0.003591										High	4.05271	0	1
2794					VIGTLEEVHMPQNGINHPGITALAQAFAVNPLLR				3	1	1	P46060	M10(Oxidation); N16(Deamidated); N30(Deamidated)	3638.9	0.001	0.005634										High	3.75618	0	0
2795					DVIKEIEDFDSLEALRLEGNTVGVEAAR				4	1	1	P46060	R16(Deamidated); N20(Deamidated)	3090.58	0.001	0.002334										High	3.74362	0	2
2796					VINLNDNTFTEK				2	1	1	P46060	N3(Deamidated); N7(Deamidated)	1410.08	0.001	0.009211										High	3.07978	0	0
2797					ILAAALTECHRK				3	1	1	P46060	C9(Carbamidomethyl)	1383.13	0.001	0.01099										High	2.72695	0	1
2798					VINLNDNTFTEK				1	1	1	P46060		1407.58	0.001	0.002779										High	2.61561	0	0
2799					ILAAALTECHR				2	1	1	P46060	C9(Carbamidomethyl); R11(Deamidated)	1255.49	0.001	0.01348										High	2.52287	0	0
2800					ALAPLLLAFVTKPNSALESCSFAR				1	1	1	P46060	N14(Deamidated); C20(Carbamidomethyl); R24(Deamidated)	2578.5	0.001	0.004691										High	2.41818	0	0
2801					SSVLIAQQTDTSDPEKVVSAFLK				1	1	1	P46060		2463.4	0.001	0.003328										High	2.20234	0	1
2802					VSSVFKDEATVR				4	1	1	P46060		1337.77	0.002	0.01603										High	2.34782	0	1
2803					VIGTLEEVHMPQNGINHPGITALAQAFAVNPLLR				2	1	1	P46060	Q12(Deamidated); N13(Deamidated); N16(Deamidated); Q25(Deamidated)	3624.98	0.003	0.02212										High	3.77302	0	0
2804					LKELNLSFCEIKR				2	1	1	P46060	N5(Deamidated); C9(Carbamidomethyl)	1650.74	0.003	0.02465										High	3.18368	0	2
2805					ELNLSFCEIKR				2	1	1	P46060	C7(Carbamidomethyl)	1408.77	0.003	0.02197										High	2.17117	0	1
2806					TQVAGGQLSFK				1	1	1	P46060		1135.61	0.003	0.02112										High	1.99742	0	0
2807					LNNCGMGIGGGK				2	1	1	P46060	N2(Deamidated); N3(Deamidated); C4(Carbamidomethyl)	1179.55	0.004	0.03039										High	2.31323	0	0
2808					AIANLYGPLMALNHMVQQDYFPK				3	1	1	P46060	N4(Deamidated); Q17(Deamidated)	2635.97	0.005	0.03686										High	3.35577	0	0
2809					GAVAIADAIR				2	1	1	P46060		956.307	0.006	0.04077										High	2.77257	0	0
2810					SKGAVAIADAIR				2	1	1	P46060		1171.52	0.006	0.04667										High	2.05711	0	1
2811					EIEDFDSLEALRLEGNTVGVEAAR				1	1	1	P46060	R24(Deamidated)	2634.21	0.006	0.04029										High	1.86622	0	1
2812					CHWSDMFTGR				1	1	1	P46060	C1(Carbamidomethyl)	1296.59	0.007	0.05496										High	3.38437	0	0
2813					AIANLYGPLMALNHMVQQDYFPK				4	1	1	P46060	M10(Oxidation); Q17(Deamidated)	2651.43	0.008	0.06364										High	2.5189	0	0
2814					LDLNGNTLGEEGCEQLQEVLEGFNMAK				4	1	1	P46060	C13(Carbamidomethyl); Q15(Deamidated); M25(Oxidation)	3025.47	0.009	0.06966										Medium	2.894	0	0
2815					MAVQDAVDALMQK				1	1	1	P46060		1419.37	0.009	0.06998										High	1.83417	0	0
2816					DAALAVAEAMADKAELEKLDLNGNTLGEEGCEQLQEVLEGFNMAK				3	1	1	P46060	N24(Deamidated); C31(Carbamidomethyl); N42(Deamidated)	4837.46	0.011	0.08343										Medium	5.13532	0	2
2817					VINLNDNTFTEK				1	1	1	P46060	N7(Deamidated)	1408.39	0.013	0.1067										Medium	1.44671	0	0
2818					SSAQGKPLALK				1	1	1	P46060		1099.72	0.014	0.1109										Medium	2.74253	0	0
2819					NRLENDGATALAEAFR				3	1	1	P46060	R2(Deamidated)	1748.64	0.017	0.1431										Medium	1.91508	0	1
2820					ILAAALTECHRK				1	1	1	P46060	C9(Carbamidomethyl); R11(Deamidated)	1383.75	0.02	0.1813										Medium	2.97396	0	1
2821					LAETLAK				1	1	1	P46060		745.505	0.031	0.2691										Medium	1.89319	0	0
2822					DVIKEIEDFDSLEALR				1	1	1	P46060	R16(Deamidated)	1892.63	0.038	0.3088										Medium	2.25377	0	1
2823					LNTAEDAKDVIKEIEDFDSLEALR				1	1	1	P46060		2734.77	0.049	0.3791										Medium	2.77507	0	2
2824	P46108-2	CRK_HUMAN	HUMAN	CRK	Isoform Crk-I of Adapter molecule crk	204	22.8915	5.47803	34.31	4	4	5	11	21.7054	34.31	5	11						0				0			5	1
2825					ALFDFNGNDEEDLPFK				1	4	1	P46108-2	N8(Deamidated)	1871.64	0	0.006171	High	3.5686	0										0
2826					ALFDFNGNDEEDLPFK				1	4	1	P46108-2	N6(Deamidated); N8(Deamidated)	1872.56	0	0.03204	High	2.09514	0										0
2827					ALFDFNGNDEEDLPFKKGDILR				5	4	1	P46108-2	N8(Deamidated)	2554.26	0.001	0.06649	Medium	2.88018	0										2
2828					HGVFLVR				1	5	2	P46108-2;G3N016		827.51	0.001	0.09357	High	2.59775	0										0
2829					QEAVALLQGQR				1	4	1	P46108-2		1212.63	0.004	0.1565	High	1.62431	0										0
2830					VSHYIINSSGPRPPVPPSPAQPPPGVSPSR				2	4	1	P46108-2	R12(Deamidated)	3075.7	0.018	0.2886	Medium	3.57889	0										0
2831	P47757-2	CAPZB_MOUSE	MOUSE	Capzb	Isoform 2 of F-actin-capping protein subunit beta	272	30.6094	5.99854	59.93	3	11	11	36	93.6675	59.93	11	36		0				0				0			11	1
2832					NLSDLIDLVPSLCEDLLSSVDQPLK				2	3	1	P47757-2	N1(Deamidated); C13(Carbamidomethyl); Q22(Deamidated)	2785.47	0	0.005251	High	5.54514	0										0
2833					GCWDSIHVVEVQEK				3	3	1	P47757-2	C2(Carbamidomethyl)	1685.86	0	0.0224	High	4.73256	0										0
2834					NLSDLIDLVPSLCEDLLSSVDQPLK				13	3	1	P47757-2	C13(Carbamidomethyl); Q22(Deamidated)	2784.49	0	0.01897	High	4.2104	0										0
2835					SPWSNKYDPPLEDGAMPSAR				2	3	1	P47757-2		2218.04	0	0.006975	High	3.95951	0										1
2836					QMEKDETVSDCSPHIANIGR				2	3	1	P47757-2	Q1(Deamidated); C11(Carbamidomethyl)	2288.13	0	0.023	High	3.69689	0										1
2837					KLEVEANFDQYR				4	3	1	P47757-2	R14(Deamidated)	1697.48	0	0.02102	High	3.68836	0										1
2838					QMEKDETVSDCSPHIANIGR				1	3	1	P47757-2	C11(Carbamidomethyl)	2287.09	0	0.008837	High	2.74417	0										1
2839					LTSTVMLWLQTNK				1	3	1	P47757-2		1534.81	0	0.0351	High	2.73791	0										0
2840					DYLLCDYNR				1	3	1	P47757-2	C5(Carbamidomethyl)	1231.55	0.001	0.09879	High	2.00867	0										0
2841					LVEDMENKIR				1	3	1	P47757-2		1246.71	0.002	0.1044	High	2.45921	0										1
2842					STLNEIYFGK				2	3	1	P47757-2	N4(Deamidated)	1172.3	0.003	0.1285	High	2.68569	0										0
2843					QEALKNDLVEALKR				1	3	1	P47757-2		1626.96	0.006	0.1827	High	2.59395	0										2
2844					LTSTVMLWLQTNK				2	3	1	P47757-2	Q10(Deamidated)	1535.7	0.01	0.2318	Medium	2.08933	0										0
2845					SGSGTMNLGGSLTR				1	3	1	P47757-2	R14(Deamidated)	1338.25	0.013	0.2516	Medium	2.13639	0										0
2846	P49410	EFTU_BOVIN	BOVIN	TUFM	Elongation factor Tu, mitochondrial	452	49.367	7.1958	10.62	1	2	2	2		0								0			5.6263	10.62	2	2	2	1	+
2847					LLDAVDTYIPVPTR				1	1	1	P49410	R14(Deamidated)	1573.61	0.001	0.004645										High	2.80143	0	0
2848					ELLTEFGYKGEETPIIVGSALCALEQRDPELGLK				1	1	1	P49410	C22(Carbamidomethyl); Q26(Deamidated); R27(Deamidated)	3777.94	0.031	0.2698										Medium	2.82487	0	2
2849	P49792	RBP2_HUMAN	HUMAN	RANBP2	E3 SUMO-protein ligase RanBP2	3224	357.974	6.20166	12.16	1	1	36	124		0				0				0			188.54	11.88	35	107	35	1	+
2850					TMELKPLNVSNLVWTASDYADGEAKVEQLAVR				18	2	2	F1MXS1;P49792	N8(Deamidated); Q30(Deamidated)	3734.98	0	2.741e-05	High	4.66063	0							High	4.78624	0	1
2851					FGESTTGFNFSFK				3	2	2	F1MXS1;P49792		1468.68	0	0.007574	High	3.43638	0							High	3.12911	0	0
2852					AWMWLASDFSDGDAK				2	2	2	F1MXS1;P49792		1699.4	0	5.667e-05	High	2.45527	0							High	3.20824	0	0
2853					FKLQDVADSFKK				3	2	2	F1MXS1;P49792		1425.84	0	0.001561	High	2.08519	0							High	4.11327	0	2
2854					TMELKPLNVSNLVWTASDYADGEAKVEQLAVR				12	2	2	F1MXS1;P49792	M2(Oxidation); Q30(Deamidated); R34(Deamidated)	3750.82	0	0.000337										High	4.72258	0	1
2855					ELLQSFDSALQSVK				1	1	1	P49792	Q4(Deamidated)	1565.83	0	7.041e-05										High	4.35373	0	0
2856					SSLEWNSCVVQTLK				2	2	2	F1MXS1;P49792	N6(Deamidated); C8(Carbamidomethyl)	1651.5	0	0.0001551										High	4.19432	0	0
2857					TGEEDEEEFFCNR				2	2	2	F1MXS1;P49792	C11(Carbamidomethyl)	1661.51	0	2.932e-05										High	4.15373	0	0
2858					TGEEDEEEFFCNR				2	2	2	F1MXS1;P49792	C11(Carbamidomethyl); R13(Deamidated)	1662.25	0	0.0009088										High	3.42099	0	0
2859					LSQSGHMLLNLSR				5	2	2	F1MXS1;P49792		1455.84	0	0.0001116										High	3.18926	0	0
2860					AWMWLASDFSDGDAKLEQLAAK				1	2	2	F1MXS1;P49792		2453.23	0	0.0004306										High	2.98925	0	1
2861					LLLDIPLQTPHK				3	2	2	F1MXS1;P49792		1387.91	0	0.0003772										High	1.96954	0	0
2862					FGESTTGFNFSFK				4	2	2	F1MXS1;P49792	N9(Deamidated)	1469.28	0.001	0.001934	High	2.41704	0							High	3.1166	0	0
2863					GDDYFNYNVQQTSTNPPLPEPGYFTKPPIAAHASR				4	2	2	F1MXS1;P49792	Q10(Deamidated); R35(Deamidated)	3895.05	0.001	0.00193										High	4.24609	0	0
2864					FKTPEEAALFK				2	2	2	F1MXS1;P49792		1280.76	0.001	0.01117										High	3.65312	0	1
2865					GHFYMHAGSLLLK				1	2	2	F1MXS1;P49792		1473.81	0.001	0.005936										High	3.46931	0	0
2866					SGEEDEEILFKER				4	2	2	F1MXS1;P49792		1580.72	0.001	0.00407										High	3.23386	0	1
2867					ELLQSFDSALQSVK				1	1	1	P49792	N-Term(Acetyl); Q4(Deamidated); Q11(Deamidated)	1609.02	0.001	0.001848										High	3.01624	0	0
2868					FKTPELAEEFK				3	2	2	F1MXS1;P49792		1338.86	0.001	0.004647										High	2.78469	0	1
2869					MICQQVEAIKK				3	2	2	F1MXS1;P49792	C3(Carbamidomethyl)	1347.73	0.001	0.00244										High	2.77052	0	1
2870					SGEEDEEILFK				2	2	2	F1MXS1;P49792		1295.7	0.001	0.01237										High	2.5602	0	0
2871					SSLEWNSCVVQTLK				1	2	2	F1MXS1;P49792	C8(Carbamidomethyl)	1650.49	0.001	0.002541										High	2.04519	0	0
2872					LQDVADSFKK				2	2	2	F1MXS1;P49792		1150.65	0.002	0.01522										High	2.82823	0	1
2873					TMELKPLNVSNLVWTASDYADGEAK				1	2	2	F1MXS1;P49792		2937.51	0.002	0.01474										High	2.16533	0	0
2874					TGSGLNSFYDQR				2	2	2	F1MXS1;P49792		1344.98	0.003	0.02761										High	3.20772	0	0
2875					ILKNEVNGK				1	2	2	F1MXS1;P49792		1014.6	0.003	0.0249										High	2.77269	0	1
2876					VELVTGEEDEKVLYSQR				2	2	2	F1MXS1;P49792	R17(Deamidated)	1995.09	0.003	0.02268										High	2.74017	0	1
2877					VIPDFVCQGGDITK				1	2	2	F1MXS1;P49792	C7(Carbamidomethyl); Q8(Deamidated)	1549.37	0.003	0.02216										High	2.34343	0	0
2878					TMELKPLNVSNLVWTASDYADGEAKVEQLAVR				2	1	1	F1MXS1	Q30(Deamidated)	3733.86	0.005	0.1668	High	5.4991	0										1
2879					KIESFGSPK				1	2	2	F1MXS1;P49792		992.559	0.005	0.03435										High	1.90681	0	1
2880					SGEEDEEILFKER				2	2	2	F1MXS1;P49792	R13(Deamidated)	1581.39	0.007	0.05586	Medium	1.96585	0							High	2.43135	0	1
2881					YDVGAIR				1	2	2	F1MXS1;P49792		793.471	0.007	0.04999										High	2.07963	0	0
2882					AWMWLASDFSDGDAKLEQLAAK				2	2	2	F1MXS1;P49792	Q18(Deamidated)	2454.27	0.009	0.2206	High	3.46334	0							Medium	3.22042	0	1
2883					TGSGLNSFYDQR				6	2	2	F1MXS1;P49792	R12(Deamidated)	1345.32	0.009	0.06712	Medium	3.03213	0							High	2.73657	0	0
2884					ELLQSFDSALQSVK				2	1	1	P49792	Q4(Deamidated); Q11(Deamidated)	1566.44	0.009	0.06765										High	2.31377	0	0
2885					VIPDFVCQGGDITK				1	2	2	F1MXS1;P49792	C7(Carbamidomethyl)	1548.71	0.009	0.07087										High	1.18191	0	0
2886					LKLPPTFFCYK				1	1	1	P49792	C9(Carbamidomethyl)	1413.69	0.01	0.07821										Medium	1.5179	0	1
2887					ITPDMTLQNMK				1	2	2	F1MXS1;P49792		1291.6	0.011	0.08445										Medium	1.75084	0	0
2888					CKFEEAQSILK				3	2	2	P49792;F1MXS1	C1(Carbamidomethyl)	1353.02	0.015	0.124										Medium	3.23386	0	1
2889					VLYSQR				2	2	2	F1MXS1;P49792		765.478	0.015	0.1293										Medium	1.48165	0	0
2890					KLPVPLESVK				2	2	2	F1MXS1;P49792		1109.7	0.018	0.1605										Medium	2.36569	0	1
2891					FVFGSESVK				1	2	2	F1MXS1;P49792		999.471	0.019	0.2896	Medium	1.66828	0										0
2892					FKTPELAEEFKQK				2	2	2	F1MXS1;P49792		1594.83	0.023	0.2107										Medium	3.11773	0	2
2893					TAENFR				1	2	2	F1MXS1;P49792		737.397	0.025	0.2213										Medium	1.89134	0	0
2894					GPVYGMNR				1	2	2	F1MXS1;P49792		893.445	0.029	0.2541										Medium	2.43888	0	0
2895					TFLTNDQTK				1	2	2	F1MXS1;P49792		1067.52	0.043	0.3536										Medium	1.37428	0	0
2896					LLLDIPLQTPHK				2	2	2	F1MXS1;P49792	Q8(Deamidated)	1388.54	0.047	0.3694	Medium	2.10846	0							Medium	1.50595	0	0
2897					FNSNFK				2	2	2	F1MXS1;P49792		756.47	0.048	0.3763										Medium	2.17425	0	0
2898	P50990-3	TCPQ_HUMAN	HUMAN	CCT8	Isoform 3 of T-complex protein 1 subunit theta	475	51.5533	5.23682	10.74	7	3	3	5		0								0			6.96721	10.74	3	5	3	1
2899					FAEAFEAIPR				1	7	1	P50990-3		1150.55	0.001	0.00493										High	2.58388	0	0
2900					QITSYGETCPGLEQYAIKK				1	7	1	P50990-3	Q1(Deamidated); C9(Carbamidomethyl); Q14(Deamidated)	2188.05	0.007	0.05398										High	2.13732	0	1
2901					QITSYGETCPGLEQYAIKK				1	7	1	P50990-3	C9(Carbamidomethyl)	2186.42	0.009	0.06643										High	2.24601	0	1
2902					LIAQACVSIFPDSGHFNVDNIR				2	5	1	P50990-3	Q4(Deamidated); C6(Carbamidomethyl); N17(Deamidated)	2475.21	0.027	0.2331										Medium	1.98871	0	0
2903	P53620	COPG1_BOVIN	BOVIN	COPG1	Coatomer subunit gamma-1	874	97.3233	5.45264	8.58	1	4	4	7	15.413	8.58	4	7		0				0				0			4	1	+
2904					LNFEAAWDEVGDEFQKEETFTLSTIK				1	1	1	P53620	Q15(Deamidated)	3048.57	0	0.04177	High	3.82667	0										1
2905					SIATLAITTLLK				2	1	1	P53620		1244.75	0	0.049	High	2.33815	0										0
2906					ALGYILNGLAVSIPGLER				3	1	1	P53620	N9(Deamidated)	2042.15	0.001	0.05578	High	3.18224	0										0
2907					ELAPAVSVLQLFCSSPK				1	1	1	P53620	Q10(Deamidated); C13(Carbamidomethyl)	1846.88	0.019	0.2914	Medium	2.0098	0										0
2908	P55060-4	XPO2_HUMAN	HUMAN	CSE1L	Isoform 4 of Exportin-2	915	103.813	6.11279	11.69	6	5	5	8	22.0153	11.69	5	8		0				0				0			5	1
2909					FLESVEGNQNYPLLLLTLLEK				2	6	1	P55060-4	N10(Deamidated)	2434.35	0	0.0009445	High	5.93867	0										0
2910					FLESVEGNQNYPLLLLTLLEK				1	6	1	P55060-4	N8(Deamidated); Q9(Deamidated); N10(Deamidated)	2436.27	0	0.0285	High	3.55019	0										0
2911					FFEGPVTGIFSGYVNSMLQEYAK				1	6	1	P55060-4		2584.35	0.009	0.2218	High	2.45167	0										0
2912					HGITQANELVNLTEFFVNHILPDLK				2	6	1	P55060-4	N7(Deamidated); N11(Deamidated); N18(Deamidated)	2865.63	0.023	0.3307	Medium	4.7176	0										0
2913					LVLDAFALPLTNLFK				1	6	1	P55060-4	N12(Deamidated)	1675.8	0.027	0.3516	Medium	2.64367	0										0
2914					SFSLLQEAIIPYIPTLITQLTQK				1	6	1	P55060-4	Q19(Deamidated)	2618.67	0.028	0.3577	Medium	2.71351	0										0
2982	P62082	RS7_MOUSE	MOUSE	Rps7	40S ribosomal protein S7	194	22.1133	10.0962	11.86	1	2	2	2		0				0				0			3.3759	11.86	2	2	2	1
2983					DVNFEFPEFQL				1	1	1	P62082	Q10(Deamidated)	1385.43	0.018	0.1579										Medium	3.3759	0	0
2984					AIIIFVPVPQLK				1	1	1	P62082		1337.95	0.035	0.2939										Medium	1.37231	0	0
2985	P62264	RS14_MOUSE	MOUSE	Rps14	40S ribosomal protein S14	151	16.2625	10.0522	29.8	1	3	3	5		0				0							9.97263	29.8	3	5	3	1
2986					ADRDESSPYAAMLAAQDVAQR				2	1	1	P62264	Q20(Deamidated)	2266.05	0.006	0.04505										Medium	3.1227	0	1
2987					IEDVTPIPSDSTR				1	1	1	P62264		1429.71	0.009	0.07233										High	3.26069	0	0
2988					TPGPGAQSALR				2	1	1	P62264		1054.59	0.027	0.2341										Medium	1.81203	0	0
2989	P62827	RAN_MOUSE	MOUSE	Ran	GTP-binding nuclear protein Ran	216	24.4076	7.48877	16.67	1	3	3	7		0				0				0			16.9668	16.67	3	7	3	1
2990					SNYNFEKPFLWLAR				3	1	1	P62827		1784.97	0	0.0004597										High	3.02343	0	0
2991					SNYNFEKPFLWLAR				1	1	1	P62827	N4(Deamidated)	1785.7	0.001	0.006787										High	2.68547	0	0
2992					VCENIPIVLCGNK				1	1	1	P62827	C2(Carbamidomethyl); C10(Carbamidomethyl); N12(Deamidated)	1516.83	0.005	0.03723										High	2.82944	0	0
2993					SNYNFEKPFLWLAR				1	1	1	P62827	N4(Deamidated); R14(Deamidated)	1786.99	0.014	0.1207										Medium	2.07388	0	0
2994					HLTGEFEKK				1	1	1	P62827		1088.63	0.039	0.3236										Medium	2.14181	0	1
3002	P62889	RL30_MOUSE	MOUSE	Rpl30	60S ribosomal protein L30	115	12.7757	9.62744	24.35	1	2	2	3		0								0			8.78147	24.35	2	3	2	1
3003					VCTLAIIDPGDSDIIR				2	1	1	P62889	C2(Carbamidomethyl)	1757.63	0.001	0.003685										High	3.42517	0	0
3004					LVILANNCPALR				1	1	1	P62889	C8(Carbamidomethyl)	1353.79	0.001	0.005548										High	2.55693	0	0
3010	P62913-2	RL11_HUMAN	HUMAN	RPL11	Isoform 2 of 60S ribosomal protein L11	177	20.1116	9.59814	9.6	2	2	2	2		0				0				0			4.2207	9.6	2	2	2	1	+
3011					YDGIILPGK				1	2	1	P62913-2		975.535	0.012	0.0935										Medium	2.4134	0	0
3012					IAVHCTVR				1	2	1	P62913-2	C5(Carbamidomethyl)	955.513	0.038	0.3106										Medium	1.80731	0	0
3013	P62918	RL8_MOUSE	MOUSE	Rpl8	60S ribosomal protein L8	257	28.0073	11.0337	10.51	1	2	2	3		0				0				0			8.36272	10.51	2	3	2	1
3014					ASGNYATVISHNPETK				1	1	1	P62918		1688.79	0.001	0.003251										High	3.08663	0	0
3015					AVVGVVAGGGR				1	1	1	P62918		941.53	0.001	0.007055										High	2.97474	0	0
3016					ASGNYATVISHNPETK				1	1	1	P62918	N12(Deamidated)	1689.51	0.021	0.1872										Medium	2.30135	0	0
3017	P62983	RS27A_MOUSE	MOUSE	Rps27a	Ubiquitin-40S ribosomal protein S27a	156	17.9395	9.64209	37.18	1	3	5	30		0				0			27.2501	26.92	4	8		0			4	1	+
3018					CCLTYCFNKPEDK				13	2	2	P62992;P62983	C1(Carbamidomethyl); C2(Carbamidomethyl); C6(Carbamidomethyl)	1734.85	0	0.004949	High	3.99429	0	High	3.2977	0	High	3.71438	0	High	3.18515	0	0
3019					CCLTYCFNKPEDK				6	2	2	P62992;P62983	C1(Carbamidomethyl); C2(Carbamidomethyl); C6(Carbamidomethyl); N8(Deamidated)	1735.41	0	0.000383				High	2.42586	0	High	3.56159	0	High	3.99795	0	0
3020					RECPSDECGAGVFMGSHFDR				1	1	1	P62983	R1(Deamidated); C3(Carbamidomethyl); C8(Carbamidomethyl); M14(Oxidation)	2331.03	0	0.1095							High	3.8351	0				1
3021					YYKVDENGK				8	2	2	P62992;P62983		1115.6	0.005	0.1714	Medium	1.85597	0	Medium	2.24404	0	Medium	2.46122	0	Medium	2.42111	0	1
3022					TITLEVEPSDTIENVK				1	1	1	P62992	N14(Deamidated)	1788.95	0.007	0.04917										High	2.19113	0	0
3023					ECPSDECGAGVFMGSHFDR				1	1	1	P62983	C2(Carbamidomethyl); C7(Carbamidomethyl); M13(Oxidation)	2173.95	0.025	0.3362							Medium	3.61827	0				0
3034	P63166	SUMO1_MOUSE	MOUSE	Sumo1	Small ubiquitin-related modifier 1	101	11.5497	5.51611	26.73	1	3	3	3										0			3.58771	26.73	3	3	3	1
3035					FLFEGQR				1	1	1	P63166		896.829	0.015	0.1292										Medium	1.74064	0	0
3036					VIGQDSSEIHFK				1	1	1	P63166		1359.75	0.033	0.277										Medium	1.84706	0	0
3037					LKESYCQR				1	1	1	P63166	C6(Carbamidomethyl)	1083.58	0.043	0.3513										Medium	1.9304	0	1
3054	P68040	GBLP_MOUSE	MOUSE	Gnb2l1	Guanine nucleotide-binding protein subunit beta-2-like 1	317	35.0546	7.69385	14.2	1	3	3	5	13.4798	14.2	3	5		0				0				0			3	1	+
3055					GHNGWVTQIATTPQFPDMILSASR				2	1	1	P68040	Q14(Deamidated)	2628.21	0	0.006973	High	4.90517	0										0
3056					GHNGWVTQIATTPQFPDMILSASR				1	1	1	P68040	Q8(Deamidated); R24(Deamidated)	2628.92	0.004	0.1629	High	3.76299	0										0
3057					YWLCAATGPSIK				1	1	1	P68040	C4(Carbamidomethyl)	1366.71	0.007	0.1903	High	2.57217	0										0
3058					VWQVTIGTR				1	1	1	P68040		1059.59	0.007	0.1857	High	2.23943	0										0
3210	Q00610-2	CLH1_HUMAN	HUMAN	CLTC	Isoform 2 of Clathrin heavy chain 1	1639	187.771	5.69385	4.82	5	6	6	17	22.117	4.82	6	17		0				0				0			6	1
3211					YHEQLSTQSLIELFESFK				5	5	1	Q00610-2	Q4(Deamidated)	2200.17	0	0.04691	High	3.22851	0										0
3212					NLQNLLILTAIK				1	5	1	Q00610-2		1353.86	0.003	0.1477	High	2.14458	0										0
3213					KFDVNTSAVQVLIEHIGNLDR				7	5	1	Q00610-2	R21(Deamidated)	2369.22	0.004	0.1636	Medium	3.17624	0										1
3214					FDVNTSAVQVLIEHIGNLDR				2	5	1	Q00610-2	R20(Deamidated)	2241.21	0.004	0.155	High	2.35641	0										0
3215					VGYTPDWIFLLR				1	5	1	Q00610-2	R12(Deamidated)	1480.89	0.021	0.3153	Medium	1.45934	0										0
3216					IHEGCEEPATHLAK				1	5	1	Q00610-2	C5(Carbamidomethyl)	1776.75	0.028	0.3542	Medium	2.38024	0										0
3217	Q04695	K1C17_HUMAN	HUMAN	KRT17	Keratin, type I cytoskeletal 17	432	48.076	5.021	28.01	1	2	11	29		0				0				0			36.6648	25.93	10	16	10	1	+
3218					LAADDFR				8	8	6	F1MFW9;P13645;P02533;P08779;Q04695;P02535-3		807.451	0	0.0447	High	2.35317	0	Medium	1.84254	0	High	1.89328	0	High	2.14838	0	0
3219					VLDELTLAR				8	3	3	P02533;P08779;Q04695		1029.23	0	0.08835	Medium	1.99269	0	High	2.54549	0	High	2.74268	0	High	2.94707	0	0
3220					TEELNREVATNSELVQSGK				2	2	2	P02533;Q04695	N5(Deamidated)	2105.07	0	4.576e-05										High	5.20397	0	1
3221					YCVQLSQIQGLIGSVEEQLAQLR				1	1	1	Q04695	C2(Carbamidomethyl); Q18(Deamidated)	2633.43	0	0.000835										High	4.05985	0	0
3222					CEMEQQNQEYK				1	2	2	P02533;Q04695	C1(Carbamidomethyl); M3(Oxidation); Q6(Deamidated)	1503.33	0.002	0.01469										High	1.84718	0	0
3223					LASYLDKVR				3	3	3	P13645;P02533;P08779		1064.64	0.004	0.1933	Medium	1.54121	0	Medium	2.28987	0	High	2.20103	0				1
3224					NHEEEMLR				1	2	2	P02533;Q04695		1242.53	0.006	0.03939										High	2.373	0	0
3225					LEQEIATYR				2	3	3	P02533;P08779;Q04695		1122.51	0.006	0.04509										High	2.12012	0	0
3226					TRLEQEIATYR				1	3	3	P02533;P08779;Q04695	R2(Deamidated)	1380.43	0.007	0.05107										High	1.98843	0	1
3227					LSGGLGAGSCR				1	1	1	Q04695	C10(Carbamidomethyl)	1034.51	0.012	0.08819										Medium	2.93513	0	0
3228					ILNEMRDQYEK				1	2	2	P02533;Q04695		1438.67	0.049	0.3805										Medium	2.70908	0	1
3233	Q07020-2	RL18_HUMAN	HUMAN	RPL18	Isoform 2 of 60S ribosomal protein L18	159	18.08	11.8394	25.16	4	3	3	7		0								0			16.6532	25.16	3	7	3	1
3234					ILTFDQLALDSPK				3	4	1	Q07020-2	Q6(Deamidated)	1461.49	0.001	0.004998										High	3.23385	0	0
3235					TAVVVGTITDDVR				2	4	1	Q07020-2		1345.75	0.001	0.002517										High	2.60725	0	0
3236					APGTPHSHTKPYVR				2	4	1	Q07020-2		1547.72	0.011	0.08427										Medium	2.18934	0	0
3237	Q08DA0	RABL6_BOVIN	BOVIN	RABL6	Rab-like protein 6	701	77.0496	5.26221	4.42	1	2	2	3		0				0				0			7.55378	4.42	2	3	2	1	+
3238					TALDELEAFLGGGAPSGPLR				2	1	1	Q08DA0	R20(Deamidated)	1972.07	0	0.0003878										High	2.53957	0	0
3239					FFNIPFLQLQR				1	1	1	Q08DA0		1422.83	0.027	0.2306										Medium	2.76581	0	0
3240	Q08DQ9	Q08DQ9_BOVIN	BOVIN	DLGAP5	Discs, large (Drosophila) homolog-associated protein 5	846	95.3696	8.88037	3.31	1	2	2	3		0				0				0			7.81304	3.31	2	3	2	1
3241					INFEIDCLSSER				2	1	1	Q08DQ9	N2(Deamidated); C7(Carbamidomethyl)	1483.79	0.001	0.005896										High	3.00631	0	0
3242					CLGLQDLIEINHGINK				1	1	1	Q08DQ9	C1(Carbamidomethyl)	1836.97	0.009	0.07043										High	2.49837	0	0
3316	Q0VCY3	SURF6_BOVIN	BOVIN	SURF6	Surfeit locus protein 6	353	40.6174	10.6528	10.2	1	2	2	6	18.1169	10.2	2	6		0				0				0			2	1	+
3317					VPADGLAAEPDSLFALDVLR				5	1	1	Q0VCY3	R20(Deamidated)	2070.07	0	0.04907	High	4.20196	0										0
3318					KPEVAKEEEGATSSTR				1	1	1	Q0VCY3		1718.85	0.003	0.1271	High	2.76981	0										1
3567	Q1RMR3	Q1RMR3_BOVIN	BOVIN	CTTN	Cortactin	538	60.2288	5.37646	9.29	1	2	2	2	6.76439	9.29	2	2		0				0				0			2	1
3568					ASAGHTVSITPDDGGADDWETDPDFVNDVSEKEQR				1	1	1	Q1RMR3	N27(Deamidated)	3761.62	0	0.001512	High	4.38837	0										1
3569					TVQGSGHQEHINIHK				1	1	1	Q1RMR3	Q3(Deamidated)	1686.03	0.045	0.4421	Medium	2.37602	0										0
3570	Q28009	FUS_BOVIN	BOVIN	FUS	R-binding protein FUS	513	52.2794	9.36377	14.23	4	3	3	5		0				0				0			13.7677	14.23	3	5	3	1	+
3571					HDSEQDNSDNNTIFVQGLGENVTIESVADYFK				2	4	1	Q28009	Q16(Deamidated)	3586.89	0	6.847e-08										High	5.37445	0	0
3572					APKPDGPGGGPGGSHMGGNYGDDR				1	4	1	Q28009	N19(Deamidated)	2253.87	0.001	0.003203										High	3.77916	0	0
3573					AAIDWFDGKEFSGNPIK				1	4	1	Q28009		1894.96	0.011	0.07835										Medium	2.27813	0	1
3574					AAIDWFDGKEFSGNPIK				1	4	1	Q28009	N14(Deamidated)	1896.09	0.014	0.1168										Medium	2.33597	0	1
3827	Q2TBQ5	RL7A_BOVIN	BOVIN	RPL7A	60S ribosomal protein L7a	266	30.007	10.6089	13.53	1	2	2	2		0				0				0			5.11164	13.53	2	2	2	1	+
3828					LKVPPAINQFTQALDR				1	1	1	Q2TBQ5		1811.01	0.004	0.03187										High	3.07054	0	1
3829					TCTTVAFTQVNSEDKSALAK				1	1	1	Q2TBQ5	C2(Carbamidomethyl)	2171.11	0.006	0.0435										High	2.0411	0	1
3859	Q3B7M5	LASP1_BOVIN	BOVIN	LASP1	LIM and SH3 domain protein 1	260	29.6581	7.03467	10.38	4	2	2	4	10.357	10.38	2	4		0				0				0			2	1
3860					QSFTMVADTPENLR				1	4	1	Q3B7M5	Q1(Deamidated)	1609.36	0	0.04822	High	2.22753	0										0
3861					QSFTMVADTPENLR				2	4	1	Q3B7M5		1608.69	0.001	0.05666	Medium	3.1801	0										0
3862					GFSVVADTPELQR				1	4	1	Q3B7M5		1418.81	0.004	0.1643	High	2.41755	0										0
3913	Q3SYV6	Q3SYV6_BOVIN	BOVIN	KP2	Importin subunit alpha	529	57.89	5.41455	7.94	1	2	2	5		0				0				0			7.26127	7.94	2	5	2	1
3914					NKNPAPPLEAIEQILPTLVR				4	1	1	Q3SYV6	N3(Deamidated)	2214.45	0.003	0.02843										High	2.74638	0	1
3915					QDQIQQVVNHGLVPFLVGLLSK				1	1	1	Q3SYV6		2432.43	0.013	0.1015										Medium	2.43307	0	0
3916	Q3T0B7	RS27L_BOVIN	BOVIN	RPS27L	40S ribosomal protein S27-like	84	9.45685	9.45166	25	3	2	2	2						0							4.28376	25	2	2	2	1
3917					LVQSPNSYFMDVK				1	3	1	Q3T0B7		1527.75	0.001	0.002418										High	1.69159	0	0
3918					LTEGCSFR				1	3	1	Q3T0B7	C5(Carbamidomethyl)	969.401	0.012	0.09308										Medium	2.59218	0	0
3919	Q3T0H4	Q3T0H4_BOVIN	BOVIN	ZCCHC17	Putative S1 R binding domain protein	241	27.5462	9.70068	11.62	1	2	2	2		0				0				0			2.67356	11.62	2	2	2	1
3920					VDKPSEIVDVGDKVWVK				1	1	1	Q3T0H4		1912.98	0.009	0.0655										High	1.9775	0	1
3921					SAEFEKPDTTR				1	1	1	Q3T0H4		1280.98	0.014	0.1098										Medium	2.67356	0	0
3969	Q4UDE2	Q4UDE2_THEAN	THEAN	TA14565	Genomic D chromosome 2	148	16.7572	10.2866	15.54	1	2	2	2		0				0				0			3.69824	15.54	2	2	2	1
3970					SLVSDEQMENK				1	1	1	Q4UDE2		1279.65	0.001	0.01077										High	1.76418	0	0
3971					AVVVQTNESSSK				1	1	1	Q4UDE2		1248.59	0.01	0.07582										Medium	1.93406	0	0
3978	Q4UFN5	Q4UFN5_THEAN	THEAN	TA15750	Genomic D chromosome 2	376	41.9709	5.18604	14.63	1	2	4	13		0				0				0			13.7907	14.63	4	7	4	1	+
3979					AGFAGDDAPR				7	11	3	P60710;P68033;Q4UFN5		976.52	0	0.08585	High	1.96324	0				High	1.56668	0	High	2.49044	0	0
3980					IWHHTFYNELR				4	4	2	P60710;Q4UFN5		1515.75	0.001	0.002182	High	2.62043	0							High	2.7775	0	0
3981					SYELPDGNIITVGNER				1	1	1	Q4UFN5		1777.01	0.001	0.006797										High	1.6261	0	0
3982					IAPEEHPVLLTEAPMNPK				1	1	1	Q4UFN5		1986.08	0.014	0.1093										Medium	2.88637	0	0
3983	Q4UGW0	Q4UGW0_THEAN	THEAN	TA20980	Genomic D chromosome 1 part 1	989	111.03	4.83057	8.19	1	6	6	12	22.296	8.19	6	12		0				0				0			6	1	+
3984					DVDPLHHVNVHLR				5	1	1	Q4UGW0		1550.84	0	0.0123	High	2.81031	0										0
3985					AGGETRPDTSKGAVGEGR				1	1	1	Q4UGW0		1744.83	0.001	0.07055	High	3.01949	0										1
3986					RKPFLIYDRPGK				2	1	1	Q4UGW0		1490.03	0.001	0.0529	High	2.85096	0										1
3987					DVDPLHHVNVHLR				1	1	1	Q4UGW0	N9(Deamidated)	1551.49	0.003	0.1267	High	2.97385	0										0
3988					SILEENEER				1	1	1	Q4UGW0		1118.89	0.012	0.2495	Medium	1.77811	0										0
3989					KPLAQTAPVGSEEKEDK				1	1	1	Q4UGW0	Q5(Deamidated)	1827.56	0.014	0.2579	Medium	4.12669	0										1
3990					TKPGTMETPSPK				1	1	1	Q4UGW0		1273.69	0.019	0.2899	Medium	2.57716	0										0
3991	Q56JZ1	RL13_BOVIN	BOVIN	RPL13	60S ribosomal protein L13	211	24.2765	11.5903	9.48	3	2	2	6		0				0				0			6.74775	9.48	2	6	2	1	+
3992					CTESLQANVQR				4	3	1	Q56JZ1	C1(Carbamidomethyl); N8(Deamidated)	1306.22	0.001	0.005305										High	2.94741	0	0
3993					TIGISVDPR				1	3	1	Q56JZ1		957.532	0.012	0.09928										Medium	1.8484	0	0
3994					CTESLQANVQR				1	3	1	Q56JZ1	C1(Carbamidomethyl)	1305.53	0.015	0.1296										Medium	1.95194	0	0
4085	Q58DW3	RL29_BOVIN	BOVIN	RPL29	60S ribosomal protein L29	152	16.7614	11.8101	13.16	1	2	2	3	1.98336	13.16	2	3		0				0				0			2	1	+
4086					YESLKGVDPK				2	1	1	Q58DW3		1135.63	0.007	0.1911	High	1.883	0										1
4087					GAQAPTKAPE				1	1	1	Q58DW3		969.502	0.025	0.3407	Medium	1.98336	0										1
4088	Q59A31	Q59A31_BOVIN	BOVIN	gart	Glycimide ribonucleotide synthetase, isoform 2	433	46.2648	5.99854	12.47	2	2	2	3	9.97406	12.47	2	3		0				0				0			2	1
4089					GVEITGFPEAQALGLEVFQAGTALKDGK				1	2	1	Q59A31	Q19(Deamidated)	2847.83	0	0.006971	High	4.10093	0										1
4090					GVEITGFPEAQALGLEVFQAGTALKDGK				1	2	1	Q59A31	Q11(Deamidated); Q19(Deamidated)	2848.53	0.018	0.2871	Medium	2.83073	0										1
4091					IEFVVVGPEAPLAAGIVGNLNSVGVR				1	2	1	Q59A31	N19(Deamidated); N21(Deamidated)	2579.37	0.019	0.2926	Medium	3.04241	0										0
4092	Q59HJ6	LONM_BOVIN	BOVIN	LONP1	Lon protease homolog, mitochondrial	961	106.604	6.65381	3.75	1	2	2	3	1.87137	3.75	2	3		0				0				0			2	1
4093					DGPSAGCTIVTALLSLALDRPVR				2	1	1	Q59HJ6	C7(Carbamidomethyl); R20(Deamidated)	2383.29	0	0.05038	High	1.62235	0										0
4094					NYLDWLTSIPWGK				1	1	1	Q59HJ6	N1(Deamidated)	1593.49	0.033	0.3878	Medium	1.87137	0										0
4112	Q5E9J1	HNRPF_BOVIN	BOVIN	HNRNPF	Heterogeneous nuclear ribonucleoprotein F	414	45.6599	5.49072	16.18	1	3	3	10	24.0527	16.18	3	10		0				0				0			3	1
4113					ATENDIYNFFSPLNPVR				5	1	1	Q5E9J1	N14(Deamidated)	1997.99	0	0.002972	High	4.66997	0										0
4114					ITGEAFVQFASQELAEK				3	1	1	Q5E9J1	Q8(Deamidated)	1868.6	0	0.02675	High	3.67827	0										0
4115					GLPWSCSVEDVQNFLSDCTIHDGVAGVHFIYTR				1	1	1	Q5E9J1	C6(Carbamidomethyl); Q12(Deamidated); C18(Carbamidomethyl); R33(Deamidated)	3781.94	0	0.02429	High	3.57294	0										0
4116					ITGEAFVQFASQELAEK				1	1	1	Q5E9J1	Q8(Deamidated); Q12(Deamidated)	1869.82	0.003	0.1418	High	2.28975	0										0
4393	Q5T749	KPRP_HUMAN	HUMAN	KPRP	Keratinocyte proline-rich protein	579	64.0932	8.26514	6.39	1	2	2	3		0				0							4.67875	6.39	2	3	2	1	+
4394					GRPAVCQPQGR				2	1	1	Q5T749	C6(Carbamidomethyl)	1225.66	0.001	0.01307										High	2.5814	0	0
4395					RFEPCSSSYLPLRPSEGFPNYCTPPR				1	1	1	Q5T749	R1(Deamidated); C5(Carbamidomethyl); R13(Deamidated); C22(Carbamidomethyl)	3116.5	0.028	0.2412										Medium	2.36399	0	1
4411	Q6IFZ6	K2C1B_MOUSE	MOUSE	Krt77	Keratin, type II cytoskeletal 1b	572	61.3216	8.01611	10.49	1	2	8	126		0				0				0			105.052	10.49	8	82	8	1	+
4412					FLEQQNQVLQTK				36	3	3	P35908;P04264;Q6IFZ6	Q7(Deamidated)	1476.55	0	0.0002774	High	4.01802	0	High	3.91778	0	High	4.09741	0	High	3.71213	0	0
4413					NKYEDEINKR				12	5	5	P04264;P13647;P02538;Q6IFZ6;P04259		1308.65	0	0.03845	High	3.03735	0	Medium	3.07737	0	Medium	3.14059	0	High	3.21316	0	2
4414					FASFIDKVR				7	8	5	P35908;P04259;P13647;P02538;Q6IFZ6		1082.63	0	0.06283	High	2.22055	0	High	2.27959	0	High	1.90198	0	Medium	2.40685	0	1
4415					FLEQQNQVLQTKWELLQQVNTSTR				16	1	1	Q6IFZ6	Q10(Deamidated); N20(Deamidated)	2933.67	0	7.3e-08										High	6.62807	0	1
4416					FLEQQNQVLQTKWELLQQVNTSTR				10	1	1	Q6IFZ6	N-Term(Acetyl); Q4(Deamidated); N20(Deamidated)	2975.9	0	0.0003352										High	5.10158	0	1
4417					WELLQQVNTSTR				8	1	1	Q6IFZ6	Q6(Deamidated); N8(Deamidated)	1476.44	0	0.0002907										High	3.92815	0	0
4418					WELLQQVNTSTR				8	1	1	Q6IFZ6	N8(Deamidated)	1475.84	0	9.364e-05										High	3.72878	0	0
4419					TLNNKFASFIDK				1	4	4	P35908;P13647;P02538;Q6IFZ6	N-Term(Acetyl); N3(Deamidated); N4(Deamidated)	1441.75	0	0.0008875										High	3.34171	0	1
4420					FLEQQNQVLQTK				4	3	3	P35908;P04264;Q6IFZ6	Q4(Deamidated); Q10(Deamidated)	1477.75	0	0.0008488										High	3.1509	0	0
4421					WELLQQVNTSTR				5	1	1	Q6IFZ6	N-Term(Acetyl); Q6(Deamidated); N8(Deamidated)	1518.79	0	0.0009794										High	2.84306	0	0
4422					FLEQQNQVLQTK				4	3	3	P35908;P04264;Q6IFZ6		1475.84	0.001	0.006647	Medium	2.16392	0	High	1.80666	0	Medium	2.95925	0	Medium	3.12986	0	0
4423					SLDLDSIIDAVR				1	1	1	Q6IFZ6		1316.63	0.001	0.008816										High	2.72257	0	0
4424					FLEQQNQVLQTK				3	3	3	P35908;P04264;Q6IFZ6	Q4(Deamidated); Q5(Deamidated); N6(Deamidated); Q10(Deamidated)	1479.75	0.012	0.2481	Medium	3.18291	0										0
4425					FASFIDK				2	5	4	P35908;P13647;P02538;Q6IFZ6		827.762	0.016	0.1363										Medium	1.79786	0	0
4426					TLNNKFASFIDK				2	4	4	P35908;P13647;P02538;Q6IFZ6	N-Term(Acetyl); N3(Deamidated)	1441.03	0.018	0.1596				Medium	2.10171	0							1
4427					FLEQQNQVLQTKWELLQQVNTSTR				5	1	1	Q6IFZ6	N-Term(Acetyl); Q4(Deamidated); Q18(Deamidated); R24(Deamidated)	2976.63	0.027	0.2328										Medium	4.0005	0	1
4428					FLEQQNQVLQTK				2	3	3	P35908;P04264;Q6IFZ6	N-Term(Acetyl); Q4(Deamidated); N6(Deamidated)	1519.74	0.03	0.2634										Medium	2.56818	0	0
4537	Q861V5	Q861V5_BOVIN	BOVIN		Peptidyl-prolyl cis-trans isomerase (Fragment)	155	16.9154	8.29443	50.97	3	4	5	9	17.0847	47.1	4	8		0				0				0			4	1
4538					HTGPGILSMAGPNTNGSQFFICTAK				3	3	1	Q861V5	N11(Deamidated); Q20(Deamidated); C24(Carbamidomethyl)	2793.45	0	0.007782	High	4.93635	0										0
4539					SIYGEKFDDENFILK				2	3	1	Q861V5	N11(Deamidated)	1818.65	0	0.02051	High	3.98106	0										1
4540					MVNPTVFFDIAVDGEPLGR				1	3	1	Q861V5	N-Term(Acetyl); N3(Deamidated); R19(Deamidated)	2121.11	0	0.02303	High	2.38316	0										0
4541					VSFELFADKVPK				2	3	1	Q861V5		1379.7	0.007	0.2025	High	1.84256	0										1
4542					TAENFR				1	2	2	F1MXS1;P49792		737.397	0.025	0.2213										Medium	1.89134	0	0
4543	Q862D6	Q862D6_BOVIN	BOVIN		Similar to ribosomal protein L30 (Fragment)	133	14.9675	11.561	16.54	2	2	2	3		0				0				0			4.93987	16.54	2	3	2	1
4544					AITGASLADIMAK				1	2	1	Q862D6		1261.72	0	0.001282										High	2.96593	0	0
4545					QINWTVLYR				2	2	1	Q862D6	Q1(Deamidated)	1193.32	0.005	0.03528										Medium	1.97394	0	0
4551	Q86VP6-2	CAND1_HUMAN	HUMAN	CAND1	Isoform 2 of Cullin-associated NEDD8-dissociated protein 1	1062	117.814	5.69385	7.44	3	4	4	9	24.5999	7.44	4	9		0				0				0			4	1
4552					ISGSILNELIGLVR				2	3	1	Q86VP6-2		1483.89	0	0.005164	High	3.57761	0										0
4553					SAASYALGSISVGNLPEYLPFVLQEITSQPK				2	3	1	Q86VP6-2	N14(Deamidated); Q24(Deamidated)	3281.85	0.001	0.09049	High	4.26699	0										0
4554					SAASYALGSISVGNLPEYLPFVLQEITSQPK				2	3	1	Q86VP6-2	N14(Deamidated)	3280.95	0.001	0.08913	Medium	4.09493	0										0
4555					ISGSILNELIGLVR				1	3	1	Q86VP6-2	N7(Deamidated)	1484.95	0.001	0.07182	High	1.87119	0										0
4556					SVILEAFSSPSEEVK				1	3	1	Q86VP6-2		1621.75	0.007	0.1937	High	2.06038	0										0
4557					IDLRPVLGEGVPILASFLR				1	3	1	Q86VP6-2		2065.2	0.038	0.4045	Medium	1.80716	0										0
4571	Q8N1N4	K2C78_HUMAN	HUMAN	KRT78	Keratin, type II cytoskeletal 78	520	56.8305	6.02393	8.85	1	3	5	13		0				0				0			17.467	8.85	5	12	5	1	+
4572					TLNNQFASFIDK				2	1	1	Q8N1N4	N-Term(Acetyl); N3(Deamidated); N4(Deamidated)	1441.75	0	0.0002355										High	3.34171	0	0
4573					FLEQQNKVLETK				2	2	2	P02538;Q8N1N4	Q4(Deamidated)	1477.75	0.001	0.004058										High	3.1509	0	1
4574					YLDFSSIITEVR				1	1	1	Q8N1N4	R12(Deamidated)	1443.51	0.001	0.00396										High	2.55791	0	0
4575					LLEGEECR				1	6	5	P35908;P13647;P02538;Q8N1N4;P04259	C7(Carbamidomethyl)	1005.44	0.003	0.0198										High	2.48035	0	0
4576					TLNNQFASFIDKVR				3	1	1	Q8N1N4	N-Term(Acetyl); N3(Deamidated); Q5(Deamidated)	1696.83	0.009	0.06657										Medium	2.45257	0	1
4577					YLDFSSIITEVR				1	1	1	Q8N1N4		1442.45	0.011	0.07835										Medium	1.63757	0	0
4578					TLNNQFASFIDK				1	1	1	Q8N1N4	N-Term(Acetyl); N3(Deamidated)	1441.1	0.023	0.207										Medium	1.27722	0	0
4579					FLEQQNKVLETK				1	2	2	P02538;Q8N1N4		1476.82	0.031	0.2711										Medium	1.846	0	1
4580					FLEQQNKVLETK				1	2	2	P02538;Q8N1N4	Q4(Deamidated); Q5(Deamidated); N6(Deamidated)	1479.75	0.04	0.4145	Medium	3.18291	0										1
4654	Q96B97	SH3K1_HUMAN	HUMAN	SH3KBP1	SH3 domain-containing kise-binding protein 1	665	73.0817	6.62451	57.29	1	26	28	117		0			241.556	52.18	25	90		0				0			25	1	+
4655					VGDIIEVVGEVEEGWWEGVLNGK				16	2	2	Q96B97;F1MVN9	N21(Deamidated)	2514.32	0	2.911e-06	High	4.76939	0	High	5.65213	0							0
4656					CQVAFSYLPQNDDELELK				2	1	1	F1MVN9	C1(Carbamidomethyl); N11(Deamidated)	2169.79	0	0.04401	High	4.4135	0										0
4657					CQVAFSYLPQNDDELELK				1	1	1	F1MVN9	C1(Carbamidomethyl)	2169.19	0	0.00687	High	4.24852	0										0
4658					VIFPYEAQNDDELTIK				6	1	1	F1MVN9	N9(Deamidated)	1895.76	0	0.02933	High	4.02858	0										0
4659					SIEVENDFLPVEK				4	2	2	F1MVN9;Q96B97		1518.84	0	0.02429	High	3.84218	0	High	3.58753	0							0
4660					SNDIDLEGFDSVVSSTEK				4	2	2	Q96B97;F1MVN9	N2(Deamidated)	1942.62	0	0.0003152	High	3.48237	0	High	4.0073	0							0
4661					SNDIDLEGFDSVVSSTEK				1	1	1	F1MVN9		1941.92	0	0.001143	High	3.44105	0										0
4662					VGDIIEVVGEVEEGWWEGVLNGK				1	1	1	F1MVN9		2513.38	0	0.0008762	High	3.4121	0										0
4663					VIFPYEAQNDDELTIKEGDIVTLINK				2	1	1	F1MVN9	N9(Deamidated); N25(Deamidated)	2979.57	0	0.04821	High	3.0409	0										1
4664					EGDIVTLINKDCIDVGWWEGELNGR				2	1	1	Q96B97	N9(Deamidated); C12(Carbamidomethyl)	2889.45	0	0.001225				High	6.2568	0							1
4665					RPPSQSLTSSSLSSPDIFDSPSPEEDKEEHISLAHR				8	1	1	Q96B97	Q5(Deamidated); R36(Deamidated)	3964.87	0	0.001589				High	5.76706	0							1
4666					APEKPLHEVPSGNSLLSSETILR				1	1	1	Q96B97		2474.33	0	8.037e-08				High	4.88367	0							0
4667					ELSGESDELGISQDEQLSK				6	1	1	Q96B97	Q13(Deamidated)	2064.93	0	0.0009803				High	4.80347	0							0
4668					ELSGESDELGISQDEQLSK				1	1	1	Q96B97		2064.18	0	5.285e-07				High	4.65872	0							0
4669					IDLAGSSLSGILDKDLSDRSNDIDLEGFDSVVSSTEK				3	1	1	Q96B97	R19(Deamidated); N21(Deamidated)	3900.09	0	0.0007253				High	4.53792	0							2
4670					KEDGGWWEGQINGR				3	1	1	Q96B97	Q10(Deamidated)	1632.52	0	0.003021				High	4.45055	0							1
4671					KDPLTNKAPEKPLHEVPSGNSLLSSETILR				3	1	1	Q96B97	N6(Deamidated); N20(Deamidated)	3272.74	0	1.095e-05				High	4.19584	0							2
4672					DCIDVGWWEGELNGR				2	1	1	Q96B97	C2(Carbamidomethyl)	1805.41	0	5.089e-05				High	4.15993	0							0
4673					EGDIVTLINKDCIDVGWWEGELNGRR				6	1	1	Q96B97	C12(Carbamidomethyl); R26(Deamidated)	3045.57	0	1.914e-05				High	4.14047	0							2
4674					EGDIVTLINKDCIDVGWWEGELNGRR				1	1	1	Q96B97	C12(Carbamidomethyl)	3044.56	0	0.0002114				High	3.86871	0							2
4675					IDLAGSSLSGILDKDLSDR				2	1	1	Q96B97	R19(Deamidated)	1975.71	0	0.0003671				High	3.85993	0							1
4676					EGDIVTLINKDCIDVGWWEGELNGRR				3	1	1	Q96B97	N9(Deamidated); C12(Carbamidomethyl); R25(Deamidated)	3046.58	0	0.003699				High	3.80108	0							2
4677					ASLPPKPGTMAAGGGGPAPLSSAAPSPLSSSLGTAGHR				1	1	1	Q96B97	R38(Deamidated)	3411.78	0	0.001785				High	3.65598	0							0
4678					MEPAASSQAAVEELR				2	1	1	Q96B97		1588.78	0	0.001221				High	3.47752	0							0
4679					KLPATTATPDSSK				2	1	1	Q96B97		1317.08	0	0.004035				High	3.2844	0							1
4680					KEDGGWWEGQINGR				1	1	1	Q96B97		1631.46	0	0.0004574				High	3.26964	0							1
4681					SSLRETTGSESDGGDSSSTK				1	1	1	Q96B97	R4(Deamidated)	1988.91	0	0.002258				High	3.20694	0							1
4682					ASLPPKPGTMAAGGGGPAPLSSAAPSPLSSSLGTAGHR				1	1	1	Q96B97		3410.5	0	0.000348				High	3.19097	0							0
4683					IDLAGSSLSGILDKDLSDR				2	1	1	Q96B97		1975.17	0	0.0001221				High	3.04747	0							1
4684					QLLSELDEEKKIR				4	2	2	Q96B97;F1MVN9		1600.9	0	0.000342				High	2.96538	0							2
4685					LPATTATPDSSK				2	1	1	Q96B97		1188.62	0	0.003568				High	2.87078	0							0
4686					IDLAGSSLSGILDK				1	1	1	Q96B97		1388.75	0	0.0007582				High	2.62904	0							0
4687					IDLAGSSLSGILDKDLSDRSNDIDLEGFDSVVSSTEK				2	1	1	Q96B97	R19(Deamidated)	3899.07	0	0.004811				High	2.47701	0							2
4688					ANSPSLFGTEGKPK				1	1	1	Q96B97		1432.74	0	0.002192				High	2.00518	0							0
4689					VIFPYEAQNDDELTIKEGDIVTLINK				2	1	1	F1MVN9	Q8(Deamidated)	2978.55	0.001	0.07006	High	3.2916	0										1
4690					RPERPVGPLTHTR				3	2	2	Q96B97;F1MVN9		1515.89	0.001	0.01425	High	2.78603	0	High	2.87547	0							0
4691					MEPAASSQAAVEELR				1	1	1	Q96B97	Q8(Deamidated); R15(Deamidated)	1590.35	0.001	0.01703				High	2.9817	0							0
4692					RPERPVGPLTHTR				1	1	1	Q96B97	R4(Deamidated)	1516.83	0.001	0.01899				High	2.60023	0							0
4693					GLFPDNFVR				1	1	1	Q96B97		1064.58	0.001	0.008526				High	1.50392	0							0
4694					CQVAFSYLPQNDDELELK				2	1	1	F1MVN9	C1(Carbamidomethyl); Q2(Deamidated); Q10(Deamidated)	2170.9	0.002	0.1039	High	2.48087	0										0
4695					GVGFGDIFKDKPIK				2	1	1	Q96B97		1520.87	0.002	0.02744				High	2.58379	0							1
4696					EDGGWWEGQINGR				1	1	1	Q96B97		1503.67	0.002	0.02341				High	1.88709	0							0
4697					SIEVENDFLPVEK				1	2	2	F1MVN9;Q96B97	N6(Deamidated)	1519.83	0.003	0.1399	High	1.79437	0										0
4698					EDGGWWEGQINGR				1	1	1	Q96B97	Q9(Deamidated)	1504.36	0.006	0.06069				High	2.69161	0							0
4699					MEPAASSQAAVEELR				1	1	1	Q96B97	Q8(Deamidated)	1589.49	0.008	0.09197				High	3.7206	0							0
4700					EGDIVTLINKDCIDVGWWEGELNGR				2	2	2	Q96B97;F1MVN9	N9(Deamidated); C12(Carbamidomethyl); N23(Deamidated)	2890.47	0.017	0.1568				Medium	3.95388	0							1
4701					APEKPLHEVPSGNSLLSSETILR				1	1	1	Q96B97	N13(Deamidated); R23(Deamidated)	2476.41	0.022	0.1958				Medium	2.93098	0							0
4767	Q9BUF5	TBB6_HUMAN	HUMAN	TUBB6	Tubulin beta-6 chain	446	49.825	4.88135	26.46	1	3	7	49		0				0			25.4612	15.7	4	11		0			4	1	+
4768					FWEVISDEHGIDPAGGYVGDSALQLER				6	2	2	Q2HJ81;Q9BUF5	R27(Deamidated)	2961.67	0	0.0006002	High	5.63395	0				High	3.96928	0	High	3.85869	0	0
4769					AALVDLEPGTMDSVR				4	2	2	Q9BUF5;Q2HJ81	N-Term(Acetyl)	1615.84	0	0.008055	High	3.67801	0				High	3.23007	0	High	3.13122	0	0
4770					NSSYFVEWIPNNVK				9	5	4	P99024;Q2HJ81;Q9BUF5;P68372		1696.99	0	0.04764	High	3.13641	0	Medium	2.69093	0	High	3.20945	0	High	2.94253	0	0
4771					LHFFMPGFAPLTSR				4	4	2	P99024;P68372		1620.81	0	0.02043	High	2.73396	0							High	2.3991	0	0
4772					AALVDLEPGTMDSVR				4	2	2	Q9BUF5;Q2HJ81	N-Term(Acetyl); R15(Deamidated)	1616.51	0	0.05079	Medium	2.55765	0				High	3.52595	0	High	2.43082	0	0
4773					NSSYFVEWIPNNVK				8	5	4	P99024;Q9BUF5;P68372;Q2HJ81	N1(Deamidated); N11(Deamidated)	1698.79	0	0.05751	High	2.35223	0				High	3.89441	0	High	2.56253	0	0
4774					NSSYFVEWIPNNVK				2	4	3	P68372;P99024;Q2HJ81	N1(Deamidated)	1697.83	0	0.005283				High	3.16683	0				High	2.39813	0	0
4775					FWEVISDEHGIDPAGGYVGDSALQLER				2	1	1	Q2HJ81	Q24(Deamidated); R27(Deamidated)	2962.12	0.001	0.01316	Medium	3.58015	0							High	4.74768	0	0
4776					LAVNMVPFPR				1	3	2	P99024;Q2HJ81	N4(Deamidated)	1144.67	0.002	0.1071	High	2.12779	0										0
4777					AALVDLEPGTMDSVR				1	1	1	Q2HJ81	N-Term(Acetyl); M11(Oxidation); R15(Deamidated)	1632.83	0.006	0.04563										High	1.91354	0	0
4778					INVYYNESSSQK				3	2	2	Q2HJ81;Q9BUF5	N2(Deamidated)	1432.36	0.006	0.04041										High	1.69705	0	0
4779					AALVDLEPGTMDSVR				1	1	1	Q2HJ81		1573.79	0.012	0.1005										Medium	2.13977	0	0
4780					LHFFMPGFAPLTSR				2	5	3	P68372;P99024;Q9BUF5	R14(Deamidated)	1621.54	0.018	0.1658							Medium	2.76848	0	Medium	1.72791	0	0
4781					LHFFMPGFAPLTSR				1	4	2	P68372;P99024	M5(Oxidation)	1636.85	0.023	0.212										Medium	1.98347	0	0
4782					SGPFGQLFRPDNFIFGQTGAGNNWAK				1	1	1	Q2HJ81	Q6(Deamidated); Q17(Deamidated)	2828.31	0.042	0.3424										Medium	3.11236	0	0
4811	Q9JHU4	DYHC1_MOUSE	MOUSE	Dync1h1	Cytoplasmic dynein 1 heavy chain 1	4644	531.71	6.41748	2.09	3	6	6	12	20.2117	2.09	6	12		0				0				0			6	1
4812					FYFVGDEDLLEIIGNSK				1	3	1	Q9JHU4	N15(Deamidated)	1960.11	0.001	0.07727	High	2.6239	0										0
4813					ENFIPTIVNFSAEEISDAIR				2	3	1	Q9JHU4	N2(Deamidated); R20(Deamidated)	2266.9	0.001	0.09073	High	2.40704	0										0
4814					ENFIPTIVNFSAEEISDAIREK				3	3	1	Q9JHU4	R20(Deamidated)	2523.27	0.002	0.1202	High	2.96635	0										1
4815					GIFEALRPLETLPVEGLIR				1	3	1	Q9JHU4	R7(Deamidated)	2124.46	0.003	0.1291	High	2.65486	0										0
4816					ILDDDTIITTLENLKR				2	3	1	Q9JHU4	N13(Deamidated)	1874.07	0.003	0.127	High	2.48436	0										1
4817					FGNPLLVQDVESYDPVLNPVLNR				2	3	1	Q9JHU4	Q8(Deamidated); N18(Deamidated)	2600.37	0.005	0.1761	Medium	3.89678	0										0
4818					ENFIPTIVNFSAEEISDAIREK				1	3	1	Q9JHU4	N2(Deamidated); N9(Deamidated)	2524.35	0.019	0.2896	Medium	3.16798	0										1
4819	Q9JLQ0	CD2AP_MOUSE	MOUSE	Cd2ap	CD2-associated protein	637	70.4069	6.37939	73.16	1	43	50	410	880.2	73.16	50	409		0				0				0			50	1	+
4820					NSKETDDVNFDDIASSENLLHLTANRPK				14	1	1	Q9JLQ0	N18(Deamidated)	3144.66	0	0.008727	High	6.00744	0										1
4821					ETDDVNFDDIASSENLLHLTANRPK				3	1	1	Q9JLQ0	N6(Deamidated)	2815.62	0	0.0003173	High	5.87673	0										0
4822					ELESTEDGETHQEESEVPLTGPTSPLPSPGNGSEPAPGSVAQPK				2	1	1	Q9JLQ0	N12(Deamidated); Q44(Deamidated)	4656.18	0	0.0225	High	5.72162	0										0
4823					GELNGKEGVFPDNFAVQISELDKDFPKPK				1	1	1	Q9JLQ0	Q17(Deamidated)	3219.7	0	0.0002214	High	5.44467	0										2
4824					NSKETDDVNFDDIASSENLLHLTANRPK				23	1	1	Q9JLQ0	N9(Deamidated); N18(Deamidated)	3145.54	0	0.02039	High	5.3988	0										1
4825					GELNGKEGVFPDNFAVQISELDKDFPKPK				17	1	1	Q9JLQ0	N4(Deamidated); Q17(Deamidated)	3220.74	0	0.003014	High	5.32175	0										2
4826					GELNGKEGVFPDNFAVQISELDKDFPKPK				5	1	1	Q9JLQ0	N4(Deamidated); N13(Deamidated); Q17(Deamidated)	3221.62	0	0.004618	High	5.30936	0										2
4827					EGVFPDNFAVQISELDKDFPKPK				5	1	1	Q9JLQ0	N7(Deamidated); Q11(Deamidated)	2622.26	0	0.00273	High	4.68822	0										1
4828					NSVDELRAQIIELLCIVDALKK				5	1	1	Q9JLQ0	Q9(Deamidated); C15(Carbamidomethyl)	2541.45	0	0.03043	High	4.56164	0										2
4829					ETDDVNFDDIASSENLLHLTANRPK				8	1	1	Q9JLQ0	N15(Deamidated); R23(Deamidated)	2816.26	0	0.0117	High	4.42961	0										0
4830					EGVFPDNFAVQISELDKDFPKPK				16	1	1	Q9JLQ0	Q11(Deamidated)	2621.43	0	0.03211	High	4.30048	0										1
4831					TSSSETEEKKTEKPLILQPLGSR				8	1	1	Q9JLQ0	Q18(Deamidated)	2559.33	0	0.0324	High	4.28361	0										2
4832					EGVFPDNFAVQISELDKDFPKPK				1	1	1	Q9JLQ0		2620.51	0	0.0005196	High	4.04138	0										1
4833					SVDLDAFVARNSKETDDVNFDDIASSENLLHLTANRPK				3	1	1	Q9JLQ0	R10(Deamidated); N11(Deamidated); N28(Deamidated)	4220.17	0	0.01242	High	4.00274	0										2
4834					AQIIELLCIVDALKK				7	1	1	Q9JLQ0	Q2(Deamidated); C8(Carbamidomethyl)	1727.65	0	0.001836	High	3.92653	0										1
4835					AQIIELLCIVDALK				7	1	1	Q9JLQ0	C8(Carbamidomethyl)	1598.92	0	0.001551	High	3.91654	0										0
4836					TLFPYTGTNEDELTFR				4	1	1	Q9JLQ0	N9(Deamidated)	1904.9	0	0.001775	High	3.90737	0										0
4837					ISTYGLPAGGIQPHPQTK				9	1	1	Q9JLQ0		1864.94	0	0.004397	High	3.9054	0										0
4838					KLQEEGWLEGELNGR				8	2	2	F1MM14;Q9JLQ0	N13(Deamidated)	1758.57	0	0.03618	High	3.8855	0										1
4839					RPEKPVPPPPPAAK				13	1	1	Q9JLQ0		1480.84	0	0.03056	High	3.84385	0										0
4840					KLQEEGWLEGELNGR				4	2	2	F1MM14;Q9JLQ0		1757.85	0	0.0234	High	3.82469	0										1
4841					GPAPKPDLSAAEKK				4	1	1	Q9JLQ0		1408.82	0	0.008893	High	3.78794	0										1
4842					TQNVEVTKPDVDGK				9	1	1	Q9JLQ0		1529.99	0	0.01387	High	3.78768	0										0
4843					NSVDELRAQIIELLCIVDALKK				2	1	1	Q9JLQ0	C15(Carbamidomethyl)	2540.57	0	0.001536	High	3.75503	0										2
4844					FNGGHSPTQSPEK				4	1	1	Q9JLQ0	N2(Deamidated)	1386.64	0	0.01858	Medium	3.67507	0										0
4845					IDTEPVSKPKLDPEQLPVRPK				3	1	1	Q9JLQ0		2386.37	0	0.007627	High	3.5888	0										1
4846					AQIIELLCIVDALKK				11	1	1	Q9JLQ0	C8(Carbamidomethyl)	1727.18	0	0.004004	High	3.58632	0										1
4847					IDTEPVSKPKLDPEQLPVRPK				3	1	1	Q9JLQ0	Q15(Deamidated)	2387.37	0	0.04928	High	3.5503	0										1
4848					EDDSGNLKPLEFKK				4	1	1	Q9JLQ0		1620.01	0	0.01981	High	3.51842	0										1
4849					LPKEDDSGNLKPLEFKK				3	1	1	Q9JLQ0		1958.18	0	0.01029	Medium	3.48647	0										2
4850					TLFPYTGTNEDELTFR				3	1	1	Q9JLQ0		1904.01	0	0.002714	High	3.47941	0										0
4851					EGEIIHLISK				7	1	1	Q9JLQ0		1138.66	0	0.01011	High	3.45682	0										0
4852					KPPPPAKGPAPKPDLSAAEK				1	1	1	Q9JLQ0		1996.08	0	0.02309	High	3.43407	0										1
4853					VNTAAFLTPLELK				4	1	1	Q9JLQ0	N-Term(Acetyl); N2(Deamidated)	1459.82	0	0.001412	High	3.43197	0										0
4854					KTEKPLILQPLGSR				7	1	1	Q9JLQ0		1580.01	0	0.02378	High	3.40893	0										1
4855					AQIIELLCIVDALKK				2	1	1	Q9JLQ0	N-Term(Acetyl); Q2(Deamidated); C8(Carbamidomethyl)	1770.35	0	0.03404	High	3.39216	0										1
4856					TQNVEVTKPDVDGK				4	1	1	Q9JLQ0	N3(Deamidated)	1530.42	0	0.01102	High	3.36734	0										0
4857					ISTYGLPAGGIQPHPQTK				8	1	1	Q9JLQ0	Q16(Deamidated)	1865.79	0	0.03123	High	3.33232	0										0
4858					TLFPYTGTNEDELTFREGEIIHLISK				4	1	1	Q9JLQ0	N9(Deamidated); R16(Deamidated)	3025.54	0	0.01039	High	3.27978	0										1
4859					SLLEQKPSKPAAPQVPPK				23	1	1	Q9JLQ0	Q14(Deamidated)	1916.19	0	0.0511	Medium	3.21072	0										0
4860					GPAPKPDLSAAEK				8	1	1	Q9JLQ0		1280.73	0	0.02522	High	3.20233	0										0
4861					AQIIELLCIVDALK				6	1	1	Q9JLQ0	Q2(Deamidated); C8(Carbamidomethyl)	1599.61	0	0.007362	High	3.16066	0										0
4862					AQIIELLCIVDALK				1	1	1	Q9JLQ0	N-Term(Acetyl); Q2(Deamidated); C8(Carbamidomethyl)	1641.98	0	0.0403	High	3.0833	0										0
4863					ETEPKDDNLPIKR				11	1	1	Q9JLQ0		1554.88	0	0.0321	High	3.05635	0										2
4864					VNTAAFLTPLELK				9	1	1	Q9JLQ0	N2(Deamidated)	1417.76	0	0.01734	High	2.9522	0										0
4865					EGVFPDNFAVQISELDKDFPKPK				1	1	1	Q9JLQ0	N-Term(Acetyl); N7(Deamidated); Q11(Deamidated)	2664.39	0	0.01807	High	2.92912	0										1
4866					EDDSGNLKPLEFK				2	1	1	Q9JLQ0		1491.73	0	0.04272	High	2.91307	0										0
4867					LQEEGWLEGELNGR				2	2	2	F1MM14;Q9JLQ0		1629.84	0	0.003167	High	2.87495	0										0
4868					VNTAAFLTPLELK				4	1	1	Q9JLQ0		1416.84	0	0.04731	High	2.8562	0										0
4869					LDPEQLPVRPK				9	1	1	Q9JLQ0		1291.83	0	0.02576	High	2.80861	0										0
4870					INGEVSIISSK				5	1	1	Q9JLQ0	N2(Deamidated)	1147.61	0	0.04263	High	2.74773	0										0
4871					LQEEGWLEGELNGRR				1	2	2	F1MM14;Q9JLQ0		1785.94	0	0.05198	High	2.57804	0										1
4872					SLLEQKPSKPAAPQVPPK				12	1	1	Q9JLQ0		1915.14	0	0.01884	High	2.57635	0										0
4873					TLFPYTGTNEDELTFR				1	1	1	Q9JLQ0	N-Term(Acetyl); N9(Deamidated)	1946.91	0	0.0411	High	2.0829	0										0
4874					SVDLDAFVARNSKETDDVNFDDIASSENLLHLTANRPK				5	1	1	Q9JLQ0	N11(Deamidated); N19(Deamidated); N28(Deamidated); R36(Deamidated)	4221.07	0.001	0.06089	High	3.5078	0										2
4875					SNLEVEIAK				9	1	1	Q9JLQ0		1002.5	0.001	0.0708	High	2.86179	0										0
4876					SVDLDAFVAR				2	1	1	Q9JLQ0		1092.48	0.001	0.07299	High	2.80093	0										0
4877					KLQEEGWLEGELNGRR				4	2	2	F1MM14;Q9JLQ0		1914.1	0.001	0.05872	Medium	2.78741	0										2
4878					GIGFGDIFKEGSVK				3	2	2	F1MM14;Q9JLQ0		1453.99	0.001	0.06757	High	2.72879	0										1
4879					INGEVSIISSK				6	1	1	Q9JLQ0		1146.62	0.001	0.07218	High	2.72751	0										0
4880					AFPLKAEEKDEK				1	1	1	Q9JLQ0		1404.74	0.001	0.0837	High	2.50754	0										2
4881					IDTEPVSKPK				2	1	1	Q9JLQ0		1113.71	0.001	0.0821	High	2.49924	0										0
4882					TLFPYTGTNEDELTFREGEIIHLISK				4	1	1	Q9JLQ0	R16(Deamidated)	3024.66	0.001	0.09516	High	2.36623	0										1
4883					KLQEEGWLEGELNGRR				2	2	2	F1MM14;Q9JLQ0	Q3(Deamidated)	1915.05	0.002	0.026	High	3.70935	0	High	3.13448	0							2
4884					FNGGHSPTQSPEK				2	1	1	Q9JLQ0		1385.68	0.002	0.1073	Medium	3.3411	0										0
4885					SSLSTPSSASK				1	1	1	Q9JLQ0		1051.51	0.002	0.1126	High	1.89213	0										0
4886					NSVDELRAQIIELLCIVDALK				1	1	1	Q9JLQ0	N1(Deamidated); C15(Carbamidomethyl)	2413.41	0.003	0.1443	High	3.95332	0										1
4887					ELEEEKAMR				3	1	1	Q9JLQ0		1134.56	0.003	0.1407	High	2.7802	0										1
4888					INGEVSIISSKIDTEPVSKPK				1	1	1	Q9JLQ0	N2(Deamidated)	2242.11	0.003	0.1327	High	1.49622	0										1
4889					EDDSGNLKPLEFK				1	1	1	Q9JLQ0	N6(Deamidated)	1492.39	0.004	0.1601	High	1.5828	0										0
4890					SLLEQKPSKPAAPQVPPK				1	1	1	Q9JLQ0	Q5(Deamidated); Q14(Deamidated)	1917.15	0.005	0.1739	High	2.84281	0										0
4891					LGLFPSNFVK				1	2	2	F1MM14;Q9JLQ0		1121.67	0.005	0.1666	High	2.69985	0										0
4892					ISTYGLPAGGIQPHPQTK				1	1	1	Q9JLQ0	N-Term(Acetyl); Q12(Deamidated)	1908.04	0.008	0.2159	High	3.00217	0										0
4893					LDPEQLPVRPK				3	1	1	Q9JLQ0	R9(Deamidated)	1292.36	0.008	0.2152	Medium	1.37385	0										0
4894					RGMFPDNFVK				4	2	2	F1MM14;Q9JLQ0		1210.66	0.011	0.2379	Medium	2.81443	0										1
4895					ETGEAGWWKGELNGK				2	1	1	Q9JLQ0	N13(Deamidated)	1662.49	0.012	0.248	Medium	3.63681	0										1
4896					KTEKPLILQPLGSR				1	1	1	Q9JLQ0	Q9(Deamidated)	1580.91	0.012	0.2489	Medium	3.55577	0										1
4897					LPKEDDSGNLKPLEFKK				1	1	1	Q9JLQ0	N9(Deamidated)	1958.92	0.012	0.2477	Medium	2.53608	0										2
4898					SNLEVEIAK				1	1	1	Q9JLQ0	N2(Deamidated)	1003.19	0.012	0.2488	Medium	2.14938	0										0
4899					TQNVEVTKPDVDGKIK				1	1	1	Q9JLQ0	N3(Deamidated)	1772.02	0.016	0.2752	Medium	2.13897	0										1
4900					ETGEAGWWKGELNGK				1	1	1	Q9JLQ0		1662	0.018	0.2826	Medium	2.866	0										1
4901					NSVDELR				1	1	1	Q9JLQ0		832.412	0.019	0.2905	Medium	1.81025	0										0
4902					LPKEDDSGNLKPLEFK				1	1	1	Q9JLQ0		1829.97	0.031	0.3755	Medium	2.88148	0										1
4903					SPGAVYPK				1	1	1	Q9JLQ0		818.494	0.031	0.3713	Medium	1.51639	0										0
4904					FNGGHSPTQSPEK				1	1	1	Q9JLQ0	N2(Deamidated); Q9(Deamidated)	1387.23	0.041	0.4245	Medium	3.357	0										0
4905					TSSSETEEKKTEKPLILQPLGSR				1	1	1	Q9JLQ0		2558.45	0.046	0.4441	Medium	2.08843	0										2
4906	Q9JM93	AR6P4_MOUSE	MOUSE	Arl6ip4	ADP-ribosylation factor-like protein 6-interacting protein 4	229	25.5095	11.1948	14.41	6	2	4	6		0				0				0			13.361	10.48	3	5	3	1
4907					GDGEVLEEIVTK				1	6	1	Q9JM93		1288.69	0.001	0.004666										High	2.8999	0	0
4908					LIKGDGEVLEEIVTK				3	6	1	Q9JM93		1642.88	0.003	0.02824										High	3.71894	0	1
4909					GDGLAFQMR				1	2	2	F1N671;Q9JM93		994.473	0.011	0.2404	Medium	2.58148	0										0
4910					IQAMKPMTK				1	7	2	F1N671;Q9JM93		1047.55	0.026	0.2286										Medium	2.09829	0	0
33	A4FUD9	MCM3_BOVIN	BOVIN	MCM3	D replication licensing factor MCM3	808	90.801	5.75732	6.68	5	4	4	9	13.6515	4.95	3	4		0			16.2934	4.33	3	5		0			3	2	+
34					TVDLQDAEEAVELVQYAYFK				3	5	1	A4FUD9	Q15(Deamidated)	2332.17	0	0.005604	High	4.99716	0				High	3.99085	0				0
35					TVDLQDAEEAVELVQYAYFKK				2	5	1	A4FUD9	Q15(Deamidated)	2460.27	0	0.004047							High	5.56981	0				1
36					LLSFEELVAFQR				2	2	1	A4FUD9		1636.83	0	0.1042							High	2.12132	0				0
37					TVDLQDAEEAVELVQYAYFKK				1	5	1	A4FUD9		2459.31	0.001	0.0552	High	2.82219	0										1
38					TLTSCFLSCVVCVEGIVTK				1	5	1	A4FUD9	C5(Carbamidomethyl); C9(Carbamidomethyl); C12(Carbamidomethyl)	2173.23	0.003	0.1434	High	2.18765	0										0
283	E1B7C4	E1B7C4_BOVIN	BOVIN	DOCK10	Uncharacterized protein	2165	247.866	6.7417	3.74	1	4	4	19	19.7968	3.74	3	10		0				0			21.9996	2.54	3	9	3	2	+
284					HANSADTSFSKDVLNSIAAFSSIAISTVTHADSR				8	1	1	E1B7C4	N3(Deamidated); N15(Deamidated)	3522.66	0	0.0005	High	6.09623	0							High	3.13724	0	1
285					APSPEVSDFFSILDVCLQNFR				7	1	1	E1B7C4	C16(Carbamidomethyl); Q18(Deamidated)	2442.21	0	2.133e-05	High	4.20548	0							High	3.92914	0	0
286					DVLNSIAAFSSIAISTVTHADSR				1	1	1	E1B7C4		2375.32	0	6.627e-05										High	3.69482	0	0
287					DVLNSIAAFSSIAISTVTHADSR				1	1	1	E1B7C4	R23(Deamidated)	2376.27	0.002	0.01432										High	2.63381	0	0
288					APSPEVSDFFSILDVCLQNFR				1	1	1	E1B7C4	C16(Carbamidomethyl); Q18(Deamidated); R21(Deamidated)	2442.78	0.022	0.3201	Medium	2.68238	0										0
289					MNDLTYFVLAAETESDMDEWIHTLNR				1	1	1	E1B7C4	R26(Deamidated)	3115.23	0.031	0.3729	Medium	2.52349	0										0
324	E1BE98	E1BE98_BOVIN	BOVIN	XPO1	Uncharacterized protein	1071	123.062	6.11279	4.86	3	3	3	15	4.29366	2.8	2	4		0				0			11.2741	4.86	3	11	3	2	+
325					YYGLQILENVIK				2	3	1	E1BE98		1452.86	0.001	0.00899	High	2.46296	0							High	2.45782	0	0
326					LDINLLDNVVNCLYHGEGAQQR				2	3	1	E1BE98	N8(Deamidated); N11(Deamidated); C12(Carbamidomethyl)	2543.37	0.001	0.01214										High	3.26409	0	0
327					LDINLLDNVVNCLYHGEGAQQR				4	3	1	E1BE98	N4(Deamidated); N8(Deamidated); C12(Carbamidomethyl); Q20(Deamidated)	2544.33	0.001	0.01312										High	3.06695	0	0
328					YMLLPNQVWDSIIQQATK				7	3	1	E1BE98	Q7(Deamidated)	2149.03	0.004	0.1568	Medium	1.8307	0							High	2.4852	0	0
329	E1BFV0	E1BFV0_BOVIN	BOVIN	KPNB1	Uncharacterized protein	876	97.165	4.77979	14.38	3	8	8	36	18.3899	9.7	4	11		0				0			46.5963	14.38	8	25	8	2	+
330					ALQSNILPFCDEVMQLLLENLGNENVHR				4	3	1	E1BFV0	C10(Carbamidomethyl); N25(Deamidated)	3267.81	0	0.01454	High	4.68627	0										0
331					ALQSNILPFCDEVMQLLLENLGNENVHR				6	3	1	E1BFV0	N5(Deamidated); C10(Carbamidomethyl); N23(Deamidated)	3268.77	0	0.0002813										High	4.33641	0	0
332					LAATLLNSLEFTK				2	3	1	E1BFV0		1606.01	0	5.58e-05										High	3.35482	0	0
333					LAATLLNSLEFTK				1	3	1	E1BFV0	N5(Deamidated)	1606.7	0	3.182e-05										High	2.75028	0	0
334					GALQYLVPILTQTLTK				1	3	1	E1BFV0		1759.04	0	0.000264										High	2.56302	0	0
335					IQFNDLQSLLCATLQNVLR				4	3	1	E1BFV0	Q2(Deamidated); C11(Carbamidomethyl)	2247.15	0.001	0.005434	High	3.47656	0							Medium	3.22287	0	0
336					SVKPQILSVFGDIALAIGGEFKK				4	3	1	E1BFV0	Q5(Deamidated)	2418.45	0.001	0.09381	High	2.67491	0							High	2.21185	0	1
337					MELITILEK				1	3	1	E1BFV0	N-Term(Acetyl)	1131.75	0.001	0.005222										High	3.08629	0	0
338					AAVENLPTFLVELSR				3	3	1	E1BFV0	N5(Deamidated)	1659.54	0.001	0.008705										High	3.0485	0	0
339					GALQYLVPILTQTLTK				1	3	1	E1BFV0	Q12(Deamidated)	1760.07	0.001	0.01178										High	2.50022	0	0
340					IQFNDLQSLLCATLQNVLRK				6	3	1	E1BFV0	N4(Deamidated); C11(Carbamidomethyl); R19(Deamidated)	2376.45	0.003	0.02904										High	2.54212	0	1
341					AAVENLPTFLVELSR				2	3	1	E1BFV0	N5(Deamidated); R15(Deamidated)	1660.59	0.004	0.1491	High	2.5507	0										0
342					AAVENLPTFLVELSR				1	3	1	E1BFV0		1658.83	0.005	0.03505										High	2.27824	0	0
832	E1BGN3	E1BGN3_BOVIN	BOVIN	HIST2H3D	Histone H3	136	15.4085	11.2681	43.38	2	2	4	36		0				0			47.4681	31.62	2	14	65.1642	38.24	3	20	3	2
833					FQSSAVMALQEASEAYLVGLFEDTNLCAIHAK				12	2	1	E1BGN3	M7(Oxidation); N25(Deamidated); C27(Carbamidomethyl)	3530.97	0	2.339e-05							High	8.43969	0	High	6.23829	0	0
834					FQSSAVMALQEASEAYLVGLFEDTNLCAIHAK				4	2	1	E1BGN3	Q2(Deamidated); N25(Deamidated); C27(Carbamidomethyl)	3515.85	0	4.45e-05							High	7.13851	0	High	5.808	0	0
835					FQSSAVMALQEASEAYLVGLFEDTNLCAIHAK				6	2	1	E1BGN3	N25(Deamidated); C27(Carbamidomethyl)	3514.83	0	7.956e-07							High	6.22033	0	High	5.73205	0	0
836					FQSSAVMALQEASEAYLVGLFEDTNLCAIHAK				2	2	1	E1BGN3	Q2(Deamidated); M7(Oxidation); Q10(Deamidated); N25(Deamidated); C27(Carbamidomethyl)	3532.71	0	0.003529							High	5.47694	0	High	3.94914	0	0
837					FQSSAVMALQEASEAYLVGLFEDTNLCAIHAK				2	2	1	E1BGN3	Q2(Deamidated); Q10(Deamidated); N25(Deamidated); C27(Carbamidomethyl)	3516.82	0	0.001108							High	3.23255	0	High	3.44686	0	0
838					FQSSAVMALQEASEAYLVGLFEDTNLCAIHAK				2	2	1	E1BGN3	M7(Oxidation); Q10(Deamidated); N25(Deamidated); C27(Carbamidomethyl)	3531.7	0	2.552e-06										High	3.88323	0	0
839					FQSSAVMALQEASEAYLVGLFEDTNLCAIHAK				1	2	1	E1BGN3	N-Term(Acetyl); M7(Oxidation); N25(Deamidated); C27(Carbamidomethyl)	3572.66	0	0.0001617										High	2.93089	0	0
840					FQSSAVMALQEASEAYLVGLFEDTNLCAIHAK				2	2	1	E1BGN3	M7(Oxidation); C27(Carbamidomethyl)	3529.95	0.001	0.004681										High	2.71591	0	0
841					STELLIR				1	3	2	P68433;E1BGN3		831.502	0.003	0.1249	High	1.44444	0										0
842					EIAQDFKTDLR				3	3	2	E1BGN3;P68433		1335.49	0.008	0.2352				Medium	1.92681	0	High	1.89386	0	Medium	2.2799	0	1
843					YRPGTVALR				1	2	1	E1BGN3		1032.6	0.017	0.145										Medium	1.97882	0	0
1144	F1MFW9	F1MFW9_BOVIN	BOVIN	KRT24	Uncharacterized protein (Fragment)	481	50.7326	4.75439	7.28	1	3	4	25		0				0			19.8139	7.28	4	8	39.1513	5.41	3	14	4	2	+
1145					LAADDFR				8	8	6	F1MFW9;P13645;P02533;P08779;Q04695;P02535-3		807.451	0	0.0447	High	2.35317	0	Medium	1.84254	0	High	1.89328	0	High	2.14838	0	0
1146					SDLEMQIESLTEELAYLK				6	1	1	F1MFW9	Q6(Deamidated)	2112.81	0	0.02507							High	3.74919	0	High	4.32604	0	0
1147					SDLEMQIESLTEELAYLKK				3	1	1	F1MFW9		2240.21	0	0.05001							High	2.85225	0	High	2.74143	0	1
1148					SDLEMQIESLTEELAYLK				4	1	1	F1MFW9		2112.15	0	0.0007029							High	2.50111	0	High	3.65662	0	0
1149					SDLEMQIESLTEELAYLKK				1	1	1	F1MFW9	N-Term(Acetyl); M5(Oxidation)	2298.27	0.001	0.004214										High	3.42982	0	1
1150					QAMQNLNDR				1	1	1	F1MFW9	Q1(Deamidated); M3(Oxidation)	1106.5	0.002	0.1337							High	2.29915	0				0
1151					SDLEMQIESLTEELAYLKK				1	1	1	F1MFW9	Q6(Deamidated)	2241.15	0.003	0.0235										High	2.82299	0	1
1152					SDLEMQIESLTEELAYLKK				1	1	1	F1MFW9	N-Term(Acetyl)	2282.31	0.003	0.02663										High	2.46601	0	1
1169	F1MM14	F1MM14_BOVIN	BOVIN	CD2AP	Uncharacterized protein	637	71.1601	6.16357	61.22	1	34	41	305	482.216	61.22	41	213	206.993	41.44	18	92		0				0			41	2	+
1170					VGDIIDISEEVEEGWWSGTLNNK				43	1	1	F1MM14	N21(Deamidated)	2591	0	6.297e-06	High	6.16033	0	High	5.47666	0							0
1171					SSKETDLVNFDDIASSENLLHLTANRPK				3	1	1	F1MM14	N9(Deamidated)	3115.73	0	0.0002468	High	5.70554	0	High	3.58511	0							1
1172					VGDIIDISEEVEEGWWSGTLNNK				3	1	1	F1MM14		2590.24	0	0.0009605	High	5.57792	0	High	4.15988	0							0
1173					TLFAYEGTNEDELTFKEGEIIQLISK				23	1	1	F1MM14	Q22(Deamidated)	2989.65	0	0.02023	High	5.36949	0	High	4.20521	0							1
1174					VEAENSLDELKAQIVELLCVVEALKK				5	1	1	F1MM14	Q13(Deamidated); C19(Carbamidomethyl)	2941.7	0	0.001206	High	5.347	0	High	3.01368	0							2
1175					VEAENSLDELKAQIVELLCVVEALKK				1	1	1	F1MM14	C19(Carbamidomethyl)	2940.63	0	0.003512	High	5.29909	0										2
1176					ETDLVNFDDIASSENLLHLTANRPK				13	1	1	F1MM14	N6(Deamidated)	2813.49	0	0.001572	High	4.96595	0	High	3.67358	0							0
1177					ETGETGWWKGELNGK				2	1	1	F1MM14	N13(Deamidated)	1692.61	0	0.03008	High	4.70786	0										1
1178					TLFAYEGTNEDELTFK				3	1	1	F1MM14	N9(Deamidated)	1878.51	0	0.002729	High	4.49163	0										0
1179					ETDLVNFDDIASSENLLHLTANRPK				7	1	1	F1MM14	N6(Deamidated); N15(Deamidated)	2814.42	0	0.005092	High	4.14495	0	High	2.75915	0							0
1180					EGVFPDNFAVQINELDKDFPKPK				7	1	1	F1MM14	N7(Deamidated); Q11(Deamidated)	2649.3	0	0.01991	High	4.05617	0	High	3.9515	0							1
1181					SSKETDLVNFDDIASSENLLHLTANRPK				13	1	1	F1MM14	N25(Deamidated); R26(Deamidated)	3116.58	0	0.04153	High	4.05107	0	High	3.51514	0							1
1182					ISTYGLLPGGIQPLPQTK				1	1	1	F1MM14		1883.18	0	0.01722	High	3.99419	0										0
1183					VLFEYIPQNEDELELK				23	1	1	F1MM14	N9(Deamidated)	1979.63	0	0.003697	High	3.91887	0	High	3.44833	0							0
1184					KLQEEGWLEGELNGR				8	2	2	F1MM14;Q9JLQ0	N13(Deamidated)	1758.57	0	0.03618	High	3.8855	0										1
1185					EGVFPDNFAVQINELDKDFPKPK				12	1	1	F1MM14	N7(Deamidated)	2648.34	0	0.001138	High	3.8286	0	High	3.51784	0							1
1186					KLQEEGWLEGELNGR				4	2	2	F1MM14;Q9JLQ0		1757.85	0	0.0234	High	3.82469	0										1
1187					AQIVELLCVVEALKK				6	1	1	F1MM14	C8(Carbamidomethyl)	1713.06	0	0.001089	High	3.76445	0	High	3.11528	0							1
1188					VLFEYIPQNEDELELK				4	1	1	F1MM14		1979.05	0	0.0004866	High	3.75758	0	High	4.30519	0							0
1189					ETDLVNFDDIASSENLLHLTANRPK				2	1	1	F1MM14		2812.52	0	4.932e-07	High	3.60133	0	High	4.7449	0							0
1190					SVDLDSFTVR				6	1	1	F1MM14		1138.57	0	0.01488	High	3.486	0	High	2.70075	0							0
1191					TLFAYEGTNEDELTFKEGEIIQLISK				12	1	1	F1MM14	N9(Deamidated); Q22(Deamidated)	2990.67	0	1.034e-05	Medium	3.42859	0	High	4.15747	0							1
1192					VEAENSLDELKAQIVELLCVVEALKK				5	1	1	F1MM14	N5(Deamidated); Q13(Deamidated); C19(Carbamidomethyl)	2942.66	0	4.125e-06	High	3.37209	0	High	5.22044	0							2
1193					INGDVSTSSSKFEAEPVSKPK				1	1	1	F1MM14		2207.14	0	0.04046	High	3.27786	0										1
1194					AQIVELLCVVEALKK				3	1	1	F1MM14	Q2(Deamidated); C8(Carbamidomethyl)	1713.8	0	0.0001857	High	3.15564	0	High	3.63774	0							1
1195					INGDVSTSSSKFEAEPVSKPK				5	1	1	F1MM14	N2(Deamidated)	2208.43	0	0.003616	High	3.08273	0	High	3.2782	0							1
1196					HGNVANLVQR				4	1	1	F1MM14		1107.5	0	0.0002423	High	2.96546	0	High	3.36041	0							0
1197					LQEEGWLEGELNGR				2	2	2	F1MM14;Q9JLQ0		1629.84	0	0.003167	High	2.87495	0										0
1198					GPISKPELVGTEK				4	1	1	F1MM14		1354.77	0	0.03505	High	2.83594	0	Medium	2.44996	0							0
1199					TQSVEITKTDTEGK				3	1	1	F1MM14		1536.78	0	0.004029	High	2.72364	0	High	3.30446	0							1
1200					RPEKPVPPPPPVAK				7	1	1	F1MM14		1508.87	0	0.003277	High	2.58874	0	High	2.59674	0							0
1201					LQEEGWLEGELNGRR				1	2	2	F1MM14;Q9JLQ0		1785.94	0	0.05198	High	2.57804	0										1
1202					AQIVELLCVVEALK				4	1	1	F1MM14	C8(Carbamidomethyl)	1584.95	0	0.0001778	High	2.41519	0	High	4.80723	0							0
1203					GELNGKEGVFPDNFAVQINELDKDFPKPK				2	1	1	F1MM14	N13(Deamidated)	3246.66	0	0.002022				High	3.67013	0							2
1204					FNGAHSPTQSPEK				2	1	1	F1MM14		1399.75	0.001	0.0936	High	3.65394	0										0
1205					SVLEQKPSKPAAPLVPPK				2	1	1	F1MM14	Q5(Deamidated)	1887.14	0.001	0.07028	High	2.94283	0										0
1206					KLQEEGWLEGELNGRR				4	2	2	F1MM14;Q9JLQ0		1914.1	0.001	0.05872	Medium	2.78741	0										2
1207					GIGFGDIFKEGSVK				3	2	2	F1MM14;Q9JLQ0		1453.99	0.001	0.06757	High	2.72879	0										1
1208					LDSEQLPLRPK				5	1	1	F1MM14		1295.78	0.001	0.0949	High	2.18797	0										0
1209					EGVFPDNFAVQINELDKDFPKPK				2	1	1	F1MM14		2647.39	0.001	0.01435	Medium	2.05198	0	High	2.70899	0							1
1210					TQSVEITKTDTEGK				1	1	1	F1MM14	Q2(Deamidated)	1537.43	0.001	0.01451				High	2.16788	0							1
1211					KLQEEGWLEGELNGRR				2	2	2	F1MM14;Q9JLQ0	Q3(Deamidated)	1915.05	0.002	0.026	High	3.70935	0	High	3.13448	0							2
1212					ISTYGLLPGGIQPLPQTK				7	1	1	F1MM14	Q12(Deamidated)	1883.68	0.002	0.1204	High	3.63761	0	High	3.21909	0							0
1213					GELNGKEGVFPDNFAVQINELDKDFPKPK				3	1	1	F1MM14	N4(Deamidated); N19(Deamidated)	3247.7	0.003	0.126	High	3.53855	0										2
1214					FNGAHSPTQSPEK				1	1	1	F1MM14	N-Term(Acetyl); N2(Deamidated)	1442.65	0.003	0.1259	High	2.40947	0										0
1215					INGDVSTSSSK				1	1	1	F1MM14	N2(Deamidated)	1095.49	0.003	0.1324	High	2.35589	0										0
1216					AKVEAENSLDELK				1	1	1	F1MM14	N7(Deamidated)	1446.35	0.003	0.1289	High	2.16345	0										1
1217					FNGAHSPTQSPEK				4	1	1	F1MM14	N2(Deamidated)	1400.49	0.004	0.1587	Medium	3.0522	0										0
1218					EDDSANLKPFEHKK				2	1	1	F1MM14		1657.84	0.004	0.1618	High	2.79904	0										1
1219					LDSEQLPLRPK				1	1	1	F1MM14	Q5(Deamidated)	1296.79	0.004	0.1497	High	2.38516	0										0
1220					ETGETGWWK				1	1	1	F1MM14		1093.52	0.004	0.1546	High	1.74448	0										0
1221					AKVEAENSLDELKAQIVELLCVVEALK				2	1	1	F1MM14	N7(Deamidated); Q15(Deamidated); C21(Carbamidomethyl)	3013.85	0.005	0.1715	Medium	3.80406	0										2
1222					LGLFPSNFVK				1	2	2	F1MM14;Q9JLQ0		1121.67	0.005	0.1666	High	2.69985	0										0
1223					ERHGNVANLVQR				3	1	1	F1MM14	R2(Deamidated)	1393.71	0.011	0.2359	Medium	3.08646	0										1
1224					RGMFPDNFVK				4	2	2	F1MM14;Q9JLQ0		1210.66	0.011	0.2379	Medium	2.81443	0										1
1225					DLEEEKEMR				1	1	1	F1MM14		1178.52	0.011	0.2373	Medium	2.48496	0										1
1226					TQSVEITK				1	1	1	F1MM14		905.553	0.015	0.2659	Medium	2.05819	0										0
1227					ETGETGWWKGELNGK				1	1	1	F1MM14		1692.01	0.019	0.2949	Medium	2.87314	0										1
1228					EGEIIQLISK				3	1	1	F1MM14		1129.68	0.02	0.304	Medium	2.68434	0										0
1229					ERHGNVANLVQR				1	1	1	F1MM14		1392.73	0.02	0.2999	Medium	2.41827	0										1
1230					AQIVELLCVVEALKK				1	1	1	F1MM14	N-Term(Acetyl); Q2(Deamidated); C8(Carbamidomethyl)	1756.02	0.021	0.3094	Medium	1.64811	0										1
1231					VEAENSLDELKAQIVELLCVVEALK				1	1	1	F1MM14	Q13(Deamidated); C19(Carbamidomethyl)	2813.49	0.032	0.3802	Medium	2.61497	0										1
1232					TQSVEITKTDTEGKLK				1	1	1	F1MM14		1778	0.034	0.3921	Medium	1.50741	0										2
1233					ETESKDDSLPIRR				1	1	1	F1MM14		1545.88	0.037	0.4004	Medium	1.92325	0										2
1234	F1MU08	F1MU08_BOVIN	BOVIN	PARP1	Poly [ADP-ribose] polymerase 1	1016	113.296	8.83643	5.81	1	2	2	6	6.20267	5.81	2	3		0			8.28057	5.81	2	3		0			2	2	+
1235					SANYCHTSQGDPIGLILLGEVALGNMYELK				4	1	1	F1MU08	N3(Deamidated); C5(Carbamidomethyl); N25(Deamidated)	3265.71	0	0.04338	High	3.75163	0				High	4.77267	0				0
1236					SLQELLSTHLLSPWGAEVKVEPVEAVAPK				2	1	1	F1MU08	Q3(Deamidated)	3128.74	0	0.1092	Medium	2.45104	0				High	3.5079	0				1
1237	F1MUZ9	F1MUZ9_BOVIN	BOVIN	HSPD1	60 kDa heat shock protein, mitochondrial	573	60.9394	5.87158	6.98	6	3	3	6	11.9519	6.63	2	4		0				0			6.00327	4.01	2	2	2	2
1238					ALMLQGVDLLADAVAVTMGPK				1	6	1	F1MUZ9	Q5(Deamidated)	2114.19	0	0.006647	High	5.25615	0										0
1239					ALMLQGVDLLADAVAVTMGPK				3	6	1	F1MUZ9		2113.17	0	0.008609	High	3.09974	0							Medium	2.37698	0	0
1240					AAVEEGIVLGGGCALLR				1	3	1	F1MUZ9	C13(Carbamidomethyl); R17(Deamidated)	1685.95	0.021	0.3184	Medium	3.59605	0										0
1241					ALMLQGVDLLADAVAVTMGPKGR				1	6	1	F1MUZ9	N-Term(Acetyl); M18(Oxidation); R23(Deamidated)	2385.03	0.043	0.3535										Medium	3.62629	0	1
1282	F1MX04	F1MX04_BOVIN	BOVIN	EIF4G1	Uncharacterized protein (Fragment)	1627	178.483	5.2876	6.15	1	5	5	21	25.6883	4.92	4	18		0				0			9.44741	3.75	3	3	4	2	+
1283					VFDWIEANLNEQQVTSNTLVR				4	1	1	F1MX04	N17(Deamidated)	2477.25	0	0.02792	High	4.09459	0										0
1284					EAVQCVQELASPSLLFIFVR				4	1	1	F1MX04	Q4(Deamidated); C5(Carbamidomethyl)	2307.27	0	0.03194	High	3.61577	0										0
1285					AASLLLEILGLLCK				2	1	1	F1MX04	C13(Carbamidomethyl)	1513.91	0	0.00395	High	3.47172	0										0
1286					VFDWIEANLNEQQVTSNTLVR				2	1	1	F1MX04		2476.17	0	0.001124	High	2.82833	0							High	3.23385	0	0
1287					EAVQCVQELASPSLLFIFVR				1	1	1	F1MX04	C5(Carbamidomethyl)	2306.25	0.001	0.008272										High	3.5217	0	0
1288					EAVQCVQELASPSLLFIFVR				2	1	1	F1MX04	Q4(Deamidated); C5(Carbamidomethyl); R20(Deamidated)	2308.17	0.003	0.1227	High	3.44388	0										0
1289					LQGINCGPDFTPSFANLGRPALSNR				5	1	1	F1MX04	C6(Carbamidomethyl); N16(Deamidated)	2703.45	0.003	0.1422	Medium	3.12086	0										0
1290					ILDPNQGGKDITEEIMSGAR				1	1	1	F1MX04	N-Term(Acetyl); N5(Deamidated)	2187.03	0.043	0.3449										Medium	2.69186	0	1
1544	F1MYX5	F1MYX5_BOVIN	BOVIN	LCP1	Uncharacterized protein	627	70.0677	5.2876	11.32	2	4	4	21	17.8586	11.32	4	14	11.7731	9.41	2	7		0				0			4	2	+
1545					VNHLYSDLSDALVIFQLYEK				1	2	1	F1MYX5	N2(Deamidated); Q16(Deamidated)	2369.31	0	0.0007755	High	4.83891	0										0
1546					VNHLYSDLSDALVIFQLYEK				5	2	1	F1MYX5	N2(Deamidated)	2368.23	0	0.005612	High	3.50557	0	High	3.34255	0							0
1547					ISTSLPVLDLIDAIQPGSINYDLLK				1	2	1	F1MYX5	Q15(Deamidated); N20(Deamidated)	2700.63	0.001	0.07703	High	2.64484	0										0
1548					ISTSLPVLDLIDAIQPGSINYDLLKTENLNEEEKLNK				1	2	1	F1MYX5	N20(Deamidated)	4326.42	0.002	0.02996				High	2.95881	0							2
1549					ISTSLPVLDLIDAIQPGSINYDLLKTENLNEEEKLNK				12	2	1	F1MYX5	N30(Deamidated); N37(Deamidated)	4327.46	0.007	0.07711	Medium	3.69343	0	High	2.65179	0							2
1550					LNLAFIANLFNK				1	2	1	F1MYX5	N2(Deamidated); N8(Deamidated)	1379.59	0.014	0.2594	Medium	1.52305	0										0
1579	F1N533	F1N533_BOVIN	BOVIN	DDX18	Uncharacterized protein	670	75.0426	9.40771	12.84	3	6	6	15		0				0			11.3286	6.12	2	8	15.5071	11.04	5	7	5	2	+
1580					TLAFLIPAVELIVK				3	3	1	F1N533		1527.03	0	0.03904							High	2.65203	0	Medium	1.38969	0	0
1581					YHYELLNYIDLPVLAIHGR				2	2	1	F1N533	N7(Deamidated)	2300.31	0.001	0.01318										High	3.46866	0	0
1582					ILDVGFEEELKQIIK				2	3	1	F1N533		1773.92	0.001	0.008947										Medium	2.84824	0	1
1583					VPLSEFEFSWSK				1	2	1	F1N533		1455.77	0.001	0.01221										High	1.87989	0	0
1584					LANGINIVVATPGR				1	2	1	F1N533		1394.79	0.003	0.02076										High	1.9355	0	0
1585					NLQCLVIDEADRILDVGFEEELKQIIK				6	3	1	F1N533	N1(Deamidated); C4(Carbamidomethyl); R12(Deamidated)	3202.74	0.004	0.1936							Medium	3.61386	0				2
1663	F1N671	F1N671_BOVIN	BOVIN	ARL6IP4	Uncharacterized protein (Fragment)	313	34.4822	11.6929	16.29	1	2	4	15	9.93467	13.42	3	5		0				0			31.9384	13.42	3	10	3	2	+
1664					AAKEEEDGPVLTDEQK				4	1	1	F1N671	Q15(Deamidated)	1759.51	0	0.04563	High	4.7029	0							High	4.95343	0	1
1665					MQQTEALPGPSLDQWHR				3	1	1	F1N671	Q14(Deamidated)	1995.11	0	0.04877	High	2.65029	0							High	1.93407	0	0
1666					MQQTEALPGPSLDQWHR				3	1	1	F1N671		1994.03	0.001	0.005258										High	3.91221	0	0
1667					AAKEEEDGPVLTDEQK				2	1	1	F1N671		1758.79	0.002	0.01698	Medium	1.90219	0							High	3.07331	0	1
1668					MQQTEALPGPSLDQWHR				1	1	1	F1N671	M1(Oxidation)	2010.03	0.002	0.01541										High	3.06294	0	0
1669					GDGLAFQMR				1	2	2	F1N671;Q9JM93		994.473	0.011	0.2404	Medium	2.58148	0										0
1670					IQAMKPMTK				1	7	2	F1N671;Q9JM93		1047.55	0.026	0.2286										Medium	2.09829	0	0
1932	G8JKX9	G8JKX9_BOVIN	BOVIN		Uncharacterized protein	214	24.5608	10.1401	23.36	5	3	3	5	12.602	16.82	2	3		0				0			5.88423	19.16	2	2	2	2
1933					VDEFPLCGHMVSDEYEQLSSEALEAAR				2	5	1	G8JKX9	C7(Carbamidomethyl); Q17(Deamidated); R27(Deamidated)	3084.1	0	0.008355	High	5.93509	0										0
1934					VDEFPLCGHMVSDEYEQLSSEALEAAR				1	5	1	G8JKX9	C7(Carbamidomethyl)	3082.47	0	0.0007107										High	3.54058	0	0
1935					MLSCAGADR				1	5	1	G8JKX9	C4(Carbamidomethyl)	980.473	0.005	0.1694	High	2.20148	0										0
1936					FDEFENMVAEKR				1	2	1	G8JKX9		1699.77	0.026	0.2275										Medium	2.34366	0	1
1957	H7BWW0	H7BWW0_BOVIN	BOVIN	CORO1B	Coronin	488	54.2183	6.18896	40.98	1	9	9	33	73.0112	40.98	9	25		0				0			14.9597	10.25	2	8	9	2	+
1958					KSDLFQDDLYPDTAGPEAALEAEEWVSGR				2	1	1	H7BWW0	Q6(Deamidated)	3210.74	0	0.0001021	High	6.93641	0										1
1959					KSDLFQDDLYPDTAGPEAALEAEEWVSGR				3	1	1	H7BWW0	Q6(Deamidated); R29(Deamidated)	3211.51	0	0.01924	High	6.22266	0							High	3.67634	0	1
1960					QLALWDPENFGEPMALQELDSSNGALLPFYDPDTNVVYVCGK				3	1	1	H7BWW0	Q17(Deamidated); N23(Deamidated); N35(Deamidated); C40(Carbamidomethyl)	4716.26	0	0.01054	High	5.85963	0										0
1961					LAGAGEAGKLEEVMQELQTLR				7	1	1	H7BWW0	Q15(Deamidated)	2244.38	0	0.03683	High	4.78295	0							High	4.807	0	1
1962					LAGAGEAGKLEEVMQELQTLR				2	1	1	H7BWW0		2243.26	0	0.0006031	High	4.59802	0							High	3.15249	0	1
1963					VTWDSTFCAVNPK				2	1	1	H7BWW0	C8(Carbamidomethyl)	1524.69	0	0.007346	High	4.0114	0										0
1964					LDSLHPDLIYNVSWNR				6	1	1	H7BWW0	N11(Deamidated)	1943.01	0	0.01562	High	3.50751	0										0
1965					VGIVTWHPTAR				1	1	1	H7BWW0		1236.72	0	0.03259	High	2.53449	0										0
1966					DASPILISLR				2	1	1	H7BWW0		1084.63	0	0.05187	Medium	2.13608	0										0
1967					NVLSDSRPAAAPGTSRPGPSMPAASTNITMPSGR				2	1	1	H7BWW0	R16(Deamidated); N27(Deamidated)	3353.62	0.001	0.07821	High	4.39751	0										0
1968					VTWDSTFCAVNPK				1	1	1	H7BWW0	C8(Carbamidomethyl); N11(Deamidated)	1525.5	0.003	0.1451	High	2.99509	0										0
1969					YFEITDEPPYIHFLNTFTSKEPQR				2	1	1	H7BWW0	N15(Deamidated); Q23(Deamidated)	2974.42	0.006	0.1806	High	2.38605	0										1
2041	P02538	K2C6A_HUMAN	HUMAN	KRT6A	Keratin, type II cytoskeletal 6A	564	60.0083	8.00146	38.3	1	6	22	118	42.9372	23.05	11	22		0				0			113.42	36.17	21	62	21	2	+
2042					NLDLDSIIAEVK				13	4	4	P35908;P13647;P02538;P04259	N1(Deamidated)	1330.48	0	0.004765	High	3.43963	0	High	3.4446	0	High	3.34441	0	High	3.40263	0	0
2043					NKYEDEINKR				12	5	5	P04264;P13647;P02538;Q6IFZ6;P04259		1308.65	0	0.03845	High	3.03735	0	Medium	3.07737	0	Medium	3.14059	0	High	3.21316	0	2
2044					NLDLDSIIAEVK				3	4	4	P35908;P04259;P13647;P02538		1329.8	0	0.0167	High	2.7778	0	High	2.45836	0	High	2.99457	0				0
2045					ISIGGGSCAISGGYGSR				5	2	2	P02538;P04259	C8(Carbamidomethyl)	1598.76	0	3.705e-05	High	2.55464	0				High	2.16377	0	High	3.64898	0	0
2046					FASFIDKVR				7	8	5	P35908;P04259;P13647;P02538;Q6IFZ6		1082.63	0	0.06283	High	2.22055	0	High	2.27959	0	High	1.90198	0	Medium	2.40685	0	1
2047					QNLEPLFEQYINNLR				9	2	2	P13647;P02538	Q9(Deamidated)	1891.61	0	9.421e-05	Medium	2.06584	0							High	3.63809	0	0
2048					LALDVEIATYRK				6	4	4	P35908;P13647;P02538;P04259		1391.99	0	0.000159	High	1.84879	0	High	2.46198	0	High	2.07813	0	High	3.06574	0	1
2049					QNLEPLFEQYINNLR				14	3	3	P13647;P02538;P04259	N2(Deamidated); Q9(Deamidated)	1892.77	0	0.0006581							Medium	2.80501	0	High	3.54486	0	0
2050					NLDLDSIIAEVKAQYEEIAQR				6	2	2	P35908;P02538	Q14(Deamidated)	2419.29	0	7.022e-05										High	4.06173	0	1
2051					TLNNKFASFIDK				1	4	4	P35908;P13647;P02538;Q6IFZ6	N-Term(Acetyl); N3(Deamidated); N4(Deamidated)	1441.75	0	0.0008875										High	3.34171	0	1
2052					ADTLTDEINFLR				4	2	2	P02538;P04259		1408.01	0.001	0.06796	High	2.43945	0				Medium	2.39835	0	High	1.61821	0	0
2053					AQYEEIAQR				8	3	3	P35908;P02538;P04259		1107.91	0.001	0.008788	Medium	1.20933	0	High	1.7005	0	Medium	2.465	0	High	2.97907	0	0
2054					LALDVEIATYR				5	4	4	P35908;P13647;P02538;P04259		1263.78	0.001	0.006397				Medium	1.60327	0	Medium	1.75672	0	High	2.51532	0	0
2055					AIGGGLSSVGGGSSTIK				2	1	1	P02538		1447.77	0.001	0.006439										High	3.30342	0	0
2056					FLEQQNKVLETK				2	2	2	P02538;Q8N1N4	Q4(Deamidated)	1477.75	0.001	0.004058										High	3.1509	0	1
2057					QNLEPLFEQYINNLR				1	2	2	P13647;P02538		1891.01	0.003	0.0235										High	3.02398	0	0
2058					LLEGEECR				1	6	5	P35908;P13647;P02538;Q8N1N4;P04259	C7(Carbamidomethyl)	1005.44	0.003	0.0198										High	2.48035	0	0
2059					AQYEEIAQR				3	2	2	P35908;P02538	Q2(Deamidated)	1108.59	0.005	0.1713	Medium	2.66367	0										0
2060					GSGGLGGACGGAGFGSR				2	1	1	P02538	C9(Carbamidomethyl); R17(Deamidated)	1425.26	0.006	0.03961										Medium	2.94009	0	0
2061					NKLEGLEDALQK				1	1	1	P02538		1357.77	0.011	0.08393										Medium	2.41079	0	1
2062					QEIAEINR				1	1	1	P02538		972.513	0.014	0.1158										Medium	2.07345	0	0
2063					FASFIDK				2	5	4	P35908;P13647;P02538;Q6IFZ6		827.762	0.016	0.1363										Medium	1.79786	0	0
2064					TLNNKFASFIDK				2	4	4	P35908;P13647;P02538;Q6IFZ6	N-Term(Acetyl); N3(Deamidated)	1441.03	0.018	0.1596				Medium	2.10171	0							1
2065					QLDSIVGER				1	2	2	P13647;P02538		1016.51	0.018	0.1647										Medium	1.86009	0	0
2066					WTLLQEQGTK				2	2	2	P13647;P02538		1203.67	0.02	0.1814	Medium	2.60956	0							Medium	2.0047	0	0
2067					YEELQVTAGR				1	1	1	P02538	Q5(Deamidated)	1166.55	0.023	0.2096										Medium	1.40627	0	0
2068					ADTLTDEINFLR				1	1	1	P02538	N9(Deamidated)	1408.44	0.026	0.3471	Medium	2.421	0										0
2069					TAAENEFVTLKK				1	2	2	P02538;P04259	N-Term(Acetyl); N5(Deamidated)	1393.68	0.029	0.3628	Medium	2.21203	0										1
2070					FLEQQNKVLETK				1	2	2	P02538;Q8N1N4		1476.82	0.031	0.2711										Medium	1.846	0	1
2071					FLEQQNKVLETK				1	2	2	P02538;Q8N1N4	Q4(Deamidated); Q5(Deamidated); N6(Deamidated)	1479.75	0.04	0.4145	Medium	3.18291	0										1
2224	P05165-2	PCCA_HUMAN	HUMAN	PCCA	Isoform 2 of Propionyl-CoA carboxylase alpha chain, mitochondrial	702	76.9986	7.34229	41.03	2	2	28	473		0				0			377.314	39.17	24	156	247.549	35.47	23	109	24	2	+
2225					LQVEHPVTECITGLDLVQEMIR				31	3	2	A4FV90;P05165-2	Q2(Deamidated); C10(Carbamidomethyl)	2581.2	0	6.031e-05	High	6.5135	0				High	5.37583	0	High	5.20577	0	0
2226					LQVEHPVTECITGLDLVQEMIR				6	3	2	P05165-2;A4FV90	Q2(Deamidated); C10(Carbamidomethyl); Q18(Deamidated); M20(Oxidation)	2598.27	0	0.1048	High	5.61594	0				High	3.42684	0	High	2.79341	0	0
2227					HIEIQVLGDKHGLWLNER				35	5	4	A4FV90;P05165-2;Q91ZA3;F6QNC4	N13(Deamidated)	2343.02	0	0.0008217	High	4.93706	0	High	5.24971	0	High	3.14721	0	High	5.44622	0	1
2228					VDSGIQPGSDISIYYDPMISK				8	5	4	A4FV90;F6QNC4;Q91ZA3;P05165-2		2285.16	0	0.0107	High	4.58928	0	High	4.01599	0	Medium	2.13799	0	High	3.54809	0	0
2229					VDSGIQPGSDISIYYDPMISK				10	5	4	A4FV90;P05165-2;Q91ZA3;F6QNC4	Q6(Deamidated)	2285.84	0	0.00297	High	4.52228	0	High	2.52232	0	High	4.11019	0	High	3.91616	0	0
2230					LQVEHPVTECITGLDLVQEMIR				11	3	2	A4FV90;P05165-2	Q2(Deamidated); C10(Carbamidomethyl); Q18(Deamidated)	2582.2	0	0.01717	High	4.38486	0							High	4.1885	0	0
2231					HIEIQVLGDKHGLWLNER				3	3	3	A4FV90;F6QNC4;Q91ZA3	Q5(Deamidated); N13(Deamidated)	2344.18	0	0.01348	High	4.32901	0	Medium	3.57387	0							1
2232					LQVEHPVTECITGLDLVQEMIR				5	3	2	P05165-2;A4FV90	N-Term(Acetyl); Q2(Deamidated); C10(Carbamidomethyl); Q18(Deamidated); R22(Deamidated)	2625.33	0	0.0414	High	4.30133	0				High	5.50891	0	High	4.31036	0	0
2233					MADEAVCVGPAPTSK				14	5	4	F6QNC4;Q91ZA3;A4FV90;P05165-2	C7(Carbamidomethyl)	1532.84	0	0.0008578	High	4.29226	0	High	4.54356	0	High	3.73836	0	High	3.30166	0	0
2234					AQAVHPGYGFLSENK				11	5	4	A4FV90;P05165-2;Q91ZA3;F6QNC4		1617.8	0	0.01836	High	4.21114	0	High	2.66281	0	High	3.05386	0	Medium	2.80716	0	0
2235					LQVEHPVTECITGLDLVQEMIR				3	3	2	P05165-2;A4FV90	C10(Carbamidomethyl)	2580.36	0	0.0001345	High	4.19464	0				High	5.80657	0				0
2236					EAGGNMSIQFLGTVYK				17	5	4	A4FV90;F6QNC4;Q91ZA3;P05165-2	Q9(Deamidated)	1715.45	0	0.002737	High	4.06764	0	High	3.47635	0	High	3.52344	0	High	3.40194	0	0
2237					KNFYFLEMNTR				25	4	3	A4FV90;P05165-2;F6QNC4		1462.76	0	0.02103	High	3.87134	0	High	3.18325	0	High	3.71448	0	High	3.40957	0	1
2238					TVAIHSDVDASSVHVK				21	5	4	P05165-2;A4FV90;Q91ZA3;F6QNC4		1664.87	0	5.733e-05	High	3.85586	0	High	3.23615	0	High	4.32075	0	High	4.49115	0	0
2239					EAGGNMSIQFLGTVYK				6	5	4	P05165-2;Q91ZA3;A4FV90;F6QNC4	M6(Oxidation)	1731.01	0	0.01256	High	3.83953	0	High	3.80023	0	High	4.16011	0				0
2240					LQVEHPVTECITGLDLVQEMIR				9	3	2	P05165-2;A4FV90	N-Term(Acetyl); Q2(Deamidated); C10(Carbamidomethyl); Q18(Deamidated)	2624.31	0	0.02703	High	3.83186	0				High	4.48374	0	High	4.65644	0	0
2241					HIEIQVLGDKHGLWLNER				14	5	4	P05165-2;Q91ZA3;A4FV90;F6QNC4		2342.29	0	0.009022	High	3.82931	0	High	4.05185	0	High	4.62406	0	High	4.13186	0	1
2242					EAGGNMSIQFLGTVYK				7	5	4	P05165-2;Q91ZA3;A4FV90;F6QNC4	M6(Oxidation); Q9(Deamidated)	1731.46	0	0.006611	High	3.78129	0	High	3.15628	0	High	4.4524	0	High	3.45417	0	0
2243					HGLWLNER				16	5	4	A4FV90;F6QNC4;Q91ZA3;P05165-2		1209.58	0	0.01102	High	3.59622	0	High	3.53189	0	High	3.3512	0	High	3.02288	0	0
2244					VDSGIQPGSDISIYYDPMISK				5	5	4	P05165-2;Q91ZA3;A4FV90;F6QNC4	Q6(Deamidated); M18(Oxidation)	2301.73	0	0.03357	High	3.53349	0	High	3.12877	0	Medium	2.71616	0				0
2245					FLSDVYPDGFK				12	5	4	F6QNC4;Q91ZA3;P05165-2;A4FV90		1287.65	0	0.001417	High	3.23561	0	High	3.29789	0	High	2.75588	0	High	2.55648	0	0
2246					KNFYFLEMNTR				9	3	2	P05165-2;A4FV90	N2(Deamidated)	1463.52	0	0.08446	High	3.09553	0				High	3.39924	0	Medium	3.38072	0	1
2247					HIEIQVLGDKHGLWLNERECSIQR				10	5	4	P05165-2;Q91ZA3;A4FV90;F6QNC4	Q5(Deamidated); N13(Deamidated); C22(Carbamidomethyl)	3117.7	0	0.01064	High	2.99029	0	High	3.86211	0	High	3.76172	0				2
2248					GVTHNIALLR				24	4	3	P05165-2;A4FV90;F6QNC4		1093.63	0	0.08569	High	2.90654	0	Medium	2.95134	0	Medium	2.57905	0	Medium	2.22747	0	0
2249					EAGGNMSIQFLGTVYK				8	5	4	P05165-2;Q91ZA3;A4FV90;F6QNC4		1715.01	0	0.002162	Medium	2.83727	0	High	3.23894	0	High	4.37645	0	High	3.77751	0	0
2250					HIEIQVLGDKHGLWLNERECSIQR				8	5	4	P05165-2;Q91ZA3;A4FV90;F6QNC4	N18(Deamidated); C22(Carbamidomethyl)	3116.74	0	0.03017	High	2.65334	0				High	2.74688	0	High	2.91561	0	2
2251					HIEIQVLGDK				7	5	4	P05165-2;Q91ZA3;A4FV90;F6QNC4		1151.67	0	0.04299	Medium	2.54195	0				High	3.01661	0	High	2.49399	0	0
2252					LQVEHPVTECITGLDLVQEMIR				8	3	2	P05165-2;A4FV90	C10(Carbamidomethyl); Q18(Deamidated); M20(Oxidation)	2597.31	0	0.008225	Medium	2.48786	0				Medium	4.56906	0				0
2253					LAAELNKFMLEK				2	5	4	F6QNC4;Q91ZA3;P05165-2;A4FV90	N6(Deamidated)	1407.5	0	0.005684				High	3.04668	0	Medium	1.9266	0				1
2254					HGLWLNER				3	5	4	P05165-2;A4FV90;F6QNC4;Q91ZA3	R10(Deamidated)	1210.27	0	0.001206				High	2.56985	0				High	3.00322	0	0
2255					VDSGIQPGSDISIYYDPMISK				3	5	4	P05165-2;Q91ZA3;A4FV90;F6QNC4	M18(Oxidation)	2301.19	0	0.07565				High	2.27628	0	High	4.53649	0				0
2256					LQVEHPVTECITGLDLVQEMIR				3	3	2	P05165-2;A4FV90	C10(Carbamidomethyl); M20(Oxidation)	2596.46	0	0.008536							High	3.85608	0				0
2257					LSQYQEPLHLPGVR				25	3	2	P05165-2;Q91ZA3	Q5(Deamidated)	1637.86	0	0.03047							High	3.84146	0	High	3.50133	0	0
2258					LSQYQEPLHLPGVR				13	3	2	P05165-2;Q91ZA3	Q3(Deamidated); Q5(Deamidated)	1638.47	0	0.01325							High	3.78741	0	High	3.68073	0	0
2259					LSQYQEPLHLPGVR				3	3	2	Q91ZA3;P05165-2	N-Term(Acetyl); Q3(Deamidated); Q5(Deamidated)	1681.18	0	0.0622							High	3.69675	0	High	3.61212	0	0
2260					MADEAVCVGPAPTSK				2	4	3	P05165-2;A4FV90;Q91ZA3	M1(Oxidation); C7(Carbamidomethyl)	1548.68	0	0.0009761							High	2.39307	0	High	2.84322	0	0
2261					LITYGSDR				2	3	2	P05165-2;A4FV90		924.466	0	0.0591							High	1.7882	0	High	2.42994	0	0
2262					AQAVHPGYGFLSENK				6	4	3	P05165-2;A4FV90;Q91ZA3	N14(Deamidated)	1618.49	0.001	0.00427	High	3.33104	0				Medium	3.37701	0	High	4.78238	0	0
2263					HIEIQVLGDK				4	5	4	P05165-2;A4FV90;F6QNC4;Q91ZA3	Q5(Deamidated)	1152.31	0.001	0.002769	Medium	2.872	0							High	1.96298	0	0
2264					KNFYFLEMNTR				4	3	2	A4FV90;P05165-2	M8(Oxidation)	1478.76	0.001	0.07013	High	2.75031	0				High	2.84718	0				1
2265					VYAEDPYK				8	5	4	P05165-2;A4FV90;Q91ZA3;F6QNC4		984.514	0.001	0.005676	High	2.37184	0	Medium	2.27289	0	High	2.3169	0	Medium	2.33093	0	0
2266					NFYFLEMNTR				1	3	2	A4FV90;P05165-2		1334.6	0.001	0.06677	High	2.05042	0										0
2267					GVTHNIALLR				4	4	3	P05165-2;A4FV90;F6QNC4	N-Term(Acetyl); N5(Deamidated)	1136.66	0.001	0.1228	High	1.9015	0				High	1.8416	0				0
2268					LHDKVHTVVASNNGSVFSVEVDGSK				2	2	1	P05165-2	N12(Deamidated); N13(Deamidated)	2627.3	0.001	0.1223							High	2.56403	0	High	3.17635	0	1
2269					LITYGSDRTEALK				3	4	3	P05165-2;A4FV90;F6QNC4		1466.84	0.001	0.008501							Medium	1.70127	0	High	2.09721	0	1
2270					LQVEHPVTECITGLDLVQEMIR				1	1	1	A4FV90	N-Term(Acetyl); Q2(Deamidated); C10(Carbamidomethyl)	2623.43	0.002	0.1128	High	2.28157	0										0
2271					IAWDDEETRDGFR				5	5	4	P05165-2;A4FV90;F6QNC4;Q91ZA3		1609.77	0.002	0.01439	Medium	1.40191	0	High	1.36937	0				High	1.51946	0	1
2272					EAGGNMSIQFLGTVYK				1	4	3	P05165-2;Q91ZA3;A4FV90	N-Term(Acetyl); M6(Oxidation)	1772.68	0.002	0.1405							High	2.02839	0				0
2273					LAAELNKFMLEK				1	4	3	P05165-2;Q91ZA3;A4FV90	N-Term(Acetyl); N6(Deamidated)	1449.4	0.002	0.1367							High	1.57877	0				1
2274					FIDNPR				3	5	4	P05165-2;Q91ZA3;A4FV90;F6QNC4		761.43	0.002	0.134							High	1.41502	0	Medium	1.34741	0	0
2275					LAAELNKFMLEK				2	5	4	P05165-2;Q91ZA3;A4FV90;F6QNC4		1406.84	0.004	0.1966	High	2.76921	0				High	2.6909	0				1
2276					GVTHNIALLR				4	4	3	P05165-2;A4FV90;F6QNC4	N5(Deamidated)	1094.25	0.005	0.03305				Medium	1.69678	0	Medium	1.41446	0	High	1.87794	0	0
2277					EVIINSR				5	4	3	P05165-2;A4FV90;F6QNC4		830.529	0.006	0.2241	Medium	1.94148	0	Medium	2.00161	0	Medium	2.06255	0				0
2278					AEVNTIPGFDGVVK				1	2	1	P05165-2		1445.44	0.006	0.2219							High	3.62684	0				0
2279					IAWDDEETR				2	4	3	P05165-2;A4FV90;Q91ZA3		1134.46	0.006	0.04331										High	2.40527	0	0
2280					LQVEHPVTECITGLDLVQEMIR				2	3	2	P05165-2;A4FV90	Q2(Deamidated); C10(Carbamidomethyl); Q18(Deamidated); R22(Deamidated)	2583.12	0.007	0.05533							Medium	2.04196	0	High	2.02673	0	0
2281					EAGGNMSIQFLGTVYK				5	4	3	A4FV90;P05165-2;Q91ZA3	N5(Deamidated); Q9(Deamidated)	1717.11	0.011	0.2388	Medium	3.00545	0										0
2282					EAGGNMSIQFLGTVYK				1	3	3	A4FV90;F6QNC4;Q91ZA3	N5(Deamidated); M6(Oxidation); Q9(Deamidated)	1732.44	0.011	0.2413	Medium	1.71198	0										0
2283					SYLNMDAIMEAIK				3	3	2	Q91ZA3;P05165-2		1498.48	0.012	0.1214				Medium	2.2789	0	Medium	3.03352	0				0
2284					NFYFLEMNTR				2	4	3	P05165-2;A4FV90;Q91ZA3	N8(Deamidated)	1335.28	0.013	0.1031										Medium	3.0858	0	0
2285					NFYFLEMNTR				1	5	4	A4FV90;P05165-2;Q91ZA3;F6QNC4	M7(Oxidation)	1350.62	0.021	0.3075	Medium	2.34613	0										0
2286					LAAELNK				2	5	4	P05165-2;A4FV90;F6QNC4;Q91ZA3		758.434	0.021	0.1859	Medium	1.4625	0							Medium	1.44039	0	0
2287					HGLWLNERECSIQR				1	4	3	P05165-2;Q91ZA3;A4FV90	C12(Carbamidomethyl)	1983.03	0.039	0.4033							Medium	2.12842	0				1
2333	P07900	HS90A_HUMAN	HUMAN	HSP90AA1	Heat shock protein HSP 90-alpha	732	84.6067	5.021	9.7	3	1	5	22		0			10.9345	5.46	3	4		0			19.7984	9.7	5	8	5	2
2334					SLTNDWEDHLAVK				5	6	2	P08238;P07900		1527.76	0	0.01637	High	4.12028	0	High	2.7167	0	High	1.96763	0	High	3.49905	0	0
2335					GVVDSEDLPLNISR				4	6	2	P08238;P07900	N11(Deamidated)	1514.48	0	0.008779	High	3.61389	0							High	1.96601	0	0
2336					SLTNDWEDHLAVK				3	6	2	P08238;P07900	N4(Deamidated)	1528.43	0	0.02814	High	3.15454	0				High	2.88014	0	Medium	2.06288	0	0
2337					GVVDSEDLPLNISR				6	6	2	P08238;P07900		1513.84	0	0.007623				High	4.10989	0	High	4.18902	0	High	4.0979	0	0
2338					NPDDITNEEYGEFYK				1	3	1	P07900	N7(Deamidated)	1834.83	0.001	0.003889										High	1.89776	0	0
2339					TLTIVDTGIGMTK				2	6	2	P08238;P07900		1350.06	0.008	0.08144				High	1.98996	0				High	2.80265	0	0
2340					VILHLKEDQTEYLEER				1	6	2	P07900;P08238	Q9(Deamidated)	2016.03	0.012	0.09656										Medium	3.47216	0	1
2503	P13647	K2C5_HUMAN	HUMAN	KRT5	Keratin, type II cytoskeletal 5	590	62.34	7.73779	30.85	1	7	18	93	33.3365	15.93	8	16		0				0			86.4822	30.85	18	48	18	2	+
2504					NLDLDSIIAEVK				13	4	4	P35908;P13647;P02538;P04259	N1(Deamidated)	1330.48	0	0.004765	High	3.43963	0	High	3.4446	0	High	3.34441	0	High	3.40263	0	0
2505					NKYEDEINKR				12	5	5	P04264;P13647;P02538;Q6IFZ6;P04259		1308.65	0	0.03845	High	3.03735	0	Medium	3.07737	0	Medium	3.14059	0	High	3.21316	0	2
2506					VSLAGACGVGGYGSR				4	1	1	P13647	C7(Carbamidomethyl)	1410.68	0	0.001343	High	2.79883	0							High	2.98371	0	0
2507					NLDLDSIIAEVK				3	4	4	P35908;P04259;P13647;P02538		1329.8	0	0.0167	High	2.7778	0	High	2.45836	0	High	2.99457	0				0
2508					FASFIDKVR				7	8	5	P35908;P04259;P13647;P02538;Q6IFZ6		1082.63	0	0.06283	High	2.22055	0	High	2.27959	0	High	1.90198	0	Medium	2.40685	0	1
2509					QNLEPLFEQYINNLR				9	2	2	P13647;P02538	Q9(Deamidated)	1891.61	0	9.421e-05	Medium	2.06584	0							High	3.63809	0	0
2510					LALDVEIATYRK				6	4	4	P35908;P13647;P02538;P04259		1391.99	0	0.000159	High	1.84879	0	High	2.46198	0	High	2.07813	0	High	3.06574	0	1
2511					QNLEPLFEQYINNLR				14	3	3	P13647;P02538;P04259	N2(Deamidated); Q9(Deamidated)	1892.77	0	0.0006581							Medium	2.80501	0	High	3.54486	0	0
2512					YEELQQTAGR				2	1	1	P13647		1194.97	0	0.0001758										High	3.41727	0	0
2513					TLNNKFASFIDK				1	4	4	P35908;P13647;P02538;Q6IFZ6	N-Term(Acetyl); N3(Deamidated); N4(Deamidated)	1441.75	0	0.0008875										High	3.34171	0	1
2514					ISISTSGGSFR				2	1	1	P13647		1111.67	0.001	0.004511	High	2.07243	0							High	2.72438	0	0
2515					LALDVEIATYR				5	4	4	P35908;P13647;P02538;P04259		1263.78	0.001	0.006397				Medium	1.60327	0	Medium	1.75672	0	High	2.51532	0	0
2516					QCANLQIADAEQRGELALK				3	1	1	P13647	Q1(Deamidated); C2(Carbamidomethyl); Q14(Deamidated)	2315.16	0.001	0.008859										High	3.42539	0	1
2517					QNLEPLFEQYINNLR				1	2	2	P13647;P02538		1891.01	0.003	0.0235										High	3.02398	0	0
2518					LLEGEECR				1	6	5	P35908;P13647;P02538;Q8N1N4;P04259	C7(Carbamidomethyl)	1005.44	0.003	0.0198										High	2.48035	0	0
2519					FASFIDK				2	5	4	P35908;P13647;P02538;Q6IFZ6		827.762	0.016	0.1363										Medium	1.79786	0	0
2520					TLNNKFASFIDK				2	4	4	P35908;P13647;P02538;Q6IFZ6	N-Term(Acetyl); N3(Deamidated)	1441.03	0.018	0.1596				Medium	2.10171	0							1
2521					QLDSIVGER				1	2	2	P13647;P02538		1016.51	0.018	0.1647										Medium	1.86009	0	0
2522					NTKHEISEMNR				1	1	1	P13647		1358.6	0.019	0.174										Medium	1.76584	0	1
2523					WTLLQEQGTK				2	2	2	P13647;P02538		1203.67	0.02	0.1814	Medium	2.60956	0							Medium	2.0047	0	0
2524					NKLAELEEALQK				1	1	1	P13647		1385.76	0.027	0.2359										Medium	3.67529	0	1
2525					SRTEAESWYQTK				1	1	1	P13647		1485.71	0.046	0.3656										Medium	3.5434	0	1
2535	P15924-3	DESP_HUMAN	HUMAN	DSP	Isoform DSPIa of Desmoplakin	2428	278.742	6.94678	2.8	4	4	4	6	5.05596	1.94	2	2	11.0468	2.22	3	4		0				0			3	2	+
2536					SAIYQLEEEYENLLK				1	4	1	P15924-3		1841.95	0	0.004185				High	2.86544	0							0
2537					IAELCANSIKDYELQLASYTSGLETLLNIPIKR				1	4	1	P15924-3	C5(Carbamidomethyl); Q15(Deamidated)	3738.18	0.001	0.00809				High	3.76102	0							2
2538					IAELCANSIKDYELQLASYTSGLETLLNIPIKR				1	4	1	P15924-3	C5(Carbamidomethyl); N7(Deamidated); Q15(Deamidated); R33(Deamidated)	3740.02	0.002	0.1208	High	3.05952	0										2
2539					ALLQAILQTEDMLK				1	4	1	P15924-3	Q4(Deamidated); Q8(Deamidated)	1588.79	0.009	0.2218	High	1.99644	0										0
2540					QVMQQR				1	2	1	P15924-3	M3(Oxidation); Q4(Deamidated); Q5(Deamidated)	807.458	0.014	0.1366				Medium	2.19689	0							0
2541					SAIYQLEEEYENLLK				1	4	1	P15924-3	N12(Deamidated)	1842.76	0.019	0.1683				Medium	2.22345	0							0
2556	P23196	APEX1_BOVIN	BOVIN	APEX1	D-(apurinic or apyrimidinic site) lyase	318	35.5472	8.104	20.44	1	3	3	20	25.584	20.44	3	13	12.9416	17.3	2	7		0				0			3	2	+
2557					QGFGELLQAVPLTDSFR				9	1	1	P23196	Q8(Deamidated)	1878.72	0	0.009091	High	4.46966	0	Medium	3.45399	0							0
2558					CSENKLPVELQELSGLSHQYWSAPSDKEGYSGVGLLSR				4	1	1	P23196	C1(Carbamidomethyl); Q11(Deamidated); R38(Deamidated)	4222.97	0	0.046	High	4.13898	0										2
2559					CSENKLPVELQELSGLSHQYWSAPSDKEGYSGVGLLSR				4	1	1	P23196	C1(Carbamidomethyl); N4(Deamidated); Q11(Deamidated); R38(Deamidated)	4224.17	0	0.000333	High	3.89006	0	High	3.61399	0							2
2560					ICSWNVDGLR				2	1	1	P23196	C2(Carbamidomethyl)	1219.59	0.001	0.05899	High	2.22013	0										0
2561					QGFGELLQAVPLTDSFR				1	1	1	P23196		1877.86	0.006	0.06434				High	3.10655	0							0
2562	P23528	COF1_HUMAN	HUMAN	CFL1	Cofilin-1	166	18.4907	8.08936	40.36	2	4	4	12	19.7027	25.3	2	6		0				0			24.5869	31.93	3	6	3	2
2563					NIILEEGKEILVGDVGQTVDDPYATFVK				5	2	1	P23528	N1(Deamidated); Q17(Deamidated)	3064.24	0	0.001045	High	6.24895	0							High	6.12266	0	1
2564					NIILEEGKEILVGDVGQTVDDPYATFVK				4	2	1	P23528	Q17(Deamidated)	3063.63	0	1.231e-05	High	5.8827	0							High	5.14086	0	1
2565					HELQANCYEEVKDR				1	2	1	P23528	Q4(Deamidated); C7(Carbamidomethyl)	1791.81	0.001	0.009592										High	3.24658	0	1
2566					YALYDATYETK				1	2	1	P23528		1337.62	0.007	0.05185										High	1.6425	0	0
2567					LGGSAVISLEGKPL				1	2	1	P23528		1340.79	0.023	0.325	Medium	2.23378	0										0
2675	P35579	MYH9_HUMAN	HUMAN	MYH9	Myosin-9	1960	226.392	5.60498	6.89	3	7	7	19	22.1749	4.69	5	15		0				0			11.0362	2.19	2	4	5	2
2676					DLGEELEALKTELEDTLDSTAAQQELR				3	3	1	P35579	R27(Deamidated)	3018.63	0	0.0003443										High	4.43618	0	1
2677					ALEQQVEEMKTQLEELEDELQATEDAK				2	3	1	P35579	Q4(Deamidated); Q21(Deamidated)	3149.67	0.001	0.07816	High	5.05053	0										1
2678					DFSALESQLQDTQELLQEENRQK				7	3	1	P35579	R21(Deamidated)	2750.37	0.001	0.06676	High	3.53037	0										1
2679					NMDPLNDNIATLLHQSSDKFVSELWK				2	3	1	P35579	N6(Deamidated)	3016.58	0.001	0.07619	High	2.90354	0										1
2680					NMDPLNDNIATLLHQSSDKFVSELWK				2	3	1	P35579	N8(Deamidated); Q15(Deamidated)	3017.54	0.002	0.1219	High	2.93962	0										1
2681					QLLQANPILEAFGK				1	3	1	P35579		1727.15	0.03	0.2662										Medium	2.30021	0	0
2682					VISGVLQLGNIVFK				1	2	1	P35579	Q7(Deamidated)	1487.79	0.033	0.3881	Medium	1.97904	0										0
2683					ALEQQVEEMKTQLEELEDELQATEDAKLR				1	3	1	P35579	Q12(Deamidated); Q21(Deamidated)	3418.66	0.041	0.4272	Medium	2.60109	0										2
2915	P60335	PCBP1_MOUSE	MOUSE	Pcbp1	Poly(rC)-binding protein 1	356	37.4739	7.09326	28.65	1	5	6	12	11.1319	19.1	3	4		0				0			14.935	19.94	5	8	5	2
2916					AITIAGVPQSVTECVK				4	1	1	P60335	C14(Carbamidomethyl)	1673.22	0	0.01525	High	3.44935	0							High	2.55114	0	0
2917					QVTITGSAASISLAQYLIR				1	1	1	P60335		2177.19	0	0.02332	High	2.40016	0										0
2918					LVVPATQCGSLIGK				1	1	1	P60335	C8(Carbamidomethyl)	1442.81	0.001	0.01102										High	2.2751	0	0
2919					QVTITGSAASISLAQYLIR				1	1	1	P60335	R21(Deamidated)	2178.19	0.001	0.003088										High	2.12714	0	0
2920					INISEGNCPER				2	10	2	P60335;Q15366-7	C8(Carbamidomethyl)	1288.6	0.003	0.02688										High	1.92738	0	0
2921					AFAMIIDKLEEDINSSMTNSTAASRPPVTLR				1	1	1	P60335		3378.74	0.009	0.2265	High	2.85925	0										1
2922					LVVPATQCGSLIGK				1	1	1	P60335	Q7(Deamidated); C8(Carbamidomethyl)	1443.91	0.022	0.1969										Medium	2.63418	0	0
2923					QGANINEIR				1	1	1	P60335		1014.51	0.042	0.3439										Medium	1.76588	0	0
2957	P61255	RL26_MOUSE	MOUSE	Rpl26	60S ribosomal protein L26	145	17.2475	10.5503	31.72	3	5	5	10		0			2.50538	14.48	2	3		0			16.346	31.72	5	7	5	2
2958					YVIYIER				3	3	1	P61255		955.484	0.001	0.01713				Medium	1.45372	0				Medium	1.99616	0	0
2959					HFPSHIR				3	2	1	P61255		1078.69	0.001	0.00435										High	3.43895	0	0
2960					ANGTTVHVGIHPSK				2	3	1	P61255	N2(Deamidated)	1418.4	0.01	0.07721				Medium	2.50538	0				Medium	3.57658	0	0
2961					DDEVQVVR				1	3	1	P61255		959.201	0.014	0.1084										Medium	2.70083	0	0
2962					YKEETIEK				1	1	1	P61255		1039.49	0.049	0.3872										Medium	1.88605	0	1
2976	P61979	HNRPK_MOUSE	MOUSE	Hnrnpk	Heterogeneous nuclear ribonucleoprotein K	463	50.9444	5.5415	19.65	5	4	4	14	18.4628	19.65	4	12		0				0			6.79467	8.64	2	2	4	2
2977					IITITGTQDQIQQYLLQNSVK				7	5	1	P61979	N13(Deamidated)	2590.36	0	0.03419	High	4.66094	0										0
2978					IIPTLEEGLQLPSPTATSQLPLESDAVECLNYQHYK				1	3	1	P61979	Q10(Deamidated); C29(Carbamidomethyl); N31(Deamidated)	4057.22	0	0.02187	High	4.02593	0										0
2979					ILSISADIETIGEILKK				4	5	1	P61979		1843.13	0	0.000368	High	2.92042	0							High	3.06143	0	1
2980					IITITGTQDQIQQYLLQNSVK				1	5	1	P61979		2589.45	0	0.0001176										High	3.73325	0	0
2981					LLIHQSLAGGIIGVK				1	5	1	P61979	Q5(Deamidated)	1519.83	0.007	0.2015	High	1.72481	0										0
3005	P62892	RL39_MOUSE	MOUSE	Rpl39	60S ribosomal protein L39	51	6.40265	12.5571	25.49	2	3	3	25	25.5904	25.49	3	14		0				0			11.7945	23.53	2	11	3	2
3006					QNRPIPQWIR				17	2	1	P62892		1307.8	0	0.04885	High	3.10842	0							Medium	2.30716	0	0
3007					QNRPIPQWIR				2	2	1	P62892	Q1(Deamidated)	1308.81	0.006	0.04539										High	2.60069	0	0
3008					QKQNRPIPQWIR				4	2	1	P62892		1563.9	0.007	0.1841	Medium	2.13063	0							Medium	1.67851	0	1
3009					KQKQNRPIPQWIR				2	2	1	P62892		1692.06	0.024	0.3369	Medium	2.49159	0										2
3038	P68033	ACTC_MOUSE	MOUSE	Actc1	Actin, alpha cardiac muscle 1	377	41.9919	5.38916	37.93	7	6	12	37		0			9.62528	18.3	5	5	9.50243	23.34	5	8		0			5	2
3039					SYELPDGQVITIGNER				6	10	2	P60710;P68033	Q8(Deamidated)	1791.56	0	0.04353	High	3.48641	0				High	1.83546	0	High	3.23641	0	0
3040					HQGVMVGMGQK				2	10	2	P60710;P68033		1171.5	0	0.02334	High	2.72485	0							High	2.10827	0	0
3041					AGFAGDDAPR				7	11	3	P60710;P68033;Q4UFN5		976.52	0	0.08585	High	1.96324	0				High	1.56668	0	High	2.49044	0	0
3042					SYELPDGQVITIGNER				1	10	2	P68033;P60710		1790.57	0	3.398e-05				High	2.66571	0							0
3043					LCYVALDFENEMATAASSSSLEK				1	7	1	P68033	C2(Carbamidomethyl); M12(Oxidation)	2552.31	0	0.002053				High	2.63566	0							0
3044					DSYVGDEAQSK				4	10	2	P60710;P68033		1198.5	0.001	0.06931	High	2.95307	0	Medium	1.47688	0				High	2.64598	0	0
3045					IWHHTFYNELR				4	4	2	P60710;Q4UFN5		1515.75	0.001	0.002182	High	2.62043	0							High	2.7775	0	0
3046					AVFPSIVGRPR				1	3	1	P60710		1198.75	0.001	0.06866	High	1.63837	0										0
3047					VAPEEHPTLLTEAPLNPK				1	7	1	P68033		1955.68	0.001	0.01594				High	2.5016	0							0
3048					DSYVGDEAQSKR				3	10	2	P68033;P60710		1354.69	0.001	0.01546				High	1.82232	0	Medium	2.03183	0				1
3049					YPIEHGIITNWDDMEKIWHHTFYNELR				2	2	1	P68033	N10(Deamidated); R27(Deamidated)	3459.77	0.004	0.2037							High	2.98864	0				1
3050					DSYVGDEAQSKR				2	3	1	P60710	Q9(Deamidated)	1355.24	0.007	0.04932										Medium	2.66431	0	1
3051					DLTDYLMK				1	3	1	P60710		998.096	0.013	0.2544	Medium	1.18651	0										0
3052					LCYVALDFENEMATAASSSSLEK				1	7	1	P68033	C2(Carbamidomethyl); N10(Deamidated); M12(Oxidation)	2553.15	0.022	0.3147							Medium	2.6465	0				0
3053					IIAPPER				1	8	2	P60710;P68033		795.501	0.04	0.4148	Medium	1.07818	0										0
3098	P68372	TBB4B_MOUSE	MOUSE	Tubb4b	Tubulin beta-4B chain	445	49.799	4.89404	58.65	3	3	17	136		0			25.1638	17.3	4	11		0			143.517	53.71	15	63	15	2
3099					SGPFGQIFRPDNFVFGQSGAGNNWAK				18	3	2	P99024;P68372	R9(Deamidated)	2799.63	0	0.0009503	High	6.97609	0	High	6.2019	0	High	6.87629	0	High	7.68332	0	0
3100					SGPFGQIFRPDNFVFGQSGAGNNWAK				6	3	2	P99024;P68372	R9(Deamidated); Q17(Deamidated); N22(Deamidated)	2801.37	0	0.001043	High	6.70583	0	Medium	4.30141	0							0
3101					SGPFGQIFRPDNFVFGQSGAGNNWAK				28	3	2	P68372;P99024	Q6(Deamidated); N22(Deamidated)	2800.04	0	6.902e-07	High	6.48522	0				High	6.53859	0	High	6.98649	0	0
3102					EAESCDCLQGFQLTHSLGGGTGSGMGTLLISK				2	4	2	P99024;P68372	C5(Carbamidomethyl); C7(Carbamidomethyl); Q9(Deamidated); Q12(Deamidated)	3313.26	0	0.0009452	High	5.36193	0							High	4.43308	0	0
3103					GHYTEGAELVDSVLDVVR				6	3	3	P99024;Q2HJ81;P68372		1959.18	0	0.000485	High	4.778	0							High	4.58867	0	0
3104					LTTPTYGDLNHLVSATMSGVTTCLR				7	3	2	P99024;P68372	N10(Deamidated); C23(Carbamidomethyl)	2709.39	0	0.05005	High	3.37915	0	Medium	3.18892	0	High	3.92728	0	High	3.19985	0	0
3105					GHYTEGAELVDSVLDVVR				4	3	3	P68372;P99024;Q2HJ81	R18(Deamidated)	1959.68	0	8.229e-05	High	3.19063	0							High	4.06645	0	0
3106					NSSYFVEWIPNNVK				9	5	4	P99024;Q2HJ81;Q9BUF5;P68372		1696.99	0	0.04764	High	3.13641	0	Medium	2.69093	0	High	3.20945	0	High	2.94253	0	0
3107					GHYTEGAELVDSVLDVVRK				4	3	3	P68372;P99024;Q2HJ81	R18(Deamidated)	2087.74	0	0.000564	High	2.94672	0							High	4.37085	0	1
3108					LHFFMPGFAPLTSR				4	4	2	P99024;P68372		1620.81	0	0.02043	High	2.73396	0							High	2.3991	0	0
3109					GHYTEGAELVDSVLDVVRK				5	3	3	P68372;P99024;Q2HJ81		2087.08	0	0.0001992	High	2.65431	0							High	4.37405	0	1
3110					NSSYFVEWIPNNVK				8	5	4	P99024;Q9BUF5;P68372;Q2HJ81	N1(Deamidated); N11(Deamidated)	1698.79	0	0.05751	High	2.35223	0				High	3.89441	0	High	2.56253	0	0
3111					MSATFIGNSTAIQELFK				1	2	2	Q2HJ81;P68372	N8(Deamidated)	1858.77	0	0.03047	High	2.27921	0										0
3112					NSSYFVEWIPNNVK				2	4	3	P68372;P99024;Q2HJ81	N1(Deamidated)	1697.83	0	0.005283				High	3.16683	0				High	2.39813	0	0
3113					EAESCDCLQGFQLTHSLGGGTGSGMGTLLISK				2	4	2	P68372;P99024	C5(Carbamidomethyl); C7(Carbamidomethyl); Q12(Deamidated)	3312.72	0	3.089e-05										High	4.82205	0	0
3114					FWEVISDEHGIDPTGTYHGDSDLQLER				3	2	1	P68372	R27(Deamidated)	3117.45	0	0.0004077										High	4.44587	0	0
3115					MSATFIGNSTAIQELFK				1	2	2	P68372;Q2HJ81		1857.65	0	0.0003269										High	2.82649	0	0
3116					LTTPTYGDLNHLVSATMSGVTTCLR				4	1	1	P99024	N10(Deamidated); C23(Carbamidomethyl); R25(Deamidated)	2709.98	0.001	0.08668	Medium	3.8631	0				Medium	3.7045	0				0
3117					ISEQFTAMFR				3	1	1	P99024	Q4(Deamidated)	1230.28	0.001	0.06114	High	2.69493	0				High	2.94577	0				0
3118					IMNTFSVVPSPK				2	3	2	P99024;P68372	N3(Deamidated)	1320.84	0.001	0.08199	High	2.12997	0	Medium	2.033	0							0
3119					MREIVHLQAGQCGNQIGAK				1	3	2	P99024;P68372	Q11(Deamidated); C12(Carbamidomethyl)	2111.07	0.001	0.005798										High	3.98106	0	1
3120					EVDEQMLNVQNK				4	2	2	P68372;P99024	N8(Deamidated)	1447.28	0.001	0.001933										High	3.30296	0	0
3121					ISEQFTAMFR				3	3	2	P68372;P99024		1229.63	0.001	0.002855										High	3.29657	0	0
3122					FWEVISDEHGIDPTGTYHGDSDLQLER				1	2	1	P68372	Q24(Deamidated); R27(Deamidated)	3118.5	0.001	0.01087										High	2.74964	0	0
3123					LAVNMVPFPR				1	3	2	P99024;Q2HJ81	N4(Deamidated)	1144.67	0.002	0.1071	High	2.12779	0										0
3124					LHFFMPGFAPLTSR				2	5	3	P68372;P99024;Q9BUF5	R14(Deamidated)	1621.54	0.018	0.1658							Medium	2.76848	0	Medium	1.72791	0	0
3125					KEAESCDCLQGFQLTHSLGGGTGSGMGTLLISK				1	4	2	P68372;P99024	C6(Carbamidomethyl); C8(Carbamidomethyl); Q10(Deamidated); Q13(Deamidated)	3441.86	0.019	0.1741										Medium	3.91737	0	1
3126					YLTVAAVFR				1	4	3	P68372;P99024;Q2HJ81	R9(Deamidated)	1040.59	0.019	0.175										Medium	2.05111	0	0
3127					YLTVAAVFR				1	2	2	P99024;Q2HJ81		1039.63	0.021	0.3144	Medium	1.57749	0										0
3128					LHFFMPGFAPLTSR				1	4	2	P68372;P99024	M5(Oxidation)	1636.85	0.023	0.212										Medium	1.98347	0	0
3129					ALTVPELTQQMFDAK				1	3	2	P68372;Q2HJ81	Q9(Deamidated)	1692.7	0.026	0.2277										Medium	2.18783	0	0
3130	P68433	H31_MOUSE	MOUSE	Hist1h3a	Histone H3.1	136	15.3945	11.1216	43.38	1	2	4	26	40.9892	28.68	2	11	50.7757	31.62	2	12		0				0			2	2
3131					FQSSAVMALQEACEAYLVGLFEDTNLCAIHAK				4	1	1	P68433	Q2(Deamidated); M7(Oxidation); C13(Carbamidomethyl); N25(Deamidated); C27(Carbamidomethyl)	3604.94	0	2.987e-05	High	8.0859	0	High	6.43521	0							0
3132					FQSSAVMALQEACEAYLVGLFEDTNLCAIHAK				2	1	1	P68433	M7(Oxidation); C13(Carbamidomethyl); N25(Deamidated); C27(Carbamidomethyl)	3603.99	0	0.0005659	High	6.4911	0										0
3133					FQSSAVMALQEACEAYLVGLFEDTNLCAIHAK				5	1	1	P68433	C13(Carbamidomethyl); N25(Deamidated); C27(Carbamidomethyl)	3587.85	0	4.577e-07	High	5.78467	0	High	5.86848	0							0
3134					FQSSAVMALQEACEAYLVGLFEDTNLCAIHAK				5	1	1	P68433	Q2(Deamidated); Q10(Deamidated); C13(Carbamidomethyl); C27(Carbamidomethyl)	3588.81	0	0.02406	High	4.09266	0	High	4.32352	0							0
3135					FQSSAVMALQEACEAYLVGLFEDTNLCAIHAK				1	1	1	P68433	M7(Oxidation); C13(Carbamidomethyl); C27(Carbamidomethyl)	3602.74	0	0.003437	High	3.91331	0										0
3136					FQSSAVMALQEACEAYLVGLFEDTNLCAIHAK				1	1	1	P68433	Q2(Deamidated); Q10(Deamidated); C13(Carbamidomethyl); N25(Deamidated); C27(Carbamidomethyl)	3589.77	0	9.398e-07				High	4.30393	0							0
3137					FQSSAVMALQEACEAYLVGLFEDTNLCAIHAK				1	1	1	P68433	Q2(Deamidated); M7(Oxidation); Q10(Deamidated); C13(Carbamidomethyl); N25(Deamidated); C27(Carbamidomethyl)	3605.78	0	0.001058				High	3.65109	0							0
3138					FQSSAVMALQEACEAYLVGLFEDTNLCAIHAK				1	1	1	P68433	N-Term(Acetyl); M7(Oxidation); C13(Carbamidomethyl); N25(Deamidated); C27(Carbamidomethyl)	3645.78	0	0.0003386				High	2.98421	0							0
3139					STELLIR				1	3	2	P68433;E1BGN3		831.502	0.003	0.1249	High	1.44444	0										0
3140					EIAQDFKTDLR				3	3	2	E1BGN3;P68433		1335.49	0.008	0.2352				Medium	1.92681	0	High	1.89386	0	Medium	2.2799	0	1
3141					FQSSAVMALQEACEAYLVGLFEDTNLCAIHAK				1	1	1	P68433	N-Term(Acetyl); Q2(Deamidated); M7(Oxidation); Q10(Deamidated); C13(Carbamidomethyl); C27(Carbamidomethyl)	3647.04	0.014	0.2612	Medium	2.99678	0										0
3142					YRPGTVALR				1	2	1	E1BGN3		1032.6	0.017	0.145										Medium	1.97882	0	0
3229	Q05D44	IF2P_MOUSE	MOUSE	Eif5b	Eukaryotic translation initiation factor 5B	1216	137.532	5.59229	5.76	3	3	3	10	8.28102	3.21	2	5		0				0			3.00158	3.87	2	5	2	2
3230					IFSAEIIYHLFDAFTK				3	3	1	Q05D44		1915.09	0	0.0247	High	2.61332	0							High	1.77668	0	0
3231					AIIVEFAQQGLALFYENKDPR				3	3	1	Q05D44	Q9(Deamidated); N19(Deamidated)	2609.31	0.003	0.1379	High	3.1972	0										1
3232					HTHVQDGEAGGITQQIGATNVPLEAINEQTK				4	3	1	Q05D44	Q15(Deamidated); Q29(Deamidated)	3258.66	0.014	0.1182										Medium	3.00158	0	0
3319	Q13085	ACACA_HUMAN	HUMAN	ACACA	Acetyl-CoA carboxylase 1	2346	265.385	6.3667	54.18	2	8	108	1624		0				0			1112.12	50.38	88	574	1216.14	48.81	91	720	91	2	+
3320					EMAQYASNITSVLCQFPSQQIANILDSHAATLNR				100	5	3	E1BGH6;Q13085;Q5SWU9	N8(Deamidated); C14(Carbamidomethyl); Q15(Deamidated)	3794.07	0	3.865e-07	High	6.18888	0	High	6.05013	0	High	7.11205	0	High	6.33207	0	0
3321					HNQVESIFLSAIDMYGHQFCIENLQK				28	5	3	E1BGH6;Q13085;Q5SWU9	Q3(Deamidated); Q18(Deamidated); C20(Carbamidomethyl)	3123.29	0	7.747e-05	High	5.19459	0	High	6.20932	0	High	4.85479	0	High	5.45573	0	0
3322					EMAQYASNITSVLCQFPSQQIANILDSHAATLNR				10	5	3	E1BGH6;Q13085;Q5SWU9	C14(Carbamidomethyl); R34(Deamidated)	3792.93	0	7.258e-06	High	4.96698	0				High	6.39337	0	High	5.3418	0	0
3323					LILSETSIFDVLPNFFYHSNQVVR				59	5	3	E1BGH6;Q13085;Q5SWU9	N14(Deamidated)	2839.59	0	0.004843	High	4.8917	0	High	4.8681	0	High	4.60864	0	High	5.94927	0	0
3324					EVFFMNTQSIVQLVQR				26	5	3	E1BGH6;Q13085;Q5SWU9	N6(Deamidated)	1939.73	0	0.0132	High	4.87928	0	Medium	2.85942	0	High	4.02945	0	High	4.19384	0	0
3325					TLRDPSLPLLELQDIMTSVSGR				21	5	3	E1BGH6;Q13085;Q5SWU9	R3(Deamidated)	2442.39	0	0.0003173	High	4.78194	0	High	5.31457	0	High	4.75952	0	High	4.41093	0	1
3326					TIQVENSHLILTGAGALNK				9	5	3	E1BGH6;Q13085;Q5SWU9	Q3(Deamidated)	1979.94	0	0.004295	High	4.71655	0	High	3.8391	0	High	5.14893	0	High	4.79334	0	0
3327					HLEVQILADQYGISLFGR				28	5	3	E1BGH6;Q13085;Q5SWU9	N13(Deamidated)	2245.23	0	0.02563	High	4.69778	0	High	5.0075	0	High	5.50417	0	High	5.26222	0	0
3328					TIQVENSHLILTGAGALNK				10	5	3	E1BGH6;Q13085;Q5SWU9		1979.18	0	0.0005571	High	4.53791	0	High	3.77896	0	High	5.15959	0	High	4.46962	0	0
3329					FQAQSLGTTYIYDIPEMFR				30	5	3	E1BGH6;Q13085;Q5SWU9	R19(Deamidated)	2280.79	0	0.004016	High	4.51762	0	High	4.47625	0	High	4.40237	0	High	3.99143	0	0
3330					LLLEAMDELEVAFNNTNVR				63	5	3	E1BGH6;Q13085;Q5SWU9	N14(Deamidated)	2191.76	0	0.004768	High	4.46683	0	High	4.10455	0	High	4.39342	0	High	4.37839	0	0
3331					EVFFMNTQSIVQLVQR				15	5	3	E1BGH6;Q13085;Q5SWU9		1939.06	0	0.002717	High	4.40372	0	High	3.19249	0	High	4.34773	0	High	4.1236	0	0
3332					VQAERPDTMLGVVCGALHVADVSLR				14	5	3	E1BGH6;Q13085;Q5SWU9	Q2(Deamidated); C14(Carbamidomethyl); R25(Deamidated)	2695.38	0	7.961e-07	High	4.328	0	High	4.48555	0	High	4.68987	0	High	4.62378	0	0
3333					ITSENPDEGFKPSSGTVQELNFR				20	5	3	E1BGH6;Q13085;Q5SWU9	N5(Deamidated)	2552.97	0	0.01065	High	4.31598	0	High	3.91959	0	High	5.52028	0	High	4.99516	0	0
3334					VQAERPDTMLGVVCGALHVADVSLR				24	5	3	E1BGH6;Q13085;Q5SWU9	C14(Carbamidomethyl); R25(Deamidated)	2694.5	0	1.173e-05	High	4.30116	0	High	5.20194	0	High	5.0732	0	High	4.72471	0	0
3335					HNQVESIFLSAIDMYGHQFCIENLQK				13	5	3	E1BGH6;Q13085;Q5SWU9	M14(Oxidation); Q18(Deamidated); C20(Carbamidomethyl)	3138.51	0	0.02823	High	4.23505	0	High	4.34789	0	High	5.30448	0	High	3.73933	0	0
3336					TDCNHIFLNFVPTVIMDPSKIEESVR				13	5	3	E1BGH6;Q13085;Q5SWU9	C3(Carbamidomethyl); N9(Deamidated)	3062.62	0	0.0003114	High	4.09001	0	Medium	3.36653	0				High	5.56862	0	1
3337					RIPVQAVWAGWGHASENPK				5	5	3	E1BGH6;Q13085;Q5SWU9		2103.09	0	0.0001688	High	3.97451	0				High	5.12729	0	High	5.54761	0	1
3338					HLEVQILADQYGISLFGR				14	5	3	E1BGH6;Q13085;Q5SWU9		2244.51	0	0.00387	High	3.9624	0	High	3.70901	0	High	4.38534	0	High	4.13578	0	0
3339					LLLEAMDELEVAFNNTNVR				20	5	3	E1BGH6;Q13085;Q5SWU9		2191.26	0	0.0009446	High	3.62317	0	High	3.34585	0	High	5.17146	0	High	4.33678	0	0
3340					IPVQAVWAGWGHASENPKLPELLLK				5	5	3	E1BGH6;Q13085;Q5SWU9	Q4(Deamidated); N16(Deamidated)	2755.62	0	0.0157	High	3.38731	0				High	4.50865	0	High	3.76689	0	1
3341					FQAQSLGTTYIYDIPEMFR				5	5	3	E1BGH6;Q13085;Q5SWU9	Q4(Deamidated); R19(Deamidated)	2282.08	0	0.0004746	High	3.1828	0							High	3.55404	0	0
3342					VEVGTEVTDYR				8	5	3	E1BGH6;Q13085;Q5SWU9		1267.91	0	0.1105	High	2.997	0	High	1.64674	0	High	2.5735	0	High	1.83315	0	0
3343					RVDPVYIHLAER				10	3	2	E1BGH6;Q13085		1467.86	0	0.0006655	High	2.99525	0	Medium	3.26871	0	High	2.9356	0	High	4.20486	0	1
3344					QVLIASHLPSYELR				5	5	3	E1BGH6;Q13085;Q5SWU9	R14(Deamidated)	1626.62	0	0.08806	High	2.9835	0				High	2.60283	0				0
3345					LSDGGLLLSYDGSSYTTYMKEEVDRYR				11	5	3	E1BGH6;Q13085;Q5SWU9	R27(Deamidated)	3119.46	0	0.0002591	High	2.89277	0	High	3.12111	0	High	4.48578	0	Medium	3.0143	0	2
3346					EMAQYASNITSVLCQFPSQQIANILDSHAATLNR				31	5	3	E1BGH6;Q13085;Q5SWU9	M2(Oxidation); C14(Carbamidomethyl); Q20(Deamidated)	3809.06	0	0.08954	Medium	2.71335	0	High	4.87145	0	High	5.01203	0	High	5.97905	0	0
3347					TVELSIPADPANLDSEAK				6	5	3	E1BGH6;Q13085;Q5SWU9	N12(Deamidated)	1870.74	0	0.02966	Medium	2.7083	0	High	2.22413	0	High	3.13633	0	High	3.11768	0	0
3348					IDTGWLDR				9	5	3	E1BGH6;Q13085;Q5SWU9		975.566	0	0.1062	High	2.55432	0	High	2.27923	0	High	2.82404	0	High	2.66797	0	0
3349					KVNDDFPNLFR				9	5	3	E1BGH6;Q13085;Q5SWU9		1549.73	0	0.0003372	High	2.50676	0	Medium	1.91124	0	High	3.55043	0	High	3.78012	0	1
3350					EGLPLMVFANWR				12	5	3	E1BGH6;Q13085;Q5SWU9	N10(Deamidated)	1433.45	0	0.000335	High	2.39687	0				High	2.62659	0	High	2.5409	0	0
3351					IGSFGPQEDLLFLR				5	5	3	E1BGH6;Q13085;Q5SWU9		1592.01	0	0.0003031	High	2.29323	0	High	2.56539	0				High	3.18049	0	0
3352					QVQAEVPGSPIFVMR				9	5	3	E1BGH6;Q13085;Q5SWU9		1658.08	0	0.0005277	High	2.23383	0	High	2.92325	0	High	2.86658	0	High	3.1231	0	0
3353					EASFEYLQNEGER				6	5	3	E1BGH6;Q13085;Q5SWU9		1571.68	0	0.0001598	Medium	2.21993	0	High	3.12679	0	High	3.72949	0	High	3.95205	0	0
3354					FQAQSLGTTYIYDIPEMFR				7	5	3	E1BGH6;Q13085;Q5SWU9		2280.36	0	6.839e-06	Medium	2.19828	0	High	3.70328	0				High	4.64054	0	0
3355					ILNVPQELYEK				6	3	2	E1BGH6;Q13085		1345.76	0	0.001103	Medium	2.19405	0	Medium	1.89517	0	High	2.39374	0	High	2.50831	0	0
3356					HLEPALAFQLELNR				18	5	3	E1BGH6;Q13085;Q5SWU9		1650.93	0	0.0003007	High	2.14557	0	High	2.86636	0	High	3.03654	0	High	3.36295	0	0
3357					VLIANNGIAAVK				5	5	3	E1BGH6;Q13085;Q5SWU9		1182.69	0	0.09607	Medium	1.89082	0	Medium	2.28031	0	High	2.65707	0	High	2.70176	0	0
3358					LGGIPVGVVAVETR				5	5	3	E1BGH6;Q13085;Q5SWU9		1366.86	0	0.04564	Medium	1.48722	0				High	2.1438	0				0
3359					EMAQYASNITSVLCQFPSQQIANILDSHAATLNR				84	5	3	E1BGH6;Q13085;Q5SWU9	M2(Oxidation); N8(Deamidated); C14(Carbamidomethyl); N23(Deamidated)	3809.97	0	7.624e-06				High	5.10485	0	High	7.20718	0	High	5.60226	0	0
3360					TDCNHIFLNFVPTVIMDPSKIEESVR				20	5	3	E1BGH6;Q13085;Q5SWU9	C3(Carbamidomethyl); N9(Deamidated); R26(Deamidated)	3063.54	0	0.01619				High	4.79311	0	High	4.78799	0	Medium	3.25392	0	1
3361					IPVQAVWAGWGHASENPKLPELLLK				8	5	3	E1BGH6;Q13085;Q5SWU9	N16(Deamidated)	2754.58	0	0.002561				High	4.45332	0	High	4.87308	0	High	4.63397	0	1
3362					HLEVQILADQYGISLFGR				3	1	1	E1BGH6	Q5(Deamidated); R20(Deamidated)	2246.19	0	9.586e-08				High	4.45309	0							0
3363					TLRDPSLPLLELQDIMTSVSGR				3	5	3	E1BGH6;Q13085;Q5SWU9	R3(Deamidated); Q13(Deamidated)	2443.35	0	7.069e-05				High	4.32414	0				High	2.37765	0	1
3364					MADHYVPVPGGPNNNNYANVELILDIAK				20	5	3	E1BGH6;Q13085;Q5SWU9	N16(Deamidated); N19(Deamidated)	3040.66	0	0.0769				High	4.21324	0	High	5.75759	0	High	5.42686	0	0
3365					QSPNSYVVIMNGSCVEVDVHR				15	5	3	E1BGH6;Q13085;Q5SWU9	C14(Carbamidomethyl); R21(Deamidated)	2391.22	0	0.002321				High	3.75753	0	High	4.38531	0	High	4.50451	0	0
3366					LPGGNEIGMVAWK				4	5	3	E1BGH6;Q13085;Q5SWU9		1371.77	0	0.001319				High	3.17489	0	High	2.79478	0	High	3.17239	0	0
3367					HNQVESIFLSAIDMYGHQFCIENLQK				10	5	3	E1BGH6;Q13085;Q5SWU9	Q18(Deamidated); C20(Carbamidomethyl)	3122.86	0	0.005354				Medium	3.14927	0	High	6.53141	0	High	5.09687	0	0
3368					MADHYVPVPGGPNNNNYANVELILDIAK				1	1	1	E1BGH6		3038.58	0	8.457e-06				High	3.07049	0							0
3369					TVELSIPADPANLDSEAK				6	5	3	E1BGH6;Q13085;Q5SWU9		1869.99	0	0.001863				High	3.0207	0	High	1.66631	0	High	1.91925	0	0
3370					LLLEAMDELEVAFNNTNVR				21	5	3	E1BGH6;Q13085;Q5SWU9	N14(Deamidated); R19(Deamidated)	2192.85	0	0.0005497				High	2.98231	0				High	4.23845	0	0
3371					EVFFMNTQSIVQLVQR				4	1	1	E1BGH6	N6(Deamidated); Q12(Deamidated)	1940.65	0	0.0001307				High	2.85782	0							0
3372					IGSFGPQEDLLFLR				12	5	3	E1BGH6;Q13085;Q5SWU9	R14(Deamidated)	1592.55	0	0.04637				High	2.70929	0	High	3.34253	0	High	3.17749	0	0
3373					EMAQYASNITSVLCQFPSQQIANILDSHAATLNR				47	5	3	E1BGH6;Q13085;Q5SWU9	M2(Oxidation); C14(Carbamidomethyl); Q19(Deamidated); Q20(Deamidated); N23(Deamidated)	3810.82	0	0.00225				High	2.66347	0	High	5.37663	0	High	5.61906	0	0
3374					MADHYVPVPGGPNNNNYANVELILDIAK				10	5	3	E1BGH6;Q13085;Q5SWU9	N14(Deamidated)	3039.57	0	0.04139				Medium	2.61224	0	High	3.60097	0	High	3.36247	0	0
3375					FHREFPKFFTFR				8	5	3	E1BGH6;Q13085;Q5SWU9		1658.79	0	0.05704				High	2.37575	0	High	2.95845	0	High	2.61012	0	2
3376					QVLIASHLPSYELR				5	5	3	E1BGH6;Q13085;Q5SWU9		1626.01	0	0.04565				High	2.14223	0	High	3.52215	0	High	2.84269	0	0
3377					EMAQYASNITSVLCQFPSQQIANILDSHAATLNRK				18	5	3	E1BGH6;Q13085;Q5SWU9	M2(Oxidation); N8(Deamidated); C14(Carbamidomethyl); Q19(Deamidated)	3938.02	0	0.01484							High	6.03125	0	High	3.59901	0	1
3378					EMAQYASNITSVLCQFPSQQIANILDSHAATLNR				24	5	3	E1BGH6;Q13085;Q5SWU9	Q4(Deamidated); N8(Deamidated); C14(Carbamidomethyl); Q19(Deamidated)	3794.98	0	2.723e-06							High	5.91152	0	High	5.81835	0	0
3379					HNQVESIFLSAIDMYGHQFCIENLQK				3	5	3	E1BGH6;Q13085;Q5SWU9	Q3(Deamidated); M14(Oxidation); Q18(Deamidated); C20(Carbamidomethyl); N23(Deamidated)	3140.61	0	0.0694							High	5.42976	0	High	4.97726	0	0
3380					EEFLIPIYHQVAVQFADLHDTPGR				15	5	3	Q13085;Q5SWU9;E1BGH6	Q10(Deamidated)	2796.5	0	0.007993							High	5.32948	0	High	4.64798	0	0
3381					DPTLTDELLNILTELTQLSK				1	5	3	E1BGH6;Q13085;Q5SWU9		2257.28	0	0.001394							High	5.25114	0				0
3382					LKEREEFLIPIYHQVAVQFADLHDTPGR				11	5	3	Q13085;Q5SWU9;E1BGH6	R4(Deamidated); R28(Deamidated)	3323.78	0	0.003349							High	5.19769	0	High	4.31388	0	2
3383					LQVEHPCTEMVADVNLPAAQLQIAMGIPLYR				2	3	2	E1BGH6;Q13085	C7(Carbamidomethyl); N15(Deamidated); Q20(Deamidated); Q22(Deamidated)	3480.81	0	0.01923							High	5.17762	0				0
3384					MADHYVPVPGGPNNNNYANVELILDIAK				6	5	3	E1BGH6;Q13085;Q5SWU9	M1(Oxidation); N13(Deamidated); N14(Deamidated); N19(Deamidated)	3057.57	0	0.01147							High	5.16264	0				0
3385					IIQQAGQVWFPDSAFK				7	5	3	E1BGH6;Q13085;Q5SWU9		1835.18	0	0.002806							High	5.00872	0	High	4.17923	0	0
3386					MVGYVSAGTVEYLYSQDGSFYFLELNPR				5	5	3	E1BGH6;Q13085;Q5SWU9	Q16(Deamidated)	3206.49	0	0.08637							High	4.96663	0				0
3387					MADHYVPVPGGPNNNNYANVELILDIAK				9	5	3	E1BGH6;Q13085;Q5SWU9	N14(Deamidated); N15(Deamidated); N16(Deamidated)	3041.55	0	0.01151							High	4.90456	0	High	5.08444	0	0
3388					MVGYVSAGTVEYLYSQDGSFYFLELNPR				1	5	3	E1BGH6;Q13085;Q5SWU9		3205.53	0	0.008708							High	4.9024	0				0
3389					VQAERPDTMLGVVCGALHVADVSLR				3	5	3	E1BGH6;Q13085;Q5SWU9	N-Term(Acetyl); Q2(Deamidated); C14(Carbamidomethyl)	2736.45	0	0.01347							High	4.87396	0				0
3390					RIPVQAVWAGWGHASENPKLPELLLK				6	5	3	E1BGH6;Q13085;Q5SWU9	R1(Deamidated); N17(Deamidated)	2911.54	0	0.0982							High	4.86648	0				2
3391					EMAQYASNITSVLCQFPSQQIANILDSHAATLNR				9	5	3	E1BGH6;Q13085;Q5SWU9	N-Term(Acetyl); Q4(Deamidated); N8(Deamidated); C14(Carbamidomethyl); N23(Deamidated)	3836.9	0	0.001041							High	4.75061	0	High	4.29372	0	0
3392					MADHYVPVPGGPNNNNYANVELILDIAKR				9	5	3	E1BGH6;Q13085;Q5SWU9	N13(Deamidated); N16(Deamidated)	3196.74	0	0.001114							High	4.73082	0	High	3.12979	0	1
3393					EASFEYLQNEGER				7	5	3	E1BGH6;Q13085;Q5SWU9	Q8(Deamidated)	1572.3	0	0.02452							High	4.71896	0	High	3.05227	0	0
3394					LILSETSIFDVLPNFFYHSNQVVR				11	5	3	E1BGH6;Q13085;Q5SWU9	N14(Deamidated); R24(Deamidated)	2840.42	0	0.09011							High	4.64394	0	High	3.21818	0	0
3395					RFQAQSLGTTYIYDIPEMFR				1	5	3	E1BGH6;Q13085;Q5SWU9		2436.27	0	0.01389							High	4.60669	0				1
3396					ITSENPDEGFKPSSGTVQELNFR				4	5	3	E1BGH6;Q13085;Q5SWU9		2552.28	0	0.006719							High	4.55632	0	High	3.49203	0	0
3397					RIPVQAVWAGWGHASENPKLPELLLK				5	5	3	E1BGH6;Q13085;Q5SWU9	N17(Deamidated)	2910.58	0	0.01381							High	4.52372	0	Medium	3.66765	0	2
3398					GQWLSGFFDYGSFSEIMQPWAQTVVVGR				7	5	3	E1BGH6;Q13085;Q5SWU9	Q18(Deamidated)	3193.53	0	0.0001216							High	4.50554	0	High	4.25142	0	0
3399					HNQVESIFLSAIDMYGHQFCIENLQK				26	5	3	E1BGH6;Q13085;Q5SWU9	M14(Oxidation); Q18(Deamidated); C20(Carbamidomethyl); N23(Deamidated)	3139.38	0	0.08837							High	4.50274	0	High	5.63111	0	0
3400					EMAQYASNITSVLCQFPSQQIANILDSHAATLNRK				15	5	3	E1BGH6;Q13085;Q5SWU9	C14(Carbamidomethyl); Q15(Deamidated); Q20(Deamidated)	3922.02	0	0.004441							High	4.44923	0	High	3.9239	0	1
3401					MADHYVPVPGGPNNNNYANVELILDIAK				13	5	3	E1BGH6;Q13085;Q5SWU9	M1(Oxidation); N16(Deamidated)	3055.62	0	1.812e-05							High	4.39494	0	High	4.23538	0	0
3402					GYVKDVDDGLQAAEEVGYPVMIK				3	2	1	Q13085	Q11(Deamidated)	2497.35	0	0.04902							High	4.38255	0	High	3.60802	0	1
3403					LFLTNESGYYLDISLYKEVTDSR				1	5	3	E1BGH6;Q13085;Q5SWU9	R23(Deamidated)	2727.45	0	0.0376							High	4.35911	0				1
3404					TLRDPSLPLLELQDIMTSVSGR				5	5	3	E1BGH6;Q13085;Q5SWU9		2441.34	0	0.02055							High	4.35605	0	High	3.80436	0	1
3405					GQWLSGFFDYGSFSEIMQPWAQTVVVGR				3	5	3	E1BGH6;Q13085;Q5SWU9	Q2(Deamidated); R28(Deamidated)	3194.43	0	0.0462							High	4.26478	0				0
3406					LFLTNESGYYLDISLYK				5	5	3	E1BGH6;Q13085;Q5SWU9	N5(Deamidated)	2039.85	0	0.001512							High	4.20042	0	High	3.33034	0	0
3407					EMAQYASNITSVLCQFPSQQIANILDSHAATLNR				1	5	3	E1BGH6;Q13085;Q5SWU9	C14(Carbamidomethyl)	3792.02	0	0.0006317							High	4.1889	0				0
3408					FIIGSVSEDNSEDEISNLVKLDLLEEK				1	3	2	E1BGH6;Q13085		3035.55	0	0.01465							High	4.09376	0				1
3409					EEFLIPIYHQVAVQFADLHDTPGR				8	5	3	Q13085;Q5SWU9;E1BGH6	Q10(Deamidated); Q14(Deamidated)	2797.14	0	0.0593							High	4.05781	0	High	3.78443	0	0
3410					VSALNSVHCEHVEDEGESR				7	5	3	E1BGH6;Q13085;Q5SWU9	N5(Deamidated); C9(Carbamidomethyl)	2154.99	0	0.01125							High	4.01693	0	High	5.38835	0	0
3411					MVGYVSAGTVEYLYSQDGSFYFLELNPR				3	5	3	E1BGH6;Q13085;Q5SWU9	Q16(Deamidated); N26(Deamidated)	3207.75	0	0.004523							High	4.00316	0				0
3412					VETQFQNGHYDK				4	5	3	E1BGH6;Q13085;Q5SWU9		1465.67	0	0.00578							High	3.97619	0	High	2.91444	0	0
3413					NGIAFMGPPSQAMWALGDK				2	5	3	E1BGH6;Q13085;Q5SWU9		1991.07	0	5.907e-06							High	3.92579	0	High	4.39353	0	0
3414					TDCNHIFLNFVPTVIMDPSKIEESVR				1	5	3	E1BGH6;Q13085;Q5SWU9	C3(Carbamidomethyl); N4(Deamidated); N9(Deamidated); R26(Deamidated)	3064.5	0	0.09034							High	3.88136	0				1
3415					FIIGSVSEDNSEDEISNLVK				2	5	3	E1BGH6;Q13085;Q5SWU9		2195.35	0	1.231e-06							High	3.83299	0	High	4.79584	0	0
3416					MQLDNPSKVQQAELHTGSLPR				4	3	2	E1BGH6;Q13085	Q11(Deamidated)	2350.18	0	0.1077							Medium	3.82299	0				1
3417					FIIGSVSEDNSEDEISNLVK				12	5	3	E1BGH6;Q13085;Q5SWU9	N17(Deamidated)	2195.94	0	1.787e-06							High	3.74624	0	High	3.82706	0	0
3418					QGPLHGMLINTPYVTK				3	5	3	E1BGH6;Q13085;Q5SWU9	N10(Deamidated)	1769.78	0	0.0417							High	3.72259	0				0
3419					LFLTNESGYYLDISLYK				3	5	3	E1BGH6;Q13085;Q5SWU9		2039.18	0	0.09276							High	3.7027	0	High	3.05377	0	0
3420					LQVEHPCTEMVADVNLPAAQLQIAMGIPLYR				7	3	2	E1BGH6;Q13085	C7(Carbamidomethyl); Q22(Deamidated)	3479.09	0	0.02088							High	3.70217	0	High	5.22065	0	0
3421					QSPNSYVVIMNGSCVEVDVHR				1	5	3	E1BGH6;Q13085;Q5SWU9	Q1(Deamidated); N4(Deamidated); N11(Deamidated); C14(Carbamidomethyl)	2393.31	0	0.09998							High	3.59748	0				0
3422					NGIAFMGPPSQAMWALGDK				4	5	3	E1BGH6;Q13085;Q5SWU9	Q11(Deamidated)	1991.94	0	0.008125							High	3.51552	0	High	3.17475	0	0
3423					QLKDNTCVVEFQFMLPTSHPNR				3	5	3	E1BGH6;Q13085;Q5SWU9	N5(Deamidated); C7(Carbamidomethyl)	2662.35	0	0.07781							High	3.46622	0				1
3424					TAQIMFQAYGDK				5	5	3	E1BGH6;Q13085;Q5SWU9		1372.65	0	0.06151							High	3.2961	0	High	2.30008	0	0
3425					FGAYIVDGLR				6	5	3	E1BGH6;Q13085;Q5SWU9		1110.92	0	0.06315							High	3.29504	0	High	3.04749	0	0
3426					DPSLPLLELQDIMTSVSGR				5	5	3	E1BGH6;Q13085;Q5SWU9	Q10(Deamidated)	2072	0	8.116e-06							High	3.27568	0	High	3.87937	0	0
3427					VNDDFPNLFR				4	5	3	E1BGH6;Q13085;Q5SWU9		1421.7	0	0.0003084							High	3.25623	0	High	3.77346	0	0
3428					QVQAEVPGSPIFVMR				5	5	3	E1BGH6;Q13085;Q5SWU9	Q3(Deamidated)	1658.48	0	0.09839							High	3.2029	0	High	2.96367	0	0
3429					GFSGGMKDMYDQVLK				1	5	3	E1BGH6;Q13085;Q5SWU9	Q12(Deamidated)	1676.75	0	0.04059							High	3.14968	0				1
3430					LSDGGLLLSYDGSSYTTYMKEEVDRYR				4	5	3	E1BGH6;Q13085;Q5SWU9	R25(Deamidated); R27(Deamidated)	3120.66	0	0.0003267							High	3.11301	0	High	3.23269	0	2
3431					VSALNSVHCEHVEDEGESR				6	5	3	E1BGH6;Q13085;Q5SWU9	C9(Carbamidomethyl)	2154.19	0	1.706e-05							High	3.02272	0	High	3.96326	0	0
3432					FIIGSVSEDNSEDEISNLVKLDLLEEK				1	3	2	E1BGH6;Q13085	N10(Deamidated); N17(Deamidated)	3037.53	0	0.04933							High	2.94011	0				1
3433					LLLEAMDELEVAFNNTNVR				1	5	3	E1BGH6;Q13085;Q5SWU9	N-Term(Acetyl); M6(Oxidation)	2249.25	0	0.01389							High	2.92469	0				0
3434					HLEVQILADQYGISLFGR				3	5	3	E1BGH6;Q13085;Q5SWU9	N-Term(Acetyl); Q5(Deamidated); Q10(Deamidated); N13(Deamidated)	2289.27	0	0.06332							High	2.90305	0	High	3.67943	0	0
3435					HLEVQILADQYGISLFGR				1	5	3	E1BGH6;Q13085;Q5SWU9	Q5(Deamidated); Q10(Deamidated); N13(Deamidated)	2247.02	0	0.02958							High	2.85378	0				0
3436					IIQQAGQVWFPDSAFK				8	5	3	E1BGH6;Q13085;Q5SWU9	N-Term(Acetyl); Q3(Deamidated); Q7(Deamidated)	1878.99	0	0.05141							High	2.76574	0	High	2.29585	0	0
3437					TYQAIKDFNREGLPLMVFANWR				1	5	3	E1BGH6;Q13085;Q5SWU9		2669.37	0	0.07607							High	2.75031	0				2
3438					AYIAYELNSVQHR				4	5	3	E1BGH6;Q13085;Q5SWU9		1563.82	0	0.1076							Medium	2.71704	0	Medium	2.0845	0	0
3439					IGLAEEIR				4	5	3	E1BGH6;Q13085;Q5SWU9		900.526	0	0.105							High	2.6719	0	High	2.04896	0	0
3440					IHNPELTDGQIQAMLR				3	5	3	E1BGH6;Q13085;Q5SWU9		2021.03	0	8.467e-06							High	2.67011	0	High	4.7142	0	0
3441					QVQAEVPGSPIFVMR				1	5	3	E1BGH6;Q13085;Q5SWU9	Q3(Deamidated); R15(Deamidated)	1659.68	0	0.08962							High	2.48231	0				0
3442					DIIVIGNDITYR				2	5	3	E1BGH6;Q13085;Q5SWU9		1391.75	0	0.0506							High	2.36635	0	High	3.48373	0	0
3443					RPGAALDPGCVLAK				5	5	3	Q13085;E1BGH6;Q5SWU9	C10(Carbamidomethyl)	1424.73	0	0.08161							High	2.28078	0	Medium	2.63518	0	0
3444					KVNDDFPNLFR				2	5	3	E1BGH6;Q13085;Q5SWU9	N3(Deamidated); N4(Deamidated); R13(Deamidated)	1552.44	0	0.09524							High	2.18161	0				1
3445					LPELLLK				3	5	3	E1BGH6;Q13085;Q5SWU9		825.573	0	0.09766							High	2.14684	0	Medium	2.31773	0	0
3446					NLLVTMLIDQLCGR				4	5	3	E1BGH6;Q13085;Q5SWU9	C12(Carbamidomethyl)	1645.89	0	1.109e-05							High	2.07557	0	High	4.39729	0	0
3447					NLLVTMLIDQLCGR				1	5	3	E1BGH6;Q13085;Q5SWU9	N1(Deamidated); C12(Carbamidomethyl); R14(Deamidated)	1647.91	0	0.03759							High	2.06839	0				0
3448					EGLPLMVFANWR				2	5	3	E1BGH6;Q13085;Q5SWU9		1433.01	0	0.02079							High	2.06796	0	High	2.81684	0	0
3449					IGSFGPQEDLLFLR				3	5	3	E1BGH6;Q13085;Q5SWU9	N-Term(Acetyl); Q7(Deamidated)	1634.75	0	0.1159							High	1.75284	0	High	1.66373	0	0
3450					DNTCVVEFQFMLPTSHPNR				5	5	3	E1BGH6;Q13085;Q5SWU9	C4(Carbamidomethyl); N18(Deamidated)	2293.11	0	2.955e-05							Medium	1.61645	0	High	4.26785	0	0
3451					HNQVESIFLSAIDMYGHQFCIENLQK				9	5	3	E1BGH6;Q13085;Q5SWU9	N2(Deamidated); Q3(Deamidated); Q18(Deamidated); C20(Carbamidomethyl)	3124.5	0	0.0002931										High	6.98303	0	0
3452					LKEREEFLIPIYHQVAVQFADLHDTPGR				4	5	3	Q13085;Q5SWU9;E1BGH6	R4(Deamidated)	3322.89	0	2.933e-05										High	5.97742	0	2
3453					LSDGGLLLSYDGSSYTTYMKEEVDR				1	5	3	E1BGH6;Q13085;Q5SWU9	R25(Deamidated)	2800.44	0	7.201e-06										High	5.88135	0	1
3454					EMAQYASNITSVLCQFPSQQIANILDSHAATLNR				18	5	3	E1BGH6;Q13085;Q5SWU9	N-Term(Acetyl); Q4(Deamidated); C14(Carbamidomethyl); N23(Deamidated)	3835.95	0	2.311e-09										High	5.75192	0	0
3455					EMAQYASNITSVLCQFPSQQIANILDSHAATLNR				1	5	3	E1BGH6;Q13085;Q5SWU9	C14(Carbamidomethyl); Q15(Deamidated); Q19(Deamidated); Q20(Deamidated); N23(Deamidated)	3795.99	0	0.000106										High	5.26896	0	0
3456					VQAERPDTMLGVVCGALHVADVSLR				1	5	3	E1BGH6;Q13085;Q5SWU9	N-Term(Acetyl); Q2(Deamidated); R5(Deamidated); C14(Carbamidomethyl); R25(Deamidated)	2738.23	0	0.0002892										High	5.1661	0	0
3457					EMAQYASNITSVLCQFPSQQIANILDSHAATLNRK				3	5	3	E1BGH6;Q13085;Q5SWU9	M2(Oxidation); Q4(Deamidated); N8(Deamidated); C14(Carbamidomethyl); N33(Deamidated)	3939.06	0	0.0003574										High	5.06441	0	1
3458					IHNPELTDGQIQAMLR				9	5	3	E1BGH6;Q13085;Q5SWU9	Q14(Deamidated)	2021.73	0	0.001515										High	4.74587	0	0
3459					EMAQYASNITSVLCQFPSQQIANILDSHAATLNRK				4	5	3	E1BGH6;Q13085;Q5SWU9	C14(Carbamidomethyl); Q15(Deamidated); Q19(Deamidated); Q20(Deamidated)	3923.06	0	5.106e-05										High	4.59835	0	1
3460					RVSALNSVHCEHVEDEGESR				2	5	3	E1BGH6;Q13085;Q5SWU9	N6(Deamidated); C10(Carbamidomethyl)	2311.11	0	0.001453										High	4.01392	0	1
3461					KNLLVTMLIDQLCGR				2	5	3	E1BGH6;Q13085;Q5SWU9	C13(Carbamidomethyl)	1774	0	0.0002543										High	3.82569	0	1
3462					QSPNSYVVIMNGSCVEVDVHR				2	5	3	E1BGH6;Q13085;Q5SWU9	Q1(Deamidated); N11(Deamidated); C14(Carbamidomethyl)	2392.17	0	4.243e-05										High	3.47931	0	0
3463					EMAQYASNITSVLCQFPSQQIANILDSHAATLNRK				3	5	3	E1BGH6;Q13085;Q5SWU9	C14(Carbamidomethyl); N33(Deamidated)	3920.98	0	0.001785										High	3.46272	0	1
3464					TLRDPSLPLLELQDIMTSVSGR				2	5	3	E1BGH6;Q13085;Q5SWU9	N-Term(Acetyl); R3(Deamidated); Q13(Deamidated)	2485.35	0	0.001081										High	3.42222	0	1
3465					IIQQAGQVWFPDSAFK				2	5	3	E1BGH6;Q13085;Q5SWU9	N-Term(Acetyl); Q4(Deamidated)	1878.18	0	0.0008422										High	3.29662	0	0
3466					DPTLTDELLNILTELTQLSK				3	5	3	E1BGH6;Q13085;Q5SWU9	N10(Deamidated)	2258.31	0	4.348e-05										High	3.29387	0	0
3467					LSDGGLLLSYDGSSYTTYMK				2	5	3	E1BGH6;Q13085;Q5SWU9		2171.07	0	0.000626										High	2.6078	0	0
3468					VNDDFPNLFR				2	5	3	E1BGH6;Q13085;Q5SWU9	N9(Deamidated)	1422.36	0	0.0005742										High	2.60195	0	0
3469					TDCNHIFLNFVPTVIMDPSKIEESVR				1	5	3	E1BGH6;Q13085;Q5SWU9	C3(Carbamidomethyl)	3061.54	0	0.0002085										High	2.39939	0	1
3470					DNTCVVEFQFMLPTSHPNR				1	5	3	E1BGH6;Q13085;Q5SWU9	C4(Carbamidomethyl)	2292.06	0	0.001131										High	2.08345	0	0
3471					IIQQAGQVWFPDSAFK				3	1	1	E1BGH6	Q7(Deamidated)	1835.57	0.001	0.07641	High	2.78603	0										0
3472					AYIAYELNSVQHR				3	5	3	E1BGH6;Q13085;Q5SWU9	N8(Deamidated); R13(Deamidated)	1565.4	0.001	0.004344	Medium	2.45878	0				High	2.80587	0	High	2.51108	0	0
3473					VQQAELHTGSLPR				6	3	2	E1BGH6;Q13085	Q3(Deamidated)	1436.51	0.001	0.002736	Medium	2.18747	0				Medium	2.22539	0	High	2.87645	0	0
3474					FVVMVTPEDLK				5	5	3	E1BGH6;Q13085;Q5SWU9		1277.65	0.001	0.08753	High	1.89474	0	Medium	2.49359	0	Medium	2.55942	0	Medium	3.10153	0	0
3475					VQAERPDTMLGVVCGALHVADVSLR				1	1	1	E1BGH6	C14(Carbamidomethyl)	2693.38	0.001	0.008358				High	3.54407	0							0
3476					DFTVASPAEFVTR				5	5	3	E1BGH6;Q13085;Q5SWU9		1439.67	0.001	0.002264				High	2.40943	0				High	3.22424	0	0
3477					GSVLEPEGTVEIK				2	5	3	E1BGH6;Q13085;Q5SWU9		1358.06	0.001	0.005252				High	1.53564	0				High	3.31605	0	0
3478					GFSGGMKDMYDQVLK				2	5	3	E1BGH6;Q13085;Q5SWU9		1675.79	0.001	0.1212							High	3.01191	0				1
3479					NFDLTAIPCANHK				3	5	3	E1BGH6;Q13085;Q5SWU9	C9(Carbamidomethyl)	1500.72	0.001	0.007108							High	2.78792	0	High	1.86422	0	0
3480					MVGYVSAGTVEYLYSQDGSFYFLELNPR				2	5	3	E1BGH6;Q13085;Q5SWU9	M1(Oxidation); Q16(Deamidated); R28(Deamidated)	3223.59	0.001	0.1194							High	2.69626	0				0
3481					NFDLTAIPCANHK				4	5	3	E1BGH6;Q13085;Q5SWU9	C9(Carbamidomethyl); N11(Deamidated)	1501.71	0.001	0.01127							High	2.44847	0	High	3.17326	0	0
3482					DEPIHILNVAIK				5	5	3	E1BGH6;Q13085;Q5SWU9		1361.8	0.001	0.006413							High	2.1642	0	High	3.16842	0	0
3483					MAALEVYVR				5	5	3	E1BGH6;Q13085;Q5SWU9		1051.59	0.001	0.003026							High	1.8082	0	High	1.96158	0	0
3484					DIIVIGNDITYR				3	5	3	E1BGH6;Q13085;Q5SWU9	N7(Deamidated)	1392.43	0.001	0.007721							Medium	1.73288	0	High	1.99176	0	0
3485					LQVEHPCTEMVADVNLPAAQLQIAMGIPLYR				2	3	2	E1BGH6;Q13085	C7(Carbamidomethyl); N15(Deamidated); Q20(Deamidated)	3479.87	0.001	0.004607										High	4.88669	0	0
3486					NGIAFMGPPSQAMWALGDK				2	5	3	E1BGH6;Q13085;Q5SWU9	N1(Deamidated); M6(Oxidation)	2007.76	0.001	0.01185										High	3.84332	0	0
3487					KEMAQYASNITSVLCQFPSQQIANILDSHAATLNR				6	5	3	E1BGH6;Q13085;Q5SWU9	C15(Carbamidomethyl); N24(Deamidated)	3921.06	0.001	0.003891										High	3.62002	0	1
3488					DFTVASPAEFVTR				2	5	3	E1BGH6;Q13085;Q5SWU9	R13(Deamidated)	1440.56	0.001	0.00748										High	3.52342	0	0
3489					EASFEYLQNEGER				2	5	3	E1BGH6;Q13085;Q5SWU9	Q8(Deamidated); R13(Deamidated)	1573.49	0.001	0.006896										High	3.29011	0	0
3490					EREEFLIPIYHQVAVQFADLHDTPGR				2	5	3	Q13085;Q5SWU9;E1BGH6	R2(Deamidated); R26(Deamidated)	3082.58	0.001	0.01086										High	3.18308	0	1
3491					RAYIAYELNSVQHR				1	5	3	E1BGH6;Q13085;Q5SWU9		1719.91	0.001	0.003181										High	3.07453	0	1
3492					HMEMYADR				2	5	3	E1BGH6;Q13085;Q5SWU9		1052.39	0.001	0.01227										High	2.82021	0	0
3493					EEFLIPIYHQVAVQFADLHDTPGR				1	5	3	Q13085;Q5SWU9;E1BGH6	N-Term(Acetyl); Q10(Deamidated); Q14(Deamidated); R24(Deamidated)	2840.37	0.001	0.008456										High	2.72447	0	0
3494					DNTCVVEFQFMLPTSHPNR				3	5	3	E1BGH6;Q13085;Q5SWU9	C4(Carbamidomethyl); Q9(Deamidated); M11(Oxidation)	2309.19	0.001	0.003803										High	2.35142	0	0
3495					VETQFQNGHYDK				1	5	3	E1BGH6;Q13085;Q5SWU9	Q6(Deamidated); N7(Deamidated)	1467.71	0.001	0.005815										High	2.16886	0	0
3496					QVQAEVPGSPIFVMR				1	5	3	E1BGH6;Q13085;Q5SWU9	M14(Oxidation)	1673.84	0.001	0.002873										High	2.05604	0	0
3497					RFQAQSLGTTYIYDIPEMFR				2	5	3	E1BGH6;Q13085;Q5SWU9	R1(Deamidated)	2437.23	0.002	0.02083				High	3.12113	0							1
3498					HNQVESIFLSAIDMYGHQFCIENLQK				4	5	3	E1BGH6;Q13085;Q5SWU9	N2(Deamidated); Q18(Deamidated); C20(Carbamidomethyl); N23(Deamidated); Q25(Deamidated)	3125.62	0.002	0.1412				High	2.71207	0	High	4.75223	0				0
3499					EMAQYASNITSVLCQFPSQQIANILDSHAATLNRK				4	5	3	E1BGH6;Q13085;Q5SWU9	M2(Oxidation); C14(Carbamidomethyl); N23(Deamidated)	3937.06	0.002	0.02229				High	2.48045	0				High	3.80711	0	1
3500					QLKDNTCVVEFQFMLPTSHPNRGNIPTLNR				2	5	3	E1BGH6;Q13085;Q5SWU9	Q1(Deamidated); C7(Carbamidomethyl); N24(Deamidated)	3528.87	0.002	0.1391							High	3.82691	0				2
3501					EMAQYASNITSVLCQFPSQQIANILDSHAATLNR				7	5	3	E1BGH6;Q13085;Q5SWU9	N-Term(Acetyl); M2(Oxidation); C14(Carbamidomethyl); N23(Deamidated)	3850.9	0.002	0.1462							High	3.52215	0	High	3.61946	0	0
3502					HMEMYADRESR				2	5	3	E1BGH6;Q13085;Q5SWU9		1424.57	0.002	0.1259							High	2.71261	0	Medium	2.69823	0	1
3503					EGLPLMVFANWR				3	5	3	E1BGH6;Q13085;Q5SWU9	M6(Oxidation)	1448.75	0.002	0.1457							High	2.61542	0	Medium	1.99843	0	0
3504					WSYEMFR				4	5	3	E1BGH6;Q13085;Q5SWU9		1018.42	0.002	0.1501							High	2.53637	0	Medium	1.8363	0	0
3505					MGGMVSFR				3	5	3	E1BGH6;Q13085;Q5SWU9		884.433	0.002	0.01889							High	2.17799	0	Medium	1.89209	0	0
3506					VSALNSVHCEHVEDEGESR				1	5	3	E1BGH6;Q13085;Q5SWU9	N-Term(Acetyl); N5(Deamidated); C9(Carbamidomethyl)	2197.15	0.002	0.01886										High	2.18233	0	0
3507					KVNDDFPNLFR				8	5	3	E1BGH6;Q13085;Q5SWU9	N10(Deamidated)	1551.01	0.003	0.02073	Medium	2.12922	0							High	2.86276	0	1
3508					LLLEDLVK				1	1	1	E1BGH6		942.905	0.003	0.03191				High	1.50645	0							0
3509					NGIAFMGPPSQAMWALGDK				1	5	3	E1BGH6;Q13085;Q5SWU9	N1(Deamidated); M6(Oxidation); Q11(Deamidated)	2008.91	0.003	0.02196										High	2.99916	0	0
3510					MHLYLGAAK				1	5	3	E1BGH6;Q13085;Q5SWU9		1003.51	0.003	0.02168										High	1.52213	0	0
3511					TFEDFVR				4	5	3	E1BGH6;Q13085;Q5SWU9		913.428	0.004	0.1894				Medium	1.5593	0	High	2.18243	0				0
3512					TYQAIKDFNREGLPLMVFANWR				1	5	3	E1BGH6;Q13085;Q5SWU9	N20(Deamidated)	2670.42	0.004	0.1856							High	2.86775	0				2
3513					IPPNVEK				1	3	2	E1BGH6;Q13085		796.485	0.004	0.202							High	0.949539	0				0
3514					YLYLTPQDYKR				3	5	3	E1BGH6;Q13085;Q5SWU9		1459.81	0.005	0.03546							Medium	2.53303	0	High	1.82078	0	1
3515					SSMSGLHLVK				1	5	3	E1BGH6;Q13085;Q5SWU9		1058.56	0.005	0.0337										High	2.86884	0	0
3516					WFVEVEGTVK				2	5	3	E1BGH6;Q13085;Q5SWU9		1193.57	0.006	0.2212							High	2.09792	0	Medium	1.33793	0	0
3517					LPGGNEIGMVAWK				1	5	3	E1BGH6;Q13085;Q5SWU9	M9(Oxidation)	1387.48	0.006	0.04114										High	2.77112	0	0
3518					EVFFMNTQSIVQLVQR				1	5	3	E1BGH6;Q13085;Q5SWU9	N-Term(Acetyl); N6(Deamidated); Q12(Deamidated)	1983.03	0.006	0.04673										High	2.08057	0	0
3519					VQAERPDTMLGVVCGALHVADVSLR				1	5	3	E1BGH6;Q13085;Q5SWU9	N-Term(Acetyl); Q2(Deamidated); R5(Deamidated); C14(Carbamidomethyl)	2737.35	0.007	0.04946										High	4.54122	0	0
3520					LPGGNEIGMVAWK				1	5	3	E1BGH6;Q13085;Q5SWU9	N5(Deamidated)	1372.3	0.007	0.05764										High	2.84901	0	0
3521					ILNVPQELYEK				3	3	2	E1BGH6;Q13085	N3(Deamidated)	1346.41	0.007	0.05599										Medium	1.93067	0	0
3522					YLYLTPQDYK				2	5	3	E1BGH6;Q13085;Q5SWU9	Q7(Deamidated)	1304.36	0.007	0.05741										Medium	1.50839	0	0
3523					FVVMVTPEDLK				1	5	3	E1BGH6;Q13085;Q5SWU9	M4(Oxidation)	1293.71	0.009	0.06594										High	3.13285	0	0
3524					RVDPVYIHLAER				1	3	2	E1BGH6;Q13085	R1(Deamidated)	1468.83	0.01	0.2295	Medium	3.53155	0										1
3525					LKEREEFLIPIYHQVAVQFADLHDTPGR				1	5	3	Q13085;Q5SWU9;E1BGH6	N-Term(Acetyl); R4(Deamidated); Q14(Deamidated); Q18(Deamidated)	3366.9	0.01	0.07741										Medium	2.61435	0	2
3526					AVVMDLLR				1	5	3	E1BGH6;Q13085;Q5SWU9		916.525	0.011	0.2466							Medium	1.18406	0				0
3527					IDTGWLDR				1	5	3	E1BGH6;Q13085;Q5SWU9	R8(Deamidated)	976.433	0.011	0.08771										Medium	2.09363	0	0
3528					CVFALR				2	5	3	E1BGH6;Q13085;Q5SWU9	C1(Carbamidomethyl)	765.416	0.011	0.08058										Medium	1.7819	0	0
3529					TIQVENSHLILTGAGALNK				1	5	3	E1BGH6;Q13085;Q5SWU9	Q3(Deamidated); N6(Deamidated)	1981.05	0.011	0.08283										Medium	1.76509	0	0
3530					VQAERPDTMLGVVCGALHVADVSLR				1	5	3	E1BGH6;Q13085;Q5SWU9	N-Term(Acetyl); Q2(Deamidated); R5(Deamidated); M9(Oxidation); C14(Carbamidomethyl)	2753.46	0.012	0.09666										Medium	3.06048	0	0
3531					IPVQAVWAGWGHASENPKLPELLLK				1	5	3	E1BGH6;Q13085;Q5SWU9		2753.53	0.012	0.09615										Medium	2.76023	0	1
3532					HMFHVAWVDPEDPYK				1	5	3	E1BGH6;Q13085;Q5SWU9	M2(Oxidation)	1886.85	0.012	0.09519										Medium	2.54229	0	0
3533					VQQAELHTGSLPR				1	3	2	E1BGH6;Q13085		1435.83	0.015	0.131										Medium	2.43828	0	0
3534					TAQIMFQAYGDK				1	5	3	E1BGH6;Q13085;Q5SWU9	Q3(Deamidated)	1373.63	0.016	0.2761							Medium	2.29181	0				0
3535					TFFYWR				2	5	3	E1BGH6;Q13085;Q5SWU9		919.478	0.017	0.145							Medium	1.76248	0	Medium	1.11244	0	0
3536					LKEREEFLIPIYHQVAVQFADLHDTPGR				4	5	3	E1BGH6;Q13085;Q5SWU9	R4(Deamidated); Q14(Deamidated); Q18(Deamidated)	3324.74	0.017	0.1531										Medium	3.30392	0	2
3537					RIPVQAVWAGWGHASENPK				1	5	3	E1BGH6;Q13085;Q5SWU9	N17(Deamidated)	2104.05	0.018	0.1654										Medium	3.12092	0	1
3538					IGSFGPQEDLLFLR				1	5	3	E1BGH6;Q13085;Q5SWU9	N-Term(Acetyl); Q7(Deamidated); R14(Deamidated)	1635.58	0.019	0.1713										Medium	1.83438	0	0
3539					HLEPALAFQLELNR				2	5	3	E1BGH6;Q13085;Q5SWU9	R14(Deamidated)	1651.77	0.021	0.3077	Medium	1.97377	0				Medium	2.63732	0				0
3540					ILNVPQELYEKGYVKDVDDGLQAAEEVGYPVMIK				1	2	1	Q13085	Q6(Deamidated); Q22(Deamidated)	3825.06	0.021	0.311							Medium	3.16378	0				2
3541					TYQAIKDFNR				2	5	3	E1BGH6;Q13085;Q5SWU9		1255.74	0.021	0.3079							Medium	2.29719	0	Medium	1.60767	0	1
3542					TDCNHIFLNFVPTVIMDPSKIEESVR				2	5	3	E1BGH6;Q13085;Q5SWU9	C3(Carbamidomethyl); N9(Deamidated); M16(Oxidation); R26(Deamidated)	3079.54	0.023	0.2078										Medium	3.77417	0	1
3543					GYVKDVDDGLQAAEEVGYPVMIK				1	2	1	Q13085	Q11(Deamidated); M21(Oxidation)	2513.25	0.026	0.2278										Medium	3.21707	0	1
3544					VLIANNGIAAVK				1	5	3	E1BGH6;Q13085;Q5SWU9	N5(Deamidated)	1183.31	0.027	0.3463							Medium	2.38215	0				0
3545					LGGIPVGVVAVETR				1	5	3	E1BGH6;Q13085;Q5SWU9	R14(Deamidated)	1367.46	0.027	0.2318										Medium	2.486	0	0
3546					AEYIK				1	5	3	E1BGH6;Q13085;Q5SWU9		808.47	0.029	0.3662							Medium	2.03765	0				0
3547					FQAQSLGTTYIYDIPEMFR				2	5	3	E1BGH6;Q13085;Q5SWU9	Q4(Deamidated); M17(Oxidation)	2297.19	0.029	0.2567										Medium	3.14347	0	0
3548					AYIAYELNSVQHR				1	5	3	E1BGH6;Q13085;Q5SWU9	Q11(Deamidated)	1564.62	0.03	0.3681							Medium	1.97458	0				0
3549					YLYLTPQDYK				1	5	3	E1BGH6;Q13085;Q5SWU9		1303.67	0.03	0.262										Medium	2.58437	0	0
3550					QVLIASHLPSYELR				1	5	3	E1BGH6;Q13085;Q5SWU9	Q1(Deamidated); R14(Deamidated)	1627.48	0.034	0.2826										Medium	2.45846	0	0
3551					MADHYVPVPGGPNNNNYANVELILDIAKR				3	5	3	E1BGH6;Q13085;Q5SWU9	N16(Deamidated)	3195.7	0.038	0.3144										Medium	2.60379	0	1
3552					TDCNHIFLNFVPTVIMDPSKIEESVR				1	5	3	E1BGH6;Q13085;Q5SWU9	N-Term(Acetyl); C3(Carbamidomethyl); N4(Deamidated); N9(Deamidated); R26(Deamidated)	3106.65	0.04	0.3263										Medium	2.70485	0	1
3553					IDTGWLDRLIAEK				1	5	3	E1BGH6;Q13085;Q5SWU9		1529.83	0.042	0.4151							Medium	2.38458	0				1
3554					EGLPLMVFANWR				1	5	3	E1BGH6;Q13085;Q5SWU9	M6(Oxidation); N10(Deamidated)	1449.75	0.043	0.4232							Medium	2.55766	0				0
3555					MQLDNPSK				1	5	3	E1BGH6;Q13085;Q5SWU9	Q2(Deamidated); N5(Deamidated)	934.039	0.043	0.3461										Medium	1.59385	0	0
3556					VDPVYIHLAER				1	3	2	E1BGH6;Q13085		1311.71	0.043	0.3489										Medium	1.39123	0	0
3557					TDCNHIFLNFVPTVIMDPSK				1	5	3	E1BGH6;Q13085;Q5SWU9	C3(Carbamidomethyl); N9(Deamidated)	2349.15	0.045	0.3632										Medium	2.26834	0	0
3558					WMLAGRPHPTQK				1	5	3	E1BGH6;Q13085;Q5SWU9	Q11(Deamidated)	1422.39	0.046	0.3681										Medium	1.85009	0	0
3559					FGAYIVDGLR				1	5	3	E1BGH6;Q13085;Q5SWU9	R10(Deamidated)	1111.2	0.048	0.374										Medium	1.4555	0	0
3560	Q15366-7	PCBP2_HUMAN	HUMAN	PCBP2	Isoform 7 of Poly(rC)-binding protein 2	318	33.4753	8.23584	22.96	9	4	5	11	9.48937	16.04	3	5		0				0			8.18381	17.92	4	6	4	2	+
3561					QVTITGSAASISLAQYLINVR				4	9	1	Q15366-7	R21(Deamidated)	2206.23	0.002	0.121	High	4.01537	0							Medium	2.08759	0	0
3562					INISEGNCPER				2	10	2	P60335;Q15366-7	C8(Carbamidomethyl)	1288.6	0.003	0.02688										High	1.92738	0	0
3563					AITIAGIPQSIIECVK				1	9	1	Q15366-7	Q9(Deamidated); C14(Carbamidomethyl)	1713.95	0.007	0.1846	High	1.77862	0										0
3564					IANPVEGSTDR				1	9	1	Q15366-7		1158.59	0.011	0.08423										Medium	2.45092	0	0
3565					LVVPASQCGSLIGK				2	9	1	Q15366-7	Q7(Deamidated); C8(Carbamidomethyl)	1429.41	0.016	0.139	Medium	1.97517	0							Medium	1.71792	0	0
3566					AITIAGIPQSIIECVK				1	9	1	Q15366-7	C14(Carbamidomethyl)	1712.99	0.019	0.2967	Medium	1.72021	0										0
3805	Q2HJ81	TBB6_BOVIN	BOVIN	TUBB6	Tubulin beta-6 chain	446	49.868	4.85596	36.77	1	3	11	66	60.4616	24.89	8	23		0				0			79.9164	34.53	10	31	10	2	+
3806					FWEVISDEHGIDPAGGYVGDSALQLER				6	2	2	Q2HJ81;Q9BUF5	R27(Deamidated)	2961.67	0	0.0006002	High	5.63395	0				High	3.96928	0	High	3.85869	0	0
3807					GHYTEGAELVDSVLDVVR				6	3	3	P99024;Q2HJ81;P68372		1959.18	0	0.000485	High	4.778	0							High	4.58867	0	0
3808					AALVDLEPGTMDSVR				4	2	2	Q9BUF5;Q2HJ81	N-Term(Acetyl)	1615.84	0	0.008055	High	3.67801	0				High	3.23007	0	High	3.13122	0	0
3809					GHYTEGAELVDSVLDVVR				4	3	3	P68372;P99024;Q2HJ81	R18(Deamidated)	1959.68	0	8.229e-05	High	3.19063	0							High	4.06645	0	0
3810					NSSYFVEWIPNNVK				9	5	4	P99024;Q2HJ81;Q9BUF5;P68372		1696.99	0	0.04764	High	3.13641	0	Medium	2.69093	0	High	3.20945	0	High	2.94253	0	0
3811					GHYTEGAELVDSVLDVVRK				4	3	3	P68372;P99024;Q2HJ81	R18(Deamidated)	2087.74	0	0.000564	High	2.94672	0							High	4.37085	0	1
3812					GHYTEGAELVDSVLDVVRK				5	3	3	P68372;P99024;Q2HJ81		2087.08	0	0.0001992	High	2.65431	0							High	4.37405	0	1
3813					AALVDLEPGTMDSVR				4	2	2	Q9BUF5;Q2HJ81	N-Term(Acetyl); R15(Deamidated)	1616.51	0	0.05079	Medium	2.55765	0				High	3.52595	0	High	2.43082	0	0
3814					NSSYFVEWIPNNVK				8	5	4	P99024;Q9BUF5;P68372;Q2HJ81	N1(Deamidated); N11(Deamidated)	1698.79	0	0.05751	High	2.35223	0				High	3.89441	0	High	2.56253	0	0
3815					MSATFIGNSTAIQELFK				1	2	2	Q2HJ81;P68372	N8(Deamidated)	1858.77	0	0.03047	High	2.27921	0										0
3816					NSSYFVEWIPNNVK				2	4	3	P68372;P99024;Q2HJ81	N1(Deamidated)	1697.83	0	0.005283				High	3.16683	0				High	2.39813	0	0
3817					MSATFIGNSTAIQELFK				1	2	2	P68372;Q2HJ81		1857.65	0	0.0003269										High	2.82649	0	0
3818					FWEVISDEHGIDPAGGYVGDSALQLER				2	1	1	Q2HJ81	Q24(Deamidated); R27(Deamidated)	2962.12	0.001	0.01316	Medium	3.58015	0							High	4.74768	0	0
3819					LAVNMVPFPR				1	3	2	P99024;Q2HJ81	N4(Deamidated)	1144.67	0.002	0.1071	High	2.12779	0										0
3820					AALVDLEPGTMDSVR				1	1	1	Q2HJ81	N-Term(Acetyl); M11(Oxidation); R15(Deamidated)	1632.83	0.006	0.04563										High	1.91354	0	0
3821					INVYYNESSSQK				3	2	2	Q2HJ81;Q9BUF5	N2(Deamidated)	1432.36	0.006	0.04041										High	1.69705	0	0
3822					AALVDLEPGTMDSVR				1	1	1	Q2HJ81		1573.79	0.012	0.1005										Medium	2.13977	0	0
3823					YLTVAAVFR				1	4	3	P68372;P99024;Q2HJ81	R9(Deamidated)	1040.59	0.019	0.175										Medium	2.05111	0	0
3824					YLTVAAVFR				1	2	2	P99024;Q2HJ81		1039.63	0.021	0.3144	Medium	1.57749	0										0
3825					ALTVPELTQQMFDAK				1	3	2	P68372;Q2HJ81	Q9(Deamidated)	1692.7	0.026	0.2277										Medium	2.18783	0	0
3826					SGPFGQLFRPDNFIFGQTGAGNNWAK				1	1	1	Q2HJ81	Q6(Deamidated); Q17(Deamidated)	2828.31	0.042	0.3424										Medium	3.11236	0	0
4095	Q5E947	PRDX1_BOVIN	BOVIN	PRDX1	Peroxiredoxin-1	199	22.1954	8.39697	33.67	2	3	3	6	8.09487	21.61	2	4	3.46216	28.14	2	2		0				0			2	2	+
4096					LVQAFQFTDKHGEVCPAGWKPGSDTIKPDVQK				2	2	1	Q5E947	Q6(Deamidated); C15(Carbamidomethyl); Q31(Deamidated)	3585.97	0	0.01364	High	5.134	0	High	3.46216	0							1
4097					LNCQVIGASVDSHFCHLAWINTPK				1	2	1	Q5E947	C3(Carbamidomethyl); Q4(Deamidated); C15(Carbamidomethyl); N21(Deamidated)	2769.3	0.006	0.05337				High	2.23331	0							0
4098					LVQAFQFTDKHGEVCPAGWKPGSDTIKPDVQK				2	2	1	Q5E947	C15(Carbamidomethyl); Q31(Deamidated)	3584.77	0.009	0.2277	High	2.96087	0										1
4099					QITINDLPVGR				1	2	1	Q5E947		1225.71	0.047	0.4454	Medium	0.915297	0										0
4117	Q5SWU9	ACACA_MOUSE	MOUSE	Acaca	Acetyl-CoA carboxylase 1	2345	265.088	6.39209	63.97	2	6	121	1780		0				0			1282.48	60.21	100	645	1336.74	55.14	102	786	102	2
4118					EMAQYASNITSVLCQFPSQQIANILDSHAATLNR				100	5	3	E1BGH6;Q13085;Q5SWU9	N8(Deamidated); C14(Carbamidomethyl); Q15(Deamidated)	3794.07	0	3.865e-07	High	6.18888	0	High	6.05013	0	High	7.11205	0	High	6.33207	0	0
4119					HNQVESIFLSAIDMYGHQFCIENLQK				28	5	3	E1BGH6;Q13085;Q5SWU9	Q3(Deamidated); Q18(Deamidated); C20(Carbamidomethyl)	3123.29	0	7.747e-05	High	5.19459	0	High	6.20932	0	High	4.85479	0	High	5.45573	0	0
4120					EMAQYASNITSVLCQFPSQQIANILDSHAATLNR				10	5	3	E1BGH6;Q13085;Q5SWU9	C14(Carbamidomethyl); R34(Deamidated)	3792.93	0	7.258e-06	High	4.96698	0				High	6.39337	0	High	5.3418	0	0
4121					LILSETSIFDVLPNFFYHSNQVVR				59	5	3	E1BGH6;Q13085;Q5SWU9	N14(Deamidated)	2839.59	0	0.004843	High	4.8917	0	High	4.8681	0	High	4.60864	0	High	5.94927	0	0
4122					EVFFMNTQSIVQLVQR				26	5	3	E1BGH6;Q13085;Q5SWU9	N6(Deamidated)	1939.73	0	0.0132	High	4.87928	0	Medium	2.85942	0	High	4.02945	0	High	4.19384	0	0
4123					TLRDPSLPLLELQDIMTSVSGR				21	5	3	E1BGH6;Q13085;Q5SWU9	R3(Deamidated)	2442.39	0	0.0003173	High	4.78194	0	High	5.31457	0	High	4.75952	0	High	4.41093	0	1
4124					TIQVENSHLILTGAGALNK				9	5	3	E1BGH6;Q13085;Q5SWU9	Q3(Deamidated)	1979.94	0	0.004295	High	4.71655	0	High	3.8391	0	High	5.14893	0	High	4.79334	0	0
4125					HLEVQILADQYGISLFGR				28	5	3	E1BGH6;Q13085;Q5SWU9	N13(Deamidated)	2245.23	0	0.02563	High	4.69778	0	High	5.0075	0	High	5.50417	0	High	5.26222	0	0
4126					TIQVENSHLILTGAGALNK				10	5	3	E1BGH6;Q13085;Q5SWU9		1979.18	0	0.0005571	High	4.53791	0	High	3.77896	0	High	5.15959	0	High	4.46962	0	0
4127					FQAQSLGTTYIYDIPEMFR				30	5	3	E1BGH6;Q13085;Q5SWU9	R19(Deamidated)	2280.79	0	0.004016	High	4.51762	0	High	4.47625	0	High	4.40237	0	High	3.99143	0	0
4128					LLLEAMDELEVAFNNTNVR				63	5	3	E1BGH6;Q13085;Q5SWU9	N14(Deamidated)	2191.76	0	0.004768	High	4.46683	0	High	4.10455	0	High	4.39342	0	High	4.37839	0	0
4129					EVFFMNTQSIVQLVQR				15	5	3	E1BGH6;Q13085;Q5SWU9		1939.06	0	0.002717	High	4.40372	0	High	3.19249	0	High	4.34773	0	High	4.1236	0	0
4130					VQAERPDTMLGVVCGALHVADVSLR				14	5	3	E1BGH6;Q13085;Q5SWU9	Q2(Deamidated); C14(Carbamidomethyl); R25(Deamidated)	2695.38	0	7.961e-07	High	4.328	0	High	4.48555	0	High	4.68987	0	High	4.62378	0	0
4131					ITSENPDEGFKPSSGTVQELNFR				20	5	3	E1BGH6;Q13085;Q5SWU9	N5(Deamidated)	2552.97	0	0.01065	High	4.31598	0	High	3.91959	0	High	5.52028	0	High	4.99516	0	0
4132					VQAERPDTMLGVVCGALHVADVSLR				24	5	3	E1BGH6;Q13085;Q5SWU9	C14(Carbamidomethyl); R25(Deamidated)	2694.5	0	1.173e-05	High	4.30116	0	High	5.20194	0	High	5.0732	0	High	4.72471	0	0
4133					HNQVESIFLSAIDMYGHQFCIENLQK				13	5	3	E1BGH6;Q13085;Q5SWU9	M14(Oxidation); Q18(Deamidated); C20(Carbamidomethyl)	3138.51	0	0.02823	High	4.23505	0	High	4.34789	0	High	5.30448	0	High	3.73933	0	0
4134					TDCNHIFLNFVPTVIMDPSKIEESVR				13	5	3	E1BGH6;Q13085;Q5SWU9	C3(Carbamidomethyl); N9(Deamidated)	3062.62	0	0.0003114	High	4.09001	0	Medium	3.36653	0				High	5.56862	0	1
4135					RIPVQAVWAGWGHASENPK				5	5	3	E1BGH6;Q13085;Q5SWU9		2103.09	0	0.0001688	High	3.97451	0				High	5.12729	0	High	5.54761	0	1
4136					HLEVQILADQYGISLFGR				14	5	3	E1BGH6;Q13085;Q5SWU9		2244.51	0	0.00387	High	3.9624	0	High	3.70901	0	High	4.38534	0	High	4.13578	0	0
4137					LLLEAMDELEVAFNNTNVR				20	5	3	E1BGH6;Q13085;Q5SWU9		2191.26	0	0.0009446	High	3.62317	0	High	3.34585	0	High	5.17146	0	High	4.33678	0	0
4138					IPVQAVWAGWGHASENPKLPELLLK				5	5	3	E1BGH6;Q13085;Q5SWU9	Q4(Deamidated); N16(Deamidated)	2755.62	0	0.0157	High	3.38731	0				High	4.50865	0	High	3.76689	0	1
4139					SLVQANPEVAMDSIVHMTQHISPTQR				3	3	2	E1BGH6;Q5SWU9	Q4(Deamidated); N6(Deamidated); Q19(Deamidated)	2892.5	0	0.02736	High	3.31359	0				High	2.80563	0	Medium	1.75174	0	0
4140					NSISNFLHSLER				4	3	2	E1BGH6;Q5SWU9	N5(Deamidated)	1417.37	0	0.01301	High	3.25773	0				High	3.37645	0				0
4141					FQAQSLGTTYIYDIPEMFR				5	5	3	E1BGH6;Q13085;Q5SWU9	Q4(Deamidated); R19(Deamidated)	2282.08	0	0.0004746	High	3.1828	0							High	3.55404	0	0
4142					VEVGTEVTDYR				8	5	3	E1BGH6;Q13085;Q5SWU9		1267.91	0	0.1105	High	2.997	0	High	1.64674	0	High	2.5735	0	High	1.83315	0	0
4143					QVLIASHLPSYELR				5	5	3	E1BGH6;Q13085;Q5SWU9	R14(Deamidated)	1626.62	0	0.08806	High	2.9835	0				High	2.60283	0				0
4144					LSDGGLLLSYDGSSYTTYMKEEVDRYR				11	5	3	E1BGH6;Q13085;Q5SWU9	R27(Deamidated)	3119.46	0	0.0002591	High	2.89277	0	High	3.12111	0	High	4.48578	0	Medium	3.0143	0	2
4145					NSISNFLHSLER				8	3	2	E1BGH6;Q5SWU9		1416.76	0	0.05473	High	2.79134	0				High	3.12536	0	Medium	2.74497	0	0
4146					SPEYPDGRDIIVIGNDITYR				3	3	2	E1BGH6;Q5SWU9		2293.27	0	0.001669	Medium	2.78528	0				Medium	2.67484	0	High	2.94916	0	1
4147					EMAQYASNITSVLCQFPSQQIANILDSHAATLNR				31	5	3	E1BGH6;Q13085;Q5SWU9	M2(Oxidation); C14(Carbamidomethyl); Q20(Deamidated)	3809.06	0	0.08954	Medium	2.71335	0	High	4.87145	0	High	5.01203	0	High	5.97905	0	0
4148					TVELSIPADPANLDSEAK				6	5	3	E1BGH6;Q13085;Q5SWU9	N12(Deamidated)	1870.74	0	0.02966	Medium	2.7083	0	High	2.22413	0	High	3.13633	0	High	3.11768	0	0
4149					IDTGWLDR				9	5	3	E1BGH6;Q13085;Q5SWU9		975.566	0	0.1062	High	2.55432	0	High	2.27923	0	High	2.82404	0	High	2.66797	0	0
4150					KVNDDFPNLFR				9	5	3	E1BGH6;Q13085;Q5SWU9		1549.73	0	0.0003372	High	2.50676	0	Medium	1.91124	0	High	3.55043	0	High	3.78012	0	1
4151					EGLPLMVFANWR				12	5	3	E1BGH6;Q13085;Q5SWU9	N10(Deamidated)	1433.45	0	0.000335	High	2.39687	0				High	2.62659	0	High	2.5409	0	0
4152					IGSFGPQEDLLFLR				5	5	3	E1BGH6;Q13085;Q5SWU9		1592.01	0	0.0003031	High	2.29323	0	High	2.56539	0				High	3.18049	0	0
4153					AYVWDNNKDLVEWLEK				5	3	2	E1BGH6;Q5SWU9		2022.18	0	0.02126	High	2.23671	0				High	4.11546	0	High	3.55598	0	1
4154					QVQAEVPGSPIFVMR				9	5	3	E1BGH6;Q13085;Q5SWU9		1658.08	0	0.0005277	High	2.23383	0	High	2.92325	0	High	2.86658	0	High	3.1231	0	0
4155					EASFEYLQNEGER				6	5	3	E1BGH6;Q13085;Q5SWU9		1571.68	0	0.0001598	Medium	2.21993	0	High	3.12679	0	High	3.72949	0	High	3.95205	0	0
4156					FQAQSLGTTYIYDIPEMFR				7	5	3	E1BGH6;Q13085;Q5SWU9		2280.36	0	6.839e-06	Medium	2.19828	0	High	3.70328	0				High	4.64054	0	0
4157					HLEPALAFQLELNR				18	5	3	E1BGH6;Q13085;Q5SWU9		1650.93	0	0.0003007	High	2.14557	0	High	2.86636	0	High	3.03654	0	High	3.36295	0	0
4158					VLIANNGIAAVK				5	5	3	E1BGH6;Q13085;Q5SWU9		1182.69	0	0.09607	Medium	1.89082	0	Medium	2.28031	0	High	2.65707	0	High	2.70176	0	0
4159					AYVWDNNKDLVEWLEK				2	3	2	E1BGH6;Q5SWU9	N6(Deamidated); N7(Deamidated)	2023.69	0	0.02885	Medium	1.7474	0				High	2.566	0				1
4160					LGGIPVGVVAVETR				5	5	3	E1BGH6;Q13085;Q5SWU9		1366.86	0	0.04564	Medium	1.48722	0				High	2.1438	0				0
4161					EMAQYASNITSVLCQFPSQQIANILDSHAATLNR				84	5	3	E1BGH6;Q13085;Q5SWU9	M2(Oxidation); N8(Deamidated); C14(Carbamidomethyl); N23(Deamidated)	3809.97	0	7.624e-06				High	5.10485	0	High	7.20718	0	High	5.60226	0	0
4162					TDCNHIFLNFVPTVIMDPSKIEESVR				20	5	3	E1BGH6;Q13085;Q5SWU9	C3(Carbamidomethyl); N9(Deamidated); R26(Deamidated)	3063.54	0	0.01619				High	4.79311	0	High	4.78799	0	Medium	3.25392	0	1
4163					IPVQAVWAGWGHASENPKLPELLLK				8	5	3	E1BGH6;Q13085;Q5SWU9	N16(Deamidated)	2754.58	0	0.002561				High	4.45332	0	High	4.87308	0	High	4.63397	0	1
4164					HLEVQILADQYGISLFGR				3	1	1	E1BGH6	Q5(Deamidated); R20(Deamidated)	2246.19	0	9.586e-08				High	4.45309	0							0
4165					TLRDPSLPLLELQDIMTSVSGR				3	5	3	E1BGH6;Q13085;Q5SWU9	R3(Deamidated); Q13(Deamidated)	2443.35	0	7.069e-05				High	4.32414	0				High	2.37765	0	1
4166					MADHYVPVPGGPNNNNYANVELILDIAK				20	5	3	E1BGH6;Q13085;Q5SWU9	N16(Deamidated); N19(Deamidated)	3040.66	0	0.0769				High	4.21324	0	High	5.75759	0	High	5.42686	0	0
4167					AYVWDNNKDLVEWLEK				13	3	2	E1BGH6;Q5SWU9	N6(Deamidated)	2022.95	0	0.002439				High	3.7709	0	High	2.67662	0	High	3.65843	0	1
4168					QSPNSYVVIMNGSCVEVDVHR				15	5	3	E1BGH6;Q13085;Q5SWU9	C14(Carbamidomethyl); R21(Deamidated)	2391.22	0	0.002321				High	3.75753	0	High	4.38531	0	High	4.50451	0	0
4169					LPGGNEIGMVAWK				4	5	3	E1BGH6;Q13085;Q5SWU9		1371.77	0	0.001319				High	3.17489	0	High	2.79478	0	High	3.17239	0	0
4170					HNQVESIFLSAIDMYGHQFCIENLQK				10	5	3	E1BGH6;Q13085;Q5SWU9	Q18(Deamidated); C20(Carbamidomethyl)	3122.86	0	0.005354				Medium	3.14927	0	High	6.53141	0	High	5.09687	0	0
4171					MADHYVPVPGGPNNNNYANVELILDIAK				1	1	1	E1BGH6		3038.58	0	8.457e-06				High	3.07049	0							0
4172					TVELSIPADPANLDSEAK				6	5	3	E1BGH6;Q13085;Q5SWU9		1869.99	0	0.001863				High	3.0207	0	High	1.66631	0	High	1.91925	0	0
4173					LLLEAMDELEVAFNNTNVR				21	5	3	E1BGH6;Q13085;Q5SWU9	N14(Deamidated); R19(Deamidated)	2192.85	0	0.0005497				High	2.98231	0				High	4.23845	0	0
4174					EVFFMNTQSIVQLVQR				4	1	1	E1BGH6	N6(Deamidated); Q12(Deamidated)	1940.65	0	0.0001307				High	2.85782	0							0
4175					IGSFGPQEDLLFLR				12	5	3	E1BGH6;Q13085;Q5SWU9	R14(Deamidated)	1592.55	0	0.04637				High	2.70929	0	High	3.34253	0	High	3.17749	0	0
4176					EMAQYASNITSVLCQFPSQQIANILDSHAATLNR				47	5	3	E1BGH6;Q13085;Q5SWU9	M2(Oxidation); C14(Carbamidomethyl); Q19(Deamidated); Q20(Deamidated); N23(Deamidated)	3810.82	0	0.00225				High	2.66347	0	High	5.37663	0	High	5.61906	0	0
4177					MADHYVPVPGGPNNNNYANVELILDIAK				10	5	3	E1BGH6;Q13085;Q5SWU9	N14(Deamidated)	3039.57	0	0.04139				Medium	2.61224	0	High	3.60097	0	High	3.36247	0	0
4178					SLVQANPEVAMDSIVHMTQHISPTQR				13	3	2	E1BGH6;Q5SWU9	Q19(Deamidated)	2890.53	0	0.09908				High	2.61055	0	High	4.76507	0	High	4.1054	0	0
4179					FHREFPKFFTFR				8	5	3	E1BGH6;Q13085;Q5SWU9		1658.79	0	0.05704				High	2.37575	0	High	2.95845	0	High	2.61012	0	2
4180					QVLIASHLPSYELR				5	5	3	E1BGH6;Q13085;Q5SWU9		1626.01	0	0.04565				High	2.14223	0	High	3.52215	0	High	2.84269	0	0
4181					ITDIIGKEEGLGAENLR				4	3	2	E1BGH6;Q5SWU9		1828.04	0	0.0001811				High	2.04401	0	High	2.48975	0	High	3.46836	0	1
4182					EMAQYASNITSVLCQFPSQQIANILDSHAATLNRK				18	5	3	E1BGH6;Q13085;Q5SWU9	M2(Oxidation); N8(Deamidated); C14(Carbamidomethyl); Q19(Deamidated)	3938.02	0	0.01484							High	6.03125	0	High	3.59901	0	1
4183					EMAQYASNITSVLCQFPSQQIANILDSHAATLNR				24	5	3	E1BGH6;Q13085;Q5SWU9	Q4(Deamidated); N8(Deamidated); C14(Carbamidomethyl); Q19(Deamidated)	3794.98	0	2.723e-06							High	5.91152	0	High	5.81835	0	0
4184					HNQVESIFLSAIDMYGHQFCIENLQK				3	5	3	E1BGH6;Q13085;Q5SWU9	Q3(Deamidated); M14(Oxidation); Q18(Deamidated); C20(Carbamidomethyl); N23(Deamidated)	3140.61	0	0.0694							High	5.42976	0	High	4.97726	0	0
4185					EEFLIPIYHQVAVQFADLHDTPGR				15	5	3	Q13085;Q5SWU9;E1BGH6	Q10(Deamidated)	2796.5	0	0.007993							High	5.32948	0	High	4.64798	0	0
4186					IIEEAPAAIATPAVFEHMEQCAVK				15	3	2	E1BGH6;Q5SWU9	Q20(Deamidated); C21(Carbamidomethyl)	2626.29	0	0.005308							High	5.28813	0	High	4.06847	0	0
4187					DPTLTDELLNILTELTQLSK				1	5	3	E1BGH6;Q13085;Q5SWU9		2257.28	0	0.001394							High	5.25114	0				0
4188					LKEREEFLIPIYHQVAVQFADLHDTPGR				11	5	3	Q13085;Q5SWU9;E1BGH6	R4(Deamidated); R28(Deamidated)	3323.78	0	0.003349							High	5.19769	0	High	4.31388	0	2
4189					MADHYVPVPGGPNNNNYANVELILDIAK				6	5	3	E1BGH6;Q13085;Q5SWU9	M1(Oxidation); N13(Deamidated); N14(Deamidated); N19(Deamidated)	3057.57	0	0.01147							High	5.16264	0				0
4190					AYVWDNNKDLVEWLEKQLTEEDGVR				2	3	2	E1BGH6;Q5SWU9	R25(Deamidated)	3050.61	0	0.03454							High	5.0231	0				2
4191					IIQQAGQVWFPDSAFK				7	5	3	E1BGH6;Q13085;Q5SWU9		1835.18	0	0.002806							High	5.00872	0	High	4.17923	0	0
4192					MVGYVSAGTVEYLYSQDGSFYFLELNPR				5	5	3	E1BGH6;Q13085;Q5SWU9	Q16(Deamidated)	3206.49	0	0.08637							High	4.96663	0				0
4193					VFHYVLDNLVNVMNGYCLPDPFFSSR				5	3	2	E1BGH6;Q5SWU9	N11(Deamidated); C17(Carbamidomethyl)	3104.61	0	0.0117							High	4.91834	0				0
4194					AYVWDNNKDLVEWLEKQLTEEDGVR				6	3	2	E1BGH6;Q5SWU9	N7(Deamidated); Q17(Deamidated)	3051.54	0	0.008581							High	4.91817	0				2
4195					MADHYVPVPGGPNNNNYANVELILDIAK				9	5	3	E1BGH6;Q13085;Q5SWU9	N14(Deamidated); N15(Deamidated); N16(Deamidated)	3041.55	0	0.01151							High	4.90456	0	High	5.08444	0	0
4196					MVGYVSAGTVEYLYSQDGSFYFLELNPR				1	5	3	E1BGH6;Q13085;Q5SWU9		3205.53	0	0.008708							High	4.9024	0				0
4197					VQAERPDTMLGVVCGALHVADVSLR				3	5	3	E1BGH6;Q13085;Q5SWU9	N-Term(Acetyl); Q2(Deamidated); C14(Carbamidomethyl)	2736.45	0	0.01347							High	4.87396	0				0
4198					RIPVQAVWAGWGHASENPKLPELLLK				6	5	3	E1BGH6;Q13085;Q5SWU9	R1(Deamidated); N17(Deamidated)	2911.54	0	0.0982							High	4.86648	0				2
4199					EMAQYASNITSVLCQFPSQQIANILDSHAATLNR				9	5	3	E1BGH6;Q13085;Q5SWU9	N-Term(Acetyl); Q4(Deamidated); N8(Deamidated); C14(Carbamidomethyl); N23(Deamidated)	3836.9	0	0.001041							High	4.75061	0	High	4.29372	0	0
4200					MADHYVPVPGGPNNNNYANVELILDIAKR				9	5	3	E1BGH6;Q13085;Q5SWU9	N13(Deamidated); N16(Deamidated)	3196.74	0	0.001114							High	4.73082	0	High	3.12979	0	1
4201					EASFEYLQNEGER				7	5	3	E1BGH6;Q13085;Q5SWU9	Q8(Deamidated)	1572.3	0	0.02452							High	4.71896	0	High	3.05227	0	0
4202					LILSETSIFDVLPNFFYHSNQVVR				11	5	3	E1BGH6;Q13085;Q5SWU9	N14(Deamidated); R24(Deamidated)	2840.42	0	0.09011							High	4.64394	0	High	3.21818	0	0
4203					RFQAQSLGTTYIYDIPEMFR				1	5	3	E1BGH6;Q13085;Q5SWU9		2436.27	0	0.01389							High	4.60669	0				1
4204					ITSENPDEGFKPSSGTVQELNFR				4	5	3	E1BGH6;Q13085;Q5SWU9		2552.28	0	0.006719							High	4.55632	0	High	3.49203	0	0
4205					RIPVQAVWAGWGHASENPKLPELLLK				5	5	3	E1BGH6;Q13085;Q5SWU9	N17(Deamidated)	2910.58	0	0.01381							High	4.52372	0	Medium	3.66765	0	2
4206					GQWLSGFFDYGSFSEIMQPWAQTVVVGR				7	5	3	E1BGH6;Q13085;Q5SWU9	Q18(Deamidated)	3193.53	0	0.0001216							High	4.50554	0	High	4.25142	0	0
4207					HNQVESIFLSAIDMYGHQFCIENLQK				26	5	3	E1BGH6;Q13085;Q5SWU9	M14(Oxidation); Q18(Deamidated); C20(Carbamidomethyl); N23(Deamidated)	3139.38	0	0.08837							High	4.50274	0	High	5.63111	0	0
4208					VFHYVLDNLVNVMNGYCLPDPFFSSR				1	3	2	E1BGH6;Q5SWU9	N8(Deamidated); N11(Deamidated); N14(Deamidated); C17(Carbamidomethyl); R26(Deamidated)	3107.67	0	0.07765							High	4.48612	0				0
4209					EMAQYASNITSVLCQFPSQQIANILDSHAATLNRK				15	5	3	E1BGH6;Q13085;Q5SWU9	C14(Carbamidomethyl); Q15(Deamidated); Q20(Deamidated)	3922.02	0	0.004441							High	4.44923	0	High	3.9239	0	1
4210					MADHYVPVPGGPNNNNYANVELILDIAK				13	5	3	E1BGH6;Q13085;Q5SWU9	M1(Oxidation); N16(Deamidated)	3055.62	0	1.812e-05							High	4.39494	0	High	4.23538	0	0
4211					LFLTNESGYYLDISLYKEVTDSR				1	5	3	E1BGH6;Q13085;Q5SWU9	R23(Deamidated)	2727.45	0	0.0376							High	4.35911	0				1
4212					TLRDPSLPLLELQDIMTSVSGR				5	5	3	E1BGH6;Q13085;Q5SWU9		2441.34	0	0.02055							High	4.35605	0	High	3.80436	0	1
4213					MMYGVSPWGDAPIDFENSAHVPCPR				6	3	2	E1BGH6;Q5SWU9	M1(Oxidation); N17(Deamidated); C23(Carbamidomethyl)	2850.27	0	0.000304							High	4.30089	0	High	3.65226	0	0
4214					GQWLSGFFDYGSFSEIMQPWAQTVVVGR				3	5	3	E1BGH6;Q13085;Q5SWU9	Q2(Deamidated); R28(Deamidated)	3194.43	0	0.0462							High	4.26478	0				0
4215					LFLTNESGYYLDISLYK				5	5	3	E1BGH6;Q13085;Q5SWU9	N5(Deamidated)	2039.85	0	0.001512							High	4.20042	0	High	3.33034	0	0
4216					EMAQYASNITSVLCQFPSQQIANILDSHAATLNR				1	5	3	E1BGH6;Q13085;Q5SWU9	C14(Carbamidomethyl)	3792.02	0	0.0006317							High	4.1889	0				0
4217					ITDIIGKEEGLGAENLR				8	3	2	E1BGH6;Q5SWU9	N15(Deamidated)	1828.58	0	0.01654							High	4.14521	0	High	3.7674	0	1
4218					EEFLIPIYHQVAVQFADLHDTPGR				8	5	3	Q13085;Q5SWU9;E1BGH6	Q10(Deamidated); Q14(Deamidated)	2797.14	0	0.0593							High	4.05781	0	High	3.78443	0	0
4219					VSALNSVHCEHVEDEGESR				7	5	3	E1BGH6;Q13085;Q5SWU9	N5(Deamidated); C9(Carbamidomethyl)	2154.99	0	0.01125							High	4.01693	0	High	5.38835	0	0
4220					MVGYVSAGTVEYLYSQDGSFYFLELNPR				3	5	3	E1BGH6;Q13085;Q5SWU9	Q16(Deamidated); N26(Deamidated)	3207.75	0	0.004523							High	4.00316	0				0
4221					HMFHVAWVDPEDPYKGYK				4	3	2	E1BGH6;Q5SWU9		2219.06	0	4.259e-05							High	3.98486	0	High	5.12375	0	1
4222					VETQFQNGHYDK				4	5	3	E1BGH6;Q13085;Q5SWU9		1465.67	0	0.00578							High	3.97619	0	High	2.91444	0	0
4223					NGIAFMGPPSQAMWALGDK				2	5	3	E1BGH6;Q13085;Q5SWU9		1991.07	0	5.907e-06							High	3.92579	0	High	4.39353	0	0
4224					TDCNHIFLNFVPTVIMDPSKIEESVR				1	5	3	E1BGH6;Q13085;Q5SWU9	C3(Carbamidomethyl); N4(Deamidated); N9(Deamidated); R26(Deamidated)	3064.5	0	0.09034							High	3.88136	0				1
4225					FIIGSVSEDNSEDEISNLVK				2	5	3	E1BGH6;Q13085;Q5SWU9		2195.35	0	1.231e-06							High	3.83299	0	High	4.79584	0	0
4226					FIIGSVSEDNSEDEISNLVK				12	5	3	E1BGH6;Q13085;Q5SWU9	N17(Deamidated)	2195.94	0	1.787e-06							High	3.74624	0	High	3.82706	0	0
4227					QGPLHGMLINTPYVTK				3	5	3	E1BGH6;Q13085;Q5SWU9	N10(Deamidated)	1769.78	0	0.0417							High	3.72259	0				0
4228					LFLTNESGYYLDISLYK				3	5	3	E1BGH6;Q13085;Q5SWU9		2039.18	0	0.09276							High	3.7027	0	High	3.05377	0	0
4229					QSPNSYVVIMNGSCVEVDVHR				1	5	3	E1BGH6;Q13085;Q5SWU9	Q1(Deamidated); N4(Deamidated); N11(Deamidated); C14(Carbamidomethyl)	2393.31	0	0.09998							High	3.59748	0				0
4230					NGIAFMGPPSQAMWALGDK				4	5	3	E1BGH6;Q13085;Q5SWU9	Q11(Deamidated)	1991.94	0	0.008125							High	3.51552	0	High	3.17475	0	0
4231					QLKDNTCVVEFQFMLPTSHPNR				3	5	3	E1BGH6;Q13085;Q5SWU9	N5(Deamidated); C7(Carbamidomethyl)	2662.35	0	0.07781							High	3.46622	0				1
4232					VFHYVLDNLVNVMNGYCLPDPFFSSR				1	3	2	E1BGH6;Q5SWU9	M13(Oxidation); C17(Carbamidomethyl)	3119.55	0	0.06687							High	3.4109	0				0
4233					TAQIMFQAYGDK				5	5	3	E1BGH6;Q13085;Q5SWU9		1372.65	0	0.06151							High	3.2961	0	High	2.30008	0	0
4234					FGAYIVDGLR				6	5	3	E1BGH6;Q13085;Q5SWU9		1110.92	0	0.06315							High	3.29504	0	High	3.04749	0	0
4235					DPSLPLLELQDIMTSVSGR				5	5	3	E1BGH6;Q13085;Q5SWU9	Q10(Deamidated)	2072	0	8.116e-06							High	3.27568	0	High	3.87937	0	0
4236					ECSQPVMVYIPPQAELR				3	3	2	E1BGH6;Q5SWU9	C2(Carbamidomethyl)	2017.02	0	0.02958							High	3.258	0	High	2.01242	0	0
4237					VNDDFPNLFR				4	5	3	E1BGH6;Q13085;Q5SWU9		1421.7	0	0.0003084							High	3.25623	0	High	3.77346	0	0
4238					MMYGVSPWGDAPIDFENSAHVPCPR				2	3	2	E1BGH6;Q5SWU9	N17(Deamidated); C23(Carbamidomethyl)	2834.37	0	0.03997							High	3.2353	0				0
4239					MMYGVSPWGDAPIDFENSAHVPCPR				7	3	2	E1BGH6;Q5SWU9	M1(Oxidation); N17(Deamidated); C23(Carbamidomethyl); R25(Deamidated)	2851.35	0	0.1151							High	3.23183	0	High	3.97269	0	0
4240					QVQAEVPGSPIFVMR				5	5	3	E1BGH6;Q13085;Q5SWU9	Q3(Deamidated)	1658.48	0	0.09839							High	3.2029	0	High	2.96367	0	0
4241					VFHYVLDNLVNVMNGYCLPDPFFSSR				2	3	2	E1BGH6;Q5SWU9	C17(Carbamidomethyl)	3103.64	0	0.009934							High	3.17444	0	High	2.97514	0	0
4242					GFSGGMKDMYDQVLK				1	5	3	E1BGH6;Q13085;Q5SWU9	Q12(Deamidated)	1676.75	0	0.04059							High	3.14968	0				1
4243					LSDGGLLLSYDGSSYTTYMKEEVDRYR				4	5	3	E1BGH6;Q13085;Q5SWU9	R25(Deamidated); R27(Deamidated)	3120.66	0	0.0003267							High	3.11301	0	High	3.23269	0	2
4244					VSALNSVHCEHVEDEGESR				6	5	3	E1BGH6;Q13085;Q5SWU9	C9(Carbamidomethyl)	2154.19	0	1.706e-05							High	3.02272	0	High	3.96326	0	0
4245					LLLEAMDELEVAFNNTNVR				1	5	3	E1BGH6;Q13085;Q5SWU9	N-Term(Acetyl); M6(Oxidation)	2249.25	0	0.01389							High	2.92469	0				0
4246					HLEVQILADQYGISLFGR				3	5	3	E1BGH6;Q13085;Q5SWU9	N-Term(Acetyl); Q5(Deamidated); Q10(Deamidated); N13(Deamidated)	2289.27	0	0.06332							High	2.90305	0	High	3.67943	0	0
4247					HLEVQILADQYGISLFGR				1	5	3	E1BGH6;Q13085;Q5SWU9	Q5(Deamidated); Q10(Deamidated); N13(Deamidated)	2247.02	0	0.02958							High	2.85378	0				0
4248					IIQQAGQVWFPDSAFK				8	5	3	E1BGH6;Q13085;Q5SWU9	N-Term(Acetyl); Q3(Deamidated); Q7(Deamidated)	1878.99	0	0.05141							High	2.76574	0	High	2.29585	0	0
4249					TYQAIKDFNREGLPLMVFANWR				1	5	3	E1BGH6;Q13085;Q5SWU9		2669.37	0	0.07607							High	2.75031	0				2
4250					AYIAYELNSVQHR				4	5	3	E1BGH6;Q13085;Q5SWU9		1563.82	0	0.1076							Medium	2.71704	0	Medium	2.0845	0	0
4251					IGLAEEIR				4	5	3	E1BGH6;Q13085;Q5SWU9		900.526	0	0.105							High	2.6719	0	High	2.04896	0	0
4252					IHNPELTDGQIQAMLR				3	5	3	E1BGH6;Q13085;Q5SWU9		2021.03	0	8.467e-06							High	2.67011	0	High	4.7142	0	0
4253					GVINDILDWK				5	3	2	E1BGH6;Q5SWU9	N-Term(Acetyl); N4(Deamidated)	1215.66	0	0.09558							High	2.63372	0	High	2.47119	0	0
4254					LLETESFQLNR				2	3	2	E1BGH6;Q5SWU9	Q8(Deamidated)	1350.39	0	0.1168							High	2.57214	0	High	2.33134	0	0
4255					QVQAEVPGSPIFVMR				1	5	3	E1BGH6;Q13085;Q5SWU9	Q3(Deamidated); R15(Deamidated)	1659.68	0	0.08962							High	2.48231	0				0
4256					DIIVIGNDITYR				2	5	3	E1BGH6;Q13085;Q5SWU9		1391.75	0	0.0506							High	2.36635	0	High	3.48373	0	0
4257					SLVQANPEVAMDSIVHMTQHISPTQR				23	3	2	E1BGH6;Q5SWU9	N6(Deamidated); Q19(Deamidated)	2891.55	0	0.0004516							High	2.35885	0	High	4.02607	0	0
4258					RPGAALDPGCVIAK				5	5	3	Q13085;E1BGH6;Q5SWU9	C10(Carbamidomethyl)	1424.73	0	0.08161							High	2.28078	0	Medium	2.63518	0	0
4259					KVNDDFPNLFR				2	5	3	E1BGH6;Q13085;Q5SWU9	N3(Deamidated); N4(Deamidated); R13(Deamidated)	1552.44	0	0.09524							High	2.18161	0				1
4260					LPELLLK				3	5	3	E1BGH6;Q13085;Q5SWU9		825.573	0	0.09766							High	2.14684	0	Medium	2.31773	0	0
4261					NLLVTMLIDQLCGR				4	5	3	E1BGH6;Q13085;Q5SWU9	C12(Carbamidomethyl)	1645.89	0	1.109e-05							High	2.07557	0	High	4.39729	0	0
4262					NLLVTMLIDQLCGR				1	5	3	E1BGH6;Q13085;Q5SWU9	N1(Deamidated); C12(Carbamidomethyl); R14(Deamidated)	1647.91	0	0.03759							High	2.06839	0				0
4263					EGLPLMVFANWR				2	5	3	E1BGH6;Q13085;Q5SWU9		1433.01	0	0.02079							High	2.06796	0	High	2.81684	0	0
4264					LLETESFQLNR				2	3	2	E1BGH6;Q5SWU9		1349.72	0	0.03869							High	2.01165	0	High	1.68062	0	0
4265					IGSFGPQEDLLFLR				3	5	3	E1BGH6;Q13085;Q5SWU9	N-Term(Acetyl); Q7(Deamidated)	1634.75	0	0.1159							High	1.75284	0	High	1.66373	0	0
4266					DNTCVVEFQFMLPTSHPNR				5	5	3	E1BGH6;Q13085;Q5SWU9	C4(Carbamidomethyl); N18(Deamidated)	2293.11	0	2.955e-05							Medium	1.61645	0	High	4.26785	0	0
4267					HNQVESIFLSAIDMYGHQFCIENLQK				9	5	3	E1BGH6;Q13085;Q5SWU9	N2(Deamidated); Q3(Deamidated); Q18(Deamidated); C20(Carbamidomethyl)	3124.5	0	0.0002931										High	6.98303	0	0
4268					LKEREEFLIPIYHQVAVQFADLHDTPGR				4	5	3	Q13085;Q5SWU9;E1BGH6	R4(Deamidated)	3322.89	0	2.933e-05										High	5.97742	0	2
4269					LSDGGLLLSYDGSSYTTYMKEEVDR				1	5	3	E1BGH6;Q13085;Q5SWU9	R25(Deamidated)	2800.44	0	7.201e-06										High	5.88135	0	1
4270					EMAQYASNITSVLCQFPSQQIANILDSHAATLNR				18	5	3	E1BGH6;Q13085;Q5SWU9	N-Term(Acetyl); Q4(Deamidated); C14(Carbamidomethyl); N23(Deamidated)	3835.95	0	2.311e-09										High	5.75192	0	0
4271					EMAQYASNITSVLCQFPSQQIANILDSHAATLNR				1	5	3	E1BGH6;Q13085;Q5SWU9	C14(Carbamidomethyl); Q15(Deamidated); Q19(Deamidated); Q20(Deamidated); N23(Deamidated)	3795.99	0	0.000106										High	5.26896	0	0
4272					VQAERPDTMLGVVCGALHVADVSLR				1	5	3	E1BGH6;Q13085;Q5SWU9	N-Term(Acetyl); Q2(Deamidated); R5(Deamidated); C14(Carbamidomethyl); R25(Deamidated)	2738.23	0	0.0002892										High	5.1661	0	0
4273					EMAQYASNITSVLCQFPSQQIANILDSHAATLNRK				3	5	3	E1BGH6;Q13085;Q5SWU9	M2(Oxidation); Q4(Deamidated); N8(Deamidated); C14(Carbamidomethyl); N33(Deamidated)	3939.06	0	0.0003574										High	5.06441	0	1
4274					IHNPELTDGQIQAMLR				9	5	3	E1BGH6;Q13085;Q5SWU9	Q14(Deamidated)	2021.73	0	0.001515										High	4.74587	0	0
4275					EMAQYASNITSVLCQFPSQQIANILDSHAATLNRK				4	5	3	E1BGH6;Q13085;Q5SWU9	C14(Carbamidomethyl); Q15(Deamidated); Q19(Deamidated); Q20(Deamidated)	3923.06	0	5.106e-05										High	4.59835	0	1
4276					IIEEAPAAIATPAVFEHMEQCAVK				2	3	2	E1BGH6;Q5SWU9	M18(Oxidation); Q20(Deamidated); C21(Carbamidomethyl)	2642.43	0	0.0001662										High	4.34692	0	0
4277					RVSALNSVHCEHVEDEGESR				2	5	3	E1BGH6;Q13085;Q5SWU9	N6(Deamidated); C10(Carbamidomethyl)	2311.11	0	0.001453										High	4.01392	0	1
4278					KNLLVTMLIDQLCGR				2	5	3	E1BGH6;Q13085;Q5SWU9	C13(Carbamidomethyl)	1774	0	0.0002543										High	3.82569	0	1
4279					QSPNSYVVIMNGSCVEVDVHR				2	5	3	E1BGH6;Q13085;Q5SWU9	Q1(Deamidated); N11(Deamidated); C14(Carbamidomethyl)	2392.17	0	4.243e-05										High	3.47931	0	0
4280					EMAQYASNITSVLCQFPSQQIANILDSHAATLNRK				3	5	3	E1BGH6;Q13085;Q5SWU9	C14(Carbamidomethyl); N33(Deamidated)	3920.98	0	0.001785										High	3.46272	0	1
4281					TLRDPSLPLLELQDIMTSVSGR				2	5	3	E1BGH6;Q13085;Q5SWU9	N-Term(Acetyl); R3(Deamidated); Q13(Deamidated)	2485.35	0	0.001081										High	3.42222	0	1
4282					IIQQAGQVWFPDSAFK				2	5	3	E1BGH6;Q13085;Q5SWU9	N-Term(Acetyl); Q4(Deamidated)	1878.18	0	0.0008422										High	3.29662	0	0
4283					DPTLTDELLNILTELTQLSK				3	5	3	E1BGH6;Q13085;Q5SWU9	N10(Deamidated)	2258.31	0	4.348e-05										High	3.29387	0	0
4284					LSDGGLLLSYDGSSYTTYMK				2	5	3	E1BGH6;Q13085;Q5SWU9		2171.07	0	0.000626										High	2.6078	0	0
4285					VNDDFPNLFR				2	5	3	E1BGH6;Q13085;Q5SWU9	N9(Deamidated)	1422.36	0	0.0005742										High	2.60195	0	0
4286					MMYGVSPWGDAPIDFENSAHVPCPR				1	3	2	E1BGH6;Q5SWU9	C23(Carbamidomethyl)	2833.47	0	0.0004285										High	2.53412	0	0
4287					TDCNHIFLNFVPTVIMDPSKIEESVR				1	5	3	E1BGH6;Q13085;Q5SWU9	C3(Carbamidomethyl)	3061.54	0	0.0002085										High	2.39939	0	1
4288					DNTCVVEFQFMLPTSHPNR				1	5	3	E1BGH6;Q13085;Q5SWU9	C4(Carbamidomethyl)	2292.06	0	0.001131										High	2.08345	0	0
4289					SPEYPDGRDIIVIGNDITYR				3	3	2	E1BGH6;Q5SWU9	R8(Deamidated); N15(Deamidated)	2295.15	0.001	0.01058	High	3.48654	0							High	4.74496	0	1
4290					IIQQAGQVWFPDSAFK				3	1	1	E1BGH6	Q7(Deamidated)	1835.57	0.001	0.07641	High	2.78603	0										0
4291					GVINDILDWK				7	3	2	E1BGH6;Q5SWU9		1172.67	0.001	0.086	High	2.59943	0	High	2.48949	0	High	2.82322	0	High	2.0065	0	0
4292					AYIAYELNSVQHR				3	5	3	E1BGH6;Q13085;Q5SWU9	N8(Deamidated); R13(Deamidated)	1565.4	0.001	0.004344	Medium	2.45878	0				High	2.80587	0	High	2.51108	0	0
4293					FVVMVTPEDLK				5	5	3	E1BGH6;Q13085;Q5SWU9		1277.65	0.001	0.08753	High	1.89474	0	Medium	2.49359	0	Medium	2.55942	0	Medium	3.10153	0	0
4294					VQAERPDTMLGVVCGALHVADVSLR				1	1	1	E1BGH6	C14(Carbamidomethyl)	2693.38	0.001	0.008358				High	3.54407	0							0
4295					SPEYPDGRDIIVIGNDITYR				6	3	2	E1BGH6;Q5SWU9	N15(Deamidated)	2294.25	0.001	0.002362				High	3.51407	0				High	3.64544	0	1
4296					DFTVASPAEFVTR				5	5	3	E1BGH6;Q13085;Q5SWU9		1439.67	0.001	0.002264				High	2.40943	0				High	3.22424	0	0
4297					GSVLEPEGTVEIK				2	5	3	E1BGH6;Q13085;Q5SWU9		1358.06	0.001	0.005252				High	1.53564	0				High	3.31605	0	0
4298					GFSGGMKDMYDQVLK				2	5	3	E1BGH6;Q13085;Q5SWU9		1675.79	0.001	0.1212							High	3.01191	0				1
4299					NFDLTAIPCANHK				3	5	3	E1BGH6;Q13085;Q5SWU9	C9(Carbamidomethyl)	1500.72	0.001	0.007108							High	2.78792	0	High	1.86422	0	0
4300					MVGYVSAGTVEYLYSQDGSFYFLELNPR				2	5	3	E1BGH6;Q13085;Q5SWU9	M1(Oxidation); Q16(Deamidated); R28(Deamidated)	3223.59	0.001	0.1194							High	2.69626	0				0
4301					NFDLTAIPCANHK				4	5	3	E1BGH6;Q13085;Q5SWU9	C9(Carbamidomethyl); N11(Deamidated)	1501.71	0.001	0.01127							High	2.44847	0	High	3.17326	0	0
4302					DEPIHILNVAIK				5	5	3	E1BGH6;Q13085;Q5SWU9		1361.8	0.001	0.006413							High	2.1642	0	High	3.16842	0	0
4303					MAALEVYVR				5	5	3	E1BGH6;Q13085;Q5SWU9		1051.59	0.001	0.003026							High	1.8082	0	High	1.96158	0	0
4304					DIIVIGNDITYR				3	5	3	E1BGH6;Q13085;Q5SWU9	N7(Deamidated)	1392.43	0.001	0.007721							Medium	1.73288	0	High	1.99176	0	0
4305					NGIAFMGPPSQAMWALGDK				2	5	3	E1BGH6;Q13085;Q5SWU9	N1(Deamidated); M6(Oxidation)	2007.76	0.001	0.01185										High	3.84332	0	0
4306					KEMAQYASNITSVLCQFPSQQIANILDSHAATLNR				6	5	3	E1BGH6;Q13085;Q5SWU9	C15(Carbamidomethyl); N24(Deamidated)	3921.06	0.001	0.003891										High	3.62002	0	1
4307					DFTVASPAEFVTR				2	5	3	E1BGH6;Q13085;Q5SWU9	R13(Deamidated)	1440.56	0.001	0.00748										High	3.52342	0	0
4308					EASFEYLQNEGER				2	5	3	E1BGH6;Q13085;Q5SWU9	Q8(Deamidated); R13(Deamidated)	1573.49	0.001	0.006896										High	3.29011	0	0
4309					ECSQPVMVYIPPQAELR				2	3	2	E1BGH6;Q5SWU9	C2(Carbamidomethyl); Q4(Deamidated); Q13(Deamidated)	2018.91	0.001	0.004597										High	3.22862	0	0
4310					EREEFLIPIYHQVAVQFADLHDTPGR				2	5	3	Q13085;Q5SWU9;E1BGH6	R2(Deamidated); R26(Deamidated)	3082.58	0.001	0.01086										High	3.18308	0	1
4311					ECSQPVMVYIPPQAELR				5	3	2	E1BGH6;Q5SWU9	C2(Carbamidomethyl); Q4(Deamidated)	2017.89	0.001	0.003107										High	3.13053	0	0
4312					IIEEAPAAIATPAVFEHMEQCAVK				1	3	2	E1BGH6;Q5SWU9	C21(Carbamidomethyl)	2625.33	0.001	0.009392										High	3.11113	0	0
4313					RAYIAYELNSVQHR				1	5	3	E1BGH6;Q13085;Q5SWU9		1719.91	0.001	0.003181										High	3.07453	0	1
4314					HMEMYADR				2	5	3	E1BGH6;Q13085;Q5SWU9		1052.39	0.001	0.01227										High	2.82021	0	0
4315					EEFLIPIYHQVAVQFADLHDTPGR				1	5	3	Q13085;Q5SWU9;E1BGH6	N-Term(Acetyl); Q10(Deamidated); Q14(Deamidated); R24(Deamidated)	2840.37	0.001	0.008456										High	2.72447	0	0
4316					DNTCVVEFQFMLPTSHPNR				3	5	3	E1BGH6;Q13085;Q5SWU9	C4(Carbamidomethyl); Q9(Deamidated); M11(Oxidation)	2309.19	0.001	0.003803										High	2.35142	0	0
4317					VETQFQNGHYDK				1	5	3	E1BGH6;Q13085;Q5SWU9	Q6(Deamidated); N7(Deamidated)	1467.71	0.001	0.005815										High	2.16886	0	0
4318					QVQAEVPGSPIFVMR				1	5	3	E1BGH6;Q13085;Q5SWU9	M14(Oxidation)	1673.84	0.001	0.002873										High	2.05604	0	0
4319					RFQAQSLGTTYIYDIPEMFR				2	5	3	E1BGH6;Q13085;Q5SWU9	R1(Deamidated)	2437.23	0.002	0.02083				High	3.12113	0							1
4320					HNQVESIFLSAIDMYGHQFCIENLQK				4	5	3	E1BGH6;Q13085;Q5SWU9	N2(Deamidated); Q18(Deamidated); C20(Carbamidomethyl); N23(Deamidated); Q25(Deamidated)	3125.62	0.002	0.1412				High	2.71207	0	High	4.75223	0				0
4321					EMAQYASNITSVLCQFPSQQIANILDSHAATLNRK				4	5	3	E1BGH6;Q13085;Q5SWU9	M2(Oxidation); C14(Carbamidomethyl); N23(Deamidated)	3937.06	0.002	0.02229				High	2.48045	0				High	3.80711	0	1
4322					QLKDNTCVVEFQFMLPTSHPNRGNIPTLNR				2	5	3	E1BGH6;Q13085;Q5SWU9	Q1(Deamidated); C7(Carbamidomethyl); N24(Deamidated)	3528.87	0.002	0.1391							High	3.82691	0				2
4323					EMAQYASNITSVLCQFPSQQIANILDSHAATLNR				7	5	3	E1BGH6;Q13085;Q5SWU9	N-Term(Acetyl); M2(Oxidation); C14(Carbamidomethyl); N23(Deamidated)	3850.9	0.002	0.1462							High	3.52215	0	High	3.61946	0	0
4324					GYVKDVDDGLKAAEEVGYPVMIK				1	3	2	E1BGH6;Q5SWU9	M21(Oxidation)	2512.33	0.002	0.1507							High	3.26234	0				2
4325					MMYGVSPWGDAPIDFENSAHVPCPR				1	3	2	E1BGH6;Q5SWU9	N17(Deamidated); C23(Carbamidomethyl); R25(Deamidated)	2835.39	0.002	0.1413							High	3.17552	0				0
4326					HMEMYADRESR				2	5	3	E1BGH6;Q13085;Q5SWU9		1424.57	0.002	0.1259							High	2.71261	0	Medium	2.69823	0	1
4327					EGLPLMVFANWR				3	5	3	E1BGH6;Q13085;Q5SWU9	M6(Oxidation)	1448.75	0.002	0.1457							High	2.61542	0	Medium	1.99843	0	0
4328					WSYEMFR				4	5	3	E1BGH6;Q13085;Q5SWU9		1018.42	0.002	0.1501							High	2.53637	0	Medium	1.8363	0	0
4329					MGGMVSFR				3	5	3	E1BGH6;Q13085;Q5SWU9		884.433	0.002	0.01889							High	2.17799	0	Medium	1.89209	0	0
4330					VSALNSVHCEHVEDEGESR				1	5	3	E1BGH6;Q13085;Q5SWU9	N-Term(Acetyl); N5(Deamidated); C9(Carbamidomethyl)	2197.15	0.002	0.01886										High	2.18233	0	0
4331					KVNDDFPNLFR				8	5	3	E1BGH6;Q13085;Q5SWU9	N10(Deamidated)	1551.01	0.003	0.02073	Medium	2.12922	0							High	2.86276	0	1
4332					GGSWVVIDPTINPR				6	3	2	E1BGH6;Q5SWU9		1510.71	0.003	0.1625	Medium	1.75965	0				Medium	3.29308	0	High	2.14023	0	0
4333					LLLEDLVK				1	1	1	E1BGH6		942.905	0.003	0.03191				High	1.50645	0							0
4334					GVINDILDWK				4	3	2	E1BGH6;Q5SWU9	N4(Deamidated)	1173.38	0.003	0.02045							Medium	2.07152	0	High	3.03241	0	0
4335					NGIAFMGPPSQAMWALGDK				1	5	3	E1BGH6;Q13085;Q5SWU9	N1(Deamidated); M6(Oxidation); Q11(Deamidated)	2008.91	0.003	0.02196										High	2.99916	0	0
4336					YKITDIIGKEEGLGAENLR				1	3	2	E1BGH6;Q5SWU9		2119.17	0.003	0.0242										High	2.70721	0	2
4337					MHLYLGAAK				1	5	3	E1BGH6;Q13085;Q5SWU9		1003.51	0.003	0.02168										High	1.52213	0	0
4338					TFEDFVR				4	5	3	E1BGH6;Q13085;Q5SWU9		913.428	0.004	0.1894				Medium	1.5593	0	High	2.18243	0				0
4339					TYQAIKDFNREGLPLMVFANWR				1	5	3	E1BGH6;Q13085;Q5SWU9	N20(Deamidated)	2670.42	0.004	0.1856							High	2.86775	0				2
4340					YLYLTPQDYKR				3	5	3	E1BGH6;Q13085;Q5SWU9		1459.81	0.005	0.03546							Medium	2.53303	0	High	1.82078	0	1
4341					SSMSGLHLVK				1	5	3	E1BGH6;Q13085;Q5SWU9		1058.56	0.005	0.0337										High	2.86884	0	0
4342					YKITDIIGKEEGLGAENLR				1	3	2	E1BGH6;Q5SWU9	N17(Deamidated)	2120.18	0.006	0.2251							High	2.97921	0				2
4343					WFVEVEGTVK				2	5	3	E1BGH6;Q13085;Q5SWU9		1193.57	0.006	0.2212							High	2.09792	0	Medium	1.33793	0	0
4344					LPGGNEIGMVAWK				1	5	3	E1BGH6;Q13085;Q5SWU9	M9(Oxidation)	1387.48	0.006	0.04114										High	2.77112	0	0
4345					EVFFMNTQSIVQLVQR				1	5	3	E1BGH6;Q13085;Q5SWU9	N-Term(Acetyl); N6(Deamidated); Q12(Deamidated)	1983.03	0.006	0.04673										High	2.08057	0	0
4346					AAEEVGYPVMIK				2	3	2	E1BGH6;Q5SWU9		1306.63	0.006	0.0409										High	2.05007	0	0
4347					VQAERPDTMLGVVCGALHVADVSLR				1	5	3	E1BGH6;Q13085;Q5SWU9	N-Term(Acetyl); Q2(Deamidated); R5(Deamidated); C14(Carbamidomethyl)	2737.35	0.007	0.04946										High	4.54122	0	0
4348					LPGGNEIGMVAWK				1	5	3	E1BGH6;Q13085;Q5SWU9	N5(Deamidated)	1372.3	0.007	0.05764										High	2.84901	0	0
4349					YLYLTPQDYK				2	5	3	E1BGH6;Q13085;Q5SWU9	Q7(Deamidated)	1304.36	0.007	0.05741										Medium	1.50839	0	0
4350					MMYGVSPWGDAPIDFENSAHVPCPR				1	3	2	E1BGH6;Q5SWU9	N-Term(Acetyl); M2(Oxidation); C23(Carbamidomethyl)	2891.25	0.008	0.06292										High	2.941	0	0
4351					FVVMVTPEDLK				1	5	3	E1BGH6;Q13085;Q5SWU9	M4(Oxidation)	1293.71	0.009	0.06594										High	3.13285	0	0
4352					VFHYVLDNLVNVMNGYCLPDPFFSSR				2	3	2	E1BGH6;Q5SWU9	N8(Deamidated); N14(Deamidated); C17(Carbamidomethyl); R26(Deamidated)	3106.53	0.01	0.07547										Medium	2.63236	0	0
4353					LKEREEFLIPIYHQVAVQFADLHDTPGR				1	5	3	Q13085;Q5SWU9;E1BGH6	N-Term(Acetyl); R4(Deamidated); Q14(Deamidated); Q18(Deamidated)	3366.9	0.01	0.07741										Medium	2.61435	0	2
4354					LQVEHPCTEMVADVNLPAAQLQIAMGIPLFR				1	2	1	Q5SWU9	C7(Carbamidomethyl); Q22(Deamidated); M25(Oxidation)	3479.09	0.011	0.2463							Medium	3.55432	0				0
4355					AVVMDLLR				1	5	3	E1BGH6;Q13085;Q5SWU9		916.525	0.011	0.2466							Medium	1.18406	0				0
4356					IDTGWLDR				1	5	3	E1BGH6;Q13085;Q5SWU9	R8(Deamidated)	976.433	0.011	0.08771										Medium	2.09363	0	0
4357					CVFALR				2	5	3	E1BGH6;Q13085;Q5SWU9	C1(Carbamidomethyl)	765.416	0.011	0.08058										Medium	1.7819	0	0
4358					TIQVENSHLILTGAGALNK				1	5	3	E1BGH6;Q13085;Q5SWU9	Q3(Deamidated); N6(Deamidated)	1981.05	0.011	0.08283										Medium	1.76509	0	0
4359					VQAERPDTMLGVVCGALHVADVSLR				1	5	3	E1BGH6;Q13085;Q5SWU9	N-Term(Acetyl); Q2(Deamidated); R5(Deamidated); M9(Oxidation); C14(Carbamidomethyl)	2753.46	0.012	0.09666										Medium	3.06048	0	0
4360					IPVQAVWAGWGHASENPKLPELLLK				1	5	3	E1BGH6;Q13085;Q5SWU9		2753.53	0.012	0.09615										Medium	2.76023	0	1
4361					HMFHVAWVDPEDPYK				1	5	3	E1BGH6;Q13085;Q5SWU9	M2(Oxidation)	1886.85	0.012	0.09519										Medium	2.54229	0	0
4362					QLTEEDGVR				1	3	2	E1BGH6;Q5SWU9	Q1(Deamidated)	1047.24	0.015	0.1223										Medium	1.86365	0	0
4363					TAQIMFQAYGDK				1	5	3	E1BGH6;Q13085;Q5SWU9	Q3(Deamidated)	1373.63	0.016	0.2761							Medium	2.29181	0				0
4364					TFFYWR				2	5	3	E1BGH6;Q13085;Q5SWU9		919.478	0.017	0.145							Medium	1.76248	0	Medium	1.11244	0	0
4365					LKEREEFLIPIYHQVAVQFADLHDTPGR				4	5	3	E1BGH6;Q13085;Q5SWU9	R4(Deamidated); Q14(Deamidated); Q18(Deamidated)	3324.74	0.017	0.1531										Medium	3.30392	0	2
4366					RIPVQAVWAGWGHASENPK				1	5	3	E1BGH6;Q13085;Q5SWU9	N17(Deamidated)	2104.05	0.018	0.1654										Medium	3.12092	0	1
4367					QLTEEDGVR				3	3	2	E1BGH6;Q5SWU9		1046.48	0.019	0.2912							Medium	1.86261	0	Medium	1.3987	0	0
4368					IGSFGPQEDLLFLR				1	5	3	E1BGH6;Q13085;Q5SWU9	N-Term(Acetyl); Q7(Deamidated); R14(Deamidated)	1635.58	0.019	0.1713										Medium	1.83438	0	0
4369					HLEPALAFQLELNR				2	5	3	E1BGH6;Q13085;Q5SWU9	R14(Deamidated)	1651.77	0.021	0.3077	Medium	1.97377	0				Medium	2.63732	0				0
4370					TYQAIKDFNR				2	5	3	E1BGH6;Q13085;Q5SWU9		1255.74	0.021	0.3079							Medium	2.29719	0	Medium	1.60767	0	1
4371					MSFASNLNHYGMTHVASVSDVLLDFTPPCQR				1	2	1	Q5SWU9	M1(Oxidation); N6(Deamidated); N8(Deamidated); N25(Deamidated); C31(Carbamidomethyl)	3698.74	0.023	0.3269							Medium	3.24089	0				0
4372					ATLVEHGIRR				1	3	2	E1BGH6;Q5SWU9		1151.75	0.023	0.321							Medium	1.97529	0				1
4373					TDCNHIFLNFVPTVIMDPSKIEESVR				2	5	3	E1BGH6;Q13085;Q5SWU9	C3(Carbamidomethyl); N9(Deamidated); M16(Oxidation); R26(Deamidated)	3079.54	0.023	0.2078										Medium	3.77417	0	1
4374					APYDPR				2	3	2	E1BGH6;Q5SWU9		718.379	0.026	0.2248										Medium	1.40819	0	0
4375					VLIANNGIAAVK				1	5	3	E1BGH6;Q13085;Q5SWU9	N5(Deamidated)	1183.31	0.027	0.3463							Medium	2.38215	0				0
4376					LGGIPVGVVAVETR				1	5	3	E1BGH6;Q13085;Q5SWU9	R14(Deamidated)	1367.46	0.027	0.2318										Medium	2.486	0	0
4377					AEYIK				1	5	3	E1BGH6;Q13085;Q5SWU9		808.47	0.029	0.3662							Medium	2.03765	0				0
4378					FQAQSLGTTYIYDIPEMFR				2	5	3	E1BGH6;Q13085;Q5SWU9	Q4(Deamidated); M17(Oxidation)	2297.19	0.029	0.2567										Medium	3.14347	0	0
4379					AYIAYELNSVQHR				1	5	3	E1BGH6;Q13085;Q5SWU9	Q11(Deamidated)	1564.62	0.03	0.3681							Medium	1.97458	0				0
4380					YLYLTPQDYK				1	5	3	E1BGH6;Q13085;Q5SWU9		1303.67	0.03	0.262										Medium	2.58437	0	0
4381					QVLIASHLPSYELR				1	5	3	E1BGH6;Q13085;Q5SWU9	Q1(Deamidated); R14(Deamidated)	1627.48	0.034	0.2826										Medium	2.45846	0	0
4382					MADHYVPVPGGPNNNNYANVELILDIAKR				3	5	3	E1BGH6;Q13085;Q5SWU9	N16(Deamidated)	3195.7	0.038	0.3144										Medium	2.60379	0	1
4383					TDCNHIFLNFVPTVIMDPSKIEESVR				1	5	3	E1BGH6;Q13085;Q5SWU9	N-Term(Acetyl); C3(Carbamidomethyl); N4(Deamidated); N9(Deamidated); R26(Deamidated)	3106.65	0.04	0.3263										Medium	2.70485	0	1
4384					IDTGWLDRLIAEK				1	5	3	E1BGH6;Q13085;Q5SWU9		1529.83	0.042	0.4151							Medium	2.38458	0				1
4385					IYVAANSGAR				1	3	2	E1BGH6;Q5SWU9		1021.51	0.042	0.4203							Medium	1.85464	0				0
4386					VFHYVLDNLVNVMNGYCLPDPFFSSR				1	3	2	E1BGH6;Q5SWU9	N11(Deamidated); C17(Carbamidomethyl); R26(Deamidated)	3105.63	0.042	0.3383										Medium	1.99589	0	0
4387					EGLPLMVFANWR				1	5	3	E1BGH6;Q13085;Q5SWU9	M6(Oxidation); N10(Deamidated)	1449.75	0.043	0.4232							Medium	2.55766	0				0
4388					MQLDNPSK				1	5	3	E1BGH6;Q13085;Q5SWU9	Q2(Deamidated); N5(Deamidated)	934.039	0.043	0.3461										Medium	1.59385	0	0
4389					TDCNHIFLNFVPTVIMDPSK				1	5	3	E1BGH6;Q13085;Q5SWU9	C3(Carbamidomethyl); N9(Deamidated)	2349.15	0.045	0.3632										Medium	2.26834	0	0
4390					WMLAGRPHPTQK				1	5	3	E1BGH6;Q13085;Q5SWU9	Q11(Deamidated)	1422.39	0.046	0.3681										Medium	1.85009	0	0
4391					ITDIIGKEEGLGAENLR				1	3	2	E1BGH6;Q5SWU9	N15(Deamidated); R17(Deamidated)	1829.58	0.048	0.3768										Medium	2.04326	0	1
4392					FGAYIVDGLR				1	5	3	E1BGH6;Q13085;Q5SWU9	R10(Deamidated)	1111.2	0.048	0.374										Medium	1.4555	0	0
4396	Q64522	H2A2B_MOUSE	MOUSE	Hist2h2ab	Histone H2A type 2-B	130	14.0048	10.8872	52.31	7	2	4	24		0			16.8053	30	3	6		0			26.6926	23.08	2	15	3	2
4397					AGLQFPVGR				5	25	2	Q64523;Q64522		944.501	0	0.1176	High	2.3317	0	High	2.14583	0	High	1.69437	0				0
4398					LLGGVTIAQGGVLPNIQAVLLPK				6	7	1	Q64522	Q9(Deamidated)	2272.43	0	0.001297				High	3.22773	0				High	4.18551	0	0
4399					LLGGVTIAQGGVLPNIQAVLLPK				2	7	1	Q64522		2271.47	0	0.0007834										High	3.34633	0	0
4400					NDEELNKLLGGVTIAQGGVLPNIQAVLLPK				9	7	1	Q64522	N1(Deamidated); N22(Deamidated)	3115.71	0.001	0.005103				Medium	4.61322	0				High	5.49787	0	1
4401					LLGGVTIAQGGVLPNIQAVLLPK				1	7	1	Q64522	N15(Deamidated); Q17(Deamidated)	2273.31	0.002	0.02962				High	2.99001	0							0
4402					VGAGAPVYMAAVLEYLTAEILELAGAR				1	3	2	Q64523;Q64522	N-Term(Acetyl); M9(Oxidation)	2991.63	0.006	0.2276							High	2.08514	0				0
4429	Q71SP7	FAS_BOVIN	BOVIN	FASN	Fatty acid synthase	2513	274.38	6.69775	32.59	1	10	43	260	266.497	29.88	37	125	56.4478	9.15	10	26		0				0			37	2	+
4430					LSIPTYGLQCTGAAPLDSIQSLATYYIECIR				2	2	2	Q71SP7;F1N647	Q9(Deamidated); C10(Carbamidomethyl); C29(Carbamidomethyl); R31(Deamidated)	3476.49	0	0.002068	High	6.65339	0							High	5.90248	0	0
4431					TFSAEYNVNNLVSPVLFQEALWR				15	2	2	F1N647;Q71SP7	N7(Deamidated)	2698.35	0	0.007093	High	5.63914	0				High	5.42137	0	High	5.19743	0	0
4432					GYAVLGSQGGSQKVQQVLAGK				5	1	1	Q71SP7	Q8(Deamidated); Q15(Deamidated)	2076.95	0	0.000415	High	5.52829	0										1
4433					LSIPTYGLQCTGAAPLDSIQSLATYYIECIR				6	2	2	Q71SP7;F1N647	Q9(Deamidated); C10(Carbamidomethyl); C29(Carbamidomethyl)	3475.94	0	0.0148	High	5.39495	0				High	5.51736	0	High	5.10868	0	0
4434					AKLNPGCEAEAEAEAMCFFMQQFTEAEHSR				2	2	2	Q71SP7;F1N647	N4(Deamidated); C7(Carbamidomethyl); C17(Carbamidomethyl); Q21(Deamidated)	3491.62	0	0.005447	High	5.21594	0										1
4435					GVTFPSGEAQEQLISSLYKPAGLDPETLEYVEAHGTGTK				4	2	2	Q71SP7;F1N647	Q10(Deamidated); Q12(Deamidated)	4122.26	0	0.0003188	High	5.00522	0				High	3.52058	0	High	2.08495	0	0
4436					CPPGIVPACHNCIDTVTISGPQASMLEFVQQLKQEGVFAK				20	2	2	Q71SP7;F1N647	C1(Carbamidomethyl); C9(Carbamidomethyl); N11(Deamidated); C12(Carbamidomethyl); Q22(Deamidated)	4429.3	0	0.001131	High	4.97813	0	High	4.83949	0	High	4.55397	0				1
4437					VPEDAVVLEIAPHALLQAVLK				6	2	2	F1N647;Q71SP7	Q17(Deamidated)	2226.33	0	1.513e-05	High	4.89863	0	High	4.11187	0	High	3.95672	0	High	4.95592	0	0
4438					TLLEGSGLESILSIIHSSLAEPR				6	2	2	Q71SP7;F1N647	R23(Deamidated)	2423.37	0	0.003606	High	4.78789	0	High	2.18372	0	High	3.16548	0	High	3.93286	0	0
4439					CVLVSNLNSTSPIPETDPK				2	2	2	Q71SP7;F1N647	C1(Carbamidomethyl); N6(Deamidated)	2071.72	0	0.002145	High	4.63203	0										0
4440					RLAPLDSPIFLPVEDTSFQWVDSLK				2	2	2	Q71SP7;F1N647	R1(Deamidated)	2874.69	0	0.005136	High	4.35114	0										1
4441					SLITEAAQLGPVGGIFNLAVVLR				12	2	2	Q71SP7;F1N647	Q8(Deamidated)	2339.43	0	0.04651	High	4.29457	0				Medium	2.98342	0				0
4442					ITSCMEVLDLFLNQPHPVLSSFVLAEK				1	2	2	Q71SP7;F1N647	C4(Carbamidomethyl)	3087.75	0	0.01034	High	4.24514	0										0
4443					TFSAEYNVNNLVSPVLFQEALWR				13	2	2	Q71SP7;F1N647	N7(Deamidated); R23(Deamidated)	2699.31	0	0.00919	High	4.1952	0	High	3.80359	0				Medium	3.16604	0	0
4444					ITSCMEVLDLFLNQPHPVLSSFVLAEK				7	2	2	Q71SP7;F1N647	C4(Carbamidomethyl); Q14(Deamidated)	3088.35	0	0.01017	High	4.14809	0				High	4.23449	0				0
4445					LPESENLEEFWANLIGGVDMVTDDDRR				5	2	2	Q71SP7;F1N647	N6(Deamidated)	3121.59	0	0.009663	High	4.14465	0				Medium	4.28353	0				1
4446					LAPLDSPIFLPVEDTSFQWVDSLK				4	2	2	Q71SP7;F1N647	Q18(Deamidated)	2718.34	0	0.04223	High	3.99457	0				High	3.2191	0	High	3.20303	0	0
4447					IPTLLNTQPLLELDYTATDRHPQALEAAQAK				8	2	2	Q71SP7;F1N647	R20(Deamidated)	3432.9	0	0.000771	High	3.88295	0	High	4.42568	0	High	3.76029	0				1
4448					ALLCDDPLLSGLLNSPALK				7	2	2	F1N647;Q71SP7	C4(Carbamidomethyl); N14(Deamidated)	2010.79	0	0.03499	High	3.74958	0	Medium	2.23327	0	High	4.76722	0				0
4449					LNPGCEAEAEAEAMCFFMQQFTEAEHSR				3	2	2	Q71SP7;F1N647	N2(Deamidated); C5(Carbamidomethyl); C15(Carbamidomethyl)	3291.51	0	0.01464	High	3.68118	0							High	2.24756	0	0
4450					SYIITGGLGGFGLELAHWLVER				5	2	2	Q71SP7;F1N647	R22(Deamidated)	2389.29	0	0.03007	High	3.60392	0				High	3.39459	0				0
[truncated: 2,910 more rows]

## Sheet: Protein Details
Rank	AC	ID	Description	Protein Score	% Coverage	#PSMs	#Peptides	#Ambiguous Prots	Ambiguous Prots	#Sub-Prots	Sub-Prots	Protein Mass (Da)	AA-	Sequence	AA+	Sequence + PTMs	PTMs sites (to mature prot.)	#PTMs	Position (to mature prot.)	Proteotypic	Phenyx:PepPvalue	Phenyx:Score	Phenyx:Pepzscore	Delta Mass (ppm)	Experimental Mass (m/z)	Charge	Retention Time (min)	Theoretical Mass (Da)	Missed Cleavages	Spectrum Description	#Ref Proteins	Ref Proteins	Sample	DB	nr	unique	Instr.
86	A1L595	K1C17_BOVIN	Keratin, type I cytoskeletal 17	245.102	21.54	52	10	0		10	P08727,P08728,P19012_ISOFORM_2,G3X7W8,F1MJ66,P35900,P35900,P08727,P19001,P19012	48712.3	R	LAADDFR	T	LAADDFR	none	0	172-178	FALSE	5.23261e-12	40.1212	7.99099	-586.449	404.44	2	25.13	806.392	0	20150617_KW_CD2AP_cid_i02.8996.8996.2	23	P06394,A1L595,P08728,Q148H6,A6QNZ7,Q17QL7,F1MC11,F6S1Q0,F1MJ66,F1MFW9,P13645,P13646,P13646-2,P13646-3,P02533,P19012,P08779,Q04695,P08727,Q2M2I5,Q7Z3Y7,Q15323,Q14525	CD2AP	Theil.Annulata/Bovin	1	1	VELOS
86	A1L595	K1C17_BOVIN	Keratin, type I cytoskeletal 17	245.102	21.54	52	10	0		10	P08727,P08728,P19012_ISOFORM_2,G3X7W8,F1MJ66,P35900,P35900,P08727,P19001,P19012	48712.3	R	LASYLDKVR	A	LASYLDKVR	none	0	103-111	FALSE	4.4758e-13	46.6516	8.34422	-660.389	533.16	2	25.98	1063.6	1	20150617_KW_CD2AP_cid_i02.9449.9449.2	11	P06394,A1L595,A6QNZ7,F1MC11,F1MJ66,P13645,P02533,P19012,P08779,Q04695,P08727	CD2AP	Theil.Annulata/Bovin	1	1	VELOS
86	A1L595	K1C17_BOVIN	Keratin, type I cytoskeletal 17	245.102	21.54	52	10	0		10	P08727,P08728,P19012_ISOFORM_2,G3X7W8,F1MJ66,P35900,P35900,P08727,P19001,P19012	48712.3	R	VLDELTLAR	A	VLDELTLAR	none	0	201-209	FALSE	3.81175e-09	30.1526	7.23524	-465.321	515.54	2	36.33	1028.59	0	20150617_KW_CD2AP_hcd_i03.14563.14563.2	9	A1L595,P08728,F1MC11,F1MJ66,P02533,P19012,P08779,Q04695,P08727	CD2AP	Theil.Annulata/Bovin	1	1	VELOS
86	A1L595	K1C17_BOVIN	Keratin, type I cytoskeletal 17	245.102	21.54	52	10	0		10	P08727,P08728,P19012_ISOFORM_2,G3X7W8,F1MJ66,P35900,P35900,P08727,P19001,P19012	48712.3	R	YCMQLSQIQGLIGSVEEQLAQLR	C	YC[Cys_CAM]M[Oxidation_M]QLSQIQ[DEAMID]GLIGSVEEQLAQLR	C344[Cys_CAM] M345[Oxidation_M] Q351[DEAMID]	3	343-365	FALSE	1.61169e-17	70.6691	9.57389	-428.185	894.83	3	68.33	2680.32	0	20150617_KW_CD2AP_hcd_i03.30380.30380.3	2	A1L595,P08779	CD2AP	Theil.Annulata/Bovin	1	1	VELOS
86	A1L595	K1C17_BOVIN	Keratin, type I cytoskeletal 17	245.102	21.54	52	10	0		10	P08727,P08728,P19012_ISOFORM_2,G3X7W8,F1MJ66,P35900,P35900,P08727,P19001,P19012	48712.3	R	YCMQLSQIQGLIGSVEEQLAQLR	C	YC[Cys_CAM]MQLSQIQ[DEAMID]GLIGSVEEQLAQLR	C344[Cys_CAM] Q351[DEAMID]	2	343-365	FALSE	5.163e-28	85.1455	11.8354	-533.833	889.59	3	70.5	2664.32	0	20150617_KW_CD2AP_hcd_i03.31410.31410.	2	A1L595,P08779	CD2AP	Theil.Annulata/Bovin	1	0	VELOS
86	A1L595	K1C17_BOVIN	Keratin, type I cytoskeletal 17	245.102	21.54	52	10	0		10	P08727,P08728,P19012_ISOFORM_2,G3X7W8,F1MJ66,P35900,P35900,P08727,P19001,P19012	48712.3	R	YCMQLSQIQGLIGSVEEQLAQLR	C	YC[Cys_CAM]MQLSQIQ[DEAMID]GLIGSVEEQLAQLR	C344[Cys_CAM] Q351[DEAMID]	2	343-365	FALSE	1.14868e-38	121.53	13.74	141.495	888.99	3	70.42	2664.32	0	20150617_KW_CD2AP_cid_i02.32533.32533.3	2	A1L595,P08779	CD2AP	Theil.Annulata/Bovin	1	0	VELOS
245	A2A6G6	A2A6G6_MOUSE	LIM and SH3 domain protein 1 (Fragment) OS=Mus musculus GN=Lasp1 PE=2 SV=1	47.549	30.34	4	2	6	A2A6G7,A2A6G8,A2A6G9,A2A6H0,Q61792,Q3B7M5	0		10577	K	GFSVVADTPELQR	I	GFSVVADTPELQR	none	0	61-73	FALSE	6.43068e-16	59.3757	9.16494	-469.065	710.2	2	37.43	1417.72	0	20150617_KW_CD2AP_cid_i02.15545.15545.2	6	Q61792,A2A6G7,A2A6H0,A2A6G9,A2A6G6,A2A6G8	CD2AP	mouse	1	1	VELOS
245	A2A6G6	A2A6G6_MOUSE	LIM and SH3 domain protein 1 (Fragment) OS=Mus musculus GN=Lasp1 PE=2 SV=1	47.549	30.34	4	2	6	A2A6G7,A2A6G8,A2A6G9,A2A6H0,Q61792,Q3B7M5	0		10577	K	QSFTMVADTPENLR	L	QSFTMVADTPENLR	none	0	24-37	FALSE	3.75613e-11	43.2241	7.88788	-363.159	805.18	2	37.57	1607.76	0	20150617_KW_CD2AP_pqd_i01.15676.15676.2	6	Q61792,A2A6G7,A2A6H0,A2A6G9,A2A6G6,A2A6G8	CD2AP	mouse	1	1	VELOS
245	A2A6G6	A2A6G6_MOUSE	LIM and SH3 domain protein 1 (Fragment) OS=Mus musculus GN=Lasp1 PE=2 SV=1	47.549	30.34	4	2	6	A2A6G7,A2A6G8,A2A6G9,A2A6H0,Q61792,Q3B7M5	0		10577	K	QSFTMVADTPENLR	L	QSFTMVADTPENLR	none	0	24-37	FALSE	5.35455e-11	39.2547	7.88938	47.22	804.85	2	37.52	1607.76	0	20150617_KW_CD2AP_hcd_i03.15166.15166.2	6	Q61792,A2A6G7,A2A6H0,A2A6G9,A2A6G6,A2A6G8	CD2AP	mouse	1	0	VELOS
245	A2A6G6	A2A6G6_MOUSE	LIM and SH3 domain protein 1 (Fragment) OS=Mus musculus GN=Lasp1 PE=2 SV=1	47.549	30.34	4	2	6	A2A6G7,A2A6G8,A2A6G9,A2A6H0,Q61792,Q3B7M5	0		10577	K	QSFTMVADTPENLR	L	QSFTMVADTPENLR	none	0	24-37	FALSE	2.27538e-19	63.0626	9.98158	-238.837	805.08	2	37.4	1607.76	0	20150617_KW_CD2AP_cid_i02.15524.15524.2	6	Q61792,A2A6G7,A2A6H0,A2A6G9,A2A6G6,A2A6G8	CD2AP	mouse	1	0	VELOS
309	A2VE08	IMA5_BOVIN	Importin subunit alpha-5	30.158	8.74	2	2	0		0		60193.7	R	AVGNIVTGDDVQTQVILNCSALQSLLHLLSSPK	E	AVGNIVTGDDVQTQ[DEAMID]VILNC[Cys_CAM]SALQSLLHLLSSPK	Q332[DEAMID] C337[Cys_CAM]	2	319-351	TRUE	6.1047e-09	35.1707	7.25732	-301.867	1164.97	3	65.73	3490.83	0	20150617_KW_CD2AP_cid_i02.30162.30162.3	1	A2VE08	CD2AP	Theil.Annulata/Bovin	1	1	VELOS
215	A4FUA8	CAZA1_BOVIN	F-actin-capping protein subunit alpha-1	60.504	15.73	3	3	0		2	Q5RKN9,P47753	32931.8	K	FTITPPTAQVVGVLK	I	FTITPPTAQVVGVLK	none	0	179-193	TRUE	9.35409e-14	53.8761	8.59878	183.206	785.82	2	45.17	1569.91	0	20150617_KW_CD2AP_cid_i02.19547.19547.2	1	A4FUA8	CD2AP	Theil.Annulata/Bovin	1	1	VELOS
215	A4FUA8	CAZA1_BOVIN	F-actin-capping protein subunit alpha-1	60.504	15.73	3	3	0		2	Q5RKN9,P47753	32931.8	R	LLLNNDNLLR	E	LLLNNDNLLR	none	0	38-47	TRUE	1.21628e-12	56.5097	8.26537	-599.4	599.71	2	40.03	1196.69	0	20150617_KW_CD2AP_cid_i02.16889.16889.2	1	A4FUA8	CD2AP	Theil.Annulata/Bovin	1	1	VELOS
215	A4FUA8	CAZA1_BOVIN	F-actin-capping protein subunit alpha-1	60.504	15.73	3	3	0		2	Q5RKN9,P47753	32931.8	K	TIDGQQTIIACIESHQFQPK	N	TIDGQ[DEAMID]QTIIAC[Cys_CAM]IESHQFQPK	Q151[DEAMID] C157[Cys_CAM]	2	147-166	TRUE	3.71876e-22	82.4924	10.6426	-229.773	772.56	3	43.78	2314.13	0	20150617_KW_CD2AP_hcd_i03.18333.18333.3	1	A4FUA8	CD2AP	Theil.Annulata/Bovin	1	1	VELOS
275	A4FUD0	A4FUD0_BOVIN	MTHFD1 protein	39.061	4.6	4	3	0		1	Q922D8	101177	R	AAAAPSSFQLLYDLK	L	AAAAPSSFQLLYDLK	none	0	805-819	TRUE	2.16e-11	38.3733	7.91118	-429.724	798.27	2	47.7	1593.84	0	20150617_KW_CD2AP_hcd_i03.20277.20277.2	1	A4FUD0	CD2AP	Theil.Annulata/Bovin	1	1	VELOS
275	A4FUD0	A4FUD0_BOVIN	MTHFD1 protein	39.061	4.6	4	3	0		1	Q922D8	101177	R	LDIDPETITWQR	V	LDIDPETITWQ[DEAMID]R	Q531[DEAMID]	1	521-532	TRUE	8.90147e-10	53.074	7.43849	-453.874	744.71	2	43.17	1486.73	0	20150617_KW_CD2AP_cid_i02.18513.18513.	1	A4FUD0	CD2AP	Theil.Annulata/Bovin	1	1	VELOS
275	A4FUD0	A4FUD0_BOVIN	MTHFD1 protein	39.061	4.6	4	3	0		1	Q922D8	101177	K	YVVVTGITPTPLGEGK	S	YVVVTGITPTPLGEGK	none	0	371-386	TRUE	7.65453e-09	40.2167	7.14457	-311.392	816.21	2	40.18	1629.9	0	20150617_KW_CD2AP_hcd_i03.16511.16511.2	1	A4FUD0	CD2AP	Theil.Annulata/Bovin	1	1	VELOS
275	A4FUD0	A4FUD0_BOVIN	MTHFD1 protein	39.061	4.6	4	3	0		1	Q922D8	101177	K	YVVVTGITPTPLGEGK	S	YVVVTGITPTPLGEGK	none	0	371-386	TRUE	9.55916e-12	42.0153	8.01209	-299.129	816.2	2	40.37	1629.9	0	20150617_KW_CD2AP_pqd_i01.17145.17145.2	1	A4FUD0	CD2AP	Theil.Annulata/Bovin	1	0	VELOS
191	A4FUD9	MCM3_BOVIN	D replication licensing factor MCM3	73.935	6.81	9	4	1	G3X6V0	1	P25206	90857.8	R	TLTSCFLSCVVCVEGIVTK	C	TLTSC[Cys_CAM]FLSC[Cys_CAM]VVC[Cys_CAM]VEGIVTK	C119[Cys_CAM] C123[Cys_CAM] C126[Cys_CAM]	3	115-133	FALSE	7.10068e-17	65.7339	9.43766	-595.988	725.46	3	58.97	2172.06	0	20150617_KW_CD2AP_cid_i02.26704.26704.3	2	A4FUD9,G3X6V0	CD2AP	Theil.Annulata/Bovin	1	1	VELOS
191	A4FUD9	MCM3_BOVIN	D replication licensing factor MCM3	73.935	6.81	9	4	1	G3X6V0	1	P25206	90857.8	K	TVDLQDAEEAVELVQYAYFK	K	TVDLQ[DEAMID]DAEEAVELVQYAYFK	Q640[DEAMID]	1	636-655	FALSE	6.03895e-20	74.9431	10.1516	-133.989	778.15	3	61.6	2331.12	0	20150617_KW_CD2AP_hcd_i03.27140.27140.3	2	A4FUD9,G3X6V0	CD2AP	Theil.Annulata/Bovin	1	1	VELOS
191	A4FUD9	MCM3_BOVIN	D replication licensing factor MCM3	73.935	6.81	9	4	1	G3X6V0	1	P25206	90857.8	K	TVDLQDAEEAVELVQYAYFK	K	TVDLQDAEEAVELVQ[DEAMID]YAYFK	Q650[DEAMID]	1	636-655	FALSE	1.23813e-25	77.9309	11.3636	-211.178	778.21	3	61.6	2331.12	0	20150617_KW_CD2AP_cid_i02.28048.28048.3	2	A4FUD9,G3X6V0	CD2AP	Theil.Annulata/Bovin	1	0	VELOS
191	A4FUD9	MCM3_BOVIN	D replication licensing factor MCM3	73.935	6.81	9	4	1	G3X6V0	1	P25206	90857.8	K	TVDLQDAEEAVELVQYAYFKK	V	TVDLQ[DEAMID]DAEEAVELVQYAYFKK	Q640[DEAMID]	1	636-656	FALSE	1.94748e-10	52.6657	7.73937	261.361	820.53	3	57.83	2459.21	1	20150617_KW_CD2AP_pqd_i01.26236.26236.3	2	A4FUD9,G3X6V0	CD2AP	Theil.Annulata/Bovin	1	1	VELOS
141	A4IFP2	A4IFP2_BOVIN	KRT4 protein	114.327	9.11	36	6	0		15	A7YWK3,E1BIL2,Q148H8,P08729,P19013,F1N362,Q9DCV7,P08729,P08729,P19013,P08729_CHAIN_0,A6QNX5,P12036,P12036_ISOFORM_2,F1MSQ6	58046.3	K	LALDIEIATYR	K	LALDIEIATYR	none	0	440-450	FALSE	1.08744e-12	42.0062	8.25318	-440.594	639.64	2	45.22	1276.7	0	20150617_KW_CD2AP_pqd_i01.19682.19682.2	8	A7YWK3,Q29S21,A4IFP2,E1BIL2,F1N362,P19013,P08729,P05787	CD2AP	Theil.Annulata/Bovin	1	1	VELOS
141	A4IFP2	A4IFP2_BOVIN	KRT4 protein	114.327	9.11	36	6	0		15	A7YWK3,E1BIL2,Q148H8,P08729,P19013,F1N362,Q9DCV7,P08729,P08729,P19013,P08729_CHAIN_0,A6QNX5,P12036,P12036_ISOFORM_2,F1MSQ6	58046.3	K	LALDIEIATYR	K	LALDIEIATYR	none	0	440-450	FALSE	4.24223e-16	49.2409	9.1469	-503.196	639.68	2	45.08	1276.7	0	20150617_KW_CD2AP_hcd_i03.18975.18975.2	8	A7YWK3,Q29S21,A4IFP2,E1BIL2,F1N362,P19013,P08729,P05787	CD2AP	Theil.Annulata/Bovin	1	0	VELOS
141	A4IFP2	A4IFP2_BOVIN	KRT4 protein	114.327	9.11	36	6	0		15	A7YWK3,E1BIL2,Q148H8,P08729,P19013,F1N362,Q9DCV7,P08729,P08729,P19013,P08729_CHAIN_0,A6QNX5,P12036,P12036_ISOFORM_2,F1MSQ6	58046.3	K	LALDIEIATYR	K	LALDIEIATYR	none	0	440-450	FALSE	7.81729e-32	82.9918	12.4685	-362.33	639.59	2	45.02	1276.7	0	20150617_KW_CD2AP_cid_i02.19476.19476.2	8	A7YWK3,Q29S21,A4IFP2,E1BIL2,F1N362,P19013,P08729,P05787	CD2AP	Theil.Annulata/Bovin	1	0	VELOS
137	A5D984	A5D984_BOVIN	Pyruvate kise	121.443	19.59	13	5	0		0		57948.9	K	IYVDDGLISLLVK	Q	IYVDDGLISLLVK	none	0	174-186	TRUE	5.02493e-09	39.8869	7.20762	-436.684	724.74	2	55.73	1446.83	0	20150617_KW_CD2AP_hcd_i03.24264.24264.2	1	A5D984	CD2AP	Theil.Annulata/Bovin	1	1	VELOS
137	A5D984	A5D984_BOVIN	Pyruvate kise	121.443	19.59	13	5	0		0		57948.9	K	IYVDDGLISLLVK	Q	IYVDDGLISLLVK	none	0	174-186	TRUE	1.87827e-24	82.7229	11.0834	74.592	724.37	2	55.68	1446.83	0	20150617_KW_CD2AP_cid_i02.24998.24998.2	1	A5D984	CD2AP	Theil.Annulata/Bovin	1	0	VELOS
137	A5D984	A5D984_BOVIN	Pyruvate kise	121.443	19.59	13	5	0		0		57948.9	R	NTGIICTIGPASR	A	NTGIIC[Cys_CAM]TIGPASR	C49[Cys_CAM]	1	44-56	TRUE	1.97374e-23	64.8714	10.8337	-358.903	680.6	2	32.92	1358.7	0	20150617_KW_CD2AP_cid_i02.13136.13136.2	1	A5D984	CD2AP	Theil.Annulata/Bovin	1	1	VELOS
335	A6BLY7	K1C28_MOUSE	Keratin, type I cytoskeletal 28 OS=Mus musculus GN=Krt28 PE=1 SV=1	23.462	3.46	2	2	0		0		50346.2	K	VTMQNLNNR	L	VTMQNLNN[DEAMID]R	N93[DEAMID]	1	86-94	TRUE	1.24116e-09	31.339	7.42145	-331.911	545.95	2	22.62	1089.52	0	20150617_KW_CD2AP_hcd_i03.7453.7453.2	1	A6BLY7	CD2AP	mouse	1	1	VELOS
307	A6H7B6	A6H7B6_BOVIN	DDX24 protein	30.601	5.16	5	2	0		0		94509.3	R	ALSFLGFSAPTPIQALTLAPAIR	D	ALSFLGFSAPTPIQ[DEAMID]ALTLAPAIR	Q218[DEAMID]	1	205-227	TRUE	1.93563e-09	39.8997	7.4404	336.371	785.85	3	63.43	2355.32	0	20150617_KW_CD2AP_cid_i02.28988.28988.	1	A6H7B6	CD2AP	Theil.Annulata/Bovin	1	1	VELOS
307	A6H7B6	A6H7B6_BOVIN	DDX24 protein	30.601	5.16	5	2	0		0		94509.3	R	ALSFLGFSAPTPIQALTLAPAIR	D	ALSFLGFSAPTPIQ[DEAMID]ALTLAPAIR	Q218[DEAMID]	1	205-227	TRUE	2.95417e-20	63.4842	10.2022	438.347	785.77	3	63.52	2355.32	0	20150617_KW_CD2AP_hcd_i03.28067.28067.3	1	A6H7B6	CD2AP	Theil.Annulata/Bovin	1	0	VELOS
236	A7MBJ5	CAND1_BOVIN	Cullin-associated NEDD8-dissociated protein 1	49.879	5.2	5	3	0		1	Q6ZQ38	136376	K	IDLRPVLGEGVPILASFLR	K	IDLRPVLGEGVPILASFLR	none	0	642-660	TRUE	6.94246e-09	36.8023	7.22861	-454.527	689.39	3	63.22	2064.21	1	20150617_KW_CD2AP_cid_i02.28877.28877.3	1	A7MBJ5	CD2AP	Theil.Annulata/Bovin	1	1	VELOS
236	A7MBJ5	CAND1_BOVIN	Cullin-associated NEDD8-dissociated protein 1	49.879	5.2	5	3	0		1	Q6ZQ38	136376	K	ISGSILNELIGLVR	S	ISGSILN[DEAMID]ELIGLVR	N736[DEAMID]	1	730-743	TRUE	8.15242e-23	92.9261	10.7242	199.192	742.79	2	61.7	1483.86	0	20150617_KW_CD2AP_cid_i02.28107.28107.2	1	A7MBJ5	CD2AP	Theil.Annulata/Bovin	1	1	VELOS
236	A7MBJ5	CAND1_BOVIN	Cullin-associated NEDD8-dissociated protein 1	49.879	5.2	5	3	0		1	Q6ZQ38	136376	K	SAASYALGSISVGNLPEYLPFVLQEITSQPK	R	SAASYALGSISVGNLPEYLPFVLQ[DEAMID]EITSQPK	Q897[DEAMID]	1	874-904	TRUE	1.15533e-19	67.5009	10.0855	116.871	1094.11	3	68.47	3279.69	0	20150617_KW_CD2AP_cid_i02.31545.31545.3	1	A7MBJ5	CD2AP	Theil.Annulata/Bovin	1	1	VELOS
236	A7MBJ5	CAND1_BOVIN	Cullin-associated NEDD8-dissociated protein 1	49.879	5.2	5	3	0		1	Q6ZQ38	136376	K	SAASYALGSISVGNLPEYLPFVLQEITSQPK	R	SAASYALGSISVGNLPEYLPFVLQ[DEAMID]EITSQPK	Q897[DEAMID]	1	874-904	TRUE	2.87387e-22	68.5118	10.6552	-56.937	1094.3	3	68.62	3279.69	0	20150617_KW_CD2AP_hcd_i03.30515.30515.3	1	A7MBJ5	CD2AP	Theil.Annulata/Bovin	1	0	VELOS
236	A7MBJ5	CAND1_BOVIN	Cullin-associated NEDD8-dissociated protein 1	49.879	5.2	5	3	0		1	Q6ZQ38	136376	K	SAASYALGSISVGNLPEYLPFVLQEITSQPK	R	SAASYALGSISVGNLPEYLPFVLQ[DEAMID]EITSQPK	Q897[DEAMID]	1	874-904	TRUE	9.92742e-24	82.9055	10.97	-166.679	1094.42	3	68.63	3279.69	0	20150617_KW_CD2AP_cid_i02.31635.31635.3	1	A7MBJ5	CD2AP	Theil.Annulata/Bovin	1	0	VELOS
232	A8YXY5	A8YXY5_BOVIN	PTBP1 protein	51.539	13.9	6	3	5	Q8CB58,Q8WN55,P17225,Q8BGJ5,Q922I7	0		47028	R	IAIPGLAGAGNSVLLVSNLNPER	V	IAIPGLAGAGNSVLLVSNLN[DEAMID]PER	N371[DEAMID]	1	352-374	FALSE	3.84605e-09	46.9292	7.32211	-19.613	759.44	3	53.03	2275.25	0	20150617_KW_CD2AP_cid_i02.23621.23621.3	2	Q8WN55,A8YXY5	CD2AP	Theil.Annulata/Bovin	1	1	VELOS
232	A8YXY5	A8YXY5_BOVIN	PTBP1 protein	51.539	13.9	6	3	5	Q8CB58,Q8WN55,P17225,Q8BGJ5,Q922I7	0		47028	R	IIVENLFYPVTLDVLHQIFSK	F	IIVENLFYPVTLDVLHQ[DEAMID]IFSK	Q202[DEAMID]	1	186-206	FALSE	8.30499e-09	47.6434	7.24515	170.235	830.32	3	69.63	2488.36	0	20150617_KW_CD2AP_hcd_i03.31009.31009.3	2	Q8WN55,A8YXY5	CD2AP	Theil.Annulata/Bovin	1	1	VELOS
232	A8YXY5	A8YXY5_BOVIN	PTBP1 protein	51.539	13.9	6	3	5	Q8CB58,Q8WN55,P17225,Q8BGJ5,Q922I7	0		47028	R	VTPQSLFILFGVYGDVQR	V	VTPQSLFILFGVYGDVQR	none	0	375-392	FALSE	3.25272e-10	41.9546	7.65097	-558.753	680.75	3	61.08	2038.09	0	20150617_KW_CD2AP_cid_i02.27786.27786.3	2	Q8WN55,A8YXY5	CD2AP	Theil.Annulata/Bovin	1	1	VELOS
232	A8YXY5	A8YXY5_BOVIN	PTBP1 protein	51.539	13.9	6	3	5	Q8CB58,Q8WN55,P17225,Q8BGJ5,Q922I7	0		47028	R	VTPQSLFILFGVYGDVQR	V	VTPQ[DEAMID]SLFILFGVYGDVQR	Q378[DEAMID]	1	375-392	FALSE	3.70251e-15	58.0941	8.95655	131.104	1020.41	2	61.07	2039.07	0	20150617_KW_CD2AP_cid_i02.27775.27775.2	2	Q8WN55,A8YXY5	CD2AP	Theil.Annulata/Bovin	1	0	VELOS
231	B2CKC8	B2CKC8_THEAN	Putative uncharacterized protein (Fragment)	52.199	36.14	7	2	0		0		9586.57	R	LVFLTDDDDGEGSDPIKR	R	LVFLTDDDDGEGSDPIKR	none	0	27-44	TRUE	9.44717e-10	52.0489	7.51102	-426.667	664.94	3	37.85	1990.95	1	20150617_KW_CD2AP_pqd_i01.15823.15823.3	1	B2CKC8	CD2AP	Theil.Annulata/Bovin	1	1	VELOS
231	B2CKC8	B2CKC8_THEAN	Putative uncharacterized protein (Fragment)	52.199	36.14	7	2	0		0		9586.57	R	LVFLTDDDDGEGSDPIKR	R	LVFLTDDDDGEGSDPIKR	none	0	27-44	TRUE	1.43526e-16	71.8575	9.33175	-530.679	997.01	2	37.92	1990.95	1	20150617_KW_CD2AP_pqd_i01.15856.15856.2	1	B2CKC8	CD2AP	Theil.Annulata/Bovin	1	0	VELOS
231	B2CKC8	B2CKC8_THEAN	Putative uncharacterized protein (Fragment)	52.199	36.14	7	2	0		0		9586.57	R	LVFLTDDDDGEGSDPIKR	R	LVFLTDDDDGEGSDPIKR	none	0	27-44	TRUE	1.20623e-17	48.4933	9.59773	-456.777	664.96	3	37.73	1990.95	1	20150617_KW_CD2AP_hcd_i03.15277.15277.3	1	B2CKC8	CD2AP	Theil.Annulata/Bovin	1	0	VELOS
231	B2CKC8	B2CKC8_THEAN	Putative uncharacterized protein (Fragment)	52.199	36.14	7	2	0		0		9586.57	R	LVFLTDDDDGEGSDPIKR	R	LVFLTDDDDGEGSDPIKR	none	0	27-44	TRUE	1.02566e-23	81.7013	10.9069	-360.058	996.84	2	37.8	1990.95	1	20150617_KW_CD2AP_hcd_i03.15305.15305.2	1	B2CKC8	CD2AP	Theil.Annulata/Bovin	1	0	VELOS
231	B2CKC8	B2CKC8_THEAN	Putative uncharacterized protein (Fragment)	52.199	36.14	7	2	0		0		9586.57	R	LVFLTDDDDGEGSDPIKR	R	LVFLTDDDDGEGSDPIKR	none	0	27-44	TRUE	9.00941e-30	108.213	12.111	-370.096	996.85	2	37.72	1990.95	1	20150617_KW_CD2AP_cid_i02.15685.15685.2	1	B2CKC8	CD2AP	Theil.Annulata/Bovin	1	0	VELOS
283	D3YWC2	D3YWC2_MOUSE	ADP-ribosylation factor-like 6 interacting protein 4 OS=Mus musculus GN=Arl6ip4 PE=4 SV=1	37.062	12.5	2	2	2	D3Z6F1,Q9JM93	0		22605.7	R	LIKGDGEVLEEIVTK	E	LIKGDGEVLEEIVTK	none	0	160-174	FALSE	1.99939e-20	64.08	10.2334	-308.431	822.22	2	40.03	1641.92	1	20150617_KW_CD2AP_cid_i02.16886.16886.2	3	Q9JM93,D3YWC2,D3Z6F1	CD2AP	mouse	1	1	VELOS
253	E1B7C4	E1B7C4_BOVIN	Uncharacterized protein	45.217	2.54	10	3	0		0		248024	R	APSPEVSDFFSILDVCLQNFR	Y	APSPEVSDFFSILDVC[Cys_CAM]LQNFR	C1388[Cys_CAM]	1	1373-1393	TRUE	6.03252e-18	71.613	9.70096	-653.172	814.93	3	67.55	2440.17	0	20150617_KW_CD2AP_cid_i02.31081.31081.3	1	E1B7C4	CD2AP	Theil.Annulata/Bovin	1	1	VELOS
253	E1B7C4	E1B7C4_BOVIN	Uncharacterized protein	45.217	2.54	10	3	0		0		248024	R	APSPEVSDFFSILDVCLQNFR	Y	APSPEVSDFFSILDVC[Cys_CAM]LQNFR	C1388[Cys_CAM]	1	1373-1393	TRUE	9.62014e-25	72.7696	11.1863	-640.894	814.92	3	67.63	2440.17	0	20150617_KW_CD2AP_hcd_i03.30052.30052.3	1	E1B7C4	CD2AP	Theil.Annulata/Bovin	1	0	VELOS
253	E1B7C4	E1B7C4_BOVIN	Uncharacterized protein	45.217	2.54	10	3	0		0		248024	K	HANSADTSFSKDVLNSIAAFSSIAISTVTHADSR	A	HANSADTSFSKDVLN[DEAMID]SIAAFSSIAISTVTHADSR	N1281[DEAMID]	1	1267-1300	TRUE	1.66843e-11	102.666	8.06403	-268.032	881.42	4	66.93	3520.71	1	20150617_KW_CD2AP_hcd_i03.29713.29713.4	1	E1B7C4	CD2AP	Theil.Annulata/Bovin	1	1	VELOS
253	E1B7C4	E1B7C4_BOVIN	Uncharacterized protein	45.217	2.54	10	3	0		0		248024	K	HANSADTSFSKDVLNSIAAFSSIAISTVTHADSR	A	HANSADTSFSKDVLNSIAAFSSIAISTVTHADSR	none	0	1267-1300	TRUE	6.08304e-20	126.243	10.1663	-660.954	881.52	4	66.87	3519.72	1	20150617_KW_CD2AP_cid_i02.30731.30731.4	1	E1B7C4	CD2AP	Theil.Annulata/Bovin	1	0	VELOS
126	E1B7J1	E1B7J1_BOVIN	Elongation factor 1-alpha	134.782	18.48	25	6	0		0		50079.8	K	NVITGTRQADYTVLIVAGGVGEFEAGISK	N	NVITGTRQ[DEAMID]ADYTVLIVAGGVGEFEAGISK	Q107[DEAMID]	1	100-128	TRUE	2.6285e-09	45.1693	7.39669	-424.217	989.94	3	58.53	2965.54	1	20150617_KW_CD2AP_cid_i02.26477.26477.3	1	E1B7J1	CD2AP	Theil.Annulata/Bovin	1	1	VELOS
317	E1B884	E1B884_BOVIN	Monofunctiol C1-tetrahydrofolate synthase, mitochondrial	28.329	4.19	3	2	1	Q0VCR7	0		102754	K	AACISSGVHGISPIAEDVSLLAAALR	I	AAC[Cys_CAM]ISSGVHGISPIAEDVSLLAAALR	C300[Cys_CAM]	1	298-323	FALSE	1.1381e-11	53.4637	8.06192	-329.588	860.41	3	59.93	2577.36	0	20150617_KW_CD2AP_cid_i02.27200.27200.3	2	Q0VCR7,E1B884	CD2AP	Theil.Annulata/Bovin	1	1	VELOS
317	E1B884	E1B884_BOVIN	Monofunctiol C1-tetrahydrofolate synthase, mitochondrial	28.329	4.19	3	2	1	Q0VCR7	0		102754	K	AACISSGVHGISPIAEDVSLLAAALR	I	AAC[Cys_CAM]ISSGVHGISPIAEDVSLLAAALR	C300[Cys_CAM]	1	298-323	FALSE	1.03728e-16	47.3383	9.40325	-585.429	860.63	3	59.83	2577.36	0	20150617_KW_CD2AP_hcd_i03.26285.26285.3	2	Q0VCR7,E1B884	CD2AP	Theil.Annulata/Bovin	1	0	VELOS
187	E1BBG2	E1BBG2_BOVIN	Uncharacterized protein	78.494	8.44	7	4	0		0		92094.7	K	QQQLTEEAKEVEGGSPSPK	A	QQQLTEEAKEVEGGSPSPK	none	0	239-257	TRUE	1.5839e-23	72.1513	10.9042	-500.39	681.68	3	27.17	2041	1	20150617_KW_CD2AP_cid_i02.10065.10065.3	1	E1BBG2	CD2AP	Theil.Annulata/Bovin	1	1	VELOS
187	E1BBG2	E1BBG2_BOVIN	Uncharacterized protein	78.494	8.44	7	4	0		0		92094.7	R	SSLQQENLVEQGGGSGLVNGK	L	SSLQQEN[DEAMID]LVEQGGGSGLVNGK	N326[DEAMID]	1	320-340	TRUE	1.3103e-33	125.635	12.8126	201.496	1051.31	2	33.63	2101.03	0	20150617_KW_CD2AP_hcd_i03.13175.13175.2	1	E1BBG2	CD2AP	Theil.Annulata/Bovin	1	1	VELOS
187	E1BBG2	E1BBG2_BOVIN	Uncharacterized protein	78.494	8.44	7	4	0		0		92094.7	R	TPSSTCAACQQHVHLVQR	Y	TPSSTC[Cys_CAM]AAC[Cys_CAM]Q[DEAMID]QHVHLVQR	C164[Cys_CAM] C167[Cys_CAM] Q168[DEAMID]	3	159-176	TRUE	9.15927e-10	45.6462	7.53263	182.568	694.2	3	20.95	2079.96	0	20150617_KW_CD2AP_cid_i02.6752.6752.3	1	E1BBG2	CD2AP	Theil.Annulata/Bovin	1	1	VELOS
187	E1BBG2	E1BBG2_BOVIN	Uncharacterized protein	78.494	8.44	7	4	0		0		92094.7	K	VLMQELVTLIEQR	N	VLMQ[DEAMID]ELVTLIEQR	Q776[DEAMID]	1	773-785	TRUE	4.42948e-10	51.1441	7.57009	148.772	786.82	2	58.6	1571.86	0	20150617_KW_CD2AP_pqd_i01.26621.26621.2	1	E1BBG2	CD2AP	Theil.Annulata/Bovin	1	1	VELOS
187	E1BBG2	E1BBG2_BOVIN	Uncharacterized protein	78.494	8.44	7	4	0		0		92094.7	K	VLMQELVTLIEQR	N	VLMQELVTLIEQR	none	0	773-785	TRUE	1.57301e-10	56.4861	7.67048	-388.286	786.75	2	58.53	1570.88	0	20150617_KW_CD2AP_hcd_i03.25647.25647.2	1	E1BBG2	CD2AP	Theil.Annulata/Bovin	1	0	VELOS
187	E1BBG2	E1BBG2_BOVIN	Uncharacterized protein	78.494	8.44	7	4	0		0		92094.7	K	VLMQELVTLIEQR	N	VLMQELVTLIEQR	none	0	773-785	TRUE	4.20414e-14	50.5321	8.7347	-415.459	524.85	3	58.55	1570.88	0	20150617_KW_CD2AP_hcd_i03.25651.25651.3	1	E1BBG2	CD2AP	Theil.Annulata/Bovin	1	0	VELOS
187	E1BBG2	E1BBG2_BOVIN	Uncharacterized protein	78.494	8.44	7	4	0		0		92094.7	K	VLMQELVTLIEQR	N	VLMQELVTLIEQR	none	0	773-785	TRUE	1.06265e-16	56.9584	9.38925	-873.212	525.09	3	58.58	1570.88	0	20150617_KW_CD2AP_cid_i02.26506.26506.3	1	E1BBG2	CD2AP	Theil.Annulata/Bovin	1	0	VELOS
264	E1BDX8	E1BDX8_BOVIN	Uncharacterized protein	42.634	1.7	5	4	0		2	F6ZX84,Q9JHU4	532055	R	ENFIPTIVNFSAEEISDAIR	E	ENFIPTIVN[DEAMID]FSAEEISDAIR	N3353[DEAMID]	1	3345-3364	TRUE	1.20059e-10	50.4985	7.79026	-336.168	756.3	3	63.32	2265.12	0	20150617_KW_CD2AP_cid_i02.28925.28925.3	1	E1BDX8	CD2AP	Theil.Annulata/Bovin	1	1	VELOS
264	E1BDX8	E1BDX8_BOVIN	Uncharacterized protein	42.634	1.7	5	4	0		2	F6ZX84,Q9JHU4	532055	R	FYFVGDEDLLEIIGNSK	N	FYFVGDEDLLEIIGN[DEAMID]SK	N1642[DEAMID]	1	1628-1644	TRUE	1.76386e-13	67.6374	8.50261	-354.23	980.83	2	58.28	1958.95	0	20150617_KW_CD2AP_cid_i02.26350.26350.2	1	E1BDX8	CD2AP	Theil.Annulata/Bovin	1	1	VELOS
264	E1BDX8	E1BDX8_BOVIN	Uncharacterized protein	42.634	1.7	5	4	0		2	F6ZX84,Q9JHU4	532055	R	KLVPLLLEDGGEAPAALEAALEEK	S	KLVPLLLEDGGEAPAALEAALEEK	none	0	35-58	TRUE	4.67316e-16	48.5824	9.22613	-686.711	826.69	3	53.47	2475.35	1	20150617_KW_CD2AP_cid_i02.23852.23852.3	1	E1BDX8	CD2AP	Theil.Annulata/Bovin	1	1	VELOS
264	E1BDX8	E1BDX8_BOVIN	Uncharacterized protein	42.634	1.7	5	4	0		2	F6ZX84,Q9JHU4	532055	K	LALESICLLLGESTTDWK	Q	LALESIC[Cys_CAM]LLLGESTTDWK	C3325[Cys_CAM]	1	3319-3336	TRUE	5.72661e-13	42.9111	8.44223	-643.22	684.13	3	59.18	2048.05	0	20150617_KW_CD2AP_cid_i02.26814.26814.	1	E1BDX8	CD2AP	Theil.Annulata/Bovin	1	1	VELOS
255	E1BE98	E1BE98_BOVIN	Uncharacterized protein	44.942	4.86	8	3	1	O14980	0		123142	K	YYGLQILENVIK	T	YYGLQILENVIK	none	0	77-88	TRUE	2.58833e-15	44.7257	8.95153	328.641	726.67	2	54.82	1451.8	0	20150617_KW_CD2AP_hcd_i03.23812.23812.2	1	E1BE98	CD2AP	Theil.Annulata/Bovin	1	1	VELOS
255	E1BE98	E1BE98_BOVIN	Uncharacterized protein	44.942	4.86	8	3	1	O14980	0		123142	K	YYGLQILENVIK	T	YYGLQ[DEAMID]ILENVIK	Q81[DEAMID]	1	77-88	TRUE	5.26776e-16	59.2095	9.13746	-453.43	727.73	2	54.8	1452.79	0	20150617_KW_CD2AP_cid_i02.24540.24540.2	1	E1BE98	CD2AP	Theil.Annulata/Bovin	1	0	VELOS
87	E1BED8	E1BED8_BOVIN	Elongation factor 1-alpha (Fragment)	237.837	36.57	96	9	0		0		47946.1	K	DGSGTTLLEALDCILPPTCPTDKPLR	L	DGSGTTLLEALDC[Cys_CAM]ILPPTC[Cys_CAM]PTDKPLR	C215[Cys_CAM] C221[Cys_CAM]	2	201-228	TRUE	7.5192e-09	43.009	7.22459	298.127	1008.87	3	53.97	3024.49	1	20150617_KW_CD2AP_cid_i02.24105.24105.3	1	E1BED8	CD2AP	Theil.Annulata/Bovin	1	1	VELOS
116	E1BFV0	E1BFV0_BOVIN	Uncharacterized protein	150.603	14.61	19	7	0		1	P70168	97227.3	R	AAVENLPTFLVELSR	V	AAVEN[DEAMID]LPTFLVELSR	N32[DEAMID]	1	28-42	TRUE	3.05803e-09	48.3042	7.28804	-420.313	830.8	2	55.58	1658.89	0	20150617_KW_CD2AP_cid_i02.24941.24941.2	1	E1BFV0	CD2AP	Theil.Annulata/Bovin	1	1	VELOS
116	E1BFV0	E1BFV0_BOVIN	Uncharacterized protein	150.603	14.61	19	7	0		1	P70168	97227.3	R	ALQSNILPFCDEVMQLLLENLGNENVHR	S	ALQSNILPFC[Cys_CAM]DEVMQ[DEAMID]LLLENLGNENVHR	C689[Cys_CAM] Q694[DEAMID]	2	680-707	TRUE	1.44434e-12	56.2184	8.33556	-113.813	1090	3	66.45	3266.61	0	20150617_KW_CD2AP_hcd_i03.29486.29486.3	1	E1BFV0	CD2AP	Theil.Annulata/Bovin	1	1	VELOS
116	E1BFV0	E1BFV0_BOVIN	Uncharacterized protein	150.603	14.61	19	7	0		1	P70168	97227.3	R	IQFNDLQSLLCATLQNVLR	K	IQFNDLQSLLC[Cys_CAM]ATLQNVLR	C585[Cys_CAM]	1	575-593	TRUE	2.0076e-11	51.6649	8.01983	-662.883	749.9	3	71.07	2245.19	0	20150617_KW_CD2AP_hcd_i03.31676.31676.3	1	E1BFV0	CD2AP	Theil.Annulata/Bovin	1	1	VELOS
116	E1BFV0	E1BFV0_BOVIN	Uncharacterized protein	150.603	14.61	19	7	0		1	P70168	97227.3	R	IQFNDLQSLLCATLQNVLR	K	IQFNDLQ[DEAMID]SLLC[Cys_CAM]ATLQNVLR	Q581[DEAMID] C585[Cys_CAM]	2	575-593	TRUE	1.24803e-18	72.3021	9.85391	-238.253	749.91	3	70.97	2246.17	0	20150617_KW_CD2AP_cid_i02.32815.32815.3	1	E1BFV0	CD2AP	Theil.Annulata/Bovin	1	0	VELOS
116	E1BFV0	E1BFV0_BOVIN	Uncharacterized protein	150.603	14.61	19	7	0		1	P70168	97227.3	R	SVKPQILSVFGDIALAIGGEFKK	Y	SVKPQILSVFGDIALAIGGEFKK	none	0	708-730	TRUE	2.26419e-10	39.9002	7.72098	-552.273	806.91	3	63.53	2416.37	2	20150617_KW_CD2AP_hcd_i03.28079.28079.3	1	E1BFV0	CD2AP	Theil.Annulata/Bovin	1	1	VELOS
116	E1BFV0	E1BFV0_BOVIN	Uncharacterized protein	150.603	14.61	19	7	0		1	P70168	97227.3	R	SVKPQILSVFGDIALAIGGEFKK	Y	SVKPQILSVFGDIALAIGGEFKK	none	0	708-730	TRUE	3.48265e-14	85.0616	8.79523	-760.048	605.56	4	63.57	2416.37	2	20150617_KW_CD2AP_hcd_i03.28091.28091.4	1	E1BFV0	CD2AP	Theil.Annulata/Bovin	1	0	VELOS
10	E1BGC1	E1BGC1_BOVIN	Uncharacterized protein	1588.2	72.41	1388	47	0		1	D6RI29	80483.2	K	AVNYVGAGTVEFIMDSK	H	AVNYVGAGTVEFIMDSK	none	0	312-328	TRUE	8.86121e-09	43.4298	7.13337	-304.97	901.22	2	70.85	1799.88	0	20150617_KW_CD2AP_hcd_i03.31573.31573.2	1	E1BGC1	CD2AP	Theil.Annulata/Bovin	1	1	VELOS
10	E1BGC1	E1BGC1_BOVIN	Uncharacterized protein	1588.2	72.41	1388	47	0		1	D6RI29	80483.2	K	AVNYVGAGTVEFIMDSK	H	AVN[DEAMID]YVGAGTVEFIMDSK	N314[DEAMID]	1	312-328	TRUE	1.18573e-08	44.494	7.14719	-58.344	901.49	2	64.83	1800.86	0	20150617_KW_CD2AP_hcd_i03.28709.28709.2	1	E1BGC1	CD2AP	Theil.Annulata/Bovin	1	0	VELOS
10	E1BGC1	E1BGC1_BOVIN	Uncharacterized protein	1588.2	72.41	1388	47	0		1	D6RI29	80483.2	K	AVNYVGAGTVEFIMDSK	H	AVNYVGAGTVEFIMDSK	none	0	312-328	TRUE	7.89725e-09	24.4462	7.20575	-39.887	600.99	3	48.37	1799.88	0	20150617_KW_CD2AP_hcd_i03.20612.20612.3	1	E1BGC1	CD2AP	Theil.Annulata/Bovin	1	0	VELOS
10	E1BGC1	E1BGC1_BOVIN	Uncharacterized protein	1588.2	72.41	1388	47	0		1	D6RI29	80483.2	K	AVNYVGAGTVEFIMDSK	H	AVN[DEAMID]YVGAGTVEFIMDSK	N314[DEAMID]	1	312-328	TRUE	5.05232e-09	40.1751	7.21047	-224.884	901.64	2	70.13	1800.86	0	20150617_KW_CD2AP_hcd_i03.31244.31244.2	1	E1BGC1	CD2AP	Theil.Annulata/Bovin	1	0	VELOS
10	E1BGC1	E1BGC1_BOVIN	Uncharacterized protein	1588.2	72.41	1388	47	0		1	D6RI29	80483.2	K	AVNYVGAGTVEFIMDSK	H	AVN[DEAMID]YVGAGTVEFIMDSK	N314[DEAMID]	1	312-328	TRUE	3.48134e-09	44.9056	7.26037	-247.085	901.66	2	69.17	1800.86	0	20150617_KW_CD2AP_hcd_i03.30786.30786.2	1	E1BGC1	CD2AP	Theil.Annulata/Bovin	1	0	VELOS
10	E1BGC1	E1BGC1_BOVIN	Uncharacterized protein	1588.2	72.41	1388	47	0		1	D6RI29	80483.2	K	AVNYVGAGTVEFIMDSK	H	AVNYVGAGTVEFIMDSK	none	0	312-328	TRUE	5.93612e-09	26.2658	7.27966	-756.033	601.42	3	48.57	1799.88	0	20150617_KW_CD2AP_hcd_i03.20713.20713.3	1	E1BGC1	CD2AP	Theil.Annulata/Bovin	1	0	VELOS
10	E1BGC1	E1BGC1_BOVIN	Uncharacterized protein	1588.2	72.41	1388	47	0		1	D6RI29	80483.2	K	AVNYVGAGTVEFIMDSK	H	AVNYVGAGTVEFIMDSK	none	0	312-328	TRUE	4.79949e-09	25.6083	7.28257	-489.68	601.26	3	48.17	1799.88	0	20150617_KW_CD2AP_pqd_i01.21218.21218.3	1	E1BGC1	CD2AP	Theil.Annulata/Bovin	1	0	VELOS
10	E1BGC1	E1BGC1_BOVIN	Uncharacterized protein	1588.2	72.41	1388	47	0		1	D6RI29	80483.2	K	AVNYVGAGTVEFIMDSK	H	AVN[DEAMID]YVGAGTVEFIMDSK	N314[DEAMID]	1	312-328	TRUE	1.56549e-09	40.4652	7.39581	86.036	901.36	2	52.42	1800.86	0	20150617_KW_CD2AP_hcd_i03.22624.22624.2	1	E1BGC1	CD2AP	Theil.Annulata/Bovin	1	0	VELOS
10	E1BGC1	E1BGC1_BOVIN	Uncharacterized protein	1588.2	72.41	1388	47	0		1	D6RI29	80483.2	K	AVNYVGAGTVEFIMDSK	H	AVNYVGAGTVEFIMDSK	none	0	312-328	TRUE	8.36321e-10	41.9582	7.49406	450.748	900.54	2	74.3	1799.88	0	20150617_KW_CD2AP_hcd_i03.33199.33199.2	1	E1BGC1	CD2AP	Theil.Annulata/Bovin	1	0	VELOS
10	E1BGC1	E1BGC1_BOVIN	Uncharacterized protein	1588.2	72.41	1388	47	0		1	D6RI29	80483.2	K	AVNYVGAGTVEFIMDSK	H	AVN[DEAMID]YVGAGTVEFIMDSK	N314[DEAMID]	1	312-328	TRUE	5.58351e-10	39.3443	7.50391	-313.682	901.72	2	49.4	1800.86	0	20150617_KW_CD2AP_hcd_i03.21129.21129.2	1	E1BGC1	CD2AP	Theil.Annulata/Bovin	1	0	VELOS
10	E1BGC1	E1BGC1_BOVIN	Uncharacterized protein	1588.2	72.41	1388	47	0		1	D6RI29	80483.2	K	AVNYVGAGTVEFIMDSK	H	AVN[DEAMID]YVGAGTVEFIMDSK	N314[DEAMID]	1	312-328	TRUE	5.75454e-10	41.6776	7.51453	-446.851	901.84	2	60.27	1800.86	0	20150617_KW_CD2AP_cid_i02.27372.27372.2	1	E1BGC1	CD2AP	Theil.Annulata/Bovin	1	0	VELOS
10	E1BGC1	E1BGC1_BOVIN	Uncharacterized protein	1588.2	72.41	1388	47	0		1	D6RI29	80483.2	K	AVNYVGAGTVEFIMDSK	H	AVN[DEAMID]YVGAGTVEFIMDSK	N314[DEAMID]	1	312-328	TRUE	4.54099e-10	41.6975	7.58057	-535.61	901.92	2	58.72	1800.86	0	20150617_KW_CD2AP_cid_i02.26571.26571.2	1	E1BGC1	CD2AP	Theil.Annulata/Bovin	1	0	VELOS
10	E1BGC1	E1BGC1_BOVIN	Uncharacterized protein	1588.2	72.41	1388	47	0		1	D6RI29	80483.2	K	AVNYVGAGTVEFIMDSK	H	AVNYVGAGTVEFIMDSK	none	0	312-328	TRUE	2.6951e-10	37.5292	7.59924	-316.075	901.23	2	47.55	1799.88	0	20150617_KW_CD2AP_pqd_i01.20898.20898.2	1	E1BGC1	CD2AP	Theil.Annulata/Bovin	1	0	VELOS
10	E1BGC1	E1BGC1_BOVIN	Uncharacterized protein	1588.2	72.41	1388	47	0		1	D6RI29	80483.2	K	AVNYVGAGTVEFIMDSK	H	AVNYVGAGTVEFIMDSK	none	0	312-328	TRUE	2.71434e-10	52.4696	7.62341	-138.366	901.07	2	67.1	1799.88	0	20150617_KW_CD2AP_hcd_i03.29796.29796.2	1	E1BGC1	CD2AP	Theil.Annulata/Bovin	1	0	VELOS
10	E1BGC1	E1BGC1_BOVIN	Uncharacterized protein	1588.2	72.41	1388	47	0		1	D6RI29	80483.2	K	AVNYVGAGTVEFIMDSK	H	AVNYVGAGTVEFIMDSK	none	0	312-328	TRUE	1.14437e-10	50.0708	7.76009	-571.421	901.46	2	70.63	1799.88	0	20150617_KW_CD2AP_hcd_i03.31473.31473.2	1	E1BGC1	CD2AP	Theil.Annulata/Bovin	1	0	VELOS
10	E1BGC1	E1BGC1_BOVIN	Uncharacterized protein	1588.2	72.41	1388	47	0		1	D6RI29	80483.2	K	AVNYVGAGTVEFIMDSK	H	AVN[DEAMID]YVGAGTVEFIMDSK	N314[DEAMID]	1	312-328	TRUE	1.11733e-10	46.6692	7.76161	-557.797	901.94	2	60.85	1800.86	0	20150617_KW_CD2AP_cid_i02.27668.27668.2	1	E1BGC1	CD2AP	Theil.Annulata/Bovin	1	0	VELOS
10	E1BGC1	E1BGC1_BOVIN	Uncharacterized protein	1588.2	72.41	1388	47	0		1	D6RI29	80483.2	K	AVNYVGAGTVEFIMDSK	H	AVN[DEAMID]YVGAGTVEFIMDSK	N314[DEAMID]	1	312-328	TRUE	7.17663e-11	42.3496	7.78947	652.85	900.85	2	74.17	1800.86	0	20150617_KW_CD2AP_pqd_i01.34379.34379.2	1	E1BGC1	CD2AP	Theil.Annulata/Bovin	1	0	VELOS
10	E1BGC1	E1BGC1_BOVIN	Uncharacterized protein	1588.2	72.41	1388	47	0		1	D6RI29	80483.2	K	AVNYVGAGTVEFIMDSK	H	AVNYVGAGTVEFIMDSK	none	0	312-328	TRUE	5.73391e-11	52.3145	7.79896	172.778	900.79	2	60.6	1799.88	0	20150617_KW_CD2AP_cid_i02.27536.27536.2	1	E1BGC1	CD2AP	Theil.Annulata/Bovin	1	0	VELOS
10	E1BGC1	E1BGC1_BOVIN	Uncharacterized protein	1588.2	72.41	1388	47	0		1	D6RI29	80483.2	K	AVNYVGAGTVEFIMDSK	H	AVNYVGAGTVEFIMDSK	none	0	312-328	TRUE	4.21235e-11	48.8834	7.88576	-560.322	901.45	2	48.45	1799.88	0	20150617_KW_CD2AP_pqd_i01.21362.21362.2	1	E1BGC1	CD2AP	Theil.Annulata/Bovin	1	0	VELOS
10	E1BGC1	E1BGC1_BOVIN	Uncharacterized protein	1588.2	72.41	1388	47	0		1	D6RI29	80483.2	K	AVNYVGAGTVEFIMDSK	H	AVN[DEAMID]YVGAGTVEFIMDSK	N314[DEAMID]	1	312-328	TRUE	1.79713e-11	36.4798	7.94179	-346.978	901.75	2	48.85	1800.86	0	20150617_KW_CD2AP_hcd_i03.20851.20851.2	1	E1BGC1	CD2AP	Theil.Annulata/Bovin	1	0	VELOS
10	E1BGC1	E1BGC1_BOVIN	Uncharacterized protein	1588.2	72.41	1388	47	0		1	D6RI29	80483.2	K	AVNYVGAGTVEFIMDSK	H	AVN[DEAMID]YVGAGTVEFIMDSK	N314[DEAMID]	1	312-328	TRUE	7.15432e-12	44.0156	8.05516	-291.484	901.7	2	71.32	1800.86	0	20150617_KW_CD2AP_hcd_i03.31788.31788.2	1	E1BGC1	CD2AP	Theil.Annulata/Bovin	1	0	VELOS
10	E1BGC1	E1BGC1_BOVIN	Uncharacterized protein	1588.2	72.41	1388	47	0		1	D6RI29	80483.2	K	AVNYVGAGTVEFIMDSK	H	AVNYVGAGTVEFIMDSK	none	0	312-328	TRUE	7.2894e-12	42.8012	8.06611	-160.583	901.09	2	73.53	1799.88	0	20150617_KW_CD2AP_hcd_i03.32825.32825.2	1	E1BGC1	CD2AP	Theil.Annulata/Bovin	1	0	VELOS
10	E1BGC1	E1BGC1_BOVIN	Uncharacterized protein	1588.2	72.41	1388	47	0		1	D6RI29	80483.2	K	AVNYVGAGTVEFIMDSK	H	AVNYVGAGTVEFIMDSK	none	0	312-328	TRUE	4.47692e-12	47.3948	8.11936	-416.008	901.32	2	48.43	1799.88	0	20150617_KW_CD2AP_hcd_i03.20650.20650.2	1	E1BGC1	CD2AP	Theil.Annulata/Bovin	1	0	VELOS
10	E1BGC1	E1BGC1_BOVIN	Uncharacterized protein	1588.2	72.41	1388	47	0		1	D6RI29	80483.2	K	AVNYVGAGTVEFIMDSK	H	AVNYVGAGTVEFIMDSK	none	0	312-328	TRUE	2.32318e-12	53.3647	8.23036	-660.207	901.54	2	65.25	1799.88	0	20150617_KW_CD2AP_hcd_i03.28908.28908.2	1	E1BGC1	CD2AP	Theil.Annulata/Bovin	1	0	VELOS
10	E1BGC1	E1BGC1_BOVIN	Uncharacterized protein	1588.2	72.41	1388	47	0		1	D6RI29	80483.2	K	AVNYVGAGTVEFIMDSK	H	AVNYVGAGTVEFIMDSK	none	0	312-328	TRUE	1.27175e-12	42.8161	8.26433	-349.388	901.26	2	57.33	1799.88	0	20150617_KW_CD2AP_hcd_i03.25060.25060.2	1	E1BGC1	CD2AP	Theil.Annulata/Bovin	1	0	VELOS
10	E1BGC1	E1BGC1_BOVIN	Uncharacterized protein	1588.2	72.41	1388	47	0		1	D6RI29	80483.2	K	AVNYVGAGTVEFIMDSK	H	AVNYVGAGTVEFIMDSK	none	0	312-328	TRUE	1.20543e-12	47.3794	8.27291	-393.803	901.3	2	71.83	1799.88	0	20150617_KW_CD2AP_hcd_i03.32036.32036.2	1	E1BGC1	CD2AP	Theil.Annulata/Bovin	1	0	VELOS
10	E1BGC1	E1BGC1_BOVIN	Uncharacterized protein	1588.2	72.41	1388	47	0		1	D6RI29	80483.2	K	AVNYVGAGTVEFIMDSK	H	AVN[DEAMID]YVGAGTVEFIMDSK	N314[DEAMID]	1	312-328	TRUE	1.10139e-12	40.2158	8.30612	86.036	901.36	2	75.38	1800.86	0	20150617_KW_CD2AP_pqd_i01.34968.34968.2	1	E1BGC1	CD2AP	Theil.Annulata/Bovin	1	0	VELOS
10	E1BGC1	E1BGC1_BOVIN	Uncharacterized protein	1588.2	72.41	1388	47	0		1	D6RI29	80483.2	K	AVNYVGAGTVEFIMDSK	H	AVN[DEAMID]YVGAGTVEFIMDSK	N314[DEAMID]	1	312-328	TRUE	5.41661e-13	58.5003	8.36503	-302.583	901.71	2	69.35	1800.86	0	20150617_KW_CD2AP_cid_i02.31997.31997.	1	E1BGC1	CD2AP	Theil.Annulata/Bovin	1	0	VELOS
10	E1BGC1	E1BGC1_BOVIN	Uncharacterized protein	1588.2	72.41	1388	47	0		1	D6RI29	80483.2	K	AVNYVGAGTVEFIMDSK	H	AVNYVGAGTVEFIMDSK	none	0	312-328	TRUE	1.17761e-13	50.6852	8.54487	-382.699	901.29	2	61.65	1799.88	0	20150617_KW_CD2AP_cid_i02.28079.28079.2	1	E1BGC1	CD2AP	Theil.Annulata/Bovin	1	0	VELOS
10	E1BGC1	E1BGC1_BOVIN	Uncharacterized protein	1588.2	72.41	1388	47	0		1	D6RI29	80483.2	K	AVNYVGAGTVEFIMDSK	H	AVN[DEAMID]YVGAGTVEFIMDSK	N314[DEAMID]	1	312-328	TRUE	4.52196e-14	60.1056	8.6931	-513.422	901.9	2	63.68	1800.86	0	20150617_KW_CD2AP_cid_i02.29115.29115.2	1	E1BGC1	CD2AP	Theil.Annulata/Bovin	1	0	VELOS
10	E1BGC1	E1BGC1_BOVIN	Uncharacterized protein	1588.2	72.41	1388	47	0		1	D6RI29	80483.2	K	AVNYVGAGTVEFIMDSK	H	AVNYVGAGTVEFIMDSK	none	0	312-328	TRUE	2.20302e-14	53.206	8.74423	-427.111	901.33	2	47.73	1799.88	0	20150617_KW_CD2AP_pqd_i01.20990.20990.2	1	E1BGC1	CD2AP	Theil.Annulata/Bovin	1	0	VELOS
10	E1BGC1	E1BGC1_BOVIN	Uncharacterized protein	1588.2	72.41	1388	47	0		1	D6RI29	80483.2	K	AVNYVGAGTVEFIMDSK	H	AVNYVGAGTVEFIMDSK	none	0	312-328	TRUE	2.17494e-14	48.581	8.77906	-515.922	901.41	2	69.93	1799.88	0	20150617_KW_CD2AP_hcd_i03.31150.31150.2	1	E1BGC1	CD2AP	Theil.Annulata/Bovin	1	0	VELOS
10	E1BGC1	E1BGC1_BOVIN	Uncharacterized protein	1588.2	72.41	1388	47	0		1	D6RI29	80483.2	K	AVNYVGAGTVEFIMDSK	H	AVNYVGAGTVEFIMDSK	none	0	312-328	TRUE	3.08932e-15	49.9587	8.95566	-205.014	901.13	2	56.77	1799.88	0	20150617_KW_CD2AP_cid_i02.25557.25557.2	1	E1BGC1	CD2AP	Theil.Annulata/Bovin	1	0	VELOS
10	E1BGC1	E1BGC1_BOVIN	Uncharacterized protein	1588.2	72.41	1388	47	0		1	D6RI29	80483.2	K	AVNYVGAGTVEFIMDSK	H	AVN[DEAMID]YVGAGTVEFIMDSK	N314[DEAMID]	1	312-328	TRUE	3.71362e-15	63.8824	8.97569	-624.353	902	2	62.65	1800.86	0	20150617_KW_CD2AP_cid_i02.28586.28586.2	1	E1BGC1	CD2AP	Theil.Annulata/Bovin	1	0	VELOS
10	E1BGC1	E1BGC1_BOVIN	Uncharacterized protein	1588.2	72.41	1388	47	0		1	D6RI29	80483.2	K	AVNYVGAGTVEFIMDSK	H	AVNYVGAGTVEFIMDSK	none	0	312-328	TRUE	2.53082e-15	51.4721	9.00936	72.746	900.88	2	48.67	1799.88	0	20150617_KW_CD2AP_hcd_i03.20763.20763.2	1	E1BGC1	CD2AP	Theil.Annulata/Bovin	1	0	VELOS
10	E1BGC1	E1BGC1_BOVIN	Uncharacterized protein	1588.2	72.41	1388	47	0		1	D6RI29	80483.2	K	AVNYVGAGTVEFIMDSK	H	AVN[DEAMID]YVGAGTVEFIMDSK	N314[DEAMID]	1	312-328	TRUE	1.44177e-15	56.6858	9.03774	-324.781	901.73	2	52.57	1800.86	0	20150617_KW_CD2AP_cid_i02.23375.23375.2	1	E1BGC1	CD2AP	Theil.Annulata/Bovin	1	0	VELOS
10	E1BGC1	E1BGC1_BOVIN	Uncharacterized protein	1588.2	72.41	1388	47	0		1	D6RI29	80483.2	K	AVNYVGAGTVEFIMDSK	H	AVN[DEAMID]YVGAGTVEFIMDSK	N314[DEAMID]	1	312-328	TRUE	1.16185e-15	56.0463	9.10453	8.288	901.43	2	73.08	1800.86	0	20150617_KW_CD2AP_hcd_i03.32615.32615.2	1	E1BGC1	CD2AP	Theil.Annulata/Bovin	1	0	VELOS
10	E1BGC1	E1BGC1_BOVIN	Uncharacterized protein	1588.2	72.41	1388	47	0		1	D6RI29	80483.2	K	AVNYVGAGTVEFIMDSK	H	AVN[DEAMID]YVGAGTVEFIMDSK	N314[DEAMID]	1	312-328	TRUE	7.21361e-16	62.5713	9.12521	-446.851	901.84	2	71.98	1800.86	0	20150617_KW_CD2AP_cid_i02.33321.33321.2	1	E1BGC1	CD2AP	Theil.Annulata/Bovin	1	0	VELOS
10	E1BGC1	E1BGC1_BOVIN	Uncharacterized protein	1588.2	72.41	1388	47	0		1	D6RI29	80483.2	K	AVNYVGAGTVEFIMDSK	H	AVNYVGAGTVEFIMDSK	none	0	312-328	TRUE	9.07112e-16	39.9992	9.13834	-89.884	601.02	3	48.15	1799.88	0	20150617_KW_CD2AP_hcd_i03.20508.20508.3	1	E1BGC1	CD2AP	Theil.Annulata/Bovin	1	0	VELOS
10	E1BGC1	E1BGC1_BOVIN	Uncharacterized protein	1588.2	72.41	1388	47	0		1	D6RI29	80483.2	K	AVNYVGAGTVEFIMDSK	H	AVN[DEAMID]YVGAGTVEFIMDSK	N314[DEAMID]	1	312-328	TRUE	1.61196e-16	60.7942	9.30913	-502.327	901.89	2	73.62	1800.86	0	20150617_KW_CD2AP_cid_i02.34147.34147.2	1	E1BGC1	CD2AP	Theil.Annulata/Bovin	1	0	VELOS
10	E1BGC1	E1BGC1_BOVIN	Uncharacterized protein	1588.2	72.41	1388	47	0		1	D6RI29	80483.2	K	AVNYVGAGTVEFIMDSK	H	AVN[DEAMID]YVGAGTVEFIMDSK	N314[DEAMID]	1	312-328	TRUE	6.37262e-17	61.7447	9.37302	-369.173	901.77	2	72.18	1800.86	0	20150617_KW_CD2AP_cid_i02.33423.33423.2	1	E1BGC1	CD2AP	Theil.Annulata/Bovin	1	0	VELOS
10	E1BGC1	E1BGC1_BOVIN	Uncharacterized protein	1588.2	72.41	1388	47	0		1	D6RI29	80483.2	K	AVNYVGAGTVEFIMDSK	H	AVNYVGAGTVEFIMDSK	none	0	312-328	TRUE	8.02549e-17	54.9117	9.39058	28.294	900.92	2	61.03	1799.88	0	20150617_KW_CD2AP_cid_i02.27759.27759.2	1	E1BGC1	CD2AP	Theil.Annulata/Bovin	1	0	VELOS
10	E1BGC1	E1BGC1_BOVIN	Uncharacterized protein	1588.2	72.41	1388	47	0		1	D6RI29	80483.2	K	AVNYVGAGTVEFIMDSK	H	AVNYVGAGTVEFIMDSK	none	0	312-328	TRUE	7.05143e-17	28.7691	9.40543	-606.227	601.33	3	47.97	1799.88	0	20150617_KW_CD2AP_hcd_i03.20415.20415.3	1	E1BGC1	CD2AP	Theil.Annulata/Bovin	1	0	VELOS
10	E1BGC1	E1BGC1_BOVIN	Uncharacterized protein	1588.2	72.41	1388	47	0		1	D6RI29	80483.2	K	AVNYVGAGTVEFIMDSK	H	AVNYVGAGTVEFIMDSK	none	0	312-328	TRUE	4.89443e-17	56.9361	9.40813	-171.691	901.1	2	58.1	1799.88	0	20150617_KW_CD2AP_cid_i02.26254.26254.2	1	E1BGC1	CD2AP	Theil.Annulata/Bovin	1	0	VELOS
10	E1BGC1	E1BGC1_BOVIN	Uncharacterized protein	1588.2	72.41	1388	47	0		1	D6RI29	80483.2	K	AVNYVGAGTVEFIMDSK	H	AVNYVGAGTVEFIMDSK	none	0	312-328	TRUE	4.55207e-17	53.5891	9.40857	-338.284	901.25	2	51.05	1799.88	0	20150617_KW_CD2AP_cid_i02.22590.22590.2	1	E1BGC1	CD2AP	Theil.Annulata/Bovin	1	0	VELOS
10	E1BGC1	E1BGC1_BOVIN	Uncharacterized protein	1588.2	72.41	1388	47	0		1	D6RI29	80483.2	K	AVNYVGAGTVEFIMDSK	H	AVNYVGAGTVEFIMDSK	none	0	312-328	TRUE	4.07665e-17	52.8834	9.42015	-249.441	901.17	2	49.2	1799.88	0	20150617_KW_CD2AP_pqd_i01.21753.21753.2	1	E1BGC1	CD2AP	Theil.Annulata/Bovin	1	0	VELOS
10	E1BGC1	E1BGC1_BOVIN	Uncharacterized protein	1588.2	72.41	1388	47	0		1	D6RI29	80483.2	K	AVNYVGAGTVEFIMDSK	H	AVNYVGAGTVEFIMDSK	none	0	312-328	TRUE	4.63419e-17	64.9201	9.44844	-560.322	901.45	2	64.58	1799.88	0	20150617_KW_CD2AP_cid_i02.29572.29572.2	1	E1BGC1	CD2AP	Theil.Annulata/Bovin	1	0	VELOS
10	E1BGC1	E1BGC1_BOVIN	Uncharacterized protein	1588.2	72.41	1388	47	0		1	D6RI29	80483.2	K	AVNYVGAGTVEFIMDSK	H	AVNYVGAGTVEFIMDSK	none	0	312-328	TRUE	2.73702e-17	61.1865	9.46384	-393.803	901.3	2	57.17	1799.88	0	20150617_KW_CD2AP_cid_i02.25767.25767.2	1	E1BGC1	CD2AP	Theil.Annulata/Bovin	1	0	VELOS
10	E1BGC1	E1BGC1_BOVIN	Uncharacterized protein	1588.2	72.41	1388	47	0		1	D6RI29	80483.2	K	AVNYVGAGTVEFIMDSK	H	AVN[DEAMID]YVGAGTVEFIMDSK	N314[DEAMID]	1	312-328	TRUE	1.71754e-17	66.8387	9.54408	-502.327	901.89	2	60.45	1800.86	0	20150617_KW_CD2AP_cid_i02.27462.27462.	1	E1BGC1	CD2AP	Theil.Annulata/Bovin	1	0	VELOS
10	E1BGC1	E1BGC1_BOVIN	Uncharacterized protein	1588.2	72.41	1388	47	0		1	D6RI29	80483.2	K	AVNYVGAGTVEFIMDSK	H	AVNYVGAGTVEFIMDSK	none	0	312-328	TRUE	1.19773e-17	52.0391	9.58226	-493.721	901.39	2	66.25	1799.88	0	20150617_KW_CD2AP_hcd_i03.29384.29384.2	1	E1BGC1	CD2AP	Theil.Annulata/Bovin	1	0	VELOS
10	E1BGC1	E1BGC1_BOVIN	Uncharacterized protein	1588.2	72.41	1388	47	0		1	D6RI29	80483.2	K	AVNYVGAGTVEFIMDSK	H	AVNYVGAGTVEFIMDSK	none	0	312-328	TRUE	3.55065e-18	60.9361	9.68962	-449.315	901.35	2	48.25	1799.88	0	20150617_KW_CD2AP_hcd_i03.20554.20554.2	1	E1BGC1	CD2AP	Theil.Annulata/Bovin	1	0	VELOS
10	E1BGC1	E1BGC1_BOVIN	Uncharacterized protein	1588.2	72.41	1388	47	0		1	D6RI29	80483.2	K	AVNYVGAGTVEFIMDSK	H	AVNYVGAGTVEFIMDSK	none	0	312-328	TRUE	6.46046e-19	64.0456	9.84589	-304.97	901.22	2	64.75	1799.88	0	20150617_KW_CD2AP_cid_i02.29663.29663.2	1	E1BGC1	CD2AP	Theil.Annulata/Bovin	1	0	VELOS
10	E1BGC1	E1BGC1_BOVIN	Uncharacterized protein	1588.2	72.41	1388	47	0		1	D6RI29	80483.2	K	AVNYVGAGTVEFIMDSK	H	AVNYVGAGTVEFIMDSK	none	0	312-328	TRUE	5.78119e-19	61.2936	9.8582	-382.699	901.29	2	66.77	1799.88	0	20150617_KW_CD2AP_cid_i02.30688.30688.2	1	E1BGC1	CD2AP	Theil.Annulata/Bovin	1	0	VELOS
10	E1BGC1	E1BGC1_BOVIN	Uncharacterized protein	1588.2	72.41	1388	47	0		1	D6RI29	80483.2	K	AVNYVGAGTVEFIMDSK	H	AVN[DEAMID]YVGAGTVEFIMDSK	N314[DEAMID]	1	312-328	TRUE	1.81358e-19	59.6617	9.97348	-391.368	901.79	2	71	1800.86	0	20150617_KW_CD2AP_cid_i02.32832.32832.2	1	E1BGC1	CD2AP	Theil.Annulata/Bovin	1	0	VELOS
10	E1BGC1	E1BGC1_BOVIN	Uncharacterized protein	1588.2	72.41	1388	47	0		1	D6RI29	80483.2	K	AVNYVGAGTVEFIMDSK	H	AVNYVGAGTVEFIMDSK	none	0	312-328	TRUE	1.51749e-19	69.0178	10.0307	6.07	900.94	2	72.65	1799.88	0	20150617_KW_CD2AP_cid_i02.33654.33654.2	1	E1BGC1	CD2AP	Theil.Annulata/Bovin	1	0	VELOS
10	E1BGC1	E1BGC1_BOVIN	Uncharacterized protein	1588.2	72.41	1388	47	0		1	D6RI29	80483.2	K	AVNYVGAGTVEFIMDSK	H	AVNYVGAGTVEFIMDSK	none	0	312-328	TRUE	1.11206e-19	61.5525	10.0337	117.202	900.84	2	57.67	1799.88	0	20150617_KW_CD2AP_cid_i02.26026.26026.2	1	E1BGC1	CD2AP	Theil.Annulata/Bovin	1	0	VELOS
10	E1BGC1	E1BGC1_BOVIN	Uncharacterized protein	1588.2	72.41	1388	47	0		1	D6RI29	80483.2	K	AVNYVGAGTVEFIMDSK	H	AVNYVGAGTVEFIMDSK	none	0	312-328	TRUE	3.82256e-20	59.676	10.1316	-416.008	901.32	2	55.45	1799.88	0	20150617_KW_CD2AP_hcd_i03.24126.24126.2	1	E1BGC1	CD2AP	Theil.Annulata/Bovin	1	0	VELOS
10	E1BGC1	E1BGC1_BOVIN	Uncharacterized protein	1588.2	72.41	1388	47	0		1	D6RI29	80483.2	K	AVNYVGAGTVEFIMDSK	H	AVNYVGAGTVEFIMDSK	none	0	312-328	TRUE	3.0557e-20	58.3684	10.1482	-338.284	901.25	2	49.02	1799.88	0	20150617_KW_CD2AP_hcd_i03.20939.20939.2	1	E1BGC1	CD2AP	Theil.Annulata/Bovin	1	0	VELOS
10	E1BGC1	E1BGC1_BOVIN	Uncharacterized protein	1588.2	72.41	1388	47	0		1	D6RI29	80483.2	K	AVNYVGAGTVEFIMDSK	H	AVN[DEAMID]YVGAGTVEFIMDSK	N314[DEAMID]	1	312-328	TRUE	1.52973e-20	63.4736	10.2531	-568.89	901.95	2	59.72	1800.86	0	20150617_KW_CD2AP_cid_i02.27084.27084.2	1	E1BGC1	CD2AP	Theil.Annulata/Bovin	1	0	VELOS
10	E1BGC1	E1BGC1_BOVIN	Uncharacterized protein	1588.2	72.41	1388	47	0		1	D6RI29	80483.2	K	AVNYVGAGTVEFIMDSK	H	AVN[DEAMID]YVGAGTVEFIMDSK	N314[DEAMID]	1	312-328	TRUE	9.32212e-21	64.6913	10.2633	-369.173	901.77	2	69.1	1800.86	0	20150617_KW_CD2AP_cid_i02.31876.31876.2	1	E1BGC1	CD2AP	Theil.Annulata/Bovin	1	0	VELOS
10	E1BGC1	E1BGC1_BOVIN	Uncharacterized protein	1588.2	72.41	1388	47	0		1	D6RI29	80483.2	K	AVNYVGAGTVEFIMDSK	H	AVNYVGAGTVEFIMDSK	none	0	312-328	TRUE	9.30086e-21	60.0748	10.2638	-227.228	901.15	2	59.42	1799.88	0	20150617_KW_CD2AP_cid_i02.26933.26933.2	1	E1BGC1	CD2AP	Theil.Annulata/Bovin	1	0	VELOS
10	E1BGC1	E1BGC1_BOVIN	Uncharacterized protein	1588.2	72.41	1388	47	0		1	D6RI29	80483.2	K	AVNYVGAGTVEFIMDSK	H	AVNYVGAGTVEFIMDSK	none	0	312-328	TRUE	1.11852e-21	66.5596	10.4975	-493.721	901.39	2	48.27	1799.88	0	20150617_KW_CD2AP_pqd_i01.21267.21267.2	1	E1BGC1	CD2AP	Theil.Annulata/Bovin	1	0	VELOS
10	E1BGC1	E1BGC1_BOVIN	Uncharacterized protein	1588.2	72.41	1388	47	0		1	D6RI29	80483.2	K	AVNYVGAGTVEFIMDSK	H	AVN[DEAMID]YVGAGTVEFIMDSK	N314[DEAMID]	1	312-328	TRUE	8.71375e-22	62.2706	10.5243	-524.516	901.91	2	66.52	1800.86	0	20150617_KW_CD2AP_cid_i02.30561.30561.2	1	E1BGC1	CD2AP	Theil.Annulata/Bovin	1	0	VELOS
10	E1BGC1	E1BGC1_BOVIN	Uncharacterized protein	1588.2	72.41	1388	47	0		1	D6RI29	80483.2	K	AVNYVGAGTVEFIMDSK	H	AVNYVGAGTVEFIMDSK	none	0	312-328	TRUE	5.38501e-22	66.4553	10.5633	72.746	900.88	2	66.53	1799.88	0	20150617_KW_CD2AP_cid_i02.30566.30566.2	1	E1BGC1	CD2AP	Theil.Annulata/Bovin	1	0	VELOS
10	E1BGC1	E1BGC1_BOVIN	Uncharacterized protein	1588.2	72.41	1388	47	0		1	D6RI29	80483.2	K	AVNYVGAGTVEFIMDSK	H	AVNYVGAGTVEFIMDSK	none	0	312-328	TRUE	5.43365e-23	76.1812	10.7491	306.184	900.67	2	64.97	1799.88	0	20150617_KW_CD2AP_cid_i02.29769.29769.2	1	E1BGC1	CD2AP	Theil.Annulata/Bovin	1	0	VELOS
10	E1BGC1	E1BGC1_BOVIN	Uncharacterized protein	1588.2	72.41	1388	47	0		1	D6RI29	80483.2	K	AVNYVGAGTVEFIMDSK	H	AVN[DEAMID]YVGAGTVEFIMDSK	N314[DEAMID]	1	312-328	TRUE	3.16889e-23	75.8055	10.8052	-435.755	901.83	2	74.07	1800.86	0	20150617_KW_CD2AP_cid_i02.34371.34371.2	1	E1BGC1	CD2AP	Theil.Annulata/Bovin	1	0	VELOS
10	E1BGC1	E1BGC1_BOVIN	Uncharacterized protein	1588.2	72.41	1388	47	0		1	D6RI29	80483.2	K	AVNYVGAGTVEFIMDSK	H	AVNYVGAGTVEFIMDSK	none	0	312-328	TRUE	3.65e-23	78.9598	10.8074	-127.257	901.06	2	51.87	1799.88	0	20150617_KW_CD2AP_cid_i02.23021.23021.2	1	E1BGC1	CD2AP	Theil.Annulata/Bovin	1	0	VELOS
10	E1BGC1	E1BGC1_BOVIN	Uncharacterized protein	1588.2	72.41	1388	47	0		1	D6RI29	80483.2	K	AVNYVGAGTVEFIMDSK	H	AVN[DEAMID]YVGAGTVEFIMDSK	N314[DEAMID]	1	312-328	TRUE	2.95577e-23	76.0739	10.8384	-524.516	901.91	2	70.4	1800.86	0	20150617_KW_CD2AP_cid_i02.32531.32531.	1	E1BGC1	CD2AP	Theil.Annulata/Bovin	1	0	VELOS
10	E1BGC1	E1BGC1_BOVIN	Uncharacterized protein	1588.2	72.41	1388	47	0		1	D6RI29	80483.2	K	AVNYVGAGTVEFIMDSK	H	AVNYVGAGTVEFIM[Oxidation_M]DSK	M325[Oxidation_M]	1	312-328	TRUE	4.30274e-24	59.7542	11.0176	565.241	908.43	2	42.27	1815.87	0	20150617_KW_CD2AP_cid_i02.18048.18048.	1	E1BGC1	CD2AP	Theil.Annulata/Bovin	1	0	VELOS
10	E1BGC1	E1BGC1_BOVIN	Uncharacterized protein	1588.2	72.41	1388	47	0		1	D6RI29	80483.2	K	AVNYVGAGTVEFIMDSK	H	AVNYVGAGTVEFIMDSK	none	0	312-328	TRUE	2.64374e-24	65.1723	11.0252	-382.699	901.29	2	67.83	1799.88	0	20150617_KW_CD2AP_cid_i02.31223.31223.	1	E1BGC1	CD2AP	Theil.Annulata/Bovin	1	0	VELOS
10	E1BGC1	E1BGC1_BOVIN	Uncharacterized protein	1588.2	72.41	1388	47	0		1	D6RI29	80483.2	K	AVNYVGAGTVEFIMDSK	H	AVNYVGAGTVEFIMDSK	none	0	312-328	TRUE	1.31627e-24	72.6259	11.0872	-371.596	901.28	2	69.52	1799.88	0	20150617_KW_CD2AP_cid_i02.32080.32080.2	1	E1BGC1	CD2AP	Theil.Annulata/Bovin	1	0	VELOS
10	E1BGC1	E1BGC1_BOVIN	Uncharacterized protein	1588.2	72.41	1388	47	0		1	D6RI29	80483.2	K	AVNYVGAGTVEFIMDSK	H	AVNYVGAGTVEFIMDSK	none	0	312-328	TRUE	1.06736e-24	72.1554	11.1058	217.242	900.75	2	68.9	1799.88	0	20150617_KW_CD2AP_cid_i02.31772.31772.2	1	E1BGC1	CD2AP	Theil.Annulata/Bovin	1	0	VELOS
10	E1BGC1	E1BGC1_BOVIN	Uncharacterized protein	1588.2	72.41	1388	47	0		1	D6RI29	80483.2	K	AVNYVGAGTVEFIMDSK	H	AVNYVGAGTVEFIMDSK	none	0	312-328	TRUE	4.66122e-25	77.3578	11.1794	-360.492	901.27	2	47.87	1799.88	0	20150617_KW_CD2AP_hcd_i03.20360.20360.2	1	E1BGC1	CD2AP	Theil.Annulata/Bovin	1	0	VELOS
10	E1BGC1	E1BGC1_BOVIN	Uncharacterized protein	1588.2	72.41	1388	47	0		1	D6RI29	80483.2	K	AVNYVGAGTVEFIMDSK	H	AVNYVGAGTVEFIMDSK	none	0	312-328	TRUE	6.88378e-25	65.2625	11.2051	-805.958	601.45	3	48.15	1799.88	0	20150617_KW_CD2AP_cid_i02.21092.21092.3	1	E1BGC1	CD2AP	Theil.Annulata/Bovin	1	0	VELOS
10	E1BGC1	E1BGC1_BOVIN	Uncharacterized protein	1588.2	72.41	1388	47	0		1	D6RI29	80483.2	K	AVNYVGAGTVEFIMDSK	H	AVN[DEAMID]YVGAGTVEFIMDSK	N314[DEAMID]	1	312-328	TRUE	1.82861e-25	73.2226	11.2634	-402.465	901.8	2	67.5	1800.86	0	20150617_KW_CD2AP_cid_i02.31060.31060.2	1	E1BGC1	CD2AP	Theil.Annulata/Bovin	1	0	VELOS
10	E1BGC1	E1BGC1_BOVIN	Uncharacterized protein	1588.2	72.41	1388	47	0		1	D6RI29	80483.2	K	AVNYVGAGTVEFIMDSK	H	AVNYVGAGTVEFIMDSK	none	0	312-328	TRUE	2.62041e-25	87.1012	11.2644	-615.816	901.5	2	71.22	1799.88	0	20150617_KW_CD2AP_cid_i02.32940.32940.2	1	E1BGC1	CD2AP	Theil.Annulata/Bovin	1	0	VELOS
10	E1BGC1	E1BGC1_BOVIN	Uncharacterized protein	1588.2	72.41	1388	47	0		1	D6RI29	80483.2	K	AVNYVGAGTVEFIMDSK	H	AVNYVGAGTVEFIMDSK	none	0	312-328	TRUE	1.61622e-25	75.3794	11.273	-360.492	901.27	2	47.9	1799.88	0	20150617_KW_CD2AP_pqd_i01.21074.21074.2	1	E1BGC1	CD2AP	Theil.Annulata/Bovin	1	0	VELOS
[truncated: 35,447 more rows]

## Sheet: Jobs Params
Job Title	20150617_KW_CIN85_i01to03_human						EasyProt version	v2.3 (build 802)				Job Title	20150617QE_KW_Ctr						EasyProt version	v2.3 (build 802)
[truncated: 164 more rows]
