# Supplementary material for: Identification and characterisation of a Theileria annulata proline‐rich microtubule and SH3 domain‐interacting protein (TaMISHIP) that forms a complex with CLASP1, EB1, and CD2AP at the schizont surface
Source: Cell Microbiol. 2018 Apr 3;20(7):e12838. doi: 10.1111/cmi.12838 (PMC6033098; doi:10.1111/cmi.12838)
Supplement: Supplementary file 1 — Figure S1. Analysis of myc/BirA*‐CLASP1 1256‐1538 (Western blot) and localization of Nup160, Importin B1, and 14‐3‐3 epsilon in Theileria infected cells. (A) Non‐transduced TaC12 (control) and TaC12_ myc‐BirA*‐CLASP11256–1538 cells were incubated in the presence of 50 μM biotin and subjected to lysis and affinity purification with streptavidin coated beads. The non‐soluble pellet (P), lysate supernatant (SN), pull down flow through (FT) (each 1% of total amount) and 10% of the total streptavidin‐bound protein (pull down, PD) were analyzed with HRP‐conjugated streptavidin. The remaining 90% of streptavidin bound sample was subjected to on‐beads tryptic digest and mass spectrometry analysis. (B) TaC12 cells were transfected with GFP_Nup160 (top panel) or GFP‐Importin B1 (bottom panel). The parasite was labelled with anti‐TaSP (red), and host and parasite nuclei were labelled with DAPI (blue). (C) TaC12 cells were stained with anti‐14‐3‐3 epsilon (green). The parasite was labelled with anti‐p104 (red), and host and parasite nuclei were labelled with DAPI (blue). Scale bar = 10 μm. Figure S2. Analysis of TaC12 cells depleted of CD2AP by shRNA. (A) shRNA targeting CD2AP was expressed in TaC12 cells, and cells were labelled with anti‐CD2AP (green) prior to selection. The parasite was labelled with anti‐p104 (red), host and parasite DNA was labelled with DAPI. One cell is shown which was probably not transduced and still expresses CD2AP, while CD2AP is not detectable in neighboring cells. Scale bar = 10 μm. (B) After selection with puromycin, TaC12 cells expressing a CD2AP targeting shRNA (shRNA), wild type (WT) TaC12 cells, and cells expressing a non‐targeting shRNA (shRNA control) were lysed and analyzed by Western blotting. Anti‐CD2AP antibodies were used to show depletion of CD2AP (runs at around 100 kDa) in the shRNA expressing cell line, the anti‐CD2AP antibody detects unspecific bands at around 80 kDa and 50 kDa. Tubulin was used as a loading control. P is non‐solub [file CMI-20-na-s001.zip › CMI_12838-Sup-0020-Table_S3.xlsx]

## Sheet: Protein Summary
				1a_CD2AP		1b_rabbit_IgG
Rank	AC	ID	Taxonomy	PMSS	uniq pept	PMSS	uniq pept	Count	Total % Coverage	Total #PSMs	Total #Peptides	#Ambiguous Prots	Ambiguous Prots	#Sub-Prots	Sub-Prots	Protein PI	Protein Mass (Da)	Description
6	L0L373	L0L373_THEAN	THEAN	3852.94	47			1	43.52	326	47	0		1	Q4U9M9	7.15	101041	Major schizont surface protein p104 OS=Theileria annulata PE=2 SV=1
115	Q4UDS0	Q4UDS0_THEAN	THEAN	274.478	8			1	9.85	25	8	0		0		6.31	150806	Uncharacterized protein OS=Theileria annulata GN=TA11955 PE=4 SV=1
205	Q4UID2	Q4UID2_THEAN	THEAN	59.4282	2			1	12.22	5	2	0		0		6.64	36952.1	Uncharacterized protein OS=Theileria annulata GN=TA06510 PE=4 SV=1
233	Q4UAU1	Q4UAU1_THEAN	THEAN	55.6383	2			1	2.54	5	2	0		0		6.11	154673	Polymorphic antigen, putative OS=Theileria annulata GN=TA17375 PE=4 SV=1
241	Q4UIG0	Q4UIG0_THEAN	THEAN	43.2296	2			1	1.12	4	2	0		0		5.61	199568	Glutenin, putative OS=Theileria annulata GN=TA16090 PE=4 SV=1
221	Q4UD10	Q4UD10_THEAN	THEAN	42.3317	2			1	12.26	7	2	0		0		11.21	17898.8	60S ribosomal L24 protein, putative OS=Theileria annulata GN=TA02535 PE=4 SV=1
42	Q4UGW0	Q4UGW0_THEAN	THEAN	703.678	8			1	12.74	435	18	0		0		4.74	111096	Uncharacterized protein OS=Theileria annulata GN=TA20980 PE=4 SV=1
3	G3N2Y5	G3N2Y5_BOVIN	BOVIN	2160.43	51			1	41.07	171	51	0		1	E1BGU2	9.14	169115	Uncharacterized protein OS=Bos taurus GN=CLASP1 PE=4 SV=1
15	P79136-2	CAPZB_BOVIN	BOVIN	1625.02	24			1	76.84	128	24	0		1	P79136	5.89	30628.7	Isoform Beta-2 of F-actin-capping protein subunit beta OS=Bos taurus GN=CAPZB
24	A4FUA8	CAZA1_BOVIN	BOVIN	1456.8	18			1	85.66	117	18	0		0		5.64	32931.8	F-actin-capping protein subunit alpha-1 OS=Bos taurus GN=CAPZA1 PE=2 SV=1
16	P61286	PABP1_BOVIN	BOVIN	1271.8	28			1	44.34	106	28	0		2	Q862M1,E1BNB4	9.55	70670.9	Polyadenylate-binding protein 1 OS=Bos taurus GN=PABPC1 PE=2 SV=1
21	A7Z057	A7Z057_BOVIN	BOVIN	1123.19	21			1	78.54	93	21	0		6	P68252,P68250,P68250-2,A0A140T894,F1MPT3,P68509	4.85	28302.6	14-3-3 protein gamma OS=Bos taurus GN=YWHAG PE=1 SV=1
32	Q5E995	RS6_BOVIN	BOVIN	1108.8	18			1	54.22	92	18	0		4	F1MKZ5,E1B8K9,E1BG13,A4IFU6	10.92	28666.6	40S ribosomal protein S6 OS=Bos taurus GN=RPS6 PE=2 SV=1
39	P62261	1433E_BOVIN	BOVIN	842.897	16			1	74.12	75	16	0		0		4.67	29173.9	14-3-3 protein epsilon OS=Bos taurus GN=YWHAE PE=2 SV=1
49	Q862I1	RL24_BOVIN	BOVIN	734.441	13			1	54.14	61	13	0		1	Q862D6	11.38	17779	60S ribosomal protein L24 OS=Bos taurus GN=RPL24 PE=2 SV=2
50	G8JKY0	G8JKY0_BOVIN	BOVIN	644.183	12			1	61.84	50	12	1	Q5E958	2	Q862P8,A1XED8	10.37	24074	40S ribosomal protein S8 OS=Bos taurus GN=RPS8 PE=1 SV=1
53	Q5E997	CAZA2_BOVIN	BOVIN	626.955	11			1	54.9	49	11	0		0		5.69	32979.1	F-actin-capping protein subunit alpha-2 OS=Bos taurus GN=CAPZA2 PE=1 SV=3
40	A4IFC3	A4IFC3_BOVIN	BOVIN	571.009	16			1	28.22	46	16	0		0		9.35	70838	Polyadenylate-binding protein OS=Bos taurus GN=PABPC4 PE=2 SV=1
155	P02769	ALBU_BOVIN	BOVIN	421.234	5			1	6.26	35	5	2	B0JYQ0,A0A140T897	0		5.88	69293.4	Serum albumin OS=Bos taurus GN=ALB PE=1 SV=4
88	Q1LZB6	CAPR1_BOVIN	BOVIN	406.778	11			1	18.5	37	11	1	F1MPH9	0		5.17	78328.1	Caprin-1 OS=Bos taurus GN=CAPRIN1 PE=2 SV=1
119	Q3ZBX9	H2AJ_BOVIN	BOVIN	391.193	4			1	58.14	31	4	3	P0C0S9,F2Z4G5,A0A0A0MPA2	10	G8JL00,F2Z4J1,A4IFU5,A0A0A0MP93,A0A0A0MP90,A7E366,E1BH22,Q17QG8,F1MLQ1,Q9BTM1-2	11.08	14019.4	Histone H2A.J OS=Bos taurus GN=H2AFJ PE=2 SV=1
123	A1A4R1	H2A2C_BOVIN	BOVIN	346.755	4			1	58.14	28	4	1	F2Z4I6	3	F1MLQ1,F1MRN2,Q9BTM1-2	11.08	13988.4	Histone H2A type 2-C OS=Bos taurus GN=HIST2H2AC PE=2 SV=1
69	O02717	O02717_BOVIN	BOVIN	345.774	12			1	28	33	12	0		0		5.19	72371	Non-muscle myosin heavy chain (Fragment) OS=Bos taurus PE=2 SV=2
81	A4IF79	A4IF79_BOVIN	BOVIN	344.605	12			1	21.95	31	12	0		1	F1MVN9	6.38	73091.4	SH3KBP1 protein OS=Bos taurus GN=SH3KBP1 PE=2 SV=2
102	Q862T7	Q862T7_BOVIN	BOVIN	341.352	7			1	37.5	30	7	3	Q862J9,Q862E3,Q3T025	9	Q862H0,G3N288,E1B871,Q862J1,Q862F1,G3N3W9,F1N0W3,E1BG46,F1MQJ8	9.67	20440.6	Similar to ribosomal protein L17 (Fragment) OS=Bos taurus PE=2 SV=1
99	Q9XSI3	RL10_BOVIN	BOVIN	272.355	7			1	36.45	21	7	1	G8JKX9	3	Q2TBW8,A1XEA9,Q862I0	10.22	24602.9	60S ribosomal protein L10 OS=Bos taurus GN=RPL10 PE=2 SV=4
113	P39872	RL3_BOVIN	BOVIN	261.008	6			1	21.09	21	6	1	B1H0W8	2	Q3SZ10,M5FKG6	10.26	46023.8	60S ribosomal protein L3 OS=Bos taurus GN=RPL3 PE=2 SV=2
110	Q58DW0	RL4_BOVIN	BOVIN	241.357	6			1	21.56	19	6	0		1	G3MXR5	11.01	47411.9	60S ribosomal protein L4 OS=Bos taurus GN=RPL4 PE=2 SV=3
131	Q3T0W9	RL19_BOVIN	BOVIN	221.45	5			1	19.9	18	5	0		1	F1N2W8	11.54	23466	60S ribosomal protein L19 OS=Bos taurus GN=RPL19 PE=2 SV=1
116	Q862B7	Q862B7_BOVIN	BOVIN	219.719	5			1	33.79	17	5	1	Q3T076	1	F1MR01	9.62	15677	Similar to ribosomal protein S14 (Fragment) OS=Bos taurus PE=2 SV=1
130	Q56JU9-2	RS24_BOVIN	BOVIN	216.648	5			1	33.08	19	5	1	Q56JU9	3	P62847-2,P62847-3,P62847-4	11.02	15068.8	Isoform 2 of 40S ribosomal protein S24 OS=Bos taurus GN=RPS24
101	E3SAZ8	E3SAZ8_BOVIN	BOVIN	208.111	7			1	43.1	17	7	3	Q3T160,F1MTV9,D3U796	2	E1BCL3,E2CT01	4.76	32200.7	Nucleophosmin OS=Bos taurus GN=NPM1 PE=4 SV=1
129	Q2KJ17	Q2KJ17_BOVIN	BOVIN	169.317	5			1	18.04	13	5	0		0		5.32	50681.3	GTPase activating protein (SH3 domain) binding protein 2 OS=Bos taurus GN=G3BP2 PE=1 SV=1
179	A1XEA6	A1XEA6_BOVIN	BOVIN	144.799	2			1	54.55	12	2	2	P60661-2,P60661	0		6.76	6070.96	Smooth muscle and non-muscle myosin alkali light chain peptide 6 (Fragment) OS=Bos taurus GN=MYL6 PE=2 SV=1
194	M0QVZ6	M0QVZ6_BOVIN	BOVIN	137.017	3			1	7.68	18	3	2	A5D7M6,Q5XQN5	0		8.21	60666.6	Keratin, type II cytoskeletal 5 OS=Bos taurus GN=KRT5 PE=1 SV=1
120	Q56JV1	RS26_BOVIN	BOVIN	135.363	5			1	49.57	12	5	1	F1MB60	4	A1XED9,P62854,G3N0E2,Q5JNZ5	11.17	13015.4	40S ribosomal protein S26 OS=Bos taurus GN=RPS26 PE=3 SV=3
159	F1MFT4	F1MFT4_BOVIN	BOVIN	113.371	5			1	10.7	11	5	1	A2VDN7	3	Q08DH6,Q00839-2,Q00839	8.79	77551.5	Uncharacterized protein OS=Bos taurus GN=HNRNPU PE=1 SV=2
124	A4FV23	A4FV23_BOVIN	BOVIN	110.127	7			1	15.82	11	7	0		0		9.33	87230.5	DDX21 protein OS=Bos taurus GN=DDX21 PE=2 SV=1
150	F1MY44	F1MY44_BOVIN	BOVIN	105.228	6			1	10.68	10	6	0		2	Q3SYX2,F1MYI2	8.94	77482.5	Uncharacterized protein OS=Bos taurus GN=HNRNPM PE=1 SV=2
181	Q9XSJ4	ENOA_BOVIN	BOVIN	104.129	2			1	9.68	7	2	1	F1MB08	0		6.64	47326.1	Alpha-enolase OS=Bos taurus GN=ENO1 PE=1 SV=4
126	Q56JV9	RS3A_BOVIN	BOVIN	93.4809	6			1	24.62	9	6	0		2	G3N262,Q862H3	9.79	29944.9	40S ribosomal protein S3a OS=Bos taurus GN=RPS3A PE=2 SV=3
164	Q08DU9	HP1B3_BOVIN	BOVIN	85.2445	4			1	10.81	7	4	0		0		9.7	61477.5	Heterochromatin protein 1-binding protein 3 OS=Bos taurus GN=HP1BP3 PE=2 SV=1
199	F6S1Q0	F6S1Q0_BOVIN	BOVIN	83.3932	3			1	7.93	11	3	1	A6H7D3	0		5.33	47964.7	Uncharacterized protein OS=Bos taurus GN=KRT18 PE=1 SV=1
192	Q58DW3	RL29_BOVIN	BOVIN	81.0444	3			1	21.71	9	3	0		0		11.92	16771.9	60S ribosomal protein L29 OS=Bos taurus GN=RPL29 PE=2 SV=3
200	Q5E9J1	HNRPF_BOVIN	BOVIN	78.5249	2			1	8.94	6	2	0		0		5.36	45688.9	Heterogeneous nuclear ribonucleoprotein F OS=Bos taurus GN=HNRNPF PE=2 SV=3
149	E1BF20	E1BF20_BOVIN	BOVIN	77.935	5			1	18.64	8	5	0		0		6.48	51250.8	Uncharacterized protein OS=Bos taurus GN=HNRNPH1 PE=4 SV=2
197	Q2TBP9	Q2TBP9_BOVIN	BOVIN	73.4365	3			1	7.18	7	3	1	F1MEL4	0		9.26	63122.3	Coilin OS=Bos taurus GN=COIL PE=2 SV=1
198	Q3MIC0	RL37A_BOVIN	BOVIN	68.2211	2			1	29.35	6	2	0		0		10.56	10275.3	60S ribosomal protein L37a OS=Bos taurus GN=RPL37A PE=3 SV=3
235	F1MFW9	F1MFW9_BOVIN	BOVIN	62.9946	2			1	5.61	7	2	0		0		4.71	50763.8	Uncharacterized protein OS=Bos taurus GN=KRT24 PE=3 SV=2
189	P61283	BAF_BOVIN	BOVIN	57.4612	2			1	41.57	5	2	0		0		6.57	10058.6	Barrier-to-autointegration factor OS=Bos taurus GN=BANF1 PE=3 SV=1
210	E1BKJ7	E1BKJ7_BOVIN	BOVIN	53.2977	3			1	7.11	6	3	0		0		9.31	63477.6	Uncharacterized protein OS=Bos taurus GN=IGF2BP1 PE=4 SV=1
185	Q0V8H6	MOV10_BOVIN	BOVIN	50.3567	4			1	4.99	5	4	0		0		9.18	113885	Putative helicase MOV-10 OS=Bos taurus GN=MOV10 PE=2 SV=1
165	Q2TBQ5	RL7A_BOVIN	BOVIN	49.816	4			1	21.43	5	4	0		0		10.67	30025.7	60S ribosomal protein L7a OS=Bos taurus GN=RPL7A PE=2 SV=3
201	Q58DQ3	RL6_BOVIN	BOVIN	47.7729	3			1	11.5	5	3	1	G3N2R1	1	A1XED0	10.74	32689.8	60S ribosomal protein L6 OS=Bos taurus GN=RPL6 PE=2 SV=3
220	Q3T0B7	RS27L_BOVIN	BOVIN	44.0234	2			1	25	5	2	1	Q2KHT7	0		9.7	9463.14	40S ribosomal protein S27-like OS=Bos taurus GN=RPS27L PE=3 SV=3
218	E1BLB7	E1BLB7_BOVIN	BOVIN	43.6072	2			1	11.72	4	2	0		0		8.97	25499.9	Uncharacterized protein OS=Bos taurus GN=RBM38 PE=4 SV=1
236	Q3SZI4	1433T_BOVIN	BOVIN	43.3166	2			1	6.94	5	2	1	B0JYM5	0		4.73	27764.3	14-3-3 protein theta OS=Bos taurus GN=YWHAQ PE=2 SV=1
215	Q5E9T9	RTCB_BOVIN	BOVIN	42.2352	2			1	5.94	3	2	0		0		6.97	55199.3	tRNA-splicing ligase RtcB homolog OS=Bos taurus GN=RTCB PE=2 SV=1
172	G3X807	G3X807_BOVIN	BOVIN	41.7877	3			1	44.9	4	3	3	E1BLC2,P62803,E1BBP7	4	E1B7N2,G3N2B8,E1B9M9,A5D792	11.51	10948.9	Histone H4 OS=Bos taurus PE=3 SV=1
225	G3N1N7	G3N1N7_BOVIN	BOVIN	40.1082	3			1	1.57	4	3	1	E1BPD7	0		9.73	331095	Uncharacterized protein OS=Bos taurus GN=MKI67 PE=4 SV=1
224	P19483	ATPA_BOVIN	BOVIN	33.0899	2			1	5.42	3	2	1	F1MLB8	0		9.28	59719.7	ATP synthase subunit alpha, mitochondrial OS=Bos taurus GN=ATP5A1 PE=1 SV=1
226	G3X7M4	G3X7M4_BOVIN	BOVIN	29.0038	2			1	7.14	3	2	3	G3MYJ0,G3MXT4,E1B8K6	0		4.49	68634.9	Uncharacterized protein OS=Bos taurus PE=4 SV=1
219	Q3SZR8	SRSF3_BOVIN	BOVIN	28.6383	2			1	15.85	3	2	0		0		11.69	19329.6	Serine/arginine-rich splicing factor 3 OS=Bos taurus GN=SRSF3 PE=2 SV=1
222	G3MYC1	G3MYC1_BOVIN	BOVIN	28.0246	2			1	17.24	3	2	0		0		10.8	17231.2	Uncharacterized protein OS=Bos taurus PE=3 SV=1
216	P31081	CH60_BOVIN	BOVIN	26.2805	2			1	6.46	2	2	1	F1MUZ9	0		5.71	61107.7	60 kDa heat shock protein, mitochondrial OS=Bos taurus GN=HSPD1 PE=1 SV=2
209	P45879	VDAC1_BOVIN	BOVIN	24.637	2			1	14.84	2	2	1	F1MIN1	0		8.82	30740.5	Voltage-dependent anion-selective channel protein 1 OS=Bos taurus GN=VDAC1 PE=1 SV=3
232	A6QLG6	A6QLG6_BOVIN	BOVIN	21.0773	2			1	5.01	2	2	2	Q2TBT7,F1N4M9	0		6.11	60806	FXR1 protein OS=Bos taurus GN=FXR1 PE=2 SV=1
227	A4IFP2	A4IFP2_BOVIN	BOVIN			81.7403	2	1	3.28	9	2	0		0		7.97	58046.3	KRT4 protein OS=Bos taurus GN=KRT4 PE=2 SV=1
188	Q9MZT0	Q9MZT0_BOVIN	BOVIN			45.9846	3	1	8.31	5	3	0		0		7.1	39608.5	Fc gamma receptor I OS=Bos taurus GN=FCGR1A PE=2 SV=1
4	F1MM14	F1MM14_BOVIN	BOVIN	3409.3	43	49.213	2	2	79.91	281	43	0		1	Q3ZCA4	5.97	71203.8	Uncharacterized protein OS=Bos taurus GN=CD2AP PE=4 SV=2
11	Q7YRV4	RO52_BOVIN	BOVIN	1858.4	37	309.865	8	2	55.22	190	37	0		1	G3MWU8	6.27	54030.9	E3 ubiquitin-protein ligase TRIM21 OS=Bos taurus GN=TRIM21 PE=2 SV=1
18	P63258	ACTG_BOVIN	BOVIN	1219.47	20	733.696	13	2	71.2	153	23	0		13	P63267,P68032,P62736,P63267-2,P68133,Q9TTW4,Q862P9,Q862L0,Q562R1,Q6S8J3,A5A3E0,Q4UFN5,P0CG38	5.39	41792.9	Actin, cytoplasmic 2 OS=Bos taurus GN=ACTG1 PE=1 SV=1
17	P60712	ACTB_BOVIN	BOVIN	1188.04	20	778.946	14	2	71.47	154	23	0		14	F1MRD0,P63267,P68032,P62736,P63267-2,P68133,Q9TTW4,Q862P9,Q862L0,Q562R1,Q6S8J3,A5A3E0,Q4UFN5,P0CG38	5.37	41736.7	Actin, cytoplasmic 1 OS=Bos taurus GN=ACTB PE=1 SV=1
19	F1MQ37	F1MQ37_BOVIN	BOVIN	791.761	30	93.5391	4	2	23.22	70	30	0		3	A6QLN6,F1MYM9,F1MM57	5.51	227103	Uncharacterized protein OS=Bos taurus GN=MYH9 PE=1 SV=2
57	Q3T0L7	RL28_BOVIN	BOVIN	784.203	12	315.225	8	2	50.36	92	12	0		0		12.06	15692.4	60S ribosomal protein L28 OS=Bos taurus GN=RPL28 PE=2 SV=3
52	Q2HJI6	Q2HJI6_BOVIN	BOVIN	616.398	10	681.908	14	2	28.96	121	14	1	E1BHY6	0		7.88	63054.3	Granulin OS=Bos taurus GN=GRN PE=2 SV=1
59	P62739	ACTA_BOVIN	BOVIN	614.014	9	454.539	11	2	32.36	88	12	3	Q5E9B5,Q3ZC07,A5D7J0	14	P68138,G8JKX4,Q58DT9,P63267,P68032,P62736,F1MKC4,A4IFM8,P63267-2,P68133,Q862L0,Q562R1,A5A3E0,P0CG38	5.31	42009	Actin, aortic smooth muscle OS=Bos taurus GN=ACTA2 PE=1 SV=1
71	Q56JZ1	RL13_BOVIN	BOVIN	425.338	12	77.5694	3	2	48.34	47	12	1	Q3SZG7	1	F1MK30	11.65	24291.6	60S ribosomal protein L13 OS=Bos taurus GN=RPL13 PE=2 SV=3
73	Q3ZCH0	GRP75_BOVIN	BOVIN	355.274	12	235.196	11	2	22.09	56	13	0		1	P38646	6.08	73741.6	Stress-70 protein, mitochondrial OS=Bos taurus GN=HSPA9 PE=2 SV=1
108	G3N0V2	G3N0V2_BOVIN	BOVIN	269.792	6	162.168	4	2	11.88	37	7	0		2	E1B991,G3MZ71	8.6	63151.3	Uncharacterized protein OS=Bos taurus GN=KRT1 PE=1 SV=1
90	G3X7D5	G3X7D5_BOVIN	BOVIN	269.5	9	21.9805	2	2	51.77	27	9	1	Q3T199	2	E1BEQ3,E1B8G4	10.38	15575.1	Uncharacterized protein OS=Bos taurus PE=3 SV=1
138	P06394	K1C10_BOVIN	BOVIN	263.695	7	58.3168	2	2	9.13	33	7	1	A6QNZ7	3	P13646-2,P13646-3,P13646	5.1	54848.3	Keratin, type I cytoskeletal 10 OS=Bos taurus GN=KRT10 PE=3 SV=1
180	P12763	FETUA_BOVIN	BOVIN	248.35	2	158.736	2	2	12.53	26	2	1	B0JYN6	0		5.35	38418.8	Alpha-2-HS-glycoprotein OS=Bos taurus GN=AHSG PE=1 SV=2
111	O18789	RS2_BOVIN	BOVIN	222.791	6	44.3377	2	2	24.57	22	6	1	M5FJW2	0		10.31	31235.3	40S ribosomal protein S2 OS=Bos taurus GN=RPS2 PE=2 SV=2
127	Q2KI63	Q2KI63_BOVIN	BOVIN	204.882	3	174.812	5	2	28.8	36	5	1	P79107	1	Q9N1Y3	8.91	28096	Fc of IgG, low affinity IIIa, receptor (CD16a) OS=Bos taurus GN=FCGR3A PE=2 SV=1
145	Q27991	MYH10_BOVIN	BOVIN	176.882	6	63.945	2	2	3.85	18	6	0		1	F1MM57	5.44	229099	Myosin-10 OS=Bos taurus GN=MYH10 PE=2 SV=2
168	G3MXL3	G3MXL3_BOVIN	BOVIN	151.317	3	161.868	3	2	7.31	27	4	0		0		5.95	62892.3	Uncharacterized protein OS=Bos taurus GN=KRT3 PE=3 SV=1
162	Q17QL7	Q17QL7_BOVIN	BOVIN	139.691	4	75.5746	3	2	8.83	23	5	0		3	P13646-2,P13646-3,P13646	4.86	48999.5	KRT15 protein OS=Bos taurus GN=KRT15 PE=1 SV=2
223	Q29S21	K2C7_BOVIN	BOVIN	130.7	2	84.4467	2	2	4.51	18	2	1	Q08D91	0		5.96	51577.9	Keratin, type II cytoskeletal 7 OS=Bos taurus GN=KRT7 PE=2 SV=1
171	F1MKE7	F1MKE7_BOVIN	BOVIN	123.276	3	119.535	4	2	5.81	21	4	3	M0QVY0,F1MUY2,A4FV94	0		8.93	56592.1	Uncharacterized protein OS=Bos taurus PE=3 SV=2
190	Q148H7	K2C79_BOVIN	BOVIN	123.276	3	111.122	3	2	3.93	20	3	0		0		7.61	57720.6	Keratin, type II cytoskeletal 79 OS=Bos taurus GN=KRT79 PE=2 SV=1
182	F1MC11	F1MC11_BOVIN	BOVIN	95.559	3	27.5149	2	2	7.76	13	4	0		0		5.13	51910.6	Keratin, type I cytoskeletal 14 OS=Bos taurus GN=KRT14 PE=1 SV=2
157	P68103	EF1A1_BOVIN	BOVIN	54.4815	3	28.4278	2	2	14.5	7	4	1	Q32PH8	6	Q862J5,E1BED8,E1B9F6,Q862F6,E1B7J1,E1BPF4	9.16	50140.9	Elongation factor 1-alpha 1 OS=Bos taurus GN=EEF1A1 PE=1 SV=1

## Sheet: Protein Details
Rank	AC	ID	Description	Protein Score	% Coverage	#PSMs	#Peptides	#Ambiguous Prots	Ambiguous Prots	#Sub-Prots	Sub-Prots	Protein PI	Protein Mass (Da)	Sequence	uniq pept	Sequence + PTMs	#PTMs	Position (to mature prot.)	Proteotypic	Phenyx:PepPvalue	Phenyx:Score	Phenyx:Pepzscore	Delta Mass (ppm)	Experimental Mass (m/z)	Charge	Retention Time (min)	Theoretical Mass (Da)	Missed Cleavages	Spectrum Description	Job Title	#Ref Proteins	Ref Proteins
3	G3N2Y5	G3N2Y5_BOVIN	Uncharacterized protein OS=Bos taurus GN=CLASP1 PE=4 SV=1	1718.6	41.07	171	51	0		1	E1BGU2	9.14	169115	K|ALDVTRDSFPFDQQFNILMR|F	1	ALDVTRDSFPFDQQFNILMR	0	962-981	TRUE	3.92879e-58	51.0926	16.4551	3.617	805.068	3	64.32	2412.19	1	File: "D:\_HF_QE\20160627_KW\20160627_1a_CD2AP_KW_i01.raw"; SpectrumID: "35143"; scans: "26440"	20160627_1a_CD2AP_KW_i01to03	1	G3N2Y5
3	G3N2Y5	G3N2Y5_BOVIN	Uncharacterized protein OS=Bos taurus GN=CLASP1 PE=4 SV=1	1718.6	41.07	171	51	0		1	E1BGU2	9.14	169115	K|ALDVTRDSFPFDQQFNILMR|F	0	ALDVTRDSFPFDQQFNILMR	0	962-981	TRUE	1.524e-51	40.7118	15.5081	3.169	805.068	3	63.82	2412.19	1	File: "D:\_HF_QE\20160627_KW\20160627_1a_CD2AP_KW_i03.raw"; SpectrumID: "119535"; scans: "26321"	20160627_1a_CD2AP_KW_i01to03	1	G3N2Y5
3	G3N2Y5	G3N2Y5_BOVIN	Uncharacterized protein OS=Bos taurus GN=CLASP1 PE=4 SV=1	1718.6	41.07	171	51	0		1	E1BGU2	9.14	169115	K|ALDVTRDSFPFDQQFNILMR|F	0	ALDVTRDSFPFDQQ[DEAMID]FNILMR	1	962-981	TRUE	2.72967e-40	31.7253	13.7428	-1.009	805.399	3	63.85	2413.17	1	File: "D:\_HF_QE\20160627_KW\20160627_1a_CD2AP_KW_i02.raw"; SpectrumID: "78717"; scans: "26431"	20160627_1a_CD2AP_KW_i01to03	1	G3N2Y5
3	G3N2Y5	G3N2Y5_BOVIN	Uncharacterized protein OS=Bos taurus GN=CLASP1 PE=4 SV=1	1718.6	41.07	171	51	0		1	E1BGU2	9.14	169115	K|EGAGAVDEEDFIKAFDDVPVVQIYSSR|D	1	EGAGAVDEEDFIKAFDDVPVVQIYSSR	0	292-318	FALSE	6.24741e-37	16.826	13.1747	-5.652	986.151	3	68.25	2955.41	1	File: "D:\_HF_QE\20160627_KW\20160627_1a_CD2AP_KW_i02.raw"; SpectrumID: "81298"; scans: "28451"	20160627_1a_CD2AP_KW_i01to03	2	E1BGU2,G3N2Y5
3	G3N2Y5	G3N2Y5_BOVIN	Uncharacterized protein OS=Bos taurus GN=CLASP1 PE=4 SV=1	1718.6	41.07	171	51	0		1	E1BGU2	9.14	169115	K|EGAGAVDEEDFIKAFDDVPVVQIYSSR|D	0	EGAGAVDEEDFIKAFDDVPVVQIYSSR	0	292-318	FALSE	2.58966e-28	10.9531	11.5802	-0.567	986.146	3	68.15	2955.41	1	File: "D:\_HF_QE\20160627_KW\20160627_1a_CD2AP_KW_i03.raw"; SpectrumID: "123404"; scans: "28286"	20160627_1a_CD2AP_KW_i01to03	2	E1BGU2,G3N2Y5
3	G3N2Y5	G3N2Y5_BOVIN	Uncharacterized protein OS=Bos taurus GN=CLASP1 PE=4 SV=1	1718.6	41.07	171	51	0		1	E1BGU2	9.14	169115	K|EGAGAVDEEDFIKAFDDVPVVQIYSSR|D	0	EGAGAVDEEDFIKAFDDVPVVQ[DEAMID]IYSSR	1	292-318	FALSE	2.06373e-21	-3.25086	10.1238	-3.733	986.477	3	68.5	2956.4	1	File: "D:\_HF_QE\20160627_KW\20160627_1a_CD2AP_KW_i01.raw"; SpectrumID: "37670"; scans: "28354"	20160627_1a_CD2AP_KW_i01to03	2	E1BGU2,G3N2Y5
3	G3N2Y5	G3N2Y5_BOVIN	Uncharacterized protein OS=Bos taurus GN=CLASP1 PE=4 SV=1	1718.6	41.07	171	51	0		1	E1BGU2	9.14	169115	K|EGLLGLQNLLK|S	1	EGLLGLQNLLK	0	875-885	FALSE	1.78663e-16	25.2418	8.75168	0.814	599.363	2	61.13	1196.71	0	File: "D:\_HF_QE\20160627_KW\20160627_1a_CD2AP_KW_i01.raw"; SpectrumID: "32907"; scans: "24947"	20160627_1a_CD2AP_KW_i01to03	2	E1BGU2,G3N2Y5
3	G3N2Y5	G3N2Y5_BOVIN	Uncharacterized protein OS=Bos taurus GN=CLASP1 PE=4 SV=1	1718.6	41.07	171	51	0		1	E1BGU2	9.14	169115	K|EGLLGLQNLLK|S	0	EGLLGLQNLLK	0	875-885	FALSE	3.50415e-17	33.3574	8.9616	-0.406	599.364	2	61.48	1196.71	0	File: "D:\_HF_QE\20160627_KW\20160627_1a_CD2AP_KW_i01.raw"; SpectrumID: "33017"; scans: "25103"	20160627_1a_CD2AP_KW_i01to03	2	E1BGU2,G3N2Y5
3	G3N2Y5	G3N2Y5_BOVIN	Uncharacterized protein OS=Bos taurus GN=CLASP1 PE=4 SV=1	1718.6	41.07	171	51	0		1	E1BGU2	9.14	169115	K|EGLLGLQNLLK|S	0	EGLLGLQNLLK	0	875-885	FALSE	3.00923e-19	30.5669	9.44541	0.714	599.363	2	60.78	1196.71	0	File: "D:\_HF_QE\20160627_KW\20160627_1a_CD2AP_KW_i02.raw"; SpectrumID: "76504"; scans: "25015"	20160627_1a_CD2AP_KW_i01to03	2	E1BGU2,G3N2Y5
3	G3N2Y5	G3N2Y5_BOVIN	Uncharacterized protein OS=Bos taurus GN=CLASP1 PE=4 SV=1	1718.6	41.07	171	51	0		1	E1BGU2	9.14	169115	K|EGLLGLQNLLK|S	0	EGLLGLQNLLK	0	875-885	FALSE	6.96068e-20	35.3957	9.63513	2.954	599.362	2	61.13	1196.71	0	File: "D:\_HF_QE\20160627_KW\20160627_1a_CD2AP_KW_i02.raw"; SpectrumID: "76614"; scans: "25173"	20160627_1a_CD2AP_KW_i01to03	2	E1BGU2,G3N2Y5
3	G3N2Y5	G3N2Y5_BOVIN	Uncharacterized protein OS=Bos taurus GN=CLASP1 PE=4 SV=1	1718.6	41.07	171	51	0		1	E1BGU2	9.14	169115	K|EGLLGLQNLLK|S	0	EGLLGLQNLLK	0	875-885	FALSE	3.6502e-21	36.6994	9.93579	1.734	599.363	2	60.68	1196.71	0	File: "D:\_HF_QE\20160627_KW\20160627_1a_CD2AP_KW_i03.raw"; SpectrumID: "118632"; scans: "24867"	20160627_1a_CD2AP_KW_i01to03	2	E1BGU2,G3N2Y5
3	G3N2Y5	G3N2Y5_BOVIN	Uncharacterized protein OS=Bos taurus GN=CLASP1 PE=4 SV=1	1718.6	41.07	171	51	0		1	E1BGU2	9.14	169115	K|EGLLGLQNLLK|S	0	EGLLGLQNLLK	0	875-885	FALSE	5.26193e-16	27.6273	8.62897	1.316	599.363	2	61.12	1196.71	0	File: "D:\_HF_QE\20160627_KW\20160627_1a_CD2AP_KW_i03.raw"; SpectrumID: "118764"; scans: "25062"	20160627_1a_CD2AP_KW_i01to03	2	E1BGU2,G3N2Y5
3	G3N2Y5	G3N2Y5_BOVIN	Uncharacterized protein OS=Bos taurus GN=CLASP1 PE=4 SV=1	1718.6	41.07	171	51	0		1	E1BGU2	9.14	169115	K|IMDQAANPQYVWDR|M	1	IMDQAANPQYVWDR	0	118-131	FALSE	2.99366e-50	56.8631	15.2752	0.97	853.901	2	45.53	1705.79	0	File: "D:\_HF_QE\20160627_KW\20160627_1a_CD2AP_KW_i01.raw"; SpectrumID: "20375"; scans: "17697"	20160627_1a_CD2AP_KW_i01to03	2	E1BGU2,G3N2Y5
3	G3N2Y5	G3N2Y5_BOVIN	Uncharacterized protein OS=Bos taurus GN=CLASP1 PE=4 SV=1	1718.6	41.07	171	51	0		1	E1BGU2	9.14	169115	K|IMDQAANPQYVWDR|M	0	IMDQAANPQYVWDR	0	118-131	FALSE	4.42921e-40	42.2466	13.6647	-1.973	853.903	2	45.88	1705.79	0	File: "D:\_HF_QE\20160627_KW\20160627_1a_CD2AP_KW_i01.raw"; SpectrumID: "21582"; scans: "17855"	20160627_1a_CD2AP_KW_i01to03	2	E1BGU2,G3N2Y5
3	G3N2Y5	G3N2Y5_BOVIN	Uncharacterized protein OS=Bos taurus GN=CLASP1 PE=4 SV=1	1718.6	41.07	171	51	0		1	E1BGU2	9.14	169115	K|IMDQAANPQYVWDR|M	0	IMDQAANPQYVWDR	0	118-131	FALSE	2.69678e-52	56.9088	15.5786	0.607	853.901	2	45.13	1705.79	0	File: "D:\_HF_QE\20160627_KW\20160627_1a_CD2AP_KW_i02.raw"; SpectrumID: "63797"; scans: "17647"	20160627_1a_CD2AP_KW_i01to03	2	E1BGU2,G3N2Y5
3	G3N2Y5	G3N2Y5_BOVIN	Uncharacterized protein OS=Bos taurus GN=CLASP1 PE=4 SV=1	1718.6	41.07	171	51	0		1	E1BGU2	9.14	169115	K|IMDQAANPQYVWDR|M	0	IMDQAANPQYVWDR	0	118-131	FALSE	6.17853e-34	34.235	12.5917	0.102	853.901	2	45.48	1705.79	0	File: "D:\_HF_QE\20160627_KW\20160627_1a_CD2AP_KW_i02.raw"; SpectrumID: "63921"; scans: "17810"	20160627_1a_CD2AP_KW_i01to03	2	E1BGU2,G3N2Y5
3	G3N2Y5	G3N2Y5_BOVIN	Uncharacterized protein OS=Bos taurus GN=CLASP1 PE=4 SV=1	1718.6	41.07	171	51	0		1	E1BGU2	9.14	169115	K|IMDQAANPQYVWDR|M	0	IMDQAANPQYVWDR	0	118-131	FALSE	2.24527e-49	50.6493	15.1383	1.967	853.9	2	45.12	1705.79	0	File: "D:\_HF_QE\20160627_KW\20160627_1a_CD2AP_KW_i03.raw"; SpectrumID: "105973"; scans: "17647"	20160627_1a_CD2AP_KW_i01to03	2	E1BGU2,G3N2Y5
3	G3N2Y5	G3N2Y5_BOVIN	Uncharacterized protein OS=Bos taurus GN=CLASP1 PE=4 SV=1	1718.6	41.07	171	51	0		1	E1BGU2	9.14	169115	K|IMDQAANPQYVWDR|M	0	IMDQAANPQYVWDR	0	118-131	FALSE	1.59177e-43	44.2649	14.2302	0.97	853.901	2	45.48	1705.79	0	File: "D:\_HF_QE\20160627_KW\20160627_1a_CD2AP_KW_i03.raw"; SpectrumID: "106105"; scans: "17816"	20160627_1a_CD2AP_KW_i01to03	2	E1BGU2,G3N2Y5
3	G3N2Y5	G3N2Y5_BOVIN	Uncharacterized protein OS=Bos taurus GN=CLASP1 PE=4 SV=1	1718.6	41.07	171	51	0		1	E1BGU2	9.14	169115	K|IMDQAANPQYVWDR|M	0	IMDQAAN[DEAMID]PQYVWDR	1	118-131	FALSE	2.74149e-20	19.3269	9.78997	-3.19	854.396	2	45.98	1706.77	0	File: "D:\_HF_QE\20160627_KW\20160627_1a_CD2AP_KW_i01.raw"; SpectrumID: "21619"; scans: "17902"	20160627_1a_CD2AP_KW_i01to03	2	E1BGU2,G3N2Y5
3	G3N2Y5	G3N2Y5_BOVIN	Uncharacterized protein OS=Bos taurus GN=CLASP1 PE=4 SV=1	1718.6	41.07	171	51	0		1	E1BGU2	9.14	169115	K|ISSAAGTAPFSSAAALPPGSYASLGR|I	1	ISSAAGTAPFSSAAALPPGSYASLGR	0	614-639	FALSE	2.40477e-21	8.7533	10.1351	2.308	803.078	3	50.87	2406.22	0	File: "D:\_HF_QE\20160627_KW\20160627_1a_CD2AP_KW_i02.raw"; SpectrumID: "68177"; scans: "20435"	20160627_1a_CD2AP_KW_i01to03	2	E1BGU2,G3N2Y5
3	G3N2Y5	G3N2Y5_BOVIN	Uncharacterized protein OS=Bos taurus GN=CLASP1 PE=4 SV=1	1718.6	41.07	171	51	0		1	E1BGU2	9.14	169115	K|IVPHICNLLGDPNSQVR|D	1	IVPHIC[Cys_CAM]NLLGDPNSQVR	1	168-184	FALSE	2.47819e-30	19.7537	11.9744	0.717	644.675	3	47.82	1931.01	0	File: "D:\_HF_QE\20160627_KW\20160627_1a_CD2AP_KW_i01.raw"; SpectrumID: "22335"; scans: "18760"	20160627_1a_CD2AP_KW_i01to03	2	E1BGU2,G3N2Y5
3	G3N2Y5	G3N2Y5_BOVIN	Uncharacterized protein OS=Bos taurus GN=CLASP1 PE=4 SV=1	1718.6	41.07	171	51	0		1	E1BGU2	9.14	169115	K|IVPHICNLLGDPNSQVR|D	0	IVPHIC[Cys_CAM]NLLGDPNSQVR	1	168-184	FALSE	5.04216e-40	32.0724	13.7025	1.385	644.675	3	47.28	1931.01	0	File: "D:\_HF_QE\20160627_KW\20160627_1a_CD2AP_KW_i02.raw"; SpectrumID: "65686"; scans: "18680"	20160627_1a_CD2AP_KW_i01to03	2	E1BGU2,G3N2Y5
3	G3N2Y5	G3N2Y5_BOVIN	Uncharacterized protein OS=Bos taurus GN=CLASP1 PE=4 SV=1	1718.6	41.07	171	51	0		1	E1BGU2	9.14	169115	K|IVPHICNLLGDPNSQVR|D	0	IVPHIC[Cys_CAM]NLLGDPNSQVR	1	168-184	FALSE	1.12536e-39	29.5058	13.6402	-3.742	644.678	3	47.22	1931.01	0	File: "D:\_HF_QE\20160627_KW\20160627_1a_CD2AP_KW_i03.raw"; SpectrumID: "107839"; scans: "18635"	20160627_1a_CD2AP_KW_i01to03	2	E1BGU2,G3N2Y5
3	G3N2Y5	G3N2Y5_BOVIN	Uncharacterized protein OS=Bos taurus GN=CLASP1 PE=4 SV=1	1718.6	41.07	171	51	0		1	E1BGU2	9.14	169115	K|IVPHICNLLGDPNSQVRDAAINSLVEIYR|H	1	IVPHIC[Cys_CAM]NLLGDPNSQ[DEAMID]VRDAAINSLVEIYR	2	168-196	FALSE	2.05426e-35	6.14576	12.9052	-4.653	820.184	4	62.27	3276.69	1	File: "D:\_HF_QE\20160627_KW\20160627_1a_CD2AP_KW_i02.raw"; SpectrumID: "76960"; scans: "25706"	20160627_1a_CD2AP_KW_i01to03	2	E1BGU2,G3N2Y5
3	G3N2Y5	G3N2Y5_BOVIN	Uncharacterized protein OS=Bos taurus GN=CLASP1 PE=4 SV=1	1718.6	41.07	171	51	0		1	E1BGU2	9.14	169115	K|IVPHICNLLGDPNSQVRDAAINSLVEIYR|H	0	IVPHIC[Cys_CAM]NLLGDPNSQ[DEAMID]VRDAAINSLVEIYR	2	168-196	FALSE	8.3959e-35	9.58306	12.7964	-4.885	820.184	4	62.17	3276.69	1	File: "D:\_HF_QE\20160627_KW\20160627_1a_CD2AP_KW_i03.raw"; SpectrumID: "119079"; scans: "25560"	20160627_1a_CD2AP_KW_i01to03	2	E1BGU2,G3N2Y5
3	G3N2Y5	G3N2Y5_BOVIN	Uncharacterized protein OS=Bos taurus GN=CLASP1 PE=4 SV=1	1718.6	41.07	171	51	0		1	E1BGU2	9.14	169115	K|NSSNTSVGSPSNTIGR|T	1	NSSNTSVGSPSNTIGR	0	1083-1098	FALSE	2.14775e-15	-2.7474	8.59896	8.381	789.373	2	24.75	1576.74	0	File: "D:\_HF_QE\20160627_KW\20160627_1a_CD2AP_KW_i01.raw"; SpectrumID: "6737"; scans: "7524"	20160627_1a_CD2AP_KW_i01to03	2	E1BGU2,G3N2Y5
3	G3N2Y5	G3N2Y5_BOVIN	Uncharacterized protein OS=Bos taurus GN=CLASP1 PE=4 SV=1	1718.6	41.07	171	51	0		1	E1BGU2	9.14	169115	K|NSSNTSVGSPSNTIGR|T	0	NSSNTSVGSPSNTIGR	0	1083-1098	FALSE	6.71003e-34	21.6342	12.5945	2.343	789.378	2	25.08	1576.74	0	File: "D:\_HF_QE\20160627_KW\20160627_1a_CD2AP_KW_i01.raw"; SpectrumID: "6829"; scans: "7703"	20160627_1a_CD2AP_KW_i01to03	2	E1BGU2,G3N2Y5
3	G3N2Y5	G3N2Y5_BOVIN	Uncharacterized protein OS=Bos taurus GN=CLASP1 PE=4 SV=1	1718.6	41.07	171	51	0		1	E1BGU2	9.14	169115	K|RAQTTNSNSSSSSDVSTHS|-	1	RAQTTNSNSSSSSDVSTHS	0	1521-1539	FALSE	5.76939e-17	-3.79437	8.90747	0.294	651.623	3	15.37	1951.85	1	File: "D:\_HF_QE\20160627_KW\20160627_1a_CD2AP_KW_i01.raw"; SpectrumID: "1677"; scans: "2569"	20160627_1a_CD2AP_KW_i01to03	2	E1BGU2,G3N2Y5
3	G3N2Y5	G3N2Y5_BOVIN	Uncharacterized protein OS=Bos taurus GN=CLASP1 PE=4 SV=1	1718.6	41.07	171	51	0		1	E1BGU2	9.14	169115	K|RLQVGQELIDYFSDKQK|S	1	RLQVGQELIDYFSDKQK	0	20-36	TRUE	4.17487e-88	65.0977	20.2077	4.779	689.697	3	54.8	2066.08	2	File: "D:\_HF_QE\20160627_KW\20160627_1a_CD2AP_KW_i01.raw"; SpectrumID: "28321"; scans: "22064"	20160627_1a_CD2AP_KW_i01to03	1	G3N2Y5
3	G3N2Y5	G3N2Y5_BOVIN	Uncharacterized protein OS=Bos taurus GN=CLASP1 PE=4 SV=1	1718.6	41.07	171	51	0		1	E1BGU2	9.14	169115	K|RLQVGQELIDYFSDKQK|S	0	RLQVGQELIDYFSDKQK	0	20-36	TRUE	3.03622e-75	52.948	18.6899	2.732	689.699	3	54.38	2066.08	2	File: "D:\_HF_QE\20160627_KW\20160627_1a_CD2AP_KW_i03.raw"; SpectrumID: "112787"; scans: "22014"	20160627_1a_CD2AP_KW_i01to03	1	G3N2Y5
3	G3N2Y5	G3N2Y5_BOVIN	Uncharacterized protein OS=Bos taurus GN=CLASP1 PE=4 SV=1	1718.6	41.07	171	51	0		1	E1BGU2	9.14	169115	K|RLQVGQELIDYFSDKQK|S	0	RLQVGQ[DEAMID]ELIDYFSDKQK	1	20-36	TRUE	3.68658e-66	53.6364	17.5353	-7.196	690.033	3	54.45	2067.06	2	File: "D:\_HF_QE\20160627_KW\20160627_1a_CD2AP_KW_i02.raw"; SpectrumID: "70701"; scans: "22122"	20160627_1a_CD2AP_KW_i01to03	1	G3N2Y5
3	G3N2Y5	G3N2Y5_BOVIN	Uncharacterized protein OS=Bos taurus GN=CLASP1 PE=4 SV=1	1718.6	41.07	171	51	0		1	E1BGU2	9.14	169115	K|SADLEHDQTMLDKLVDGLATSWVNSSNYK|V	1	SADLEHDQTMLDKLVDGLATSWVN[DEAMID]SSNYK	1	37-65	TRUE	4.12808e-17	-19.8609	9.09313	-1.747	810.387	4	70.98	3237.51	1	File: "D:\_HF_QE\20160627_KW\20160627_1a_CD2AP_KW_i02.raw"; SpectrumID: "83341"; scans: "29680"	20160627_1a_CD2AP_KW_i01to03	1	G3N2Y5
3	G3N2Y5	G3N2Y5_BOVIN	Uncharacterized protein OS=Bos taurus GN=CLASP1 PE=4 SV=1	1718.6	41.07	171	51	0		1	E1BGU2	9.14	169115	K|SASTAGSLQR|S	1	SASTAGSLQR	0	588-597	FALSE	6.25514e-32	29.7731	12.2475	0.158	489.254	2	18.05	976.494	0	File: "D:\_HF_QE\20160627_KW\20160627_1a_CD2AP_KW_i01.raw"; SpectrumID: "2284"; scans: "3973"	20160627_1a_CD2AP_KW_i01to03	2	E1BGU2,G3N2Y5
3	G3N2Y5	G3N2Y5_BOVIN	Uncharacterized protein OS=Bos taurus GN=CLASP1 PE=4 SV=1	1718.6	41.07	171	51	0		1	E1BGU2	9.14	169115	K|SASTAGSLQR|S	0	SASTAGSLQR	0	588-597	FALSE	3.88439e-41	39.1217	13.862	0.097	489.254	2	17.88	976.494	0	File: "D:\_HF_QE\20160627_KW\20160627_1a_CD2AP_KW_i02.raw"; SpectrumID: "45686"; scans: "3903"	20160627_1a_CD2AP_KW_i01to03	2	E1BGU2,G3N2Y5
3	G3N2Y5	G3N2Y5_BOVIN	Uncharacterized protein OS=Bos taurus GN=CLASP1 PE=4 SV=1	1718.6	41.07	171	51	0		1	E1BGU2	9.14	169115	K|SASTAGSLQR|S	0	SASTAGSLQR	0	588-597	FALSE	1.56796e-33	40.3049	12.5459	0.281	489.254	2	17.87	976.494	0	File: "D:\_HF_QE\20160627_KW\20160627_1a_CD2AP_KW_i03.raw"; SpectrumID: "89177"; scans: "3901"	20160627_1a_CD2AP_KW_i01to03	2	E1BGU2,G3N2Y5
3	G3N2Y5	G3N2Y5_BOVIN	Uncharacterized protein OS=Bos taurus GN=CLASP1 PE=4 SV=1	1718.6	41.07	171	51	0		1	E1BGU2	9.14	169115	K|SKISSAAGTAPFSSAAALPPGSYASLGR|I	1	SKISSAAGTAPFSSAAALPPGSYASLGR	0	612-639	FALSE	7.00186e-18	4.07599	9.31825	3.386	874.786	3	48.72	2621.34	1	File: "D:\_HF_QE\20160627_KW\20160627_1a_CD2AP_KW_i01.raw"; SpectrumID: "23743"; scans: "19168"	20160627_1a_CD2AP_KW_i01to03	2	E1BGU2,G3N2Y5
3	G3N2Y5	G3N2Y5_BOVIN	Uncharacterized protein OS=Bos taurus GN=CLASP1 PE=4 SV=1	1718.6	41.07	171	51	0		1	E1BGU2	9.14	169115	K|SSDSVVSLPQSDR|S	1	SSDSVVSLPQSDR	0	542-554	FALSE	8.19872e-21	10.9493	9.95194	-1.763	688.837	2	33.62	1375.66	0	File: "D:\_HF_QE\20160627_KW\20160627_1a_CD2AP_KW_i01.raw"; SpectrumID: "13132"; scans: "11948"	20160627_1a_CD2AP_KW_i01to03	2	E1BGU2,G3N2Y5
3	G3N2Y5	G3N2Y5_BOVIN	Uncharacterized protein OS=Bos taurus GN=CLASP1 PE=4 SV=1	1718.6	41.07	171	51	0		1	E1BGU2	9.14	169115	K|SSDSVVSLPQSDR|S	0	SSDSVVSLPQSDR	0	542-554	FALSE	1.49381e-21	15.964	10.1302	0.272	688.836	2	33.97	1375.66	0	File: "D:\_HF_QE\20160627_KW\20160627_1a_CD2AP_KW_i01.raw"; SpectrumID: "13234"; scans: "12104"	20160627_1a_CD2AP_KW_i01to03	2	E1BGU2,G3N2Y5
3	G3N2Y5	G3N2Y5_BOVIN	Uncharacterized protein OS=Bos taurus GN=CLASP1 PE=4 SV=1	1718.6	41.07	171	51	0		1	E1BGU2	9.14	169115	K|SSDSVVSLPQSDR|S	0	SSDSVVSLPQSDR	0	542-554	FALSE	1.81741e-26	22.1654	11.1773	-1.501	688.837	2	33.25	1375.66	0	File: "D:\_HF_QE\20160627_KW\20160627_1a_CD2AP_KW_i02.raw"; SpectrumID: "55281"; scans: "11839"	20160627_1a_CD2AP_KW_i01to03	2	E1BGU2,G3N2Y5
3	G3N2Y5	G3N2Y5_BOVIN	Uncharacterized protein OS=Bos taurus GN=CLASP1 PE=4 SV=1	1718.6	41.07	171	51	0		1	E1BGU2	9.14	169115	K|SSDSVVSLPQSDR|S	0	SSDSVVSLPQSDR	0	542-554	FALSE	6.52065e-18	9.31907	9.26868	1.421	688.835	2	33.3	1375.66	0	File: "D:\_HF_QE\20160627_KW\20160627_1a_CD2AP_KW_i03.raw"; SpectrumID: "98867"; scans: "11886"	20160627_1a_CD2AP_KW_i01to03	2	E1BGU2,G3N2Y5
3	G3N2Y5	G3N2Y5_BOVIN	Uncharacterized protein OS=Bos taurus GN=CLASP1 PE=4 SV=1	1718.6	41.07	171	51	0		1	E1BGU2	9.14	169115	K|TLEAHKDSHKEVVR|A	1	TLEAHKDSHKEVVR	0	1393-1406	FALSE	7.77864e-37	29.4542	13.1745	0.161	550.297	3	15.53	1647.87	2	File: "D:\_HF_QE\20160627_KW\20160627_1a_CD2AP_KW_i02.raw"; SpectrumID: "45143"; scans: "2684"	20160627_1a_CD2AP_KW_i01to03	2	E1BGU2,G3N2Y5
3	G3N2Y5	G3N2Y5_BOVIN	Uncharacterized protein OS=Bos taurus GN=CLASP1 PE=4 SV=1	1718.6	41.07	171	51	0		1	E1BGU2	9.14	169115	K|TLEAHKDSHKEVVR|A	0	TLEAHKDSHKEVVR	0	1393-1406	FALSE	1.26944e-40	31.5644	13.8172	-0.167	550.297	3	15.53	1647.87	2	File: "D:\_HF_QE\20160627_KW\20160627_1a_CD2AP_KW_i03.raw"; SpectrumID: "88681"; scans: "2665"	20160627_1a_CD2AP_KW_i01to03	2	E1BGU2,G3N2Y5
3	G3N2Y5	G3N2Y5_BOVIN	Uncharacterized protein OS=Bos taurus GN=CLASP1 PE=4 SV=1	1718.6	41.07	171	51	0		1	E1BGU2	9.14	169115	K|TSLLNTQPPR|A	1	TSLLNTQPPR	0	1246-1255	FALSE	8.61025e-28	35.2384	11.4156	-0.973	563.815	2	33.98	1125.61	0	File: "D:\_HF_QE\20160627_KW\20160627_1a_CD2AP_KW_i01.raw"; SpectrumID: "13241"; scans: "12116"	20160627_1a_CD2AP_KW_i01to03	2	E1BGU2,G3N2Y5
3	G3N2Y5	G3N2Y5_BOVIN	Uncharacterized protein OS=Bos taurus GN=CLASP1 PE=4 SV=1	1718.6	41.07	171	51	0		1	E1BGU2	9.14	169115	K|TSLLNTQPPR|A	0	TSLLNTQPPR	0	1246-1255	FALSE	7.71542e-28	39.4742	11.4252	-0.44	563.815	2	34.33	1125.61	0	File: "D:\_HF_QE\20160627_KW\20160627_1a_CD2AP_KW_i01.raw"; SpectrumID: "13344"; scans: "12272"	20160627_1a_CD2AP_KW_i01to03	2	E1BGU2,G3N2Y5
3	G3N2Y5	G3N2Y5_BOVIN	Uncharacterized protein OS=Bos taurus GN=CLASP1 PE=4 SV=1	1718.6	41.07	171	51	0		1	E1BGU2	9.14	169115	K|TSLLNTQPPR|A	0	TSLLNTQPPR	0	1246-1255	FALSE	7.61528e-21	26.4758	9.92178	-2.057	563.816	2	33.4	1125.61	0	File: "D:\_HF_QE\20160627_KW\20160627_1a_CD2AP_KW_i02.raw"; SpectrumID: "55328"; scans: "11907"	20160627_1a_CD2AP_KW_i01to03	2	E1BGU2,G3N2Y5
3	G3N2Y5	G3N2Y5_BOVIN	Uncharacterized protein OS=Bos taurus GN=CLASP1 PE=4 SV=1	1718.6	41.07	171	51	0		1	E1BGU2	9.14	169115	K|TSLLNTQPPR|A	0	TSLLNTQPPR	0	1246-1255	FALSE	8.74356e-35	42.976	12.7335	0.875	563.814	2	33.77	1125.61	0	File: "D:\_HF_QE\20160627_KW\20160627_1a_CD2AP_KW_i02.raw"; SpectrumID: "55426"; scans: "12075"	20160627_1a_CD2AP_KW_i01to03	2	E1BGU2,G3N2Y5
3	G3N2Y5	G3N2Y5_BOVIN	Uncharacterized protein OS=Bos taurus GN=CLASP1 PE=4 SV=1	1718.6	41.07	171	51	0		1	E1BGU2	9.14	169115	K|TSLLNTQPPR|A	0	TSLLNTQPPR	0	1246-1255	FALSE	6.06462e-33	45.4377	12.4048	-0.653	563.815	2	33.78	1125.61	0	File: "D:\_HF_QE\20160627_KW\20160627_1a_CD2AP_KW_i03.raw"; SpectrumID: "98983"; scans: "12107"	20160627_1a_CD2AP_KW_i01to03	2	E1BGU2,G3N2Y5
3	G3N2Y5	G3N2Y5_BOVIN	Uncharacterized protein OS=Bos taurus GN=CLASP1 PE=4 SV=1	1718.6	41.07	171	51	0		1	E1BGU2	9.14	169115	K|VLCPIVQTADYPINLAAIK|M	1	VLC[Cys_CAM]PIVQTADYPINLAAIK	1	1427-1445	FALSE	3.29341e-50	80.2502	15.2817	0.169	1050.08	2	60.3	2098.15	0	File: "D:\_HF_QE\20160627_KW\20160627_1a_CD2AP_KW_i01.raw"; SpectrumID: "32662"; scans: "24561"	20160627_1a_CD2AP_KW_i01to03	2	E1BGU2,G3N2Y5
3	G3N2Y5	G3N2Y5_BOVIN	Uncharacterized protein OS=Bos taurus GN=CLASP1 PE=4 SV=1	1718.6	41.07	171	51	0		1	E1BGU2	9.14	169115	K|VLCPIVQTADYPINLAAIK|M	0	VLC[Cys_CAM]PIVQTADYPINLAAIK	1	1427-1445	FALSE	2.06791e-50	74.494	15.3116	-0.184	1050.08	2	59.97	2098.15	0	File: "D:\_HF_QE\20160627_KW\20160627_1a_CD2AP_KW_i02.raw"; SpectrumID: "74992"; scans: "24628"	20160627_1a_CD2AP_KW_i01to03	2	E1BGU2,G3N2Y5
3	G3N2Y5	G3N2Y5_BOVIN	Uncharacterized protein OS=Bos taurus GN=CLASP1 PE=4 SV=1	1718.6	41.07	171	51	0		1	E1BGU2	9.14	169115	K|VLCPIVQTADYPINLAAIK|M	0	VLC[Cys_CAM]PIVQTADYPINLAAIK	1	1427-1445	FALSE	3.02424e-44	54.0056	14.3589	-0.47	1050.08	2	59.8	2098.15	0	File: "D:\_HF_QE\20160627_KW\20160627_1a_CD2AP_KW_i03.raw"; SpectrumID: "117027"; scans: "24452"	20160627_1a_CD2AP_KW_i01to03	2	E1BGU2,G3N2Y5
3	G3N2Y5	G3N2Y5_BOVIN	Uncharacterized protein OS=Bos taurus GN=CLASP1 PE=4 SV=1	1718.6	41.07	171	51	0		1	E1BGU2	9.14	169115	K|VVLLGMDILSALVTR|L	1	VVLLGMDILSALVTR	0	66-80	TRUE	2.70583e-70	59.0209	17.984	-0.635	800.479	2	74.02	1598.94	0	File: "D:\_HF_QE\20160627_KW\20160627_1a_CD2AP_KW_i01.raw"; SpectrumID: "41809"; scans: "30849"	20160627_1a_CD2AP_KW_i01to03	1	G3N2Y5
3	G3N2Y5	G3N2Y5_BOVIN	Uncharacterized protein OS=Bos taurus GN=CLASP1 PE=4 SV=1	1718.6	41.07	171	51	0		1	E1BGU2	9.14	169115	K|VVLLGMDILSALVTR|L	0	VVLLGMDILSALVTR	0	66-80	TRUE	3.886e-55	73.9981	15.9438	4.706	800.475	2	73.98	1598.94	0	File: "D:\_HF_QE\20160627_KW\20160627_1a_CD2AP_KW_i02.raw"; SpectrumID: "85468"; scans: "31035"	20160627_1a_CD2AP_KW_i01to03	1	G3N2Y5
3	G3N2Y5	G3N2Y5_BOVIN	Uncharacterized protein OS=Bos taurus GN=CLASP1 PE=4 SV=1	1718.6	41.07	171	51	0		1	E1BGU2	9.14	169115	K|VVLLGMDILSALVTR|L	0	VVLLGMDILSALVTR	0	66-80	TRUE	6.20936e-58	60.6471	16.3355	1.279	800.478	2	73.93	1598.94	0	File: "D:\_HF_QE\20160627_KW\20160627_1a_CD2AP_KW_i03.raw"; SpectrumID: "126354"; scans: "30906"	20160627_1a_CD2AP_KW_i01to03	1	G3N2Y5
3	G3N2Y5	G3N2Y5_BOVIN	Uncharacterized protein OS=Bos taurus GN=CLASP1 PE=4 SV=1	1718.6	41.07	171	51	0		1	E1BGU2	9.14	169115	R|AAEEAASTLASSIHPEQCIK|V	1	AAEEAASTLASSIHPEQC[Cys_CAM]IK	1	1407-1426	FALSE	2.18961e-45	27.2895	14.5562	1.498	1057.01	2	42.65	2112.02	0	File: "D:\_HF_QE\20160627_KW\20160627_1a_CD2AP_KW_i01.raw"; SpectrumID: "18244"; scans: "16331"	20160627_1a_CD2AP_KW_i01to03	2	E1BGU2,G3N2Y5
3	G3N2Y5	G3N2Y5_BOVIN	Uncharacterized protein OS=Bos taurus GN=CLASP1 PE=4 SV=1	1718.6	41.07	171	51	0		1	E1BGU2	9.14	169115	R|AAEEAASTLASSIHPEQCIK|V	0	AAEEAASTLASSIHPEQC[Cys_CAM]IK	1	1407-1426	FALSE	2.691e-44	39.0735	14.3863	1.044	705.012	3	42.93	2112.02	0	File: "D:\_HF_QE\20160627_KW\20160627_1a_CD2AP_KW_i01.raw"; SpectrumID: "18341"; scans: "16468"	20160627_1a_CD2AP_KW_i01to03	2	E1BGU2,G3N2Y5
3	G3N2Y5	G3N2Y5_BOVIN	Uncharacterized protein OS=Bos taurus GN=CLASP1 PE=4 SV=1	1718.6	41.07	171	51	0		1	E1BGU2	9.14	169115	R|AAEEAASTLASSIHPEQCIK|V	0	AAEEAASTLASSIHPEQC[Cys_CAM]IK	1	1407-1426	FALSE	2.86721e-40	24.0282	13.7279	1.271	1057.01	2	42.25	2112.02	0	File: "D:\_HF_QE\20160627_KW\20160627_1a_CD2AP_KW_i02.raw"; SpectrumID: "61690"; scans: "16255"	20160627_1a_CD2AP_KW_i01to03	2	E1BGU2,G3N2Y5
3	G3N2Y5	G3N2Y5_BOVIN	Uncharacterized protein OS=Bos taurus GN=CLASP1 PE=4 SV=1	1718.6	41.07	171	51	0		1	E1BGU2	9.14	169115	R|AAEEAASTLASSIHPEQCIK|V	0	AAEEAASTLASSIHPEQC[Cys_CAM]IK	1	1407-1426	FALSE	8.05412e-49	45.1445	15.0964	-2.862	705.015	3	42.48	2112.02	0	File: "D:\_HF_QE\20160627_KW\20160627_1a_CD2AP_KW_i02.raw"; SpectrumID: "61758"; scans: "16373"	20160627_1a_CD2AP_KW_i01to03	2	E1BGU2,G3N2Y5
3	G3N2Y5	G3N2Y5_BOVIN	Uncharacterized protein OS=Bos taurus GN=CLASP1 PE=4 SV=1	1718.6	41.07	171	51	0		1	E1BGU2	9.14	169115	R|AAEEAASTLASSIHPEQCIK|V	0	AAEEAASTLASSIHPEQC[Cys_CAM]IK	1	1407-1426	FALSE	8.59917e-45	40.4063	14.461	3.032	705.01	3	42.15	2112.02	0	File: "D:\_HF_QE\20160627_KW\20160627_1a_CD2AP_KW_i03.raw"; SpectrumID: "103852"; scans: "16230"	20160627_1a_CD2AP_KW_i01to03	2	E1BGU2,G3N2Y5
3	G3N2Y5	G3N2Y5_BOVIN	Uncharacterized protein OS=Bos taurus GN=CLASP1 PE=4 SV=1	1718.6	41.07	171	51	0		1	E1BGU2	9.14	169115	R|AAEEAASTLASSIHPEQCIK|V	0	AAEEAASTLASSIHPEQ[DEAMID]C[Cys_CAM]IK	2	1407-1426	FALSE	3.80667e-22	10.1332	10.2648	-5.544	705.344	3	42.15	2113	0	File: "D:\_HF_QE\20160627_KW\20160627_1a_CD2AP_KW_i02.raw"; SpectrumID: "61661"; scans: "16205"	20160627_1a_CD2AP_KW_i01to03	2	E1BGU2,G3N2Y5
3	G3N2Y5	G3N2Y5_BOVIN	Uncharacterized protein OS=Bos taurus GN=CLASP1 PE=4 SV=1	1718.6	41.07	171	51	0		1	E1BGU2	9.14	169115	R|CFEFLDLLLQEWQTHSLER|H	1	C[Cys_CAM]FEFLDLLLQEWQTHSLER	1	464-482	FALSE	4.83652e-72	79.6529	18.2914	-0.079	822.07	3	73.82	2463.19	0	File: "D:\_HF_QE\20160627_KW\20160627_1a_CD2AP_KW_i01.raw"; SpectrumID: "41739"; scans: "30760"	20160627_1a_CD2AP_KW_i01to03	2	E1BGU2,G3N2Y5
3	G3N2Y5	G3N2Y5_BOVIN	Uncharacterized protein OS=Bos taurus GN=CLASP1 PE=4 SV=1	1718.6	41.07	171	51	0		1	E1BGU2	9.14	169115	R|CFEFLDLLLQEWQTHSLER|H	0	C[Cys_CAM]FEFLDLLLQEWQTHSLER	1	464-482	FALSE	8.74739e-34	27.5974	12.6151	1.248	822.069	3	73.83	2463.19	0	File: "D:\_HF_QE\20160627_KW\20160627_1a_CD2AP_KW_i02.raw"; SpectrumID: "85419"; scans: "30974"	20160627_1a_CD2AP_KW_i01to03	2	E1BGU2,G3N2Y5
3	G3N2Y5	G3N2Y5_BOVIN	Uncharacterized protein OS=Bos taurus GN=CLASP1 PE=4 SV=1	1718.6	41.07	171	51	0		1	E1BGU2	9.14	169115	R|CFEFLDLLLQEWQTHSLER|H	0	C[Cys_CAM]FEFLDLLLQEWQTHSLER	1	464-482	FALSE	4.00739e-87	92.0907	20.0967	-0.822	822.071	3	73.7	2463.19	0	File: "D:\_HF_QE\20160627_KW\20160627_1a_CD2AP_KW_i03.raw"; SpectrumID: "126276"; scans: "30801"	20160627_1a_CD2AP_KW_i01to03	2	E1BGU2,G3N2Y5
3	G3N2Y5	G3N2Y5_BOVIN	Uncharacterized protein OS=Bos taurus GN=CLASP1 PE=4 SV=1	1718.6	41.07	171	51	0		1	E1BGU2	9.14	169115	R|CFEFLDLLLQEWQTHSLER|H	0	C[Cys_CAM]FEFLDLLLQ[DEAMID]EWQTHSLER	2	464-482	FALSE	6.98153e-74	69.4308	18.5219	-3.659	822.401	3	73.73	2464.17	0	File: "D:\_HF_QE\20160627_KW\20160627_1a_CD2AP_KW_i02.raw"; SpectrumID: "85382"; scans: "30930"	20160627_1a_CD2AP_KW_i01to03	2	E1BGU2,G3N2Y5
3	G3N2Y5	G3N2Y5_BOVIN	Uncharacterized protein OS=Bos taurus GN=CLASP1 PE=4 SV=1	1718.6	41.07	171	51	0		1	E1BGU2	9.14	169115	R|DAAINSLVEIYR|H	1	DAAINSLVEIYR	0	185-196	FALSE	1.13628e-31	40.0207	12.2121	-0.723	682.365	2	53.12	1362.71	0	File: "D:\_HF_QE\20160627_KW\20160627_1a_CD2AP_KW_i02.raw"; SpectrumID: "70208"; scans: "21515"	20160627_1a_CD2AP_KW_i01to03	2	E1BGU2,G3N2Y5
3	G3N2Y5	G3N2Y5_BOVIN	Uncharacterized protein OS=Bos taurus GN=CLASP1 PE=4 SV=1	1718.6	41.07	171	51	0		1	E1BGU2	9.14	169115	R|DAAINSLVEIYR|H	0	DAAINSLVEIYR	0	185-196	FALSE	8.37188e-37	46.8073	13.1388	-0.092	682.365	2	53.15	1362.71	0	File: "D:\_HF_QE\20160627_KW\20160627_1a_CD2AP_KW_i03.raw"; SpectrumID: "112336"; scans: "21454"	20160627_1a_CD2AP_KW_i01to03	2	E1BGU2,G3N2Y5
3	G3N2Y5	G3N2Y5_BOVIN	Uncharacterized protein OS=Bos taurus GN=CLASP1 PE=4 SV=1	1718.6	41.07	171	51	0		1	E1BGU2	9.14	169115	R|DGGIASPATEGR|G	1	DGGIASPATEGR	0	1218-1229	FALSE	5.60029e-16	10.6866	8.71074	0.872	565.775	2	23.87	1129.54	0	File: "D:\_HF_QE\20160627_KW\20160627_1a_CD2AP_KW_i01.raw"; SpectrumID: "6515"; scans: "7059"	20160627_1a_CD2AP_KW_i01to03	2	E1BGU2,G3N2Y5
3	G3N2Y5	G3N2Y5_BOVIN	Uncharacterized protein OS=Bos taurus GN=CLASP1 PE=4 SV=1	1718.6	41.07	171	51	0		1	E1BGU2	9.14	169115	R|DGGIASPATEGR|G	0	DGGIASPATEGR	0	1218-1229	FALSE	3.38187e-43	43.9904	14.1577	2.377	565.774	2	24.2	1129.54	0	File: "D:\_HF_QE\20160627_KW\20160627_1a_CD2AP_KW_i01.raw"; SpectrumID: "6597"; scans: "7241"	20160627_1a_CD2AP_KW_i01to03	2	E1BGU2,G3N2Y5
3	G3N2Y5	G3N2Y5_BOVIN	Uncharacterized protein OS=Bos taurus GN=CLASP1 PE=4 SV=1	1718.6	41.07	171	51	0		1	E1BGU2	9.14	169115	R|DGGIASPATEGR|G	0	DGGIASPATEGR	0	1218-1229	FALSE	4.75376e-22	20.3455	10.1694	3.899	565.773	2	23.52	1129.54	0	File: "D:\_HF_QE\20160627_KW\20160627_1a_CD2AP_KW_i02.raw"; SpectrumID: "49893"; scans: "6885"	20160627_1a_CD2AP_KW_i01to03	2	E1BGU2,G3N2Y5
3	G3N2Y5	G3N2Y5_BOVIN	Uncharacterized protein OS=Bos taurus GN=CLASP1 PE=4 SV=1	1718.6	41.07	171	51	0		1	E1BGU2	9.14	169115	R|DGGIASPATEGR|G	0	DGGIASPATEGR	0	1218-1229	FALSE	2.55384e-39	38.0787	13.5145	2.926	565.774	2	23.88	1129.54	0	File: "D:\_HF_QE\20160627_KW\20160627_1a_CD2AP_KW_i02.raw"; SpectrumID: "49980"; scans: "7076"	20160627_1a_CD2AP_KW_i01to03	2	E1BGU2,G3N2Y5
3	G3N2Y5	G3N2Y5_BOVIN	Uncharacterized protein OS=Bos taurus GN=CLASP1 PE=4 SV=1	1718.6	41.07	171	51	0		1	E1BGU2	9.14	169115	R|DGGIASPATEGR|G	0	DGGIASPATEGR	0	1218-1229	FALSE	2.22526e-18	13.4009	9.31675	0.535	565.775	2	23.6	1129.54	0	File: "D:\_HF_QE\20160627_KW\20160627_1a_CD2AP_KW_i03.raw"; SpectrumID: "93566"; scans: "6930"	20160627_1a_CD2AP_KW_i01to03	2	E1BGU2,G3N2Y5
3	G3N2Y5	G3N2Y5_BOVIN	Uncharacterized protein OS=Bos taurus GN=CLASP1 PE=4 SV=1	1718.6	41.07	171	51	0		1	E1BGU2	9.14	169115	R|DGGIASPATEGR|G	0	DGGIASPATEGR	0	1218-1229	FALSE	5.12678e-53	52.6107	15.658	3.457	565.774	2	23.95	1129.54	0	File: "D:\_HF_QE\20160627_KW\20160627_1a_CD2AP_KW_i03.raw"; SpectrumID: "93642"; scans: "7117"	20160627_1a_CD2AP_KW_i01to03	2	E1BGU2,G3N2Y5
3	G3N2Y5	G3N2Y5_BOVIN	Uncharacterized protein OS=Bos taurus GN=CLASP1 PE=4 SV=1	1718.6	41.07	171	51	0		1	E1BGU2	9.14	169115	R|DGGIASPATEGRGGSEVVEGGR|T	1	DGGIASPATEGRGGSEVVEGGR	0	1218-1239	FALSE	8.78341e-30	13.3598	11.8468	-2.132	686.668	3	30.33	2056.98	1	File: "D:\_HF_QE\20160627_KW\20160627_1a_CD2AP_KW_i02.raw"; SpectrumID: "54480"; scans: "10344"	20160627_1a_CD2AP_KW_i01to03	2	E1BGU2,G3N2Y5
3	G3N2Y5	G3N2Y5_BOVIN	Uncharacterized protein OS=Bos taurus GN=CLASP1 PE=4 SV=1	1718.6	41.07	171	51	0		1	E1BGU2	9.14	169115	R|DGGIASPATEGRGGSEVVEGGR|T	0	DGGIASPATEGRGGSEVVEGGR	0	1218-1239	FALSE	4.06152e-15	-2.40365	8.53667	6.954	686.662	3	30.75	2056.98	1	File: "D:\_HF_QE\20160627_KW\20160627_1a_CD2AP_KW_i02.raw"; SpectrumID: "54597"; scans: "10567"	20160627_1a_CD2AP_KW_i01to03	2	E1BGU2,G3N2Y5
3	G3N2Y5	G3N2Y5_BOVIN	Uncharacterized protein OS=Bos taurus GN=CLASP1 PE=4 SV=1	1718.6	41.07	171	51	0		1	E1BGU2	9.14	169115	R|DGRKDCDIVSR|D	1	DGRKDC[Cys_CAM]DIVSR	1	1207-1217	FALSE	2.99727e-22	15.5626	10.2595	-0.11	440.882	3	18.65	1319.62	2	File: "D:\_HF_QE\20160627_KW\20160627_1a_CD2AP_KW_i01.raw"; SpectrumID: "3723"; scans: "4291"	20160627_1a_CD2AP_KW_i01to03	2	E1BGU2,G3N2Y5
3	G3N2Y5	G3N2Y5_BOVIN	Uncharacterized protein OS=Bos taurus GN=CLASP1 PE=4 SV=1	1718.6	41.07	171	51	0		1	E1BGU2	9.14	169115	R|DGRKDCDIVSR|D	0	DGRKDC[Cys_CAM]DIVSR	1	1207-1217	FALSE	3.12e-25	23.0904	10.9032	0.17	660.82	2	18.72	1319.62	2	File: "D:\_HF_QE\20160627_KW\20160627_1a_CD2AP_KW_i01.raw"; SpectrumID: "3741"; scans: "4322"	20160627_1a_CD2AP_KW_i01to03	2	E1BGU2,G3N2Y5
3	G3N2Y5	G3N2Y5_BOVIN	Uncharacterized protein OS=Bos taurus GN=CLASP1 PE=4 SV=1	1718.6	41.07	171	51	0		1	E1BGU2	9.14	169115	R|DGRKDCDIVSR|D	0	DGRKDC[Cys_CAM]DIVSR	1	1207-1217	FALSE	5.33979e-33	26.0596	12.4251	0.049	440.882	3	19	1319.62	2	File: "D:\_HF_QE\20160627_KW\20160627_1a_CD2AP_KW_i01.raw"; SpectrumID: "3815"; scans: "4472"	20160627_1a_CD2AP_KW_i01to03	2	E1BGU2,G3N2Y5
3	G3N2Y5	G3N2Y5_BOVIN	Uncharacterized protein OS=Bos taurus GN=CLASP1 PE=4 SV=1	1718.6	41.07	171	51	0		1	E1BGU2	9.14	169115	R|DGRKDCDIVSR|D	0	DGRKDC[Cys_CAM]DIVSR	1	1207-1217	FALSE	3.80907e-47	35.8951	14.8049	-0.11	440.882	3	18.5	1319.62	2	File: "D:\_HF_QE\20160627_KW\20160627_1a_CD2AP_KW_i02.raw"; SpectrumID: "47159"; scans: "4226"	20160627_1a_CD2AP_KW_i01to03	2	E1BGU2,G3N2Y5
3	G3N2Y5	G3N2Y5_BOVIN	Uncharacterized protein OS=Bos taurus GN=CLASP1 PE=4 SV=1	1718.6	41.07	171	51	0		1	E1BGU2	9.14	169115	R|DGRKDCDIVSR|D	0	DGRKDC[Cys_CAM]DIVSR	1	1207-1217	FALSE	9.70169e-26	22.5459	11.0087	-0.118	660.82	2	18.53	1319.62	2	File: "D:\_HF_QE\20160627_KW\20160627_1a_CD2AP_KW_i02.raw"; SpectrumID: "47165"; scans: "4241"	20160627_1a_CD2AP_KW_i01to03	2	E1BGU2,G3N2Y5
3	G3N2Y5	G3N2Y5_BOVIN	Uncharacterized protein OS=Bos taurus GN=CLASP1 PE=4 SV=1	1718.6	41.07	171	51	0		1	E1BGU2	9.14	169115	R|DGRKDCDIVSR|D	0	DGRKDC[Cys_CAM]DIVSR	1	1207-1217	FALSE	2.13755e-34	30.1014	12.6801	0.322	440.882	3	18.85	1319.62	2	File: "D:\_HF_QE\20160627_KW\20160627_1a_CD2AP_KW_i02.raw"; SpectrumID: "47251"; scans: "4406"	20160627_1a_CD2AP_KW_i01to03	2	E1BGU2,G3N2Y5
3	G3N2Y5	G3N2Y5_BOVIN	Uncharacterized protein OS=Bos taurus GN=CLASP1 PE=4 SV=1	1718.6	41.07	171	51	0		1	E1BGU2	9.14	169115	R|DGRKDCDIVSR|D	0	DGRKDC[Cys_CAM]DIVSR	1	1207-1217	FALSE	6.61958e-31	21.7288	12.0335	-0.019	440.882	3	18.5	1319.62	2	File: "D:\_HF_QE\20160627_KW\20160627_1a_CD2AP_KW_i03.raw"; SpectrumID: "89321"; scans: "4224"	20160627_1a_CD2AP_KW_i01to03	2	E1BGU2,G3N2Y5
3	G3N2Y5	G3N2Y5_BOVIN	Uncharacterized protein OS=Bos taurus GN=CLASP1 PE=4 SV=1	1718.6	41.07	171	51	0		1	E1BGU2	9.14	169115	R|DGRKDCDIVSR|D	0	DGRKDC[Cys_CAM]DIVSR	1	1207-1217	FALSE	1.06065e-20	13.6752	9.90961	0.17	660.82	2	18.53	1319.62	2	File: "D:\_HF_QE\20160627_KW\20160627_1a_CD2AP_KW_i03.raw"; SpectrumID: "89331"; scans: "4248"	20160627_1a_CD2AP_KW_i01to03	2	E1BGU2,G3N2Y5
3	G3N2Y5	G3N2Y5_BOVIN	Uncharacterized protein OS=Bos taurus GN=CLASP1 PE=4 SV=1	1718.6	41.07	171	51	0		1	E1BGU2	9.14	169115	R|DLEESINKIR|E	1	DLEESINKIR	0	319-328	FALSE	1.14144e-14	10.7319	8.44945	-1.847	406.223	3	39.3	1215.65	1	File: "D:\_HF_QE\20160627_KW\20160627_1a_CD2AP_KW_i02.raw"; SpectrumID: "59588"; scans: "14808"	20160627_1a_CD2AP_KW_i01to03	2	E1BGU2,G3N2Y5
3	G3N2Y5	G3N2Y5_BOVIN	Uncharacterized protein OS=Bos taurus GN=CLASP1 PE=4 SV=1	1718.6	41.07	171	51	0		1	E1BGU2	9.14	169115	R|DLEESINKIR|E	0	DLEESINKIR	0	319-328	FALSE	5.23263e-20	25.5473	9.79961	2.356	608.829	2	39.32	1215.65	1	File: "D:\_HF_QE\20160627_KW\20160627_1a_CD2AP_KW_i03.raw"; SpectrumID: "101753"; scans: "14828"	20160627_1a_CD2AP_KW_i01to03	2	E1BGU2,G3N2Y5
3	G3N2Y5	G3N2Y5_BOVIN	Uncharacterized protein OS=Bos taurus GN=CLASP1 PE=4 SV=1	1718.6	41.07	171	51	0		1	E1BGU2	9.14	169115	R|DSFPFDQQFNILMR|F	1	DSFPFDQQFNILMR	0	968-981	FALSE	9.42284e-28	23.573	11.4234	-1.751	879.421	2	65.93	1756.82	0	File: "D:\_HF_QE\20160627_KW\20160627_1a_CD2AP_KW_i02.raw"; SpectrumID: "79330"; scans: "27387"	20160627_1a_CD2AP_KW_i01to03	2	E1BGU2,G3N2Y5
3	G3N2Y5	G3N2Y5_BOVIN	Uncharacterized protein OS=Bos taurus GN=CLASP1 PE=4 SV=1	1718.6	41.07	171	51	0		1	E1BGU2	9.14	169115	R|EAEHLYHTLESSYQK|A	1	EAEHLYHTLESSYQK	0	520-534	FALSE	1.00179e-17	19.1099	9.20959	1.758	612.291	3	34.22	1833.85	0	File: "D:\_HF_QE\20160627_KW\20160627_1a_CD2AP_KW_i02.raw"; SpectrumID: "56953"; scans: "12289"	20160627_1a_CD2AP_KW_i01to03	2	E1BGU2,G3N2Y5
3	G3N2Y5	G3N2Y5_BOVIN	Uncharacterized protein OS=Bos taurus GN=CLASP1 PE=4 SV=1	1718.6	41.07	171	51	0		1	E1BGU2	9.14	169115	R|FGLGQAGRIPGSVNAMR|V	1	FGLGQAGRIPGSVNAMR	0	777-793	FALSE	1.28589e-18	7.30743	9.48078	0.297	577.642	3	44.05	1729.9	1	File: "D:\_HF_QE\20160627_KW\20160627_1a_CD2AP_KW_i02.raw"; SpectrumID: "63437"; scans: "17134"	20160627_1a_CD2AP_KW_i01to03	2	E1BGU2,G3N2Y5
3	G3N2Y5	G3N2Y5_BOVIN	Uncharacterized protein OS=Bos taurus GN=CLASP1 PE=4 SV=1	1718.6	41.07	171	51	0		1	E1BGU2	9.14	169115	R|FIVDQTQTPNLK|V	1	FIVDQTQTPNLK	0	982-993	FALSE	2.53639e-32	46.4016	12.3338	-3.176	702.382	2	40.32	1402.75	0	File: "D:\_HF_QE\20160627_KW\20160627_1a_CD2AP_KW_i01.raw"; SpectrumID: "17455"; scans: "15193"	20160627_1a_CD2AP_KW_i01to03	2	E1BGU2,G3N2Y5
3	G3N2Y5	G3N2Y5_BOVIN	Uncharacterized protein OS=Bos taurus GN=CLASP1 PE=4 SV=1	1718.6	41.07	171	51	0		1	E1BGU2	9.14	169115	R|FIVDQTQTPNLK|V	0	FIVDQTQTPNLK	0	982-993	FALSE	3.63701e-29	33.5458	11.7404	-0.838	702.381	2	39.88	1402.75	0	File: "D:\_HF_QE\20160627_KW\20160627_1a_CD2AP_KW_i02.raw"; SpectrumID: "59777"; scans: "15095"	20160627_1a_CD2AP_KW_i01to03	2	E1BGU2,G3N2Y5
3	G3N2Y5	G3N2Y5_BOVIN	Uncharacterized protein OS=Bos taurus GN=CLASP1 PE=4 SV=1	1718.6	41.07	171	51	0		1	E1BGU2	9.14	169115	R|FIVDQTQTPNLK|V	0	FIVDQTQTPNLK	0	982-993	FALSE	3.70382e-27	23.4216	11.3335	-0.31	702.38	2	39.82	1402.75	0	File: "D:\_HF_QE\20160627_KW\20160627_1a_CD2AP_KW_i03.raw"; SpectrumID: "101910"; scans: "15080"	20160627_1a_CD2AP_KW_i01to03	2	E1BGU2,G3N2Y5
3	G3N2Y5	G3N2Y5_BOVIN	Uncharacterized protein OS=Bos taurus GN=CLASP1 PE=4 SV=1	1718.6	41.07	171	51	0		1	E1BGU2	9.14	169115	R|GPPVTPSSEKR|S	1	GPPVTPSSEKR	0	708-718	FALSE	2.02169e-20	34.1228	9.84278	1.079	577.811	2	17.72	1153.61	1	File: "D:\_HF_QE\20160627_KW\20160627_1a_CD2AP_KW_i03.raw"; SpectrumID: "89146"; scans: "3817"	20160627_1a_CD2AP_KW_i01to03	2	E1BGU2,G3N2Y5
3	G3N2Y5	G3N2Y5_BOVIN	Uncharacterized protein OS=Bos taurus GN=CLASP1 PE=4 SV=1	1718.6	41.07	171	51	0		1	E1BGU2	9.14	169115	R|HISVLAETIKK|G	1	HISVLAETIKK	0	483-493	FALSE	9.90933e-30	27.6736	11.6905	0.101	413.587	3	31.32	1237.74	1	File: "D:\_HF_QE\20160627_KW\20160627_1a_CD2AP_KW_i01.raw"; SpectrumID: "11092"; scans: "10781"	20160627_1a_CD2AP_KW_i01to03	2	E1BGU2,G3N2Y5
3	G3N2Y5	G3N2Y5_BOVIN	Uncharacterized protein OS=Bos taurus GN=CLASP1 PE=4 SV=1	1718.6	41.07	171	51	0		1	E1BGU2	9.14	169115	R|HISVLAETIKK|G	0	HISVLAETIKK	0	483-493	FALSE	2.38608e-27	26.1338	11.2165	0.779	413.587	3	31.68	1237.74	1	File: "D:\_HF_QE\20160627_KW\20160627_1a_CD2AP_KW_i01.raw"; SpectrumID: "11213"; scans: "10959"	20160627_1a_CD2AP_KW_i01to03	2	E1BGU2,G3N2Y5
3	G3N2Y5	G3N2Y5_BOVIN	Uncharacterized protein OS=Bos taurus GN=CLASP1 PE=4 SV=1	1718.6	41.07	171	51	0		1	E1BGU2	9.14	169115	R|HISVLAETIKK|G	0	HISVLAETIKK	0	483-493	FALSE	7.77148e-41	44.1696	13.694	0.343	413.587	3	30.82	1237.74	1	File: "D:\_HF_QE\20160627_KW\20160627_1a_CD2AP_KW_i02.raw"; SpectrumID: "54616"; scans: "10598"	20160627_1a_CD2AP_KW_i01to03	2	E1BGU2,G3N2Y5
3	G3N2Y5	G3N2Y5_BOVIN	Uncharacterized protein OS=Bos taurus GN=CLASP1 PE=4 SV=1	1718.6	41.07	171	51	0		1	E1BGU2	9.14	169115	R|HISVLAETIKK|G	0	HISVLAETIKK	0	483-493	FALSE	1.44724e-31	28.7105	12.0441	-0.626	413.587	3	31.2	1237.74	1	File: "D:\_HF_QE\20160627_KW\20160627_1a_CD2AP_KW_i02.raw"; SpectrumID: "54716"; scans: "10786"	20160627_1a_CD2AP_KW_i01to03	2	E1BGU2,G3N2Y5
3	G3N2Y5	G3N2Y5_BOVIN	Uncharacterized protein OS=Bos taurus GN=CLASP1 PE=4 SV=1	1718.6	41.07	171	51	0		1	E1BGU2	9.14	169115	R|HISVLAETIKK|G	0	HISVLAETIKK	0	483-493	FALSE	2.42644e-32	36.6244	12.1905	-0.772	413.587	3	30.83	1237.74	1	File: "D:\_HF_QE\20160627_KW\20160627_1a_CD2AP_KW_i03.raw"; SpectrumID: "96691"; scans: "10615"	20160627_1a_CD2AP_KW_i01to03	2	E1BGU2,G3N2Y5
3	G3N2Y5	G3N2Y5_BOVIN	Uncharacterized protein OS=Bos taurus GN=CLASP1 PE=4 SV=1	1718.6	41.07	171	51	0		1	E1BGU2	9.14	169115	R|HISVLAETIKK|G	0	HISVLAETIKK	0	483-493	FALSE	3.67596e-26	24.3405	10.9706	0.101	413.587	3	31.18	1237.74	1	File: "D:\_HF_QE\20160627_KW\20160627_1a_CD2AP_KW_i03.raw"; SpectrumID: "96776"; scans: "10790"	20160627_1a_CD2AP_KW_i01to03	2	E1BGU2,G3N2Y5
3	G3N2Y5	G3N2Y5_BOVIN	Uncharacterized protein OS=Bos taurus GN=CLASP1 PE=4 SV=1	1718.6	41.07	171	51	0		1	E1BGU2	9.14	169115	R|IITWTTEPK|S	1	IITWTTEPK	0	1027-1035	FALSE	1.34622e-27	34.349	11.4334	-0.704	544.803	2	39.87	1087.59	0	File: "D:\_HF_QE\20160627_KW\20160627_1a_CD2AP_KW_i01.raw"; SpectrumID: "16197"; scans: "14969"	20160627_1a_CD2AP_KW_i01to03	2	E1BGU2,G3N2Y5
3	G3N2Y5	G3N2Y5_BOVIN	Uncharacterized protein OS=Bos taurus GN=CLASP1 PE=4 SV=1	1718.6	41.07	171	51	0		1	E1BGU2	9.14	169115	R|IPGSVNAMR|V	1	IPGSVNAMR	0	785-793	FALSE	6.14239e-15	26.4918	8.51603	0.185	472.753	2	28.33	943.491	0	File: "D:\_HF_QE\20160627_KW\20160627_1a_CD2AP_KW_i03.raw"; SpectrumID: "96083"; scans: "9320"	20160627_1a_CD2AP_KW_i01to03	2	E1BGU2,G3N2Y5
3	G3N2Y5	G3N2Y5_BOVIN	Uncharacterized protein OS=Bos taurus GN=CLASP1 PE=4 SV=1	1718.6	41.07	171	51	0		1	E1BGU2	9.14	169115	R|KASVFCLVAIYSVIGEELKPHLAQLTGSK|M	1	KASVFC[Cys_CAM]LVAIYSVIGEELKPHLAQLTGSK	1	1483-1511	FALSE	2.13159e-14	-25.6048	8.30663	1.471	790.436	4	71.13	3157.72	2	File: "D:\_HF_QE\20160627_KW\20160627_1a_CD2AP_KW_i01.raw"; SpectrumID: "39721"; scans: "29546"	20160627_1a_CD2AP_KW_i01to03	2	E1BGU2,G3N2Y5
3	G3N2Y5	G3N2Y5_BOVIN	Uncharacterized protein OS=Bos taurus GN=CLASP1 PE=4 SV=1	1718.6	41.07	171	51	0		1	E1BGU2	9.14	169115	R|LIPVITSNCTSK|S	1	LIPVITSNC[Cys_CAM]TSK	1	445-456	FALSE	1.51699e-28	24.3665	11.6156	0.184	666.863	2	38.85	1331.71	0	File: "D:\_HF_QE\20160627_KW\20160627_1a_CD2AP_KW_i01.raw"; SpectrumID: "15852"; scans: "14496"	20160627_1a_CD2AP_KW_i01to03	2	E1BGU2,G3N2Y5
3	G3N2Y5	G3N2Y5_BOVIN	Uncharacterized protein OS=Bos taurus GN=CLASP1 PE=4 SV=1	1718.6	41.07	171	51	0		1	E1BGU2	9.14	169115	R|LIPVITSNCTSK|S	0	LIPVITSNC[Cys_CAM]TSK	1	445-456	FALSE	1.49924e-14	4.35091	8.43221	0.184	666.863	2	38.45	1331.71	0	File: "D:\_HF_QE\20160627_KW\20160627_1a_CD2AP_KW_i02.raw"; SpectrumID: "59322"; scans: "14403"	20160627_1a_CD2AP_KW_i01to03	2	E1BGU2,G3N2Y5
3	G3N2Y5	G3N2Y5_BOVIN	Uncharacterized protein OS=Bos taurus GN=CLASP1 PE=4 SV=1	1718.6	41.07	171	51	0		1	E1BGU2	9.14	169115	R|LIPVITSNCTSK|S	0	LIPVITSNC[Cys_CAM]TSK	1	445-456	FALSE	6.20805e-18	10.5057	9.29927	0.454	666.863	2	38.37	1331.71	0	File: "D:\_HF_QE\20160627_KW\20160627_1a_CD2AP_KW_i03.raw"; SpectrumID: "101489"; scans: "14373"	20160627_1a_CD2AP_KW_i01to03	2	E1BGU2,G3N2Y5
3	G3N2Y5	G3N2Y5_BOVIN	Uncharacterized protein OS=Bos taurus GN=CLASP1 PE=4 SV=1	1718.6	41.07	171	51	0		1	E1BGU2	9.14	169115	R|LNVIFTKFDEVQK|S	1	LNVIFTKFDEVQK	0	216-228	FALSE	2.17173e-61	77.9979	16.8751	0.414	790.937	2	49.37	1579.86	1	File: "D:\_HF_QE\20160627_KW\20160627_1a_CD2AP_KW_i01.raw"; SpectrumID: "24006"; scans: "19479"	20160627_1a_CD2AP_KW_i01to03	2	E1BGU2,G3N2Y5
3	G3N2Y5	G3N2Y5_BOVIN	Uncharacterized protein OS=Bos taurus GN=CLASP1 PE=4 SV=1	1718.6	41.07	171	51	0		1	E1BGU2	9.14	169115	R|LNVIFTKFDEVQK|S	0	LNVIFTKFDEVQK	0	216-228	FALSE	1.37636e-56	70.7629	16.2126	2.035	790.936	2	48.95	1579.86	1	File: "D:\_HF_QE\20160627_KW\20160627_1a_CD2AP_KW_i02.raw"; SpectrumID: "66358"; scans: "19467"	20160627_1a_CD2AP_KW_i01to03	2	E1BGU2,G3N2Y5
3	G3N2Y5	G3N2Y5_BOVIN	Uncharacterized protein OS=Bos taurus GN=CLASP1 PE=4 SV=1	1718.6	41.07	171	51	0		1	E1BGU2	9.14	169115	R|LNVIFTKFDEVQK|S	0	LNVIFTKFDEVQK	0	216-228	FALSE	1.23584e-30	34.4584	11.979	-1.776	527.629	3	48.88	1579.86	1	File: "D:\_HF_QE\20160627_KW\20160627_1a_CD2AP_KW_i03.raw"; SpectrumID: "108480"; scans: "19403"	20160627_1a_CD2AP_KW_i01to03	2	E1BGU2,G3N2Y5
3	G3N2Y5	G3N2Y5_BOVIN	Uncharacterized protein OS=Bos taurus GN=CLASP1 PE=4 SV=1	1718.6	41.07	171	51	0		1	E1BGU2	9.14	169115	R|LNVIFTKFDEVQK|S	0	LN[DEAMID]VIFTKFDEVQK	1	216-228	FALSE	1.68991e-31	37.1215	12.1562	-9.764	527.961	3	48.92	1580.85	1	File: "D:\_HF_QE\20160627_KW\20160627_1a_CD2AP_KW_i02.raw"; SpectrumID: "66344"; scans: "19451"	20160627_1a_CD2AP_KW_i01to03	2	E1BGU2,G3N2Y5
3	G3N2Y5	G3N2Y5_BOVIN	Uncharacterized protein OS=Bos taurus GN=CLASP1 PE=4 SV=1	1718.6	41.07	171	51	0		1	E1BGU2	9.14	169115	R|LQVGQELIDYFSDK|Q	1	LQVGQELIDYFSDK	0	21-34	TRUE	1.72112e-23	14.2696	10.5697	4.32	827.916	2	62.85	1653.83	0	File: "D:\_HF_QE\20160627_KW\20160627_1a_CD2AP_KW_i03.raw"; SpectrumID: "119266"; scans: "25877"	20160627_1a_CD2AP_KW_i01to03	1	G3N2Y5
3	G3N2Y5	G3N2Y5_BOVIN	Uncharacterized protein OS=Bos taurus GN=CLASP1 PE=4 SV=1	1718.6	41.07	171	51	0		1	E1BGU2	9.14	169115	R|LQVGQELIDYFSDKQK|S	1	LQVGQELIDYFSDKQK	0	21-36	TRUE	2.26562e-62	54.5623	17.0354	1.882	637.666	3	58.5	1909.98	1	File: "D:\_HF_QE\20160627_KW\20160627_1a_CD2AP_KW_i01.raw"; SpectrumID: "30850"; scans: "23753"	20160627_1a_CD2AP_KW_i01to03	1	G3N2Y5
3	G3N2Y5	G3N2Y5_BOVIN	Uncharacterized protein OS=Bos taurus GN=CLASP1 PE=4 SV=1	1718.6	41.07	171	51	0		1	E1BGU2	9.14	169115	R|LQVGQELIDYFSDKQK|S	0	LQVGQELIDYFSDKQK	0	21-36	TRUE	2.87645e-75	72.9659	18.6907	2.065	955.995	2	58.58	1909.98	1	File: "D:\_HF_QE\20160627_KW\20160627_1a_CD2AP_KW_i01.raw"; SpectrumID: "30876"; scans: "23792"	20160627_1a_CD2AP_KW_i01to03	1	G3N2Y5
3	G3N2Y5	G3N2Y5_BOVIN	Uncharacterized protein OS=Bos taurus GN=CLASP1 PE=4 SV=1	1718.6	41.07	171	51	0		1	E1BGU2	9.14	169115	R|LQVGQELIDYFSDKQK|S	0	LQVGQELIDYFSDKQK	0	21-36	TRUE	1.67214e-58	61.2442	16.5008	2.557	637.665	3	58.85	1909.98	1	File: "D:\_HF_QE\20160627_KW\20160627_1a_CD2AP_KW_i01.raw"; SpectrumID: "30970"; scans: "23917"	20160627_1a_CD2AP_KW_i01to03	1	G3N2Y5
3	G3N2Y5	G3N2Y5_BOVIN	Uncharacterized protein OS=Bos taurus GN=CLASP1 PE=4 SV=1	1718.6	41.07	171	51	0		1	E1BGU2	9.14	169115	R|LQVGQELIDYFSDKQK|S	0	LQVGQELIDYFSDKQK	0	21-36	TRUE	3.35255e-48	37.0432	15.0025	0.453	637.667	3	58.15	1909.98	1	File: "D:\_HF_QE\20160627_KW\20160627_1a_CD2AP_KW_i02.raw"; SpectrumID: "74386"; scans: "23816"	20160627_1a_CD2AP_KW_i01to03	1	G3N2Y5
3	G3N2Y5	G3N2Y5_BOVIN	Uncharacterized protein OS=Bos taurus GN=CLASP1 PE=4 SV=1	1718.6	41.07	171	51	0		1	E1BGU2	9.14	169115	R|LQVGQELIDYFSDKQK|S	0	LQVGQELIDYFSDKQK	0	21-36	TRUE	7.62158e-71	60.8947	18.1414	-2.155	955.999	2	58.28	1909.98	1	File: "D:\_HF_QE\20160627_KW\20160627_1a_CD2AP_KW_i02.raw"; SpectrumID: "74428"; scans: "23872"	20160627_1a_CD2AP_KW_i01to03	1	G3N2Y5
3	G3N2Y5	G3N2Y5_BOVIN	Uncharacterized protein OS=Bos taurus GN=CLASP1 PE=4 SV=1	1718.6	41.07	171	51	0		1	E1BGU2	9.14	169115	R|LQVGQELIDYFSDKQK|S	0	LQVGQELIDYFSDKQK	0	21-36	TRUE	7.81525e-68	62.6264	17.7526	0.735	637.666	3	58.5	1909.98	1	File: "D:\_HF_QE\20160627_KW\20160627_1a_CD2AP_KW_i02.raw"; SpectrumID: "74502"; scans: "23974"	20160627_1a_CD2AP_KW_i01to03	1	G3N2Y5
3	G3N2Y5	G3N2Y5_BOVIN	Uncharacterized protein OS=Bos taurus GN=CLASP1 PE=4 SV=1	1718.6	41.07	171	51	0		1	E1BGU2	9.14	169115	R|LQVGQELIDYFSDKQK|S	0	LQVGQELIDYFSDKQK	0	21-36	TRUE	3.05405e-26	9.42679	11.1595	0.641	637.666	3	58.9	1909.98	1	File: "D:\_HF_QE\20160627_KW\20160627_1a_CD2AP_KW_i02.raw"; SpectrumID: "74639"; scans: "24153"	20160627_1a_CD2AP_KW_i01to03	1	G3N2Y5
3	G3N2Y5	G3N2Y5_BOVIN	Uncharacterized protein OS=Bos taurus GN=CLASP1 PE=4 SV=1	1718.6	41.07	171	51	0		1	E1BGU2	9.14	169115	R|LQVGQELIDYFSDKQK|S	0	LQVGQELIDYFSDKQK	0	21-36	TRUE	2.99814e-62	47.3526	17.0171	1.411	637.666	3	58.08	1909.98	1	File: "D:\_HF_QE\20160627_KW\20160627_1a_CD2AP_KW_i03.raw"; SpectrumID: "116452"; scans: "23688"	20160627_1a_CD2AP_KW_i01to03	1	G3N2Y5
3	G3N2Y5	G3N2Y5_BOVIN	Uncharacterized protein OS=Bos taurus GN=CLASP1 PE=4 SV=1	1718.6	41.07	171	51	0		1	E1BGU2	9.14	169115	R|LQVGQELIDYFSDKQK|S	0	LQVGQELIDYFSDKQK	0	21-36	TRUE	1.99152e-67	59.4404	17.7024	-1.579	955.998	2	58.18	1909.98	1	File: "D:\_HF_QE\20160627_KW\20160627_1a_CD2AP_KW_i03.raw"; SpectrumID: "116486"; scans: "23733"	20160627_1a_CD2AP_KW_i01to03	1	G3N2Y5
3	G3N2Y5	G3N2Y5_BOVIN	Uncharacterized protein OS=Bos taurus GN=CLASP1 PE=4 SV=1	1718.6	41.07	171	51	0		1	E1BGU2	9.14	169115	R|LQVGQELIDYFSDKQK|S	0	LQVGQELIDYFSDKQK	0	21-36	TRUE	1.32021e-64	54.5067	17.3302	0.453	637.667	3	58.45	1909.98	1	File: "D:\_HF_QE\20160627_KW\20160627_1a_CD2AP_KW_i03.raw"; SpectrumID: "116578"; scans: "23850"	20160627_1a_CD2AP_KW_i01to03	1	G3N2Y5
3	G3N2Y5	G3N2Y5_BOVIN	Uncharacterized protein OS=Bos taurus GN=CLASP1 PE=4 SV=1	1718.6	41.07	171	51	0		1	E1BGU2	9.14	169115	R|LQVGQELIDYFSDKQK|S	0	LQVGQELIDYFSDKQK	0	21-36	TRUE	1.0637e-23	1.90764	10.6286	-3.621	956	2	58.55	1909.98	1	File: "D:\_HF_QE\20160627_KW\20160627_1a_CD2AP_KW_i03.raw"; SpectrumID: "116607"; scans: "23893"	20160627_1a_CD2AP_KW_i01to03	1	G3N2Y5
3	G3N2Y5	G3N2Y5_BOVIN	Uncharacterized protein OS=Bos taurus GN=CLASP1 PE=4 SV=1	1718.6	41.07	171	51	0		1	E1BGU2	9.14	169115	R|LQVGQELIDYFSDKQK|S	0	LQVGQ[DEAMID]ELIDYFSDKQK	1	21-36	TRUE	1.0234e-21	11.9425	10.1956	-8.669	638	3	58.83	1910.96	1	File: "D:\_HF_QE\20160627_KW\20160627_1a_CD2AP_KW_i03.raw"; SpectrumID: "116706"; scans: "24027"	20160627_1a_CD2AP_KW_i01to03	1	G3N2Y5
3	G3N2Y5	G3N2Y5_BOVIN	Uncharacterized protein OS=Bos taurus GN=CLASP1 PE=4 SV=1	1718.6	41.07	171	51	0		1	E1BGU2	9.14	169115	R|MEACLAQVLQK|D	1	MEAC[Cys_CAM]LAQVLQK	1	5-15	TRUE	3.04977e-47	55.024	14.8398	-0.19	645.831	2	45.82	1289.65	0	File: "D:\_HF_QE\20160627_KW\20160627_1a_CD2AP_KW_i01.raw"; SpectrumID: "20484"; scans: "17826"	20160627_1a_CD2AP_KW_i01to03	1	G3N2Y5
3	G3N2Y5	G3N2Y5_BOVIN	Uncharacterized protein OS=Bos taurus GN=CLASP1 PE=4 SV=1	1718.6	41.07	171	51	0		1	E1BGU2	9.14	169115	R|MEACLAQVLQK|D	0	MEAC[Cys_CAM]LAQVLQK	1	5-15	TRUE	3.3121e-43	52.071	14.2028	-0.004	645.831	2	46.17	1289.65	0	File: "D:\_HF_QE\20160627_KW\20160627_1a_CD2AP_KW_i01.raw"; SpectrumID: "21692"; scans: "17994"	20160627_1a_CD2AP_KW_i01to03	1	G3N2Y5
3	G3N2Y5	G3N2Y5_BOVIN	Uncharacterized protein OS=Bos taurus GN=CLASP1 PE=4 SV=1	1718.6	41.07	171	51	0		1	E1BGU2	9.14	169115	R|MEACLAQVLQK|D	0	MEAC[Cys_CAM]LAQVLQK	1	5-15	TRUE	3.37955e-46	58.3933	14.6748	-0.671	645.831	2	45.42	1289.65	0	File: "D:\_HF_QE\20160627_KW\20160627_1a_CD2AP_KW_i02.raw"; SpectrumID: "63896"; scans: "17777"	20160627_1a_CD2AP_KW_i01to03	1	G3N2Y5
3	G3N2Y5	G3N2Y5_BOVIN	Uncharacterized protein OS=Bos taurus GN=CLASP1 PE=4 SV=1	1718.6	41.07	171	51	0		1	E1BGU2	9.14	169115	R|MEACLAQVLQK|D	0	MEAC[Cys_CAM]LAQVLQK	1	5-15	TRUE	1.11099e-45	53.038	14.5967	1.702	645.83	2	45.77	1289.65	0	File: "D:\_HF_QE\20160627_KW\20160627_1a_CD2AP_KW_i02.raw"; SpectrumID: "64031"; scans: "17953"	20160627_1a_CD2AP_KW_i01to03	1	G3N2Y5
3	G3N2Y5	G3N2Y5_BOVIN	Uncharacterized protein OS=Bos taurus GN=CLASP1 PE=4 SV=1	1718.6	41.07	171	51	0		1	E1BGU2	9.14	169115	R|MEACLAQVLQK|D	0	MEAC[Cys_CAM]LAQVLQK	1	5-15	TRUE	1.67995e-35	41.3263	12.9007	-0.392	645.831	2	45.33	1289.65	0	File: "D:\_HF_QE\20160627_KW\20160627_1a_CD2AP_KW_i03.raw"; SpectrumID: "106054"; scans: "17749"	20160627_1a_CD2AP_KW_i01to03	1	G3N2Y5
3	G3N2Y5	G3N2Y5_BOVIN	Uncharacterized protein OS=Bos taurus GN=CLASP1 PE=4 SV=1	1718.6	41.07	171	51	0		1	E1BGU2	9.14	169115	R|MEACLAQVLQK|D	0	MEAC[Cys_CAM]LAQVLQK	1	5-15	TRUE	1.50109e-43	51.2527	14.2511	1.981	645.83	2	45.68	1289.65	0	File: "D:\_HF_QE\20160627_KW\20160627_1a_CD2AP_KW_i03.raw"; SpectrumID: "106174"; scans: "17917"	20160627_1a_CD2AP_KW_i01to03	1	G3N2Y5
3	G3N2Y5	G3N2Y5_BOVIN	Uncharacterized protein OS=Bos taurus GN=CLASP1 PE=4 SV=1	1718.6	41.07	171	51	0		1	E1BGU2	9.14	169115	R|MEACLAQVLQK|D	0	MEAC[Cys_CAM]LAQVLQK	1	5-15	TRUE	2.88652e-24	19.1528	10.7221	1.314	645.83	2	46.15	1289.65	0	File: "D:\_HF_QE\20160627_KW\20160627_1a_CD2AP_KW_i03.raw"; SpectrumID: "106327"; scans: "18137"	20160627_1a_CD2AP_KW_i01to03	1	G3N2Y5
3	G3N2Y5	G3N2Y5_BOVIN	Uncharacterized protein OS=Bos taurus GN=CLASP1 PE=4 SV=1	1718.6	41.07	171	51	0		1	E1BGU2	9.14	169115	R|MEACLAQVLQKDVGKR|L	1	MEAC[Cys_CAM]LAQVLQKDVGKR	1	5-20	TRUE	1.33944e-51	40.5034	15.5208	-1.781	615.995	3	45.12	1844.96	2	File: "D:\_HF_QE\20160627_KW\20160627_1a_CD2AP_KW_i01.raw"; SpectrumID: "20219"; scans: "17500"	20160627_1a_CD2AP_KW_i01to03	1	G3N2Y5
3	G3N2Y5	G3N2Y5_BOVIN	Uncharacterized protein OS=Bos taurus GN=CLASP1 PE=4 SV=1	1718.6	41.07	171	51	0		1	E1BGU2	9.14	169115	R|MEACLAQVLQKDVGKR|L	0	MEAC[Cys_CAM]LAQVLQKDVGKR	1	5-20	TRUE	2.71614e-33	27.0487	12.5317	-3.065	615.996	3	44.63	1844.96	2	File: "D:\_HF_QE\20160627_KW\20160627_1a_CD2AP_KW_i02.raw"; SpectrumID: "63614"; scans: "17413"	20160627_1a_CD2AP_KW_i01to03	1	G3N2Y5
3	G3N2Y5	G3N2Y5_BOVIN	Uncharacterized protein OS=Bos taurus GN=CLASP1 PE=4 SV=1	1718.6	41.07	171	51	0		1	E1BGU2	9.14	169115	R|MEACLAQVLQKDVGKR|L	0	MEAC[Cys_CAM]LAQVLQKDVGKR	1	5-20	TRUE	4.51322e-33	29.2443	12.4911	0.008	615.994	3	44.6	1844.96	2	File: "D:\_HF_QE\20160627_KW\20160627_1a_CD2AP_KW_i03.raw"; SpectrumID: "105805"; scans: "17413"	20160627_1a_CD2AP_KW_i01to03	1	G3N2Y5
3	G3N2Y5	G3N2Y5_BOVIN	Uncharacterized protein OS=Bos taurus GN=CLASP1 PE=4 SV=1	1718.6	41.07	171	51	0		1	E1BGU2	9.14	169115	R|NGGIPHYLR|Q	1	NGGIPHYLR	0	845-853	FALSE	1.25243e-15	14.5015	8.62992	-1.624	513.778	2	31.68	1025.54	0	File: "D:\_HF_QE\20160627_KW\20160627_1a_CD2AP_KW_i01.raw"; SpectrumID: "11209"; scans: "10953"	20160627_1a_CD2AP_KW_i01to03	2	E1BGU2,G3N2Y5
3	G3N2Y5	G3N2Y5_BOVIN	Uncharacterized protein OS=Bos taurus GN=CLASP1 PE=4 SV=1	1718.6	41.07	171	51	0		1	E1BGU2	9.14	169115	R|NGGIPHYLR|Q	0	NGGIPHYLR	0	845-853	FALSE	4.92669e-18	22.3	9.2323	-3.769	513.78	2	30.85	1025.54	0	File: "D:\_HF_QE\20160627_KW\20160627_1a_CD2AP_KW_i02.raw"; SpectrumID: "54627"; scans: "10617"	20160627_1a_CD2AP_KW_i01to03	2	E1BGU2,G3N2Y5
3	G3N2Y5	G3N2Y5_BOVIN	Uncharacterized protein OS=Bos taurus GN=CLASP1 PE=4 SV=1	1718.6	41.07	171	51	0		1	E1BGU2	9.14	169115	R|NGGIPHYLR|Q	0	NGGIPHYLR	0	845-853	FALSE	2.3639e-15	18.2706	8.5179	0.268	513.777	2	31.23	1025.54	0	File: "D:\_HF_QE\20160627_KW\20160627_1a_CD2AP_KW_i02.raw"; SpectrumID: "54724"; scans: "10800"	20160627_1a_CD2AP_KW_i01to03	2	E1BGU2,G3N2Y5
3	G3N2Y5	G3N2Y5_BOVIN	Uncharacterized protein OS=Bos taurus GN=CLASP1 PE=4 SV=1	1718.6	41.07	171	51	0		1	E1BGU2	9.14	169115	R|NGGIPHYLR|Q	0	NGGIPHYLR	0	845-853	FALSE	5.2618e-19	25.398	9.47645	0.151	513.778	2	31.03	1025.54	0	File: "D:\_HF_QE\20160627_KW\20160627_1a_CD2AP_KW_i03.raw"; SpectrumID: "96741"; scans: "10715"	20160627_1a_CD2AP_KW_i01to03	2	E1BGU2,G3N2Y5
3	G3N2Y5	G3N2Y5_BOVIN	Uncharacterized protein OS=Bos taurus GN=CLASP1 PE=4 SV=1	1718.6	41.07	171	51	0		1	E1BGU2	9.14	169115	R|NGGIPHYLR|Q	0	NGGIPHYLR	0	845-853	FALSE	1.55353e-17	20.2052	9.11852	-1.156	513.778	2	31.37	1025.54	0	File: "D:\_HF_QE\20160627_KW\20160627_1a_CD2AP_KW_i03.raw"; SpectrumID: "96820"; scans: "10882"	20160627_1a_CD2AP_KW_i01to03	2	E1BGU2,G3N2Y5
3	G3N2Y5	G3N2Y5_BOVIN	Uncharacterized protein OS=Bos taurus GN=CLASP1 PE=4 SV=1	1718.6	41.07	171	51	0		1	E1BGU2	9.14	169115	R|NVGMGTTR|R	1	NVGMGTTR	0	269-276	FALSE	4.62458e-16	20.6583	8.75065	1.647	418.207	2	19.15	834.402	0	File: "D:\_HF_QE\20160627_KW\20160627_1a_CD2AP_KW_i02.raw"; SpectrumID: "47341"; scans: "4568"	20160627_1a_CD2AP_KW_i01to03	2	E1BGU2,G3N2Y5
3	G3N2Y5	G3N2Y5_BOVIN	Uncharacterized protein OS=Bos taurus GN=CLASP1 PE=4 SV=1	1718.6	41.07	171	51	0		1	E1BGU2	9.14	169115	R|NVGMGTTR|R	0	NVGMGTTR	0	269-276	FALSE	5.90548e-17	21.1554	8.99256	-0.03	418.208	2	19	834.402	0	File: "D:\_HF_QE\20160627_KW\20160627_1a_CD2AP_KW_i03.raw"; SpectrumID: "90857"; scans: "4492"	20160627_1a_CD2AP_KW_i01to03	2	E1BGU2,G3N2Y5
3	G3N2Y5	G3N2Y5_BOVIN	Uncharacterized protein OS=Bos taurus GN=CLASP1 PE=4 SV=1	1718.6	41.07	171	51	0		1	E1BGU2	9.14	169115	R|QTEDVAEVLNHCASSNWAER|K	1	QTEDVAEVLNHC[Cys_CAM]ASSNWAER	1	854-873	FALSE	4.17909e-25	8.3867	10.8384	-2.603	772.684	3	47.4	2315.02	0	File: "D:\_HF_QE\20160627_KW\20160627_1a_CD2AP_KW_i01.raw"; SpectrumID: "22185"; scans: "18569"	20160627_1a_CD2AP_KW_i01to03	2	E1BGU2,G3N2Y5
3	G3N2Y5	G3N2Y5_BOVIN	Uncharacterized protein OS=Bos taurus GN=CLASP1 PE=4 SV=1	1718.6	41.07	171	51	0		1	E1BGU2	9.14	169115	R|QTEDVAEVLNHCASSNWAER|K	0	QTEDVAEVLNHC[Cys_CAM]ASSNWAER	1	854-873	FALSE	2.31935e-26	17.8116	11.1043	-2.991	772.684	3	47.45	2315.02	0	File: "D:\_HF_QE\20160627_KW\20160627_1a_CD2AP_KW_i01.raw"; SpectrumID: "22202"; scans: "18592"	20160627_1a_CD2AP_KW_i01to03	2	E1BGU2,G3N2Y5
3	G3N2Y5	G3N2Y5_BOVIN	Uncharacterized protein OS=Bos taurus GN=CLASP1 PE=4 SV=1	1718.6	41.07	171	51	0		1	E1BGU2	9.14	169115	R|QTEDVAEVLNHCASSNWAER|K	0	QTEDVAEVLNHC[Cys_CAM]ASSNWAER	1	854-873	FALSE	1.07413e-16	0.119918	8.91886	-6.477	772.687	3	47.1	2315.02	0	File: "D:\_HF_QE\20160627_KW\20160627_1a_CD2AP_KW_i03.raw"; SpectrumID: "107795"; scans: "18579"	20160627_1a_CD2AP_KW_i01to03	2	E1BGU2,G3N2Y5
3	G3N2Y5	G3N2Y5_BOVIN	Uncharacterized protein OS=Bos taurus GN=CLASP1 PE=4 SV=1	1718.6	41.07	171	51	0		1	E1BGU2	9.14	169115	R|QTEDVAEVLNHCASSNWAER|K	0	Q[DEAMID]TEDVAEVLNHC[Cys_CAM]ASSNWAER	2	854-873	FALSE	2.82643e-18	3.18977	9.26508	-8.69	773.017	3	47.07	2316.01	0	File: "D:\_HF_QE\20160627_KW\20160627_1a_CD2AP_KW_i02.raw"; SpectrumID: "65603"; scans: "18573"	20160627_1a_CD2AP_KW_i01to03	2	E1BGU2,G3N2Y5
3	G3N2Y5	G3N2Y5_BOVIN	Uncharacterized protein OS=Bos taurus GN=CLASP1 PE=4 SV=1	1718.6	41.07	171	51	0		1	E1BGU2	9.14	169115	R|QTEDVAEVLNHCASSNWAERK|E	1	QTEDVAEVLNHC[Cys_CAM]ASSNWAERK	1	854-874	FALSE	1.98545e-48	39.0283	14.9957	0.71	611.787	4	44.48	2443.12	1	File: "D:\_HF_QE\20160627_KW\20160627_1a_CD2AP_KW_i01.raw"; SpectrumID: "20015"; scans: "17215"	20160627_1a_CD2AP_KW_i01to03	2	E1BGU2,G3N2Y5
3	G3N2Y5	G3N2Y5_BOVIN	Uncharacterized protein OS=Bos taurus GN=CLASP1 PE=4 SV=1	1718.6	41.07	171	51	0		1	E1BGU2	9.14	169115	R|QTEDVAEVLNHCASSNWAERK|E	0	QTEDVAEVLNHC[Cys_CAM]ASSNWAERK	1	854-874	FALSE	3.13409e-29	18.7766	11.6997	3.51	611.785	4	44.08	2443.12	1	File: "D:\_HF_QE\20160627_KW\20160627_1a_CD2AP_KW_i02.raw"; SpectrumID: "63446"; scans: "17146"	20160627_1a_CD2AP_KW_i01to03	2	E1BGU2,G3N2Y5
3	G3N2Y5	G3N2Y5_BOVIN	Uncharacterized protein OS=Bos taurus GN=CLASP1 PE=4 SV=1	1718.6	41.07	171	51	0		1	E1BGU2	9.14	169115	R|QTEDVAEVLNHCASSNWAERK|E	0	QTEDVAEVLNHC[Cys_CAM]ASSNWAERK	1	854-874	FALSE	2.99483e-29	18.302	11.7078	0.26	815.38	3	44.1	2443.12	1	File: "D:\_HF_QE\20160627_KW\20160627_1a_CD2AP_KW_i02.raw"; SpectrumID: "63455"; scans: "17159"	20160627_1a_CD2AP_KW_i01to03	2	E1BGU2,G3N2Y5
3	G3N2Y5	G3N2Y5_BOVIN	Uncharacterized protein OS=Bos taurus GN=CLASP1 PE=4 SV=1	1718.6	41.07	171	51	0		1	E1BGU2	9.14	169115	R|QTEDVAEVLNHCASSNWAERK|E	0	Q[DEAMID]TEDVAEVLNHC[Cys_CAM]ASSNWAERK	2	854-874	FALSE	3.6522e-15	-5.81151	8.54143	-5.595	815.713	3	43.98	2444.1	1	File: "D:\_HF_QE\20160627_KW\20160627_1a_CD2AP_KW_i03.raw"; SpectrumID: "105632"; scans: "17118"	20160627_1a_CD2AP_KW_i01to03	2	E1BGU2,G3N2Y5
3	G3N2Y5	G3N2Y5_BOVIN	Uncharacterized protein OS=Bos taurus GN=CLASP1 PE=4 SV=1	1718.6	41.07	171	51	0		1	E1BGU2	9.14	169115	R|QTEDVAEVLNHCASSNWAERK|E	0	Q[DEAMID]TEDVAEVLNHC[Cys_CAM]ASSNWAERK	2	854-874	FALSE	5.21862e-25	18.0208	10.8592	-6.835	612.037	4	44.02	2444.1	1	File: "D:\_HF_QE\20160627_KW\20160627_1a_CD2AP_KW_i03.raw"; SpectrumID: "105644"; scans: "17135"	20160627_1a_CD2AP_KW_i01to03	2	E1BGU2,G3N2Y5
3	G3N2Y5	G3N2Y5_BOVIN	Uncharacterized protein OS=Bos taurus GN=CLASP1 PE=4 SV=1	1718.6	41.07	171	51	0		1	E1BGU2	9.14	169115	R|RCFEFLDLLLQEWQTHSLER|H	1	RC[Cys_CAM]FEFLDLLLQ[DEAMID]EWQTHSLER	2	463-482	FALSE	8.56985e-59	39.2851	16.5552	-6.356	874.438	3	71.73	2620.27	1	File: "D:\_HF_QE\20160627_KW\20160627_1a_CD2AP_KW_i01.raw"; SpectrumID: "39905"; scans: "29822"	20160627_1a_CD2AP_KW_i01to03	2	E1BGU2,G3N2Y5
3	G3N2Y5	G3N2Y5_BOVIN	Uncharacterized protein OS=Bos taurus GN=CLASP1 PE=4 SV=1	1718.6	41.07	171	51	0		1	E1BGU2	9.14	169115	R|RCFEFLDLLLQEWQTHSLER|H	0	RC[Cys_CAM]FEFLDLLLQ[DEAMID]EWQTHSLER	2	463-482	FALSE	3.68563e-53	32.8349	15.7547	-6.917	874.438	3	71.63	2620.27	1	File: "D:\_HF_QE\20160627_KW\20160627_1a_CD2AP_KW_i02.raw"; SpectrumID: "83541"; scans: "29976"	20160627_1a_CD2AP_KW_i01to03	2	E1BGU2,G3N2Y5
3	G3N2Y5	G3N2Y5_BOVIN	Uncharacterized protein OS=Bos taurus GN=CLASP1 PE=4 SV=1	1718.6	41.07	171	51	0		1	E1BGU2	9.14	169115	R|SLLLAGAAEYDNFFQHLR|L	1	SLLLAGAAEYDNFFQHLR	0	350-367	FALSE	9.18847e-52	50.6846	15.5419	2.066	689.02	3	66.48	2064.04	0	File: "D:\_HF_QE\20160627_KW\20160627_1a_CD2AP_KW_i01.raw"; SpectrumID: "37059"; scans: "27430"	20160627_1a_CD2AP_KW_i01to03	2	E1BGU2,G3N2Y5
3	G3N2Y5	G3N2Y5_BOVIN	Uncharacterized protein OS=Bos taurus GN=CLASP1 PE=4 SV=1	1718.6	41.07	171	51	0		1	E1BGU2	9.14	169115	R|SLLLAGAAEYDNFFQHLR|L	0	SLLLAGAAEYDNFFQHLR	0	350-367	FALSE	3.13888e-81	92.1555	19.4132	4.275	1033.02	2	66.55	2064.04	0	File: "D:\_HF_QE\20160627_KW\20160627_1a_CD2AP_KW_i01.raw"; SpectrumID: "37074"; scans: "27460"	20160627_1a_CD2AP_KW_i01to03	2	E1BGU2,G3N2Y5
3	G3N2Y5	G3N2Y5_BOVIN	Uncharacterized protein OS=Bos taurus GN=CLASP1 PE=4 SV=1	1718.6	41.07	171	51	0		1	E1BGU2	9.14	169115	R|SLLLAGAAEYDNFFQHLR|L	0	SLLLAGAAEYDNFFQHLR	0	350-367	FALSE	7.03747e-39	29.6639	13.5094	0.206	689.021	3	66.83	2064.04	0	File: "D:\_HF_QE\20160627_KW\20160627_1a_CD2AP_KW_i01.raw"; SpectrumID: "37162"; scans: "27584"	20160627_1a_CD2AP_KW_i01to03	2	E1BGU2,G3N2Y5
3	G3N2Y5	G3N2Y5_BOVIN	Uncharacterized protein OS=Bos taurus GN=CLASP1 PE=4 SV=1	1718.6	41.07	171	51	0		1	E1BGU2	9.14	169115	R|SLLLAGAAEYDNFFQHLR|L	0	SLLLAGAAEYDNFFQHLR	0	350-367	FALSE	1.488e-56	53.1784	16.2351	1.18	689.021	3	66.15	2064.04	0	File: "D:\_HF_QE\20160627_KW\20160627_1a_CD2AP_KW_i02.raw"; SpectrumID: "79404"; scans: "27490"	20160627_1a_CD2AP_KW_i01to03	2	E1BGU2,G3N2Y5
3	G3N2Y5	G3N2Y5_BOVIN	Uncharacterized protein OS=Bos taurus GN=CLASP1 PE=4 SV=1	1718.6	41.07	171	51	0		1	E1BGU2	9.14	169115	R|SLLLAGAAEYDNFFQHLR|L	0	SLLLAGAAEYDNFFQHLR	0	350-367	FALSE	4.34712e-73	81.1411	18.4256	2.735	1033.03	2	66.32	2064.04	0	File: "D:\_HF_QE\20160627_KW\20160627_1a_CD2AP_KW_i02.raw"; SpectrumID: "79453"; scans: "27565"	20160627_1a_CD2AP_KW_i01to03	2	E1BGU2,G3N2Y5
3	G3N2Y5	G3N2Y5_BOVIN	Uncharacterized protein OS=Bos taurus GN=CLASP1 PE=4 SV=1	1718.6	41.07	171	51	0		1	E1BGU2	9.14	169115	R|SLLLAGAAEYDNFFQHLR|L	0	SLLLAGAAEYDNFFQHLR	0	350-367	FALSE	1.0767e-42	37.0504	14.1431	0.816	689.021	3	66.5	2064.04	0	File: "D:\_HF_QE\20160627_KW\20160627_1a_CD2AP_KW_i02.raw"; SpectrumID: "79516"; scans: "27651"	20160627_1a_CD2AP_KW_i01to03	2	E1BGU2,G3N2Y5
3	G3N2Y5	G3N2Y5_BOVIN	Uncharacterized protein OS=Bos taurus GN=CLASP1 PE=4 SV=1	1718.6	41.07	171	51	0		1	E1BGU2	9.14	169115	R|SLLLAGAAEYDNFFQHLR|L	0	SLLLAGAAEYDNFFQHLR	0	350-367	FALSE	9.49115e-42	35.4453	13.9876	0.119	689.021	3	65.98	2064.04	0	File: "D:\_HF_QE\20160627_KW\20160627_1a_CD2AP_KW_i03.raw"; SpectrumID: "121498"; scans: "27306"	20160627_1a_CD2AP_KW_i01to03	2	E1BGU2,G3N2Y5
3	G3N2Y5	G3N2Y5_BOVIN	Uncharacterized protein OS=Bos taurus GN=CLASP1 PE=4 SV=1	1718.6	41.07	171	51	0		1	E1BGU2	9.14	169115	R|SLLLAGAAEYDNFFQHLR|L	0	SLLLAGAAEYDN[DEAMID]FFQHLR	1	350-367	FALSE	3.92667e-52	50.4082	15.6087	-5.605	1033.53	2	66.17	2065.03	0	File: "D:\_HF_QE\20160627_KW\20160627_1a_CD2AP_KW_i02.raw"; SpectrumID: "79407"; scans: "27494"	20160627_1a_CD2AP_KW_i01to03	2	E1BGU2,G3N2Y5
3	G3N2Y5	G3N2Y5_BOVIN	Uncharacterized protein OS=Bos taurus GN=CLASP1 PE=4 SV=1	1718.6	41.07	171	51	0		1	E1BGU2	9.14	169115	R|SLLLAGAAEYDNFFQHLR|L	0	SLLLAGAAEYDN[DEAMID]FFQHLR	1	350-367	FALSE	1.58887e-30	21.1434	12.0252	-9.47	689.356	3	66.58	2065.03	0	File: "D:\_HF_QE\20160627_KW\20160627_1a_CD2AP_KW_i02.raw"; SpectrumID: "79544"; scans: "27691"	20160627_1a_CD2AP_KW_i01to03	2	E1BGU2,G3N2Y5
3	G3N2Y5	G3N2Y5_BOVIN	Uncharacterized protein OS=Bos taurus GN=CLASP1 PE=4 SV=1	1718.6	41.07	171	51	0		1	E1BGU2	9.14	169115	R|SLLLAGAAEYDNFFQHLR|L	0	SLLLAGAAEYDN[DEAMID]FFQHLR	1	350-367	FALSE	2.81691e-33	25.0698	12.5351	-8.584	689.355	3	66.33	2065.03	0	File: "D:\_HF_QE\20160627_KW\20160627_1a_CD2AP_KW_i03.raw"; SpectrumID: "121598"; scans: "27461"	20160627_1a_CD2AP_KW_i01to03	2	E1BGU2,G3N2Y5
3	G3N2Y5	G3N2Y5_BOVIN	Uncharacterized protein OS=Bos taurus GN=CLASP1 PE=4 SV=1	1718.6	41.07	171	51	0		1	E1BGU2	9.14	169115	R|SQEDLNEPIKR|D	1	SQEDLNEPIKR	0	1196-1206	FALSE	1.31808e-34	31.0659	12.7409	0.455	664.844	2	24.32	1327.67	1	File: "D:\_HF_QE\20160627_KW\20160627_1a_CD2AP_KW_i01.raw"; SpectrumID: "6626"; scans: "7299"	20160627_1a_CD2AP_KW_i01to03	2	E1BGU2,G3N2Y5
3	G3N2Y5	G3N2Y5_BOVIN	Uncharacterized protein OS=Bos taurus GN=CLASP1 PE=4 SV=1	1718.6	41.07	171	51	0		1	E1BGU2	9.14	169115	R|SQEDLNEPIKR|D	0	SQEDLNEPIKR	0	1196-1206	FALSE	1.27515e-33	29.9973	12.564	1.194	664.843	2	24.67	1327.67	1	File: "D:\_HF_QE\20160627_KW\20160627_1a_CD2AP_KW_i01.raw"; SpectrumID: "6714"; scans: "7480"	20160627_1a_CD2AP_KW_i01to03	2	E1BGU2,G3N2Y5
3	G3N2Y5	G3N2Y5_BOVIN	Uncharacterized protein OS=Bos taurus GN=CLASP1 PE=4 SV=1	1718.6	41.07	171	51	0		1	E1BGU2	9.14	169115	R|SQEDLNEPIKR|D	0	SQEDLNEPIKR	0	1196-1206	FALSE	2.51822e-37	36.1176	13.2217	0.832	664.843	2	23.95	1327.67	1	File: "D:\_HF_QE\20160627_KW\20160627_1a_CD2AP_KW_i02.raw"; SpectrumID: "50007"; scans: "7119"	20160627_1a_CD2AP_KW_i01to03	2	E1BGU2,G3N2Y5
3	G3N2Y5	G3N2Y5_BOVIN	Uncharacterized protein OS=Bos taurus GN=CLASP1 PE=4 SV=1	1718.6	41.07	171	51	0		1	E1BGU2	9.14	169115	R|SQEDLNEPIKR|D	0	SQEDLNEPIKR	0	1196-1206	FALSE	2.32507e-24	15.6692	10.7437	-0.117	443.565	3	24	1327.67	1	File: "D:\_HF_QE\20160627_KW\20160627_1a_CD2AP_KW_i02.raw"; SpectrumID: "50017"; scans: "7145"	20160627_1a_CD2AP_KW_i01to03	2	E1BGU2,G3N2Y5
3	G3N2Y5	G3N2Y5_BOVIN	Uncharacterized protein OS=Bos taurus GN=CLASP1 PE=4 SV=1	1718.6	41.07	171	51	0		1	E1BGU2	9.14	169115	R|SQEDLNEPIKR|D	0	SQEDLNEPIKR	0	1196-1206	FALSE	1.30266e-26	20.9139	11.216	0.832	664.843	2	24.3	1327.67	1	File: "D:\_HF_QE\20160627_KW\20160627_1a_CD2AP_KW_i02.raw"; SpectrumID: "50097"; scans: "7307"	20160627_1a_CD2AP_KW_i01to03	2	E1BGU2,G3N2Y5
3	G3N2Y5	G3N2Y5_BOVIN	Uncharacterized protein OS=Bos taurus GN=CLASP1 PE=4 SV=1	1718.6	41.07	171	51	0		1	E1BGU2	9.14	169115	R|SQEDLNEPIKR|D	0	SQEDLNEPIKR	0	1196-1206	FALSE	4.01885e-36	32.8952	13.009	0.003	664.844	2	24.03	1327.67	1	File: "D:\_HF_QE\20160627_KW\20160627_1a_CD2AP_KW_i03.raw"; SpectrumID: "93667"; scans: "7167"	20160627_1a_CD2AP_KW_i01to03	2	E1BGU2,G3N2Y5
3	G3N2Y5	G3N2Y5_BOVIN	Uncharacterized protein OS=Bos taurus GN=CLASP1 PE=4 SV=1	1718.6	41.07	171	51	0		1	E1BGU2	9.14	169115	R|SQEDLNEPIKR|D	0	SQEDLNEPIKR	0	1196-1206	FALSE	2.07888e-25	14.5762	10.9651	0.003	664.844	2	24.43	1327.67	1	File: "D:\_HF_QE\20160627_KW\20160627_1a_CD2AP_KW_i03.raw"; SpectrumID: "93754"; scans: "7378"	20160627_1a_CD2AP_KW_i01to03	2	E1BGU2,G3N2Y5
3	G3N2Y5	G3N2Y5_BOVIN	Uncharacterized protein OS=Bos taurus GN=CLASP1 PE=4 SV=1	1718.6	41.07	171	51	0		1	E1BGU2	9.14	169115	R|SRSDIDVNAAASAK|S	1	SRSDIDVNAAASAK	0	598-611	FALSE	9.18045e-14	25.2609	8.2226	-0.83	702.858	2	23.92	1403.7	1	File: "D:\_HF_QE\20160627_KW\20160627_1a_CD2AP_KW_i02.raw"; SpectrumID: "49995"; scans: "7099"	20160627_1a_CD2AP_KW_i01to03	2	E1BGU2,G3N2Y5
3	G3N2Y5	G3N2Y5_BOVIN	Uncharacterized protein OS=Bos taurus GN=CLASP1 PE=4 SV=1	1718.6	41.07	171	51	0		1	E1BGU2	9.14	169115	R|SRSDIDVNAAASAK|S	0	SRSDIDVNAAASAK	0	598-611	FALSE	1.68974e-17	22.5784	9.20521	-1.885	702.859	2	24.02	1403.7	1	File: "D:\_HF_QE\20160627_KW\20160627_1a_CD2AP_KW_i03.raw"; SpectrumID: "93660"; scans: "7154"	20160627_1a_CD2AP_KW_i01to03	2	E1BGU2,G3N2Y5
3	G3N2Y5	G3N2Y5_BOVIN	Uncharacterized protein OS=Bos taurus GN=CLASP1 PE=4 SV=1	1718.6	41.07	171	51	0		1	E1BGU2	9.14	169115	R|TALDNKTSLLNTQPPRAFPGPR|A	1	TALDNKTSLLNTQPPRAFPGPR	0	1240-1261	FALSE	7.74525e-14	-8.83647	8.21678	-1.289	599.328	4	43.22	2393.28	2	File: "D:\_HF_QE\20160627_KW\20160627_1a_CD2AP_KW_i02.raw"; SpectrumID: "62005"; scans: "16725"	20160627_1a_CD2AP_KW_i01to03	2	E1BGU2,G3N2Y5
3	G3N2Y5	G3N2Y5_BOVIN	Uncharacterized protein OS=Bos taurus GN=CLASP1 PE=4 SV=1	1718.6	41.07	171	51	0		1	E1BGU2	9.14	169115	R|VLSTSTDLEAAVADALKKPVR|R	1	VLSTSTDLEAAVADALKKPVR	0	794-814	FALSE	3.22767e-52	41.9451	15.56	0.937	728.745	3	55.87	2183.22	2	File: "D:\_HF_QE\20160627_KW\20160627_1a_CD2AP_KW_i01.raw"; SpectrumID: "28723"; scans: "22548"	20160627_1a_CD2AP_KW_i01to03	2	E1BGU2,G3N2Y5
3	G3N2Y5	G3N2Y5_BOVIN	Uncharacterized protein OS=Bos taurus GN=CLASP1 PE=4 SV=1	1718.6	41.07	171	51	0		1	E1BGU2	9.14	169115	R|VLSTSTDLEAAVADALKKPVR|R	0	VLSTSTDLEAAVADALKKPVR	0	794-814	FALSE	7.976e-54	44.6429	15.7945	0.772	728.745	3	55.5	2183.22	2	File: "D:\_HF_QE\20160627_KW\20160627_1a_CD2AP_KW_i02.raw"; SpectrumID: "72193"; scans: "22598"	20160627_1a_CD2AP_KW_i01to03	2	E1BGU2,G3N2Y5
3	G3N2Y5	G3N2Y5_BOVIN	Uncharacterized protein OS=Bos taurus GN=CLASP1 PE=4 SV=1	1718.6	41.07	171	51	0		1	E1BGU2	9.14	169115	R|VLSTSTDLEAAVADALKKPVR|R	0	VLSTSTDLEAAVADALKKPVR	0	794-814	FALSE	4.70895e-44	32.3642	14.3119	2.943	728.744	3	55.4	2183.22	2	File: "D:\_HF_QE\20160627_KW\20160627_1a_CD2AP_KW_i03.raw"; SpectrumID: "114281"; scans: "22467"	20160627_1a_CD2AP_KW_i01to03	2	E1BGU2,G3N2Y5
3	G3N2Y5	G3N2Y5_BOVIN	Uncharacterized protein OS=Bos taurus GN=CLASP1 PE=4 SV=1	1718.6	41.07	171	51	0		1	E1BGU2	9.14	169115	R|VLSTSTDLEAAVADALKKPVRR|R	1	VLSTSTDLEAAVADALKKPVRR	0	794-815	FALSE	2.05365e-24	2.82527	10.663	-4.85	585.839	4	52.87	2339.32	3	File: "D:\_HF_QE\20160627_KW\20160627_1a_CD2AP_KW_i01.raw"; SpectrumID: "26514"; scans: "21186"	20160627_1a_CD2AP_KW_i01to03	2	E1BGU2,G3N2Y5
4	F1MM14	F1MM14_BOVIN	Uncharacterized protein OS=Bos taurus GN=CD2AP PE=4 SV=2	1690.86	79.91	281	43	0		1	Q3ZCA4	5.97	71203.8	K|AKVEAENSLDELKAQIVELLCVVEALKK|D	1	AKVEAENSLDELKAQIVELLC[Cys_CAM]VVEALKK	1	573-600	TRUE	9.22974e-34	15.172	12.5526	3.828	785.685	4	73.62	3138.72	3	File: "D:\_HF_QE\20160627_KW\20160627_1a_CD2AP_KW_i01.raw"; SpectrumID: "41673"; scans: "30670"	20160627_1a_CD2AP_KW_i01to03	1	F1MM14
4	F1MM14	F1MM14_BOVIN	Uncharacterized protein OS=Bos taurus GN=CD2AP PE=4 SV=2	1690.86	79.91	281	43	0		1	Q3ZCA4	5.97	71203.8	K|AKVEAENSLDELKAQIVELLCVVEALKK|D	0	AKVEAENSLDELKAQIVELLC[Cys_CAM]VVEALKK	1	573-600	TRUE	7.28328e-50	32.388	15.2051	1.174	628.751	5	73.55	3138.72	3	File: "D:\_HF_QE\20160627_KW\20160627_1a_CD2AP_KW_i03.raw"; SpectrumID: "126221"; scans: "30735"	20160627_1a_CD2AP_KW_i01to03	1	F1MM14
4	F1MM14	F1MM14_BOVIN	Uncharacterized protein OS=Bos taurus GN=CD2AP PE=4 SV=2	1690.86	79.91	281	43	0		1	Q3ZCA4	5.97	71203.8	K|AKVEAENSLDELKAQIVELLCVVEALKK|D	0	AKVEAEN[DEAMID]SLDELKAQIVELLC[Cys_CAM]VVEALKK	2	573-600	TRUE	1.1772e-30	9.55022	11.9632	-3.996	785.937	4	73.55	3139.7	3	File: "D:\_HF_QE\20160627_KW\20160627_1a_CD2AP_KW_i03.raw"; SpectrumID: "126222"; scans: "30736"	20160627_1a_CD2AP_KW_i01to03	1	F1MM14
4	F1MM14	F1MM14_BOVIN	Uncharacterized protein OS=Bos taurus GN=CD2AP PE=4 SV=2	1690.86	79.91	281	43	0		1	Q3ZCA4	5.97	71203.8	K|AQIVELLCVVEALKK|D	1	AQIVELLC[Cys_CAM]VVEALKK	1	586-600	TRUE	3.22461e-37	34.5887	13.1203	-0.786	571.671	3	66.17	1711.99	1	File: "D:\_HF_QE\20160627_KW\20160627_1a_CD2AP_KW_i01.raw"; SpectrumID: "36964"; scans: "27279"	20160627_1a_CD2AP_KW_i01to03	1	F1MM14
4	F1MM14	F1MM14_BOVIN	Uncharacterized protein OS=Bos taurus GN=CD2AP PE=4 SV=2	1690.86	79.91	281	43	0		1	Q3ZCA4	5.97	71203.8	K|AQIVELLCVVEALKK|D	0	AQ[DEAMID]IVELLC[Cys_CAM]VVEALKK	2	586-600	TRUE	7.34813e-20	10.9392	9.64652	-8.929	572.004	3	65.72	1712.97	1	File: "D:\_HF_QE\20160627_KW\20160627_1a_CD2AP_KW_i03.raw"; SpectrumID: "121408"; scans: "27183"	20160627_1a_CD2AP_KW_i01to03	1	F1MM14
4	F1MM14	F1MM14_BOVIN	Uncharacterized protein OS=Bos taurus GN=CD2AP PE=4 SV=2	1690.86	79.91	281	43	0		1	Q3ZCA4	5.97	71203.8	K|DLEEEKEMR|S	1	DLEEEKEMR	0	612-620	TRUE	1.05255e-23	44.7131	10.5158	0.488	589.771	2	23.73	1177.53	1	File: "D:\_HF_QE\20160627_KW\20160627_1a_CD2AP_KW_i01.raw"; SpectrumID: "6475"; scans: "6981"	20160627_1a_CD2AP_KW_i01to03	1	F1MM14
4	F1MM14	F1MM14_BOVIN	Uncharacterized protein OS=Bos taurus GN=CD2AP PE=4 SV=2	1690.86	79.91	281	43	0		1	Q3ZCA4	5.97	71203.8	K|DLEEEKEMR|S	0	DLEEEKEMR	0	612-620	TRUE	3.20391e-24	43.051	10.6273	0.59	589.771	2	24.07	1177.53	1	File: "D:\_HF_QE\20160627_KW\20160627_1a_CD2AP_KW_i01.raw"; SpectrumID: "6569"; scans: "7166"	20160627_1a_CD2AP_KW_i01to03	1	F1MM14
4	F1MM14	F1MM14_BOVIN	Uncharacterized protein OS=Bos taurus GN=CD2AP PE=4 SV=2	1690.86	79.91	281	43	0		1	Q3ZCA4	5.97	71203.8	K|DLEEEKEMR|S	0	DLEEEKEMR	0	612-620	TRUE	1.64985e-19	35.396	9.57502	2.051	589.77	2	24.4	1177.53	1	File: "D:\_HF_QE\20160627_KW\20160627_1a_CD2AP_KW_i01.raw"; SpectrumID: "6645"; scans: "7344"	20160627_1a_CD2AP_KW_i01to03	1	F1MM14
4	F1MM14	F1MM14_BOVIN	Uncharacterized protein OS=Bos taurus GN=CD2AP PE=4 SV=2	1690.86	79.91	281	43	0		1	Q3ZCA4	5.97	71203.8	K|DLEEEKEMR|S	0	DLEEEKEMR	0	612-620	TRUE	8.7994e-24	46.9754	10.5544	0.182	589.771	2	23.3	1177.53	1	File: "D:\_HF_QE\20160627_KW\20160627_1a_CD2AP_KW_i02.raw"; SpectrumID: "49837"; scans: "6766"	20160627_1a_CD2AP_KW_i01to03	1	F1MM14
4	F1MM14	F1MM14_BOVIN	Uncharacterized protein OS=Bos taurus GN=CD2AP PE=4 SV=2	1690.86	79.91	281	43	0		1	Q3ZCA4	5.97	71203.8	K|DLEEEKEMR|S	0	DLEEEKEMR	0	612-620	TRUE	3.80959e-26	48.5167	11.0334	0.386	589.771	2	23.63	1177.53	1	File: "D:\_HF_QE\20160627_KW\20160627_1a_CD2AP_KW_i02.raw"; SpectrumID: "49927"; scans: "6952"	20160627_1a_CD2AP_KW_i01to03	1	F1MM14
4	F1MM14	F1MM14_BOVIN	Uncharacterized protein OS=Bos taurus GN=CD2AP PE=4 SV=2	1690.86	79.91	281	43	0		1	Q3ZCA4	5.97	71203.8	K|DLEEEKEMR|S	0	DLEEEKEMR	0	612-620	TRUE	3.7733e-20	34.0461	9.7188	1.422	589.771	2	23.98	1177.53	1	File: "D:\_HF_QE\20160627_KW\20160627_1a_CD2AP_KW_i02.raw"; SpectrumID: "50009"; scans: "7131"	20160627_1a_CD2AP_KW_i01to03	1	F1MM14
4	F1MM14	F1MM14_BOVIN	Uncharacterized protein OS=Bos taurus GN=CD2AP PE=4 SV=2	1690.86	79.91	281	43	0		1	Q3ZCA4	5.97	71203.8	K|DLEEEKEMR|S	0	DLEEEKEMR	0	612-620	TRUE	5.43999e-23	40.7723	10.3598	0.488	589.771	2	23.5	1177.53	1	File: "D:\_HF_QE\20160627_KW\20160627_1a_CD2AP_KW_i03.raw"; SpectrumID: "93538"; scans: "6873"	20160627_1a_CD2AP_KW_i01to03	1	F1MM14
4	F1MM14	F1MM14_BOVIN	Uncharacterized protein OS=Bos taurus GN=CD2AP PE=4 SV=2	1690.86	79.91	281	43	0		1	Q3ZCA4	5.97	71203.8	K|DLEEEKEMR|S	0	DLEEEKEMR	0	612-620	TRUE	1.40883e-24	42.4901	10.7037	0.896	589.771	2	23.83	1177.53	1	File: "D:\_HF_QE\20160627_KW\20160627_1a_CD2AP_KW_i03.raw"; SpectrumID: "93621"; scans: "7059"	20160627_1a_CD2AP_KW_i01to03	1	F1MM14
4	F1MM14	F1MM14_BOVIN	Uncharacterized protein OS=Bos taurus GN=CD2AP PE=4 SV=2	1690.86	79.91	281	43	0		1	Q3ZCA4	5.97	71203.8	K|DSCYSPKPPVHLPTPSSTSKPNTASFLTPLEIK|A	1	DSC[Cys_CAM]YSPKPPVHLPTPSSTSKPNTASFLTPLEIK	1	540-572	TRUE	9.32547e-47	13.9667	14.7933	0.477	899.963	4	52.85	3595.82	2	File: "D:\_HF_QE\20160627_KW\20160627_1a_CD2AP_KW_i01.raw"; SpectrumID: "26510"; scans: "21182"	20160627_1a_CD2AP_KW_i01to03	1	F1MM14
4	F1MM14	F1MM14_BOVIN	Uncharacterized protein OS=Bos taurus GN=CD2AP PE=4 SV=2	1690.86	79.91	281	43	0		1	Q3ZCA4	5.97	71203.8	K|DSCYSPKPPVHLPTPSSTSKPNTASFLTPLEIK|A	0	DSC[Cys_CAM]YSPKPPVHLPTPSSTSKPNTASFLTPLEIK	1	540-572	TRUE	2.66624e-32	-0.928844	12.3524	1.083	720.171	5	52.93	3595.82	2	File: "D:\_HF_QE\20160627_KW\20160627_1a_CD2AP_KW_i01.raw"; SpectrumID: "26535"; scans: "21214"	20160627_1a_CD2AP_KW_i01to03	1	F1MM14
4	F1MM14	F1MM14_BOVIN	Uncharacterized protein OS=Bos taurus GN=CD2AP PE=4 SV=2	1690.86	79.91	281	43	0		1	Q3ZCA4	5.97	71203.8	K|DSCYSPKPPVHLPTPSSTSKPNTASFLTPLEIK|A	0	DSC[Cys_CAM]YSPKPPVHLPTPSSTSKPNTASFLTPLEIK	1	540-572	TRUE	2.25229e-22	-15.5323	10.361	3.536	899.96	4	52.2	3595.82	2	File: "D:\_HF_QE\20160627_KW\20160627_1a_CD2AP_KW_i02.raw"; SpectrumID: "69860"; scans: "21082"	20160627_1a_CD2AP_KW_i01to03	1	F1MM14
4	F1MM14	F1MM14_BOVIN	Uncharacterized protein OS=Bos taurus GN=CD2AP PE=4 SV=2	1690.86	79.91	281	43	0		1	Q3ZCA4	5.97	71203.8	K|DSCYSPKPPVHLPTPSSTSKPNTASFLTPLEIK|A	0	DSC[Cys_CAM]YSPKPPVHLPTPSSTSKPNTASFLTPLEIK	1	540-572	TRUE	8.10721e-54	23.372	15.8504	1.567	899.962	4	52.55	3595.82	2	File: "D:\_HF_QE\20160627_KW\20160627_1a_CD2AP_KW_i02.raw"; SpectrumID: "70008"; scans: "21251"	20160627_1a_CD2AP_KW_i01to03	1	F1MM14
4	F1MM14	F1MM14_BOVIN	Uncharacterized protein OS=Bos taurus GN=CD2AP PE=4 SV=2	1690.86	79.91	281	43	0		1	Q3ZCA4	5.97	71203.8	K|DSCYSPKPPVHLPTPSSTSKPNTASFLTPLEIK|A	0	DSC[Cys_CAM]YSPKPPVHLPTPSSTSKPNTASFLTPLEIK	1	540-572	TRUE	3.49659e-33	2.73682	12.5168	1.333	720.171	5	52.6	3595.82	2	File: "D:\_HF_QE\20160627_KW\20160627_1a_CD2AP_KW_i02.raw"; SpectrumID: "70022"; scans: "21269"	20160627_1a_CD2AP_KW_i01to03	1	F1MM14
4	F1MM14	F1MM14_BOVIN	Uncharacterized protein OS=Bos taurus GN=CD2AP PE=4 SV=2	1690.86	79.91	281	43	0		1	Q3ZCA4	5.97	71203.8	K|DSCYSPKPPVHLPTPSSTSKPNTASFLTPLEIK|A	0	DSC[Cys_CAM]YSPKPPVHLPTPSSTSKPNTASFLTPLEIK	1	540-572	TRUE	5.57389e-29	-11.8294	11.7207	-1.295	720.173	5	52.15	3595.82	2	File: "D:\_HF_QE\20160627_KW\20160627_1a_CD2AP_KW_i03.raw"; SpectrumID: "111975"; scans: "20996"	20160627_1a_CD2AP_KW_i01to03	1	F1MM14
4	F1MM14	F1MM14_BOVIN	Uncharacterized protein OS=Bos taurus GN=CD2AP PE=4 SV=2	1690.86	79.91	281	43	0		1	Q3ZCA4	5.97	71203.8	K|DSCYSPKPPVHLPTPSSTSKPNTASFLTPLEIK|A	0	DSC[Cys_CAM]YSPKPPVHLPTPSSTSKPNTASFLTPLEIK	1	540-572	TRUE	8.2452e-38	-1.84568	13.3348	0.143	899.963	4	52.48	3595.82	2	File: "D:\_HF_QE\20160627_KW\20160627_1a_CD2AP_KW_i03.raw"; SpectrumID: "112107"; scans: "21151"	20160627_1a_CD2AP_KW_i01to03	1	F1MM14
4	F1MM14	F1MM14_BOVIN	Uncharacterized protein OS=Bos taurus GN=CD2AP PE=4 SV=2	1690.86	79.91	281	43	0		1	Q3ZCA4	5.97	71203.8	K|DSCYSPKPPVHLPTPSSTSKPNTASFLTPLEIK|A	0	DSC[Cys_CAM]YSPKPPVHLPTPSSTSKPNTASFLTPLEIK	1	540-572	TRUE	1.07362e-25	-12.3332	11.0634	0.569	720.172	5	52.52	3595.82	2	File: "D:\_HF_QE\20160627_KW\20160627_1a_CD2AP_KW_i03.raw"; SpectrumID: "112118"; scans: "21166"	20160627_1a_CD2AP_KW_i01to03	1	F1MM14
4	F1MM14	F1MM14_BOVIN	Uncharacterized protein OS=Bos taurus GN=CD2AP PE=4 SV=2	1690.86	79.91	281	43	0		1	Q3ZCA4	5.97	71203.8	K|DSCYSPKPPVHLPTPSSTSKPNTASFLTPLEIK|A	0	DSC[Cys_CAM]YSPKPPVHLPTPSSTSKPNTASFLTPLEIK	1	540-572	TRUE	1.72468e-15	-30.1124	8.72245	8.564	899.955	4	52.83	3595.82	2	File: "D:\_HF_QE\20160627_KW\20160627_1a_CD2AP_KW_i03.raw"; SpectrumID: "112231"; scans: "21314"	20160627_1a_CD2AP_KW_i01to03	1	F1MM14
4	F1MM14	F1MM14_BOVIN	Uncharacterized protein OS=Bos taurus GN=CD2AP PE=4 SV=2	1690.86	79.91	281	43	0		1	Q3ZCA4	5.97	71203.8	K|DSCYSPKPPVHLPTPSSTSKPNTASFLTPLEIK|A	0	DSC[Cys_CAM]YSPKPPVHLPTPSSTSKPN[DEAMID]TASFLTPLEIK	2	540-572	TRUE	2.30176e-16	-26.1551	8.93669	-8.05	720.375	5	52.57	3596.81	2	File: "D:\_HF_QE\20160627_KW\20160627_1a_CD2AP_KW_i01.raw"; SpectrumID: "26396"; scans: "21043"	20160627_1a_CD2AP_KW_i01to03	1	F1MM14
4	F1MM14	F1MM14_BOVIN	Uncharacterized protein OS=Bos taurus GN=CD2AP PE=4 SV=2	1690.86	79.91	281	43	0		1	Q3ZCA4	5.97	71203.8	K|DSCYSPKPPVHLPTPSSTSKPNTASFLTPLEIK|A	0	DSC[Cys_CAM]YSPKPPVHLPTPSSTSKPN[DEAMID]TASFLTPLEIK	2	540-572	TRUE	3.50741e-18	-19.0546	9.39838	-2.137	900.211	4	52.1	3596.81	2	File: "D:\_HF_QE\20160627_KW\20160627_1a_CD2AP_KW_i03.raw"; SpectrumID: "111960"; scans: "20977"	20160627_1a_CD2AP_KW_i01to03	1	F1MM14
4	F1MM14	F1MM14_BOVIN	Uncharacterized protein OS=Bos taurus GN=CD2AP PE=4 SV=2	1690.86	79.91	281	43	0		1	Q3ZCA4	5.97	71203.8	K|EDDSANLKPFEHKK|D	1	EDDSANLKPFEHKK	0	526-539	TRUE	5.86801e-18	14.7509	9.29199	-0.015	553.278	3	24.47	1656.81	2	File: "D:\_HF_QE\20160627_KW\20160627_1a_CD2AP_KW_i01.raw"; SpectrumID: "6664"; scans: "7374"	20160627_1a_CD2AP_KW_i01to03	1	F1MM14
4	F1MM14	F1MM14_BOVIN	Uncharacterized protein OS=Bos taurus GN=CD2AP PE=4 SV=2	1690.86	79.91	281	43	0		1	Q3ZCA4	5.97	71203.8	K|EDDSANLKPFEHKK|D	0	EDDSANLKPFEHKK	0	526-539	TRUE	5.96299e-21	18.2857	9.98637	1.542	553.277	3	24.08	1656.81	2	File: "D:\_HF_QE\20160627_KW\20160627_1a_CD2AP_KW_i02.raw"; SpectrumID: "50040"; scans: "7187"	20160627_1a_CD2AP_KW_i01to03	1	F1MM14
4	F1MM14	F1MM14_BOVIN	Uncharacterized protein OS=Bos taurus GN=CD2AP PE=4 SV=2	1690.86	79.91	281	43	0		1	Q3ZCA4	5.97	71203.8	K|EDDSANLKPFEHKK|D	0	EDDSANLKPFEHKK	0	526-539	TRUE	4.60047e-18	12.8685	9.30613	1.433	553.277	3	24.13	1656.81	2	File: "D:\_HF_QE\20160627_KW\20160627_1a_CD2AP_KW_i03.raw"; SpectrumID: "93688"; scans: "7222"	20160627_1a_CD2AP_KW_i01to03	1	F1MM14
4	F1MM14	F1MM14_BOVIN	Uncharacterized protein OS=Bos taurus GN=CD2AP PE=4 SV=2	1690.86	79.91	281	43	0		1	Q3ZCA4	5.97	71203.8	K|EGVFPDNFAVQINELDKDFPKPK|K	1	EGVFPDNFAVQINELDKDFPKPK	0	317-339	FALSE	6.28895e-56	38.7574	16.1613	1.011	662.59	4	62.08	2646.33	2	File: "D:\_HF_QE\20160627_KW\20160627_1a_CD2AP_KW_i01.raw"; SpectrumID: "33204"; scans: "25385"	20160627_1a_CD2AP_KW_i01to03	2	Q3ZCA4,F1MM14
4	F1MM14	F1MM14_BOVIN	Uncharacterized protein OS=Bos taurus GN=CD2AP PE=4 SV=2	1690.86	79.91	281	43	0		1	Q3ZCA4	5.97	71203.8	K|EGVFPDNFAVQINELDKDFPKPK|K	0	EGVFPDNFAVQINELDKDFPKPK	0	317-339	FALSE	1.50163e-52	33.3703	15.6745	0.92	662.59	4	61.72	2646.33	2	File: "D:\_HF_QE\20160627_KW\20160627_1a_CD2AP_KW_i02.raw"; SpectrumID: "76793"; scans: "25441"	20160627_1a_CD2AP_KW_i01to03	2	Q3ZCA4,F1MM14
4	F1MM14	F1MM14_BOVIN	Uncharacterized protein OS=Bos taurus GN=CD2AP PE=4 SV=2	1690.86	79.91	281	43	0		1	Q3ZCA4	5.97	71203.8	K|ELEVTDDDTHEAQEDSETALTGPTSPLPFSLGNGTETAPGSVTQPK|K	1	ELEVTDDDTHEAQEDSETALTGPTSPLPFSLGNGTETAPGSVTQPK	0	164-209	FALSE	5.90421e-21	-42.5504	9.98937	-2.467	1193.06	4	55.25	4768.2	0	File: "D:\_HF_QE\20160627_KW\20160627_1a_CD2AP_KW_i02.raw"; SpectrumID: "72097"; scans: "22483"	20160627_1a_CD2AP_KW_i01to03	2	Q3ZCA4,F1MM14
4	F1MM14	F1MM14_BOVIN	Uncharacterized protein OS=Bos taurus GN=CD2AP PE=4 SV=2	1690.86	79.91	281	43	0		1	Q3ZCA4	5.97	71203.8	K|ETDLVNFDDIASSENLLHLTANRPK|M	1	ETDLVNFDDIASSENLLHLTANRPK	0	473-497	TRUE	6.28457e-38	21.9361	13.3603	0.137	703.858	4	58.93	2811.4	1	File: "D:\_HF_QE\20160627_KW\20160627_1a_CD2AP_KW_i01.raw"; SpectrumID: "30993"; scans: "23953"	20160627_1a_CD2AP_KW_i01to03	1	F1MM14
4	F1MM14	F1MM14_BOVIN	Uncharacterized protein OS=Bos taurus GN=CD2AP PE=4 SV=2	1690.86	79.91	281	43	0		1	Q3ZCA4	5.97	71203.8	K|ETDLVNFDDIASSENLLHLTANRPK|M	0	ETDLVNFDDIASSENLLHLTANRPK	0	473-497	TRUE	2.00897e-39	25.9341	13.6181	-3.456	938.145	3	58.97	2811.4	1	File: "D:\_HF_QE\20160627_KW\20160627_1a_CD2AP_KW_i01.raw"; SpectrumID: "31001"; scans: "23965"	20160627_1a_CD2AP_KW_i01to03	1	F1MM14
4	F1MM14	F1MM14_BOVIN	Uncharacterized protein OS=Bos taurus GN=CD2AP PE=4 SV=2	1690.86	79.91	281	43	0		1	Q3ZCA4	5.97	71203.8	K|ETDLVNFDDIASSENLLHLTANRPK|M	0	ETDLVNFDDIASSENLLHLTANRPK	0	473-497	TRUE	3.36095e-56	41.5318	16.1951	-0.304	703.858	4	58.72	2811.4	1	File: "D:\_HF_QE\20160627_KW\20160627_1a_CD2AP_KW_i02.raw"; SpectrumID: "74577"; scans: "24072"	20160627_1a_CD2AP_KW_i01to03	1	F1MM14
4	F1MM14	F1MM14_BOVIN	Uncharacterized protein OS=Bos taurus GN=CD2AP PE=4 SV=2	1690.86	79.91	281	43	0		1	Q3ZCA4	5.97	71203.8	K|ETDLVNFDDIASSENLLHLTANRPK|M	0	ETDLVNFDDIASSENLLHLTANRPK	0	473-497	TRUE	2.86515e-46	31.281	14.7204	1.09	703.857	4	58.52	2811.4	1	File: "D:\_HF_QE\20160627_KW\20160627_1a_CD2AP_KW_i03.raw"; SpectrumID: "116599"; scans: "23879"	20160627_1a_CD2AP_KW_i01to03	1	F1MM14
4	F1MM14	F1MM14_BOVIN	Uncharacterized protein OS=Bos taurus GN=CD2AP PE=4 SV=2	1690.86	79.91	281	43	0		1	Q3ZCA4	5.97	71203.8	K|ETDLVNFDDIASSENLLHLTANRPK|M	0	ETDLVNFDDIASSENLLHLTANRPK	0	473-497	TRUE	6.99096e-32	20.2228	12.2788	2.082	938.14	3	58.52	2811.4	1	File: "D:\_HF_QE\20160627_KW\20160627_1a_CD2AP_KW_i03.raw"; SpectrumID: "116600"; scans: "23881"	20160627_1a_CD2AP_KW_i01to03	1	F1MM14
4	F1MM14	F1MM14_BOVIN	Uncharacterized protein OS=Bos taurus GN=CD2AP PE=4 SV=2	1690.86	79.91	281	43	0		1	Q3ZCA4	5.97	71203.8	K|ETDLVNFDDIASSENLLHLTANRPK|M	0	ETDLVNFDDIASSEN[DEAMID]LLHLTANRPK	1	473-497	TRUE	1.00813e-48	24.9765	15.1061	-8.07	704.11	4	58.58	2812.39	1	File: "D:\_HF_QE\20160627_KW\20160627_1a_CD2AP_KW_i02.raw"; SpectrumID: "74533"; scans: "24012"	20160627_1a_CD2AP_KW_i01to03	1	F1MM14
4	F1MM14	F1MM14_BOVIN	Uncharacterized protein OS=Bos taurus GN=CD2AP PE=4 SV=2	1690.86	79.91	281	43	0		1	Q3ZCA4	5.97	71203.8	K|ETDLVNFDDIASSENLLHLTANRPK|M	0	ETDLVNFDDIASSEN[DEAMID]LLHLTANRPK	1	473-497	TRUE	1.36974e-44	31.9061	14.4677	-6.132	938.476	3	58.58	2812.39	1	File: "D:\_HF_QE\20160627_KW\20160627_1a_CD2AP_KW_i02.raw"; SpectrumID: "74536"; scans: "24015"	20160627_1a_CD2AP_KW_i01to03	1	F1MM14
4	F1MM14	F1MM14_BOVIN	Uncharacterized protein OS=Bos taurus GN=CD2AP PE=4 SV=2	1690.86	79.91	281	43	0		1	Q3ZCA4	5.97	71203.8	K|GELNGKEGVFPDNFAVQINELDKDFPKPK|K	1	GELNGKEGVFPDN[DEAMID]FAVQINELDKDFPKPK	1	311-339	FALSE	2.07069e-22	-16.5332	10.3662	-1.524	812.415	4	58.63	3245.62	3	File: "D:\_HF_QE\20160627_KW\20160627_1a_CD2AP_KW_i02.raw"; SpectrumID: "74548"; scans: "24031"	20160627_1a_CD2AP_KW_i01to03	2	Q3ZCA4,F1MM14
4	F1MM14	F1MM14_BOVIN	Uncharacterized protein OS=Bos taurus GN=CD2AP PE=4 SV=2	1690.86	79.91	281	43	0		1	Q3ZCA4	5.97	71203.8	K|GPISKPELVGTEK|K	1	GPISKPELVGTEK	0	347-359	FALSE	7.06609e-38	32.2293	13.2818	-2.264	452.258	3	30.43	1353.75	1	File: "D:\_HF_QE\20160627_KW\20160627_1a_CD2AP_KW_i01.raw"; SpectrumID: "10811"; scans: "10317"	20160627_1a_CD2AP_KW_i01to03	2	Q3ZCA4,F1MM14
4	F1MM14	F1MM14_BOVIN	Uncharacterized protein OS=Bos taurus GN=CD2AP PE=4 SV=2	1690.86	79.91	281	43	0		1	Q3ZCA4	5.97	71203.8	K|GPISKPELVGTEKK|Y	1	GPISKPELVGTEKK	0	347-360	FALSE	9.41932e-21	14.916	9.89109	1.049	494.955	3	26.65	1481.85	2	File: "D:\_HF_QE\20160627_KW\20160627_1a_CD2AP_KW_i01.raw"; SpectrumID: "7205"; scans: "8460"	20160627_1a_CD2AP_KW_i01to03	2	Q3ZCA4,F1MM14
4	F1MM14	F1MM14_BOVIN	Uncharacterized protein OS=Bos taurus GN=CD2AP PE=4 SV=2	1690.86	79.91	281	43	0		1	Q3ZCA4	5.97	71203.8	K|GPISKPELVGTEKK|Y	0	GPISKPELVGTEKK	0	347-360	FALSE	3.07186e-27	20.4044	11.289	1.656	494.955	3	26.2	1481.85	2	File: "D:\_HF_QE\20160627_KW\20160627_1a_CD2AP_KW_i02.raw"; SpectrumID: "50569"; scans: "8265"	20160627_1a_CD2AP_KW_i01to03	2	Q3ZCA4,F1MM14
4	F1MM14	F1MM14_BOVIN	Uncharacterized protein OS=Bos taurus GN=CD2AP PE=4 SV=2	1690.86	79.91	281	43	0		1	Q3ZCA4	5.97	71203.8	K|GPISKPELVGTEKK|Y	0	GPISKPELVGTEKK	0	347-360	FALSE	1.42133e-20	13.2404	9.83988	2.406	494.955	3	26.25	1481.85	2	File: "D:\_HF_QE\20160627_KW\20160627_1a_CD2AP_KW_i03.raw"; SpectrumID: "94145"; scans: "8290"	20160627_1a_CD2AP_KW_i01to03	2	Q3ZCA4,F1MM14
4	F1MM14	F1MM14_BOVIN	Uncharacterized protein OS=Bos taurus GN=CD2AP PE=4 SV=2	1690.86	79.91	281	43	0		1	Q3ZCA4	5.97	71203.8	K|INGDVSTSSSKFEAEPVSKPK|L	1	INGDVSTSSSKFEAEPVSKPK	0	428-448	TRUE	3.19355e-22	3.86337	10.3191	-1.235	552.536	4	29.58	2206.11	2	File: "D:\_HF_QE\20160627_KW\20160627_1a_CD2AP_KW_i01.raw"; SpectrumID: "9338"; scans: "9886"	20160627_1a_CD2AP_KW_i01to03	1	F1MM14
4	F1MM14	F1MM14_BOVIN	Uncharacterized protein OS=Bos taurus GN=CD2AP PE=4 SV=2	1690.86	79.91	281	43	0		1	Q3ZCA4	5.97	71203.8	K|INGDVSTSSSKFEAEPVSKPK|L	0	INGDVSTSSSKFEAEPVSKPK	0	428-448	TRUE	1.26124e-50	46.5657	15.3792	0.968	736.377	3	29.58	2206.11	2	File: "D:\_HF_QE\20160627_KW\20160627_1a_CD2AP_KW_i01.raw"; SpectrumID: "9340"; scans: "9888"	20160627_1a_CD2AP_KW_i01to03	1	F1MM14
4	F1MM14	F1MM14_BOVIN	Uncharacterized protein OS=Bos taurus GN=CD2AP PE=4 SV=2	1690.86	79.91	281	43	0		1	Q3ZCA4	5.97	71203.8	K|INGDVSTSSSKFEAEPVSKPK|L	0	INGDVSTSSSKFEAEPVSKPK	0	428-448	TRUE	2.37884e-19	0.105943	9.66578	0.541	552.535	4	29.2	2206.11	2	File: "D:\_HF_QE\20160627_KW\20160627_1a_CD2AP_KW_i02.raw"; SpectrumID: "52736"; scans: "9756"	20160627_1a_CD2AP_KW_i01to03	1	F1MM14
4	F1MM14	F1MM14_BOVIN	Uncharacterized protein OS=Bos taurus GN=CD2AP PE=4 SV=2	1690.86	79.91	281	43	0		1	Q3ZCA4	5.97	71203.8	K|INGDVSTSSSKFEAEPVSKPK|L	0	INGDVSTSSSKFEAEPVSKPK	0	428-448	TRUE	1.5984e-16	-4.0099	8.97498	0.723	736.377	3	29.2	2206.11	2	File: "D:\_HF_QE\20160627_KW\20160627_1a_CD2AP_KW_i02.raw"; SpectrumID: "52737"; scans: "9757"	20160627_1a_CD2AP_KW_i01to03	1	F1MM14
4	F1MM14	F1MM14_BOVIN	Uncharacterized protein OS=Bos taurus GN=CD2AP PE=4 SV=2	1690.86	79.91	281	43	0		1	Q3ZCA4	5.97	71203.8	K|INGDVSTSSSKFEAEPVSKPK|L	0	INGDVSTSSSKFEAEPVSKPK	0	428-448	TRUE	1.70117e-31	12.7733	12.2018	-0.909	552.536	4	29.28	2206.11	2	File: "D:\_HF_QE\20160627_KW\20160627_1a_CD2AP_KW_i03.raw"; SpectrumID: "96302"; scans: "9814"	20160627_1a_CD2AP_KW_i01to03	1	F1MM14
4	F1MM14	F1MM14_BOVIN	Uncharacterized protein OS=Bos taurus GN=CD2AP PE=4 SV=2	1690.86	79.91	281	43	0		1	Q3ZCA4	5.97	71203.8	K|INGDVSTSSSKFEAEPVSKPK|L	0	IN[DEAMID]GDVSTSSSKFEAEPVSKPK	1	428-448	TRUE	3.20376e-22	3.38898	10.3202	-0.446	736.706	3	30.8	2207.1	2	File: "D:\_HF_QE\20160627_KW\20160627_1a_CD2AP_KW_i01.raw"; SpectrumID: "10934"; scans: "10520"	20160627_1a_CD2AP_KW_i01to03	1	F1MM14
4	F1MM14	F1MM14_BOVIN	Uncharacterized protein OS=Bos taurus GN=CD2AP PE=4 SV=2	1690.86	79.91	281	43	0		1	Q3ZCA4	5.97	71203.8	K|KPPPPAKGPISKPELVGTEK|K	1	KPPPPAKGPISKPELVGTEK	0	340-359	FALSE	1.86273e-25	12.6281	10.8549	-0.22	518.304	4	27.03	2069.19	3	File: "D:\_HF_QE\20160627_KW\20160627_1a_CD2AP_KW_i01.raw"; SpectrumID: "8645"; scans: "8647"	20160627_1a_CD2AP_KW_i01to03	2	Q3ZCA4,F1MM14
4	F1MM14	F1MM14_BOVIN	Uncharacterized protein OS=Bos taurus GN=CD2AP PE=4 SV=2	1690.86	79.91	281	43	0		1	Q3ZCA4	5.97	71203.8	K|KPPPPAKGPISKPELVGTEK|K	0	KPPPPAKGPISKPELVGTEK	0	340-359	FALSE	1.61672e-24	16.6637	10.6633	1.326	690.736	3	27.27	2069.19	3	File: "D:\_HF_QE\20160627_KW\20160627_1a_CD2AP_KW_i01.raw"; SpectrumID: "8704"; scans: "8764"	20160627_1a_CD2AP_KW_i01to03	2	Q3ZCA4,F1MM14
4	F1MM14	F1MM14_BOVIN	Uncharacterized protein OS=Bos taurus GN=CD2AP PE=4 SV=2	1690.86	79.91	281	43	0		1	Q3ZCA4	5.97	71203.8	K|KPPPPAKGPISKPELVGTEK|K	0	KPPPPAKGPISKPELVGTEK	0	340-359	FALSE	6.57425e-22	10.149	10.0824	0.244	518.304	4	26.62	2069.19	3	File: "D:\_HF_QE\20160627_KW\20160627_1a_CD2AP_KW_i02.raw"; SpectrumID: "52072"; scans: "8474"	20160627_1a_CD2AP_KW_i01to03	2	Q3ZCA4,F1MM14
4	F1MM14	F1MM14_BOVIN	Uncharacterized protein OS=Bos taurus GN=CD2AP PE=4 SV=2	1690.86	79.91	281	43	0		1	Q3ZCA4	5.97	71203.8	K|KPPPPAKGPISKPELVGTEK|K	0	KPPPPAKGPISKPELVGTEK	0	340-359	FALSE	7.9609e-27	14.9475	11.1401	0.181	690.737	3	26.87	2069.19	3	File: "D:\_HF_QE\20160627_KW\20160627_1a_CD2AP_KW_i02.raw"; SpectrumID: "52135"; scans: "8595"	20160627_1a_CD2AP_KW_i01to03	2	Q3ZCA4,F1MM14
4	F1MM14	F1MM14_BOVIN	Uncharacterized protein OS=Bos taurus GN=CD2AP PE=4 SV=2	1690.86	79.91	281	43	0		1	Q3ZCA4	5.97	71203.8	K|KPPPPAKGPISKPELVGTEK|K	0	KPPPPAKGPISKPELVGTEK	0	340-359	FALSE	2.74935e-15	-2.4017	8.49255	2.298	690.735	3	27.23	2069.19	3	File: "D:\_HF_QE\20160627_KW\20160627_1a_CD2AP_KW_i02.raw"; SpectrumID: "52216"; scans: "8763"	20160627_1a_CD2AP_KW_i01to03	2	Q3ZCA4,F1MM14
4	F1MM14	F1MM14_BOVIN	Uncharacterized protein OS=Bos taurus GN=CD2AP PE=4 SV=2	1690.86	79.91	281	43	0		1	Q3ZCA4	5.97	71203.8	K|KPPPPAKGPISKPELVGTEK|K	0	KPPPPAKGPISKPELVGTEK	0	340-359	FALSE	7.81289e-25	11.8962	10.7231	-0.22	518.304	4	26.68	2069.19	3	File: "D:\_HF_QE\20160627_KW\20160627_1a_CD2AP_KW_i03.raw"; SpectrumID: "94238"; scans: "8511"	20160627_1a_CD2AP_KW_i01to03	2	Q3ZCA4,F1MM14
4	F1MM14	F1MM14_BOVIN	Uncharacterized protein OS=Bos taurus GN=CD2AP PE=4 SV=2	1690.86	79.91	281	43	0		1	Q3ZCA4	5.97	71203.8	K|KPPPPAKGPISKPELVGTEK|K	0	KPPPPAKGPISKPELVGTEK	0	340-359	FALSE	5.87965e-16	-0.685139	8.64098	0.355	690.737	3	26.85	2069.19	3	File: "D:\_HF_QE\20160627_KW\20160627_1a_CD2AP_KW_i03.raw"; SpectrumID: "94277"; scans: "8593"	20160627_1a_CD2AP_KW_i01to03	2	Q3ZCA4,F1MM14
4	F1MM14	F1MM14_BOVIN	Uncharacterized protein OS=Bos taurus GN=CD2AP PE=4 SV=2	1690.86	79.91	281	43	0		1	Q3ZCA4	5.97	71203.8	K|LDSEQLPLRPK|S	1	LDSEQLPLRPK	0	449-459	TRUE	2.22644e-50	48.8714	15.2674	-1.387	648.37	2	34.3	1294.72	1	File: "D:\_HF_QE\20160627_KW\20160627_1a_CD2AP_KW_i01.raw"; SpectrumID: "13335"; scans: "12261"	20160627_1a_CD2AP_KW_i01to03	1	F1MM14
4	F1MM14	F1MM14_BOVIN	Uncharacterized protein OS=Bos taurus GN=CD2AP PE=4 SV=2	1690.86	79.91	281	43	0		1	Q3ZCA4	5.97	71203.8	K|LDSEQLPLRPK|S	0	LDSEQLPLRPK	0	449-459	TRUE	7.00568e-35	30.9443	12.7379	-0.63	648.37	2	33.87	1294.72	1	File: "D:\_HF_QE\20160627_KW\20160627_1a_CD2AP_KW_i02.raw"; SpectrumID: "56852"; scans: "12124"	20160627_1a_CD2AP_KW_i01to03	1	F1MM14
4	F1MM14	F1MM14_BOVIN	Uncharacterized protein OS=Bos taurus GN=CD2AP PE=4 SV=2	1690.86	79.91	281	43	0		1	Q3ZCA4	5.97	71203.8	K|LDSEQLPLRPK|S	0	LDSEQLPLRPK	0	449-459	TRUE	4.94043e-20	10.6611	9.71695	0.112	648.369	2	33.82	1294.72	1	File: "D:\_HF_QE\20160627_KW\20160627_1a_CD2AP_KW_i03.raw"; SpectrumID: "98992"; scans: "12123"	20160627_1a_CD2AP_KW_i01to03	1	F1MM14
4	F1MM14	F1MM14_BOVIN	Uncharacterized protein OS=Bos taurus GN=CD2AP PE=4 SV=2	1690.86	79.91	281	43	0		1	Q3ZCA4	5.97	71203.8	K|LDSEQLPLRPK|S	0	LDSEQLPLRPK	0	449-459	TRUE	7.32135e-59	64.6757	16.4981	0.776	648.369	2	34.17	1294.72	1	File: "D:\_HF_QE\20160627_KW\20160627_1a_CD2AP_KW_i03.raw"; SpectrumID: "99072"; scans: "12281"	20160627_1a_CD2AP_KW_i01to03	1	F1MM14
4	F1MM14	F1MM14_BOVIN	Uncharacterized protein OS=Bos taurus GN=CD2AP PE=4 SV=2	1690.86	79.91	281	43	0		1	Q3ZCA4	5.97	71203.8	K|LGLFPSNFVK|E	1	LGLFPSNFVK	0	154-163	FALSE	1.37168e-27	37.8222	11.3685	0.593	561.321	2	55.6	1120.63	0	File: "D:\_HF_QE\20160627_KW\20160627_1a_CD2AP_KW_i01.raw"; SpectrumID: "28620"; scans: "22422"	20160627_1a_CD2AP_KW_i01to03	2	Q3ZCA4,F1MM14
4	F1MM14	F1MM14_BOVIN	Uncharacterized protein OS=Bos taurus GN=CD2AP PE=4 SV=2	1690.86	79.91	281	43	0		1	Q3ZCA4	5.97	71203.8	K|LGLFPSNFVK|E	0	LGLFPSNFVK	0	154-163	FALSE	4.06657e-23	38.0391	10.4315	0.593	561.321	2	55.97	1120.63	0	File: "D:\_HF_QE\20160627_KW\20160627_1a_CD2AP_KW_i01.raw"; SpectrumID: "28761"; scans: "22590"	20160627_1a_CD2AP_KW_i01to03	2	Q3ZCA4,F1MM14
4	F1MM14	F1MM14_BOVIN	Uncharacterized protein OS=Bos taurus GN=CD2AP PE=4 SV=2	1690.86	79.91	281	43	0		1	Q3ZCA4	5.97	71203.8	K|LGLFPSNFVK|E	0	LGLFPSNFVK	0	154-163	FALSE	1.38617e-27	39.0558	11.3675	0.593	561.321	2	56.33	1120.63	0	File: "D:\_HF_QE\20160627_KW\20160627_1a_CD2AP_KW_i01.raw"; SpectrumID: "28907"; scans: "22759"	20160627_1a_CD2AP_KW_i01to03	2	Q3ZCA4,F1MM14
4	F1MM14	F1MM14_BOVIN	Uncharacterized protein OS=Bos taurus GN=CD2AP PE=4 SV=2	1690.86	79.91	281	43	0		1	Q3ZCA4	5.97	71203.8	K|LGLFPSNFVK|E	0	LGLFPSNFVK	0	154-163	FALSE	5.26956e-27	33.4654	11.2592	2.538	561.32	2	55.23	1120.63	0	File: "D:\_HF_QE\20160627_KW\20160627_1a_CD2AP_KW_i02.raw"; SpectrumID: "72094"; scans: "22480"	20160627_1a_CD2AP_KW_i01to03	2	Q3ZCA4,F1MM14
4	F1MM14	F1MM14_BOVIN	Uncharacterized protein OS=Bos taurus GN=CD2AP PE=4 SV=2	1690.86	79.91	281	43	0		1	Q3ZCA4	5.97	71203.8	K|LGLFPSNFVK|E	0	LGLFPSNFVK	0	154-163	FALSE	7.87619e-27	41.4318	11.2196	1.789	561.32	2	55.58	1120.63	0	File: "D:\_HF_QE\20160627_KW\20160627_1a_CD2AP_KW_i02.raw"; SpectrumID: "72229"; scans: "22638"	20160627_1a_CD2AP_KW_i01to03	2	Q3ZCA4,F1MM14
4	F1MM14	F1MM14_BOVIN	Uncharacterized protein OS=Bos taurus GN=CD2AP PE=4 SV=2	1690.86	79.91	281	43	0		1	Q3ZCA4	5.97	71203.8	K|LGLFPSNFVK|E	0	LGLFPSNFVK	0	154-163	FALSE	1.42633e-28	37.447	11.5646	0.04	561.321	2	55.93	1120.63	0	File: "D:\_HF_QE\20160627_KW\20160627_1a_CD2AP_KW_i02.raw"; SpectrumID: "72370"; scans: "22799"	20160627_1a_CD2AP_KW_i01to03	2	Q3ZCA4,F1MM14
4	F1MM14	F1MM14_BOVIN	Uncharacterized protein OS=Bos taurus GN=CD2AP PE=4 SV=2	1690.86	79.91	281	43	0		1	Q3ZCA4	5.97	71203.8	K|LGLFPSNFVK|E	0	LGLFPSNFVK	0	154-163	FALSE	2.42378e-16	30.4984	8.83902	4.073	561.319	2	55.1	1120.63	0	File: "D:\_HF_QE\20160627_KW\20160627_1a_CD2AP_KW_i03.raw"; SpectrumID: "114167"; scans: "22331"	20160627_1a_CD2AP_KW_i01to03	2	Q3ZCA4,F1MM14
4	F1MM14	F1MM14_BOVIN	Uncharacterized protein OS=Bos taurus GN=CD2AP PE=4 SV=2	1690.86	79.91	281	43	0		1	Q3ZCA4	5.97	71203.8	K|LGLFPSNFVK|E	0	LGLFPSNFVK	0	154-163	FALSE	1.08913e-23	38.7405	10.561	1.021	561.321	2	55.45	1120.63	0	File: "D:\_HF_QE\20160627_KW\20160627_1a_CD2AP_KW_i03.raw"; SpectrumID: "114303"; scans: "22492"	20160627_1a_CD2AP_KW_i01to03	2	Q3ZCA4,F1MM14
4	F1MM14	F1MM14_BOVIN	Uncharacterized protein OS=Bos taurus GN=CD2AP PE=4 SV=2	1690.86	79.91	281	43	0		1	Q3ZCA4	5.97	71203.8	K|LGLFPSNFVK|E	0	LGLFPSNFVK	0	154-163	FALSE	2.88412e-21	38.6804	10.0239	1.128	561.321	2	55.82	1120.63	0	File: "D:\_HF_QE\20160627_KW\20160627_1a_CD2AP_KW_i03.raw"; SpectrumID: "114441"; scans: "22658"	20160627_1a_CD2AP_KW_i01to03	2	Q3ZCA4,F1MM14
4	F1MM14	F1MM14_BOVIN	Uncharacterized protein OS=Bos taurus GN=CD2AP PE=4 SV=2	1690.86	79.91	281	43	0		1	Q3ZCA4	5.97	71203.8	K|LPKEDDSANLKPFEHKK|D	1	LPKEDDSANLKPFEHKK	0	523-539	TRUE	3.39174e-23	10.8225	10.5132	0.052	499.768	4	27.73	1995.04	3	File: "D:\_HF_QE\20160627_KW\20160627_1a_CD2AP_KW_i01.raw"; SpectrumID: "8818"; scans: "8982"	20160627_1a_CD2AP_KW_i01to03	1	F1MM14
4	F1MM14	F1MM14_BOVIN	Uncharacterized protein OS=Bos taurus GN=CD2AP PE=4 SV=2	1690.86	79.91	281	43	0		1	Q3ZCA4	5.97	71203.8	K|LPKEDDSANLKPFEHKK|D	0	LPKEDDSANLKPFEHKK	0	523-539	TRUE	3.47715e-14	-4.69399	8.33482	-1.792	499.769	4	28.07	1995.04	3	File: "D:\_HF_QE\20160627_KW\20160627_1a_CD2AP_KW_i01.raw"; SpectrumID: "8913"; scans: "9145"	20160627_1a_CD2AP_KW_i01to03	1	F1MM14
4	F1MM14	F1MM14_BOVIN	Uncharacterized protein OS=Bos taurus GN=CD2AP PE=4 SV=2	1690.86	79.91	281	43	0		1	Q3ZCA4	5.97	71203.8	K|LQEEGWLEGELNGRR|G	1	LQEEGWLEGELNGRR	0	32-46	FALSE	1.12527e-15	11.7392	8.72849	0.905	595.967	3	47.5	1784.88	1	File: "D:\_HF_QE\20160627_KW\20160627_1a_CD2AP_KW_i03.raw"; SpectrumID: "107944"; scans: "18763"	20160627_1a_CD2AP_KW_i01to03	2	Q3ZCA4,F1MM14
4	F1MM14	F1MM14_BOVIN	Uncharacterized protein OS=Bos taurus GN=CD2AP PE=4 SV=2	1690.86	79.91	281	43	0		1	Q3ZCA4	5.97	71203.8	K|RPEKPVPPPPPVAK|I	1	RPEKPVPPPPPVAK	0	414-427	TRUE	7.14233e-15	12.4061	8.29175	-0.998	503.637	3	23.58	1507.89	2	File: "D:\_HF_QE\20160627_KW\20160627_1a_CD2AP_KW_i01.raw"; SpectrumID: "6439"; scans: "6901"	20160627_1a_CD2AP_KW_i01to03	1	F1MM14
4	F1MM14	F1MM14_BOVIN	Uncharacterized protein OS=Bos taurus GN=CD2AP PE=4 SV=2	1690.86	79.91	281	43	0		1	Q3ZCA4	5.97	71203.8	K|RPEKPVPPPPPVAK|I	0	RPEKPVPPPPPVAK	0	414-427	TRUE	3.44037e-28	25.4498	11.3814	-0.083	503.636	3	23.92	1507.89	2	File: "D:\_HF_QE\20160627_KW\20160627_1a_CD2AP_KW_i01.raw"; SpectrumID: "6528"; scans: "7084"	20160627_1a_CD2AP_KW_i01to03	1	F1MM14
4	F1MM14	F1MM14_BOVIN	Uncharacterized protein OS=Bos taurus GN=CD2AP PE=4 SV=2	1690.86	79.91	281	43	0		1	Q3ZCA4	5.97	71203.8	K|RPEKPVPPPPPVAK|I	0	RPEKPVPPPPPVAK	0	414-427	TRUE	4.40779e-30	28.6166	11.756	-0.634	754.951	2	23.98	1507.89	2	File: "D:\_HF_QE\20160627_KW\20160627_1a_CD2AP_KW_i01.raw"; SpectrumID: "6547"; scans: "7119"	20160627_1a_CD2AP_KW_i01to03	1	F1MM14
4	F1MM14	F1MM14_BOVIN	Uncharacterized protein OS=Bos taurus GN=CD2AP PE=4 SV=2	1690.86	79.91	281	43	0		1	Q3ZCA4	5.97	71203.8	K|RPEKPVPPPPPVAK|I	0	RPEKPVPPPPPVAK	0	414-427	TRUE	1.09498e-22	18.7486	10.2424	0.215	503.636	3	24.27	1507.89	2	File: "D:\_HF_QE\20160627_KW\20160627_1a_CD2AP_KW_i01.raw"; SpectrumID: "6608"; scans: "7269"	20160627_1a_CD2AP_KW_i01to03	1	F1MM14
4	F1MM14	F1MM14_BOVIN	Uncharacterized protein OS=Bos taurus GN=CD2AP PE=4 SV=2	1690.86	79.91	281	43	0		1	Q3ZCA4	5.97	71203.8	K|RPEKPVPPPPPVAK|I	0	RPEKPVPPPPPVAK	0	414-427	TRUE	1.73861e-18	13.4218	9.2345	-0.581	503.637	3	25.03	1507.89	2	File: "D:\_HF_QE\20160627_KW\20160627_1a_CD2AP_KW_i01.raw"; SpectrumID: "6817"; scans: "7677"	20160627_1a_CD2AP_KW_i01to03	1	F1MM14
4	F1MM14	F1MM14_BOVIN	Uncharacterized protein OS=Bos taurus GN=CD2AP PE=4 SV=2	1690.86	79.91	281	43	0		1	Q3ZCA4	5.97	71203.8	K|RPEKPVPPPPPVAK|I	0	RPEKPVPPPPPVAK	0	414-427	TRUE	7.63e-17	16.1735	8.81631	-0.7	503.637	3	23.27	1507.89	2	File: "D:\_HF_QE\20160627_KW\20160627_1a_CD2AP_KW_i02.raw"; SpectrumID: "49829"; scans: "6746"	20160627_1a_CD2AP_KW_i01to03	1	F1MM14
4	F1MM14	F1MM14_BOVIN	Uncharacterized protein OS=Bos taurus GN=CD2AP PE=4 SV=2	1690.86	79.91	281	43	0		1	Q3ZCA4	5.97	71203.8	K|RPEKPVPPPPPVAK|I	0	RPEKPVPPPPPVAK	0	414-427	TRUE	6.42828e-22	16.3083	10.045	-0.143	754.951	2	23.42	1507.89	2	File: "D:\_HF_QE\20160627_KW\20160627_1a_CD2AP_KW_i02.raw"; SpectrumID: "49865"; scans: "6827"	20160627_1a_CD2AP_KW_i01to03	1	F1MM14
4	F1MM14	F1MM14_BOVIN	Uncharacterized protein OS=Bos taurus GN=CD2AP PE=4 SV=2	1690.86	79.91	281	43	0		1	Q3ZCA4	5.97	71203.8	K|RPEKPVPPPPPVAK|I	0	RPEKPVPPPPPVAK	0	414-427	TRUE	3.50719e-30	26.0032	11.7958	0.215	503.636	3	23.6	1507.89	2	File: "D:\_HF_QE\20160627_KW\20160627_1a_CD2AP_KW_i02.raw"; SpectrumID: "49918"; scans: "6933"	20160627_1a_CD2AP_KW_i01to03	1	F1MM14
4	F1MM14	F1MM14_BOVIN	Uncharacterized protein OS=Bos taurus GN=CD2AP PE=4 SV=2	1690.86	79.91	281	43	0		1	Q3ZCA4	5.97	71203.8	K|RPEKPVPPPPPVAK|I	0	RPEKPVPPPPPVAK	0	414-427	TRUE	7.6209e-19	1.67679	9.31753	-1.111	754.952	2	23.77	1507.89	2	File: "D:\_HF_QE\20160627_KW\20160627_1a_CD2AP_KW_i02.raw"; SpectrumID: "49956"; scans: "7016"	20160627_1a_CD2AP_KW_i01to03	1	F1MM14
4	F1MM14	F1MM14_BOVIN	Uncharacterized protein OS=Bos taurus GN=CD2AP PE=4 SV=2	1690.86	79.91	281	43	0		1	Q3ZCA4	5.97	71203.8	K|RPEKPVPPPPPVAK|I	0	RPEKPVPPPPPVAK	0	414-427	TRUE	7.02425e-25	21.2392	10.7225	0.275	503.636	3	23.95	1507.89	2	File: "D:\_HF_QE\20160627_KW\20160627_1a_CD2AP_KW_i02.raw"; SpectrumID: "50003"; scans: "7115"	20160627_1a_CD2AP_KW_i01to03	1	F1MM14
4	F1MM14	F1MM14_BOVIN	Uncharacterized protein OS=Bos taurus GN=CD2AP PE=4 SV=2	1690.86	79.91	281	43	0		1	Q3ZCA4	5.97	71203.8	K|RPEKPVPPPPPVAK|I	0	RPEKPVPPPPPVAK	0	414-427	TRUE	3.92123e-23	17.7724	10.344	1.489	503.636	3	24.57	1507.89	2	File: "D:\_HF_QE\20160627_KW\20160627_1a_CD2AP_KW_i02.raw"; SpectrumID: "50170"; scans: "7456"	20160627_1a_CD2AP_KW_i01to03	1	F1MM14
4	F1MM14	F1MM14_BOVIN	Uncharacterized protein OS=Bos taurus GN=CD2AP PE=4 SV=2	1690.86	79.91	281	43	0		1	Q3ZCA4	5.97	71203.8	K|RPEKPVPPPPPVAK|I	0	RPEKPVPPPPPVAK	0	414-427	TRUE	3.90841e-15	12.9475	8.3505	-2.948	503.638	3	23.27	1507.89	2	File: "D:\_HF_QE\20160627_KW\20160627_1a_CD2AP_KW_i03.raw"; SpectrumID: "91763"; scans: "6746"	20160627_1a_CD2AP_KW_i01to03	1	F1MM14
4	F1MM14	F1MM14_BOVIN	Uncharacterized protein OS=Bos taurus GN=CD2AP PE=4 SV=2	1690.86	79.91	281	43	0		1	Q3ZCA4	5.97	71203.8	K|RPEKPVPPPPPVAK|I	0	RPEKPVPPPPPVAK	0	414-427	TRUE	6.65427e-22	19.0232	10.0416	-0.083	503.636	3	23.6	1507.89	2	File: "D:\_HF_QE\20160627_KW\20160627_1a_CD2AP_KW_i03.raw"; SpectrumID: "93565"; scans: "6929"	20160627_1a_CD2AP_KW_i01to03	1	F1MM14
4	F1MM14	F1MM14_BOVIN	Uncharacterized protein OS=Bos taurus GN=CD2AP PE=4 SV=2	1690.86	79.91	281	43	0		1	Q3ZCA4	5.97	71203.8	K|RPEKPVPPPPPVAK|I	0	RPEKPVPPPPPVAK	0	414-427	TRUE	7.87586e-23	21.2654	10.2499	0.156	503.636	3	23.95	1507.89	2	File: "D:\_HF_QE\20160627_KW\20160627_1a_CD2AP_KW_i03.raw"; SpectrumID: "93641"; scans: "7116"	20160627_1a_CD2AP_KW_i01to03	1	F1MM14
4	F1MM14	F1MM14_BOVIN	Uncharacterized protein OS=Bos taurus GN=CD2AP PE=4 SV=2	1690.86	79.91	281	43	0		1	Q3ZCA4	5.97	71203.8	K|RPEKPVPPPPPVAK|I	0	RPEKPVPPPPPVAK	0	414-427	TRUE	1.83368e-21	15.3979	9.94185	-0.282	503.637	3	24.72	1507.89	2	File: "D:\_HF_QE\20160627_KW\20160627_1a_CD2AP_KW_i03.raw"; SpectrumID: "93817"; scans: "7532"	20160627_1a_CD2AP_KW_i01to03	1	F1MM14
4	F1MM14	F1MM14_BOVIN	Uncharacterized protein OS=Bos taurus GN=CD2AP PE=4 SV=2	1690.86	79.91	281	43	0		1	Q3ZCA4	5.97	71203.8	K|SVDLDSFTVR|S	1	SVDLDSFTVR	0	460-469	TRUE	4.05329e-28	32.468	11.4906	0.417	569.79	2	46.77	1137.57	0	File: "D:\_HF_QE\20160627_KW\20160627_1a_CD2AP_KW_i01.raw"; SpectrumID: "21921"; scans: "18269"	20160627_1a_CD2AP_KW_i01to03	1	F1MM14
4	F1MM14	F1MM14_BOVIN	Uncharacterized protein OS=Bos taurus GN=CD2AP PE=4 SV=2	1690.86	79.91	281	43	0		1	Q3ZCA4	5.97	71203.8	K|SVDLDSFTVR|S	0	SVDLDSFTVR	0	460-469	TRUE	8.4776e-27	32.456	11.2249	0.839	569.79	2	47.12	1137.57	0	File: "D:\_HF_QE\20160627_KW\20160627_1a_CD2AP_KW_i01.raw"; SpectrumID: "22073"; scans: "18438"	20160627_1a_CD2AP_KW_i01to03	1	F1MM14
4	F1MM14	F1MM14_BOVIN	Uncharacterized protein OS=Bos taurus GN=CD2AP PE=4 SV=2	1690.86	79.91	281	43	0		1	Q3ZCA4	5.97	71203.8	K|SVDLDSFTVR|S	0	SVDLDSFTVR	0	460-469	TRUE	2.06044e-26	34.299	11.1461	0.628	569.79	2	47.47	1137.57	0	File: "D:\_HF_QE\20160627_KW\20160627_1a_CD2AP_KW_i01.raw"; SpectrumID: "22210"; scans: "18602"	20160627_1a_CD2AP_KW_i01to03	1	F1MM14
4	F1MM14	F1MM14_BOVIN	Uncharacterized protein OS=Bos taurus GN=CD2AP PE=4 SV=2	1690.86	79.91	281	43	0		1	Q3ZCA4	5.97	71203.8	K|SVDLDSFTVR|S	0	SVDLDSFTVR	0	460-469	TRUE	1.71419e-31	34.462	12.1434	0.628	569.79	2	46.33	1137.57	0	File: "D:\_HF_QE\20160627_KW\20160627_1a_CD2AP_KW_i02.raw"; SpectrumID: "64250"; scans: "18232"	20160627_1a_CD2AP_KW_i01to03	1	F1MM14
4	F1MM14	F1MM14_BOVIN	Uncharacterized protein OS=Bos taurus GN=CD2AP PE=4 SV=2	1690.86	79.91	281	43	0		1	Q3ZCA4	5.97	71203.8	K|SVDLDSFTVR|S	0	SVDLDSFTVR	0	460-469	TRUE	1.15509e-24	31.8089	10.7819	0.945	569.79	2	46.68	1137.57	0	File: "D:\_HF_QE\20160627_KW\20160627_1a_CD2AP_KW_i02.raw"; SpectrumID: "64375"; scans: "18395"	20160627_1a_CD2AP_KW_i01to03	1	F1MM14
4	F1MM14	F1MM14_BOVIN	Uncharacterized protein OS=Bos taurus GN=CD2AP PE=4 SV=2	1690.86	79.91	281	43	0		1	Q3ZCA4	5.97	71203.8	K|SVDLDSFTVR|S	0	SVDLDSFTVR	0	460-469	TRUE	6.39173e-26	30.2968	11.0449	0.734	569.79	2	47.03	1137.57	0	File: "D:\_HF_QE\20160627_KW\20160627_1a_CD2AP_KW_i02.raw"; SpectrumID: "65593"; scans: "18563"	20160627_1a_CD2AP_KW_i01to03	1	F1MM14
4	F1MM14	F1MM14_BOVIN	Uncharacterized protein OS=Bos taurus GN=CD2AP PE=4 SV=2	1690.86	79.91	281	43	0		1	Q3ZCA4	5.97	71203.8	K|SVDLDSFTVR|S	0	SVDLDSFTVR	0	460-469	TRUE	2.27468e-30	34.5445	11.93	0.628	569.79	2	46.28	1137.57	0	File: "D:\_HF_QE\20160627_KW\20160627_1a_CD2AP_KW_i03.raw"; SpectrumID: "106379"; scans: "18202"	20160627_1a_CD2AP_KW_i01to03	1	F1MM14
4	F1MM14	F1MM14_BOVIN	Uncharacterized protein OS=Bos taurus GN=CD2AP PE=4 SV=2	1690.86	79.91	281	43	0		1	Q3ZCA4	5.97	71203.8	K|SVDLDSFTVR|S	0	SVDLDSFTVR	0	460-469	TRUE	1.19484e-28	33.0151	11.5956	1.05	569.79	2	46.67	1137.57	0	File: "D:\_HF_QE\20160627_KW\20160627_1a_CD2AP_KW_i03.raw"; SpectrumID: "107643"; scans: "18380"	20160627_1a_CD2AP_KW_i01to03	1	F1MM14
4	F1MM14	F1MM14_BOVIN	Uncharacterized protein OS=Bos taurus GN=CD2AP PE=4 SV=2	1690.86	79.91	281	43	0		1	Q3ZCA4	5.97	71203.8	K|SVDLDSFTVR|S	0	SVDLDSFTVR	0	460-469	TRUE	7.38313e-26	32.589	11.032	0.083	569.791	2	47.05	1137.57	0	File: "D:\_HF_QE\20160627_KW\20160627_1a_CD2AP_KW_i03.raw"; SpectrumID: "107779"; scans: "18561"	20160627_1a_CD2AP_KW_i01to03	1	F1MM14
4	F1MM14	F1MM14_BOVIN	Uncharacterized protein OS=Bos taurus GN=CD2AP PE=4 SV=2	1690.86	79.91	281	43	0		1	Q3ZCA4	5.97	71203.8	K|TQSVEITK|T	1	TQSVEITK	0	254-261	FALSE	1.88457e-21	33.798	10.0387	-3.422	453.252	2	21.73	904.487	0	File: "D:\_HF_QE\20160627_KW\20160627_1a_CD2AP_KW_i01.raw"; SpectrumID: "4476"; scans: "5940"	20160627_1a_CD2AP_KW_i01to03	2	Q3ZCA4,F1MM14
4	F1MM14	F1MM14_BOVIN	Uncharacterized protein OS=Bos taurus GN=CD2AP PE=4 SV=2	1690.86	79.91	281	43	0		1	Q3ZCA4	5.97	71203.8	K|TQSVEITK|T	0	TQSVEITK	0	254-261	FALSE	3.56956e-21	29.6757	10.008	-2.405	453.252	2	21.48	904.487	0	File: "D:\_HF_QE\20160627_KW\20160627_1a_CD2AP_KW_i02.raw"; SpectrumID: "47902"; scans: "5797"	20160627_1a_CD2AP_KW_i01to03	2	Q3ZCA4,F1MM14
4	F1MM14	F1MM14_BOVIN	Uncharacterized protein OS=Bos taurus GN=CD2AP PE=4 SV=2	1690.86	79.91	281	43	0		1	Q3ZCA4	5.97	71203.8	K|TQSVEITK|T	0	TQSVEITK	0	254-261	FALSE	1.47369e-18	27.7893	9.36834	-4.705	453.253	2	21.5	904.487	0	File: "D:\_HF_QE\20160627_KW\20160627_1a_CD2AP_KW_i03.raw"; SpectrumID: "91414"; scans: "5822"	20160627_1a_CD2AP_KW_i01to03	2	Q3ZCA4,F1MM14
4	F1MM14	F1MM14_BOVIN	Uncharacterized protein OS=Bos taurus GN=CD2AP PE=4 SV=2	1690.86	79.91	281	43	0		1	Q3ZCA4	5.97	71203.8	K|TQSVEITKTDTEGK|L	1	TQSVEITKTDTEGK	0	254-267	FALSE	3.17794e-18	17.4149	9.36209	2.568	512.929	3	22.43	1535.77	1	File: "D:\_HF_QE\20160627_KW\20160627_1a_CD2AP_KW_i01.raw"; SpectrumID: "4639"; scans: "6305"	20160627_1a_CD2AP_KW_i01to03	2	Q3ZCA4,F1MM14
4	F1MM14	F1MM14_BOVIN	Uncharacterized protein OS=Bos taurus GN=CD2AP PE=4 SV=2	1690.86	79.91	281	43	0		1	Q3ZCA4	5.97	71203.8	K|TQSVEITKTDTEGK|L	0	TQSVEITKTDTEGK	0	254-267	FALSE	5.84841e-41	42.9439	13.8418	1.247	768.89	2	22.75	1535.77	1	File: "D:\_HF_QE\20160627_KW\20160627_1a_CD2AP_KW_i01.raw"; SpectrumID: "4701"; scans: "6472"	20160627_1a_CD2AP_KW_i01to03	2	Q3ZCA4,F1MM14
4	F1MM14	F1MM14_BOVIN	Uncharacterized protein OS=Bos taurus GN=CD2AP PE=4 SV=2	1690.86	79.91	281	43	0		1	Q3ZCA4	5.97	71203.8	K|TQSVEITKTDTEGK|L	0	TQSVEITKTDTEGK	0	254-267	FALSE	1.12864e-38	29.9863	13.4596	-0.537	512.93	3	22.78	1535.77	1	File: "D:\_HF_QE\20160627_KW\20160627_1a_CD2AP_KW_i01.raw"; SpectrumID: "4708"; scans: "6486"	20160627_1a_CD2AP_KW_i01to03	2	Q3ZCA4,F1MM14
4	F1MM14	F1MM14_BOVIN	Uncharacterized protein OS=Bos taurus GN=CD2AP PE=4 SV=2	1690.86	79.91	281	43	0		1	Q3ZCA4	5.97	71203.8	K|TQSVEITKTDTEGK|L	0	TQSVEITKTDTEGK	0	254-267	FALSE	2.2882e-15	4.40529	8.63123	0.374	768.891	2	23.1	1535.77	1	File: "D:\_HF_QE\20160627_KW\20160627_1a_CD2AP_KW_i01.raw"; SpectrumID: "6317"; scans: "6652"	20160627_1a_CD2AP_KW_i01to03	2	Q3ZCA4,F1MM14
4	F1MM14	F1MM14_BOVIN	Uncharacterized protein OS=Bos taurus GN=CD2AP PE=4 SV=2	1690.86	79.91	281	43	0		1	Q3ZCA4	5.97	71203.8	K|TQSVEITKTDTEGK|L	0	TQSVEITKTDTEGK	0	254-267	FALSE	2.80305e-27	20.9162	11.3584	1.729	768.89	2	22.4	1535.77	1	File: "D:\_HF_QE\20160627_KW\20160627_1a_CD2AP_KW_i02.raw"; SpectrumID: "48124"; scans: "6286"	20160627_1a_CD2AP_KW_i01to03	2	Q3ZCA4,F1MM14
4	F1MM14	F1MM14_BOVIN	Uncharacterized protein OS=Bos taurus GN=CD2AP PE=4 SV=2	1690.86	79.91	281	43	0		1	Q3ZCA4	5.97	71203.8	K|TQSVEITKTDTEGK|L	0	TQSVEITKTDTEGK	0	254-267	FALSE	1.73814e-19	4.88827	9.66591	1.65	768.89	2	22.47	1535.77	1	File: "D:\_HF_QE\20160627_KW\20160627_1a_CD2AP_KW_i03.raw"; SpectrumID: "91598"; scans: "6327"	20160627_1a_CD2AP_KW_i01to03	2	Q3ZCA4,F1MM14
4	F1MM14	F1MM14_BOVIN	Uncharacterized protein OS=Bos taurus GN=CD2AP PE=4 SV=2	1690.86	79.91	281	43	0		1	Q3ZCA4	5.97	71203.8	K|TQSVEITKTDTEGK|L	0	TQSVEITKTDTEGK	0	254-267	FALSE	6.92578e-26	17.9812	11.0749	-0.401	512.93	3	22.5	1535.77	1	File: "D:\_HF_QE\20160627_KW\20160627_1a_CD2AP_KW_i03.raw"; SpectrumID: "91606"; scans: "6344"	20160627_1a_CD2AP_KW_i01to03	2	Q3ZCA4,F1MM14
4	F1MM14	F1MM14_BOVIN	Uncharacterized protein OS=Bos taurus GN=CD2AP PE=4 SV=2	1690.86	79.91	281	43	0		1	Q3ZCA4	5.97	71203.8	K|TQSVEITKTDTEGKLK|A	1	TQSVEITKTDTEGKLK	0	254-269	FALSE	8.44946e-42	38.135	13.9889	0.374	593.323	3	26.62	1776.95	2	File: "D:\_HF_QE\20160627_KW\20160627_1a_CD2AP_KW_i01.raw"; SpectrumID: "7197"; scans: "8447"	20160627_1a_CD2AP_KW_i01to03	2	Q3ZCA4,F1MM14
4	F1MM14	F1MM14_BOVIN	Uncharacterized protein OS=Bos taurus GN=CD2AP PE=4 SV=2	1690.86	79.91	281	43	0		1	Q3ZCA4	5.97	71203.8	K|TQSVEITKTDTEGKLK|A	0	TQSVEITKTDTEGKLK	0	254-269	FALSE	4.99014e-51	56.5071	15.4255	0.571	889.48	2	26.95	1776.95	2	File: "D:\_HF_QE\20160627_KW\20160627_1a_CD2AP_KW_i01.raw"; SpectrumID: "8623"; scans: "8606"	20160627_1a_CD2AP_KW_i01to03	2	Q3ZCA4,F1MM14
4	F1MM14	F1MM14_BOVIN	Uncharacterized protein OS=Bos taurus GN=CD2AP PE=4 SV=2	1690.86	79.91	281	43	0		1	Q3ZCA4	5.97	71203.8	K|TQSVEITKTDTEGKLK|A	0	TQSVEITKTDTEGKLK	0	254-269	FALSE	6.41873e-36	34.1508	12.9873	0.881	593.322	3	26.97	1776.95	2	File: "D:\_HF_QE\20160627_KW\20160627_1a_CD2AP_KW_i01.raw"; SpectrumID: "8626"; scans: "8613"	20160627_1a_CD2AP_KW_i01to03	2	Q3ZCA4,F1MM14
4	F1MM14	F1MM14_BOVIN	Uncharacterized protein OS=Bos taurus GN=CD2AP PE=4 SV=2	1690.86	79.91	281	43	0		1	Q3ZCA4	5.97	71203.8	K|TQSVEITKTDTEGKLK|A	0	TQSVEITKTDTEGKLK	0	254-269	FALSE	2.45744e-30	17.3096	11.9665	1.258	889.48	2	26.2	1776.95	2	File: "D:\_HF_QE\20160627_KW\20160627_1a_CD2AP_KW_i02.raw"; SpectrumID: "50570"; scans: "8266"	20160627_1a_CD2AP_KW_i01to03	2	Q3ZCA4,F1MM14
4	F1MM14	F1MM14_BOVIN	Uncharacterized protein OS=Bos taurus GN=CD2AP PE=4 SV=2	1690.86	79.91	281	43	0		1	Q3ZCA4	5.97	71203.8	K|TQSVEITKTDTEGKLK|A	0	TQSVEITKTDTEGKLK	0	254-269	FALSE	1.75866e-50	49.1414	15.3424	0.577	593.323	3	26.22	1776.95	2	File: "D:\_HF_QE\20160627_KW\20160627_1a_CD2AP_KW_i02.raw"; SpectrumID: "50573"; scans: "8273"	20160627_1a_CD2AP_KW_i01to03	2	Q3ZCA4,F1MM14
4	F1MM14	F1MM14_BOVIN	Uncharacterized protein OS=Bos taurus GN=CD2AP PE=4 SV=2	1690.86	79.91	281	43	0		1	Q3ZCA4	5.97	71203.8	K|TQSVEITKTDTEGKLK|A	0	TQSVEITKTDTEGKLK	0	254-269	FALSE	9.17155e-23	22.0249	10.4216	0.233	445.244	4	26.3	1776.95	2	File: "D:\_HF_QE\20160627_KW\20160627_1a_CD2AP_KW_i02.raw"; SpectrumID: "50595"; scans: "8316"	20160627_1a_CD2AP_KW_i01to03	2	Q3ZCA4,F1MM14
4	F1MM14	F1MM14_BOVIN	Uncharacterized protein OS=Bos taurus GN=CD2AP PE=4 SV=2	1690.86	79.91	281	43	0		1	Q3ZCA4	5.97	71203.8	K|TQSVEITKTDTEGKLK|A	0	TQSVEITKTDTEGKLK	0	254-269	FALSE	1.79331e-43	39.2098	14.2583	-0.116	889.481	2	26.55	1776.95	2	File: "D:\_HF_QE\20160627_KW\20160627_1a_CD2AP_KW_i02.raw"; SpectrumID: "52053"; scans: "8441"	20160627_1a_CD2AP_KW_i01to03	2	Q3ZCA4,F1MM14
4	F1MM14	F1MM14_BOVIN	Uncharacterized protein OS=Bos taurus GN=CD2AP PE=4 SV=2	1690.86	79.91	281	43	0		1	Q3ZCA4	5.97	71203.8	K|TQSVEITKTDTEGKLK|A	0	TQSVEITKTDTEGKLK	0	254-269	FALSE	5.89411e-36	29.1379	12.991	1.404	593.322	3	26.57	1776.95	2	File: "D:\_HF_QE\20160627_KW\20160627_1a_CD2AP_KW_i02.raw"; SpectrumID: "52054"; scans: "8447"	20160627_1a_CD2AP_KW_i01to03	2	Q3ZCA4,F1MM14
4	F1MM14	F1MM14_BOVIN	Uncharacterized protein OS=Bos taurus GN=CD2AP PE=4 SV=2	1690.86	79.91	281	43	0		1	Q3ZCA4	5.97	71203.8	K|TQSVEITKTDTEGKLK|A	0	TQSVEITKTDTEGKLK	0	254-269	FALSE	1.19318e-19	-0.249951	9.71185	1.111	889.48	2	26.25	1776.95	2	File: "D:\_HF_QE\20160627_KW\20160627_1a_CD2AP_KW_i03.raw"; SpectrumID: "94144"; scans: "8288"	20160627_1a_CD2AP_KW_i01to03	2	Q3ZCA4,F1MM14
4	F1MM14	F1MM14_BOVIN	Uncharacterized protein OS=Bos taurus GN=CD2AP PE=4 SV=2	1690.86	79.91	281	43	0		1	Q3ZCA4	5.97	71203.8	K|TQSVEITKTDTEGKLK|A	0	TQSVEITKTDTEGKLK	0	254-269	FALSE	1.52352e-41	39.637	13.9448	0.053	593.323	3	26.27	1776.95	2	File: "D:\_HF_QE\20160627_KW\20160627_1a_CD2AP_KW_i03.raw"; SpectrumID: "94147"; scans: "8295"	20160627_1a_CD2AP_KW_i01to03	2	Q3ZCA4,F1MM14
4	F1MM14	F1MM14_BOVIN	Uncharacterized protein OS=Bos taurus GN=CD2AP PE=4 SV=2	1690.86	79.91	281	43	0		1	Q3ZCA4	5.97	71203.8	K|TQSVEITKTDTEGKLK|A	0	TQSVEITKTDTEGKLK	0	254-269	FALSE	2.51891e-25	10.8977	10.9683	0.425	889.48	2	26.6	1776.95	2	File: "D:\_HF_QE\20160627_KW\20160627_1a_CD2AP_KW_i03.raw"; SpectrumID: "94218"; scans: "8462"	20160627_1a_CD2AP_KW_i01to03	2	Q3ZCA4,F1MM14
4	F1MM14	F1MM14_BOVIN	Uncharacterized protein OS=Bos taurus GN=CD2AP PE=4 SV=2	1690.86	79.91	281	43	0		1	Q3ZCA4	5.97	71203.8	K|VEAENSLDELKAQIVELLCVVEALKK|D	1	VEAENSLDELKAQIVELLC[Cys_CAM]VVEALKK	1	575-600	TRUE	7.40748e-38	20.0989	13.3062	2.267	735.903	4	74.12	2939.59	2	File: "D:\_HF_QE\20160627_KW\20160627_1a_CD2AP_KW_i01.raw"; SpectrumID: "41842"; scans: "30894"	20160627_1a_CD2AP_KW_i01to03	1	F1MM14
4	F1MM14	F1MM14_BOVIN	Uncharacterized protein OS=Bos taurus GN=CD2AP PE=4 SV=2	1690.86	79.91	281	43	0		1	Q3ZCA4	5.97	71203.8	K|VEAENSLDELKAQIVELLCVVEALKK|D	0	VEAEN[DEAMID]SLDELKAQIVELLC[Cys_CAM]VVEALKK	2	575-600	TRUE	6.4795e-31	6.15461	12.037	-6.834	736.156	4	74.05	2940.57	2	File: "D:\_HF_QE\20160627_KW\20160627_1a_CD2AP_KW_i02.raw"; SpectrumID: "85498"; scans: "31071"	20160627_1a_CD2AP_KW_i01to03	1	F1MM14
4	F1MM14	F1MM14_BOVIN	Uncharacterized protein OS=Bos taurus GN=CD2AP PE=4 SV=2	1690.86	79.91	281	43	0		1	Q3ZCA4	5.97	71203.8	K|VGDIIDISEEVEEGWWSGTLNNK|L	1	VGDIIDISEEVEEGWWSGTLNNK	0	131-153	FALSE	8.64588e-60	44.1746	16.6691	3.578	864.079	3	70.23	2589.22	0	File: "D:\_HF_QE\20160627_KW\20160627_1a_CD2AP_KW_i01.raw"; SpectrumID: "39463"; scans: "29139"	20160627_1a_CD2AP_KW_i01to03	2	Q3ZCA4,F1MM14
4	F1MM14	F1MM14_BOVIN	Uncharacterized protein OS=Bos taurus GN=CD2AP PE=4 SV=2	1690.86	79.91	281	43	0		1	Q3ZCA4	5.97	71203.8	K|VGDIIDISEEVEEGWWSGTLNNK|L	0	VGDIIDISEEVEEGWWSGTLNNK	0	131-153	FALSE	2.86434e-72	62.7841	18.3027	5.737	1295.61	2	70.25	2589.22	0	File: "D:\_HF_QE\20160627_KW\20160627_1a_CD2AP_KW_i01.raw"; SpectrumID: "39470"; scans: "29149"	20160627_1a_CD2AP_KW_i01to03	2	Q3ZCA4,F1MM14
4	F1MM14	F1MM14_BOVIN	Uncharacterized protein OS=Bos taurus GN=CD2AP PE=4 SV=2	1690.86	79.91	281	43	0		1	Q3ZCA4	5.97	71203.8	K|VGDIIDISEEVEEGWWSGTLNNK|L	0	VGDIIDISEEVEEGWWSGTLNNK	0	131-153	FALSE	8.61921e-82	78.6854	19.4641	2.014	864.08	3	70.07	2589.22	0	File: "D:\_HF_QE\20160627_KW\20160627_1a_CD2AP_KW_i02.raw"; SpectrumID: "81850"; scans: "29264"	20160627_1a_CD2AP_KW_i01to03	2	Q3ZCA4,F1MM14
4	F1MM14	F1MM14_BOVIN	Uncharacterized protein OS=Bos taurus GN=CD2AP PE=4 SV=2	1690.86	79.91	281	43	0		1	Q3ZCA4	5.97	71203.8	K|VGDIIDISEEVEEGWWSGTLNNK|L	0	VGDIIDISEEVEEGWWSGTLNNK	0	131-153	FALSE	2.4404e-81	60.4152	19.4109	1.446	864.081	3	70.15	2589.22	0	File: "D:\_HF_QE\20160627_KW\20160627_1a_CD2AP_KW_i03.raw"; SpectrumID: "124012"; scans: "29194"	20160627_1a_CD2AP_KW_i01to03	2	Q3ZCA4,F1MM14
4	F1MM14	F1MM14_BOVIN	Uncharacterized protein OS=Bos taurus GN=CD2AP PE=4 SV=2	1690.86	79.91	281	43	0		1	Q3ZCA4	5.97	71203.8	K|VGDIIDISEEVEEGWWSGTLNNK|L	0	VGDIIDISEEVEEGWWSGTLN[DEAMID]NK	1	131-153	FALSE	6.1913e-16	0.201051	8.77798	-7.391	864.416	3	69.98	2590.21	0	File: "D:\_HF_QE\20160627_KW\20160627_1a_CD2AP_KW_i03.raw"; SpectrumID: "123956"; scans: "29115"	20160627_1a_CD2AP_KW_i01to03	2	Q3ZCA4,F1MM14
4	F1MM14	F1MM14_BOVIN	Uncharacterized protein OS=Bos taurus GN=CD2AP PE=4 SV=2	1690.86	79.91	281	43	0		1	Q3ZCA4	5.97	71203.8	K|VLFEYIPQNEDELELK|V	1	VLFEYIPQNEDELELK	0	115-130	FALSE	6.66091e-49	55.8269	15.1109	1.605	990.002	2	57.35	1977.99	0	File: "D:\_HF_QE\20160627_KW\20160627_1a_CD2AP_KW_i01.raw"; SpectrumID: "30442"; scans: "23236"	20160627_1a_CD2AP_KW_i01to03	2	Q3ZCA4,F1MM14
4	F1MM14	F1MM14_BOVIN	Uncharacterized protein OS=Bos taurus GN=CD2AP PE=4 SV=2	1690.86	79.91	281	43	0		1	Q3ZCA4	5.97	71203.8	K|VLFEYIPQNEDELELK|V	0	VLFEYIPQNEDELELK	0	115-130	FALSE	8.57693e-37	29.5565	13.1446	1.969	990.002	2	57.75	1977.99	0	File: "D:\_HF_QE\20160627_KW\20160627_1a_CD2AP_KW_i01.raw"; SpectrumID: "30587"; scans: "23417"	20160627_1a_CD2AP_KW_i01to03	2	Q3ZCA4,F1MM14
4	F1MM14	F1MM14_BOVIN	Uncharacterized protein OS=Bos taurus GN=CD2AP PE=4 SV=2	1690.86	79.91	281	43	0		1	Q3ZCA4	5.97	71203.8	K|VLFEYIPQNEDELELK|V	0	VLFEYIPQNEDELELK	0	115-130	FALSE	1.40708e-48	58.764	15.0623	0.553	990.003	2	56.98	1977.99	0	File: "D:\_HF_QE\20160627_KW\20160627_1a_CD2AP_KW_i02.raw"; SpectrumID: "72761"; scans: "23296"	20160627_1a_CD2AP_KW_i01to03	2	Q3ZCA4,F1MM14
4	F1MM14	F1MM14_BOVIN	Uncharacterized protein OS=Bos taurus GN=CD2AP PE=4 SV=2	1690.86	79.91	281	43	0		1	Q3ZCA4	5.97	71203.8	K|VLFEYIPQNEDELELK|V	0	VLFEYIPQNEDELELK	0	115-130	FALSE	1.59558e-45	47.4009	14.5846	5.983	989.998	2	57.35	1977.99	0	File: "D:\_HF_QE\20160627_KW\20160627_1a_CD2AP_KW_i02.raw"; SpectrumID: "74092"; scans: "23458"	20160627_1a_CD2AP_KW_i01to03	2	Q3ZCA4,F1MM14
4	F1MM14	F1MM14_BOVIN	Uncharacterized protein OS=Bos taurus GN=CD2AP PE=4 SV=2	1690.86	79.91	281	43	0		1	Q3ZCA4	5.97	71203.8	K|VLFEYIPQNEDELELK|V	0	VLFEYIPQNEDELELK	0	115-130	FALSE	2.3484e-47	55.2669	14.872	0.371	990.004	2	56.87	1977.99	0	File: "D:\_HF_QE\20160627_KW\20160627_1a_CD2AP_KW_i03.raw"; SpectrumID: "114833"; scans: "23151"	20160627_1a_CD2AP_KW_i01to03	2	Q3ZCA4,F1MM14
4	F1MM14	F1MM14_BOVIN	Uncharacterized protein OS=Bos taurus GN=CD2AP PE=4 SV=2	1690.86	79.91	281	43	0		1	Q3ZCA4	5.97	71203.8	K|VLFEYIPQNEDELELK|V	0	VLFEYIPQNEDELELK	0	115-130	FALSE	2.5475e-29	18.9404	11.7727	0.842	660.338	3	56.92	1977.99	0	File: "D:\_HF_QE\20160627_KW\20160627_1a_CD2AP_KW_i03.raw"; SpectrumID: "114847"; scans: "23168"	20160627_1a_CD2AP_KW_i01to03	2	Q3ZCA4,F1MM14
4	F1MM14	F1MM14_BOVIN	Uncharacterized protein OS=Bos taurus GN=CD2AP PE=4 SV=2	1690.86	79.91	281	43	0		1	Q3ZCA4	5.97	71203.8	K|VLFEYIPQNEDELELK|V	0	VLFEYIPQNEDELELK	0	115-130	FALSE	7.92576e-46	42.9099	14.6364	-0.802	990.005	2	57.23	1977.99	0	File: "D:\_HF_QE\20160627_KW\20160627_1a_CD2AP_KW_i03.raw"; SpectrumID: "114965"; scans: "23310"	20160627_1a_CD2AP_KW_i01to03	2	Q3ZCA4,F1MM14
4	F1MM14	F1MM14_BOVIN	Uncharacterized protein OS=Bos taurus GN=CD2AP PE=4 SV=2	1690.86	79.91	281	43	0		1	Q3ZCA4	5.97	71203.8	K|VLFEYIPQNEDELELK|V	0	VLFEYIPQN[DEAMID]EDELELK	1	115-130	FALSE	1.38878e-22	4.68256	10.3927	-6.541	990.503	2	57.62	1978.98	0	File: "D:\_HF_QE\20160627_KW\20160627_1a_CD2AP_KW_i03.raw"; SpectrumID: "116288"; scans: "23478"	20160627_1a_CD2AP_KW_i01to03	2	Q3ZCA4,F1MM14
4	F1MM14	F1MM14_BOVIN	Uncharacterized protein OS=Bos taurus GN=CD2AP PE=4 SV=2	1690.86	79.91	281	43	0		1	Q3ZCA4	5.97	71203.8	M|VDYIVEYDYDAVHDDELTIR|V	1	V[Acetylation_Nterm(protein)]DYIVEYDYDAVHDDELTIR	1	2-21	FALSE	2.60283e-59	40.4506	16.577	0.449	829.051	3	68.92	2484.13	0	File: "D:\_HF_QE\20160627_KW\20160627_1a_CD2AP_KW_i01.raw"; SpectrumID: "37798"; scans: "28543"	20160627_1a_CD2AP_KW_i01to03	2	Q3ZCA4,F1MM14
4	F1MM14	F1MM14_BOVIN	Uncharacterized protein OS=Bos taurus GN=CD2AP PE=4 SV=2	1690.86	79.91	281	43	0		1	Q3ZCA4	5.97	71203.8	M|VDYIVEYDYDAVHDDELTIR|V	0	V[Acetylation_Nterm(protein)]DYIVEYDYDAVHDDELTIR	1	2-21	FALSE	3.58352e-75	80.2052	18.6334	3.882	1243.07	2	68.93	2484.13	0	File: "D:\_HF_QE\20160627_KW\20160627_1a_CD2AP_KW_i01.raw"; SpectrumID: "37807"; scans: "28555"	20160627_1a_CD2AP_KW_i01to03	2	Q3ZCA4,F1MM14
4	F1MM14	F1MM14_BOVIN	Uncharacterized protein OS=Bos taurus GN=CD2AP PE=4 SV=2	1690.86	79.91	281	43	0		1	Q3ZCA4	5.97	71203.8	M|VDYIVEYDYDAVHDDELTIR|V	0	V[Acetylation_Nterm(protein)]DYIVEYDYDAVHDDELTIR	1	2-21	FALSE	1.31426e-57	36.4401	16.3418	-0.505	829.052	3	69.27	2484.13	0	File: "D:\_HF_QE\20160627_KW\20160627_1a_CD2AP_KW_i01.raw"; SpectrumID: "39160"; scans: "28702"	20160627_1a_CD2AP_KW_i01to03	2	Q3ZCA4,F1MM14
4	F1MM14	F1MM14_BOVIN	Uncharacterized protein OS=Bos taurus GN=CD2AP PE=4 SV=2	1690.86	79.91	281	43	0		1	Q3ZCA4	5.97	71203.8	M|VDYIVEYDYDAVHDDELTIR|V	0	V[Acetylation_Nterm(protein)]DYIVEYDYDAVHDDELTIR	1	2-21	FALSE	6.09463e-72	56.3881	18.2483	-3.983	1243.08	2	69.32	2484.13	0	File: "D:\_HF_QE\20160627_KW\20160627_1a_CD2AP_KW_i01.raw"; SpectrumID: "39175"; scans: "28724"	20160627_1a_CD2AP_KW_i01to03	2	Q3ZCA4,F1MM14
4	F1MM14	F1MM14_BOVIN	Uncharacterized protein OS=Bos taurus GN=CD2AP PE=4 SV=2	1690.86	79.91	281	43	0		1	Q3ZCA4	5.97	71203.8	M|VDYIVEYDYDAVHDDELTIR|V	0	V[Acetylation_Nterm(protein)]DYIVEYDYDAVHDDELTIR	1	2-21	FALSE	2.28847e-65	45.0884	17.3976	-0.59	829.052	3	68.68	2484.13	0	File: "D:\_HF_QE\20160627_KW\20160627_1a_CD2AP_KW_i02.raw"; SpectrumID: "81422"; scans: "28642"	20160627_1a_CD2AP_KW_i01to03	2	Q3ZCA4,F1MM14
4	F1MM14	F1MM14_BOVIN	Uncharacterized protein OS=Bos taurus GN=CD2AP PE=4 SV=2	1690.86	79.91	281	43	0		1	Q3ZCA4	5.97	71203.8	M|VDYIVEYDYDAVHDDELTIR|V	0	V[Acetylation_Nterm(protein)]DYIVEYDYDAVHDDELTIR	1	2-21	FALSE	9.96423e-78	87.5387	18.955	1.524	1243.07	2	68.7	2484.13	0	File: "D:\_HF_QE\20160627_KW\20160627_1a_CD2AP_KW_i02.raw"; SpectrumID: "81430"; scans: "28651"	20160627_1a_CD2AP_KW_i01to03	2	Q3ZCA4,F1MM14
4	F1MM14	F1MM14_BOVIN	Uncharacterized protein OS=Bos taurus GN=CD2AP PE=4 SV=2	1690.86	79.91	281	43	0		1	Q3ZCA4	5.97	71203.8	M|VDYIVEYDYDAVHDDELTIR|V	0	V[Acetylation_Nterm(protein)]DYIVEYDYDAVHDDELTIR	1	2-21	FALSE	3.80056e-56	40.4434	16.1218	3.613	829.049	3	69.03	2484.13	0	File: "D:\_HF_QE\20160627_KW\20160627_1a_CD2AP_KW_i02.raw"; SpectrumID: "81538"; scans: "28804"	20160627_1a_CD2AP_KW_i01to03	2	Q3ZCA4,F1MM14
4	F1MM14	F1MM14_BOVIN	Uncharacterized protein OS=Bos taurus GN=CD2AP PE=4 SV=2	1690.86	79.91	281	43	0		1	Q3ZCA4	5.97	71203.8	M|VDYIVEYDYDAVHDDELTIR|V	0	V[Acetylation_Nterm(protein)]DYIVEYDYDAVHDDELTIR	1	2-21	FALSE	7.76021e-56	38.5575	16.0815	2.369	829.05	3	68.58	2484.13	0	File: "D:\_HF_QE\20160627_KW\20160627_1a_CD2AP_KW_i03.raw"; SpectrumID: "123534"; scans: "28486"	20160627_1a_CD2AP_KW_i01to03	2	Q3ZCA4,F1MM14
4	F1MM14	F1MM14_BOVIN	Uncharacterized protein OS=Bos taurus GN=CD2AP PE=4 SV=2	1690.86	79.91	281	43	0		1	Q3ZCA4	5.97	71203.8	M|VDYIVEYDYDAVHDDELTIR|V	0	V[Acetylation_Nterm(protein)]DYIVEYDYDAVHDDELTIR	1	2-21	FALSE	6.33378e-90	101.248	20.3719	3.391	1243.07	2	68.73	2484.13	0	File: "D:\_HF_QE\20160627_KW\20160627_1a_CD2AP_KW_i03.raw"; SpectrumID: "123580"; scans: "28554"	20160627_1a_CD2AP_KW_i01to03	2	Q3ZCA4,F1MM14
4	F1MM14	F1MM14_BOVIN	Uncharacterized protein OS=Bos taurus GN=CD2AP PE=4 SV=2	1690.86	79.91	281	43	0		1	Q3ZCA4	5.97	71203.8	M|VDYIVEYDYDAVHDDELTIR|V	0	V[Acetylation_Nterm(protein)]DYIVEYDYDAVHDDELTIR	1	2-21	FALSE	1.6146e-58	42.1202	16.4669	0.074	829.052	3	68.92	2484.13	0	File: "D:\_HF_QE\20160627_KW\20160627_1a_CD2AP_KW_i03.raw"; SpectrumID: "123635"; scans: "28636"	20160627_1a_CD2AP_KW_i01to03	2	Q3ZCA4,F1MM14
4	F1MM14	F1MM14_BOVIN	Uncharacterized protein OS=Bos taurus GN=CD2AP PE=4 SV=2	1690.86	79.91	281	43	0		1	Q3ZCA4	5.97	71203.8	R|ERHGNVANLVQR|I	1	ERHGNVANLVQR	0	73-84	FALSE	6.48923e-48	39.9742	14.9505	0.772	464.92	3	23.7	1391.74	1	File: "D:\_HF_QE\20160627_KW\20160627_1a_CD2AP_KW_i02.raw"; SpectrumID: "49943"; scans: "6982"	20160627_1a_CD2AP_KW_i01to03	2	Q3ZCA4,F1MM14
4	F1MM14	F1MM14_BOVIN	Uncharacterized protein OS=Bos taurus GN=CD2AP PE=4 SV=2	1690.86	79.91	281	43	0		1	Q3ZCA4	5.97	71203.8	R|ERHGNVANLVQR|I	0	ERHGNVANLVQR	0	73-84	FALSE	9.67956e-43	36.1214	14.1362	-0.069	464.92	3	24.07	1391.74	1	File: "D:\_HF_QE\20160627_KW\20160627_1a_CD2AP_KW_i02.raw"; SpectrumID: "50034"; scans: "7177"	20160627_1a_CD2AP_KW_i01to03	2	Q3ZCA4,F1MM14
4	F1MM14	F1MM14_BOVIN	Uncharacterized protein OS=Bos taurus GN=CD2AP PE=4 SV=2	1690.86	79.91	281	43	0		1	Q3ZCA4	5.97	71203.8	R|ERHGNVANLVQR|I	0	ERHGNVANLVQR	0	73-84	FALSE	3.47396e-34	25.6988	12.6843	-0.801	464.92	3	25.42	1391.74	1	File: "D:\_HF_QE\20160627_KW\20160627_1a_CD2AP_KW_i02.raw"; SpectrumID: "50381"; scans: "7879"	20160627_1a_CD2AP_KW_i01to03	2	Q3ZCA4,F1MM14
4	F1MM14	F1MM14_BOVIN	Uncharacterized protein OS=Bos taurus GN=CD2AP PE=4 SV=2	1690.86	79.91	281	43	0		1	Q3ZCA4	5.97	71203.8	R|ERHGNVANLVQR|I	0	ERHGNVANLVQR	0	73-84	FALSE	1.63071e-55	44.7758	16.0823	-0.133	464.92	3	23.8	1391.74	1	File: "D:\_HF_QE\20160627_KW\20160627_1a_CD2AP_KW_i03.raw"; SpectrumID: "93613"; scans: "7043"	20160627_1a_CD2AP_KW_i01to03	2	Q3ZCA4,F1MM14
4	F1MM14	F1MM14_BOVIN	Uncharacterized protein OS=Bos taurus GN=CD2AP PE=4 SV=2	1690.86	79.91	281	43	0		1	Q3ZCA4	5.97	71203.8	R|ERHGNVANLVQR|I	0	ERHGNVANLVQR	0	73-84	FALSE	1.75761e-41	34.901	13.9392	-0.284	464.92	3	24.15	1391.74	1	File: "D:\_HF_QE\20160627_KW\20160627_1a_CD2AP_KW_i03.raw"; SpectrumID: "93691"; scans: "7228"	20160627_1a_CD2AP_KW_i01to03	2	Q3ZCA4,F1MM14
4	F1MM14	F1MM14_BOVIN	Uncharacterized protein OS=Bos taurus GN=CD2AP PE=4 SV=2	1690.86	79.91	281	43	0		1	Q3ZCA4	5.97	71203.8	R|GIGFGDIFK|E	1	GIGFGDIFK	0	213-221	FALSE	3.15439e-15	23.8566	8.53522	1.527	477.257	2	55.8	952.502	0	File: "D:\_HF_QE\20160627_KW\20160627_1a_CD2AP_KW_i01.raw"; SpectrumID: "28698"; scans: "22517"	20160627_1a_CD2AP_KW_i01to03	2	Q3ZCA4,F1MM14
4	F1MM14	F1MM14_BOVIN	Uncharacterized protein OS=Bos taurus GN=CD2AP PE=4 SV=2	1690.86	79.91	281	43	0		1	Q3ZCA4	5.97	71203.8	R|GIGFGDIFK|E	0	GIGFGDIFK	0	213-221	FALSE	2.84807e-16	28.099	8.80897	1.212	477.258	2	55.52	952.502	0	File: "D:\_HF_QE\20160627_KW\20160627_1a_CD2AP_KW_i02.raw"; SpectrumID: "72197"; scans: "22602"	20160627_1a_CD2AP_KW_i01to03	2	Q3ZCA4,F1MM14
4	F1MM14	F1MM14_BOVIN	Uncharacterized protein OS=Bos taurus GN=CD2AP PE=4 SV=2	1690.86	79.91	281	43	0		1	Q3ZCA4	5.97	71203.8	R|GIGFGDIFKEGSVK|L	1	GIGFGDIFKEGSVK	0	213-226	FALSE	8.70734e-31	31.6325	12.0318	1.029	485.261	3	51.93	1452.76	1	File: "D:\_HF_QE\20160627_KW\20160627_1a_CD2AP_KW_i01.raw"; SpectrumID: "26170"; scans: "20751"	20160627_1a_CD2AP_KW_i01to03	2	Q3ZCA4,F1MM14
4	F1MM14	F1MM14_BOVIN	Uncharacterized protein OS=Bos taurus GN=CD2AP PE=4 SV=2	1690.86	79.91	281	43	0		1	Q3ZCA4	5.97	71203.8	R|GIGFGDIFKEGSVK|L	0	GIGFGDIFKEGSVK	0	213-226	FALSE	3.29442e-51	74.1874	15.4337	-0.382	727.388	2	52	1452.76	1	File: "D:\_HF_QE\20160627_KW\20160627_1a_CD2AP_KW_i01.raw"; SpectrumID: "26192"; scans: "20780"	20160627_1a_CD2AP_KW_i01to03	2	Q3ZCA4,F1MM14
4	F1MM14	F1MM14_BOVIN	Uncharacterized protein OS=Bos taurus GN=CD2AP PE=4 SV=2	1690.86	79.91	281	43	0		1	Q3ZCA4	5.97	71203.8	R|GIGFGDIFKEGSVK|L	0	GIGFGDIFKEGSVK	0	213-226	FALSE	1.47837e-36	38.8438	13.0791	0.347	485.261	3	52.3	1452.76	1	File: "D:\_HF_QE\20160627_KW\20160627_1a_CD2AP_KW_i01.raw"; SpectrumID: "26299"; scans: "20924"	20160627_1a_CD2AP_KW_i01to03	2	Q3ZCA4,F1MM14
4	F1MM14	F1MM14_BOVIN	Uncharacterized protein OS=Bos taurus GN=CD2AP PE=4 SV=2	1690.86	79.91	281	43	0		1	Q3ZCA4	5.97	71203.8	R|GIGFGDIFKEGSVK|L	0	GIGFGDIFKEGSVK	0	213-226	FALSE	1.89834e-52	71.3078	15.62	1.545	727.387	2	52.37	1452.76	1	File: "D:\_HF_QE\20160627_KW\20160627_1a_CD2AP_KW_i01.raw"; SpectrumID: "26325"; scans: "20952"	20160627_1a_CD2AP_KW_i01to03	2	Q3ZCA4,F1MM14
4	F1MM14	F1MM14_BOVIN	Uncharacterized protein OS=Bos taurus GN=CD2AP PE=4 SV=2	1690.86	79.91	281	43	0		1	Q3ZCA4	5.97	71203.8	R|GIGFGDIFKEGSVK|L	0	GIGFGDIFKEGSVK	0	213-226	FALSE	7.27058e-46	54.5035	14.6218	1.38	727.387	2	52.73	1452.76	1	File: "D:\_HF_QE\20160627_KW\20160627_1a_CD2AP_KW_i01.raw"; SpectrumID: "26464"; scans: "21124"	20160627_1a_CD2AP_KW_i01to03	2	Q3ZCA4,F1MM14
4	F1MM14	F1MM14_BOVIN	Uncharacterized protein OS=Bos taurus GN=CD2AP PE=4 SV=2	1690.86	79.91	281	43	0		1	Q3ZCA4	5.97	71203.8	R|GIGFGDIFKEGSVK|L	0	GIGFGDIFKEGSVK	0	213-226	FALSE	8.07405e-43	57.4754	14.1315	-3.576	727.39	2	51.5	1452.76	1	File: "D:\_HF_QE\20160627_KW\20160627_1a_CD2AP_KW_i02.raw"; SpectrumID: "68430"; scans: "20741"	20160627_1a_CD2AP_KW_i01to03	2	Q3ZCA4,F1MM14
4	F1MM14	F1MM14_BOVIN	Uncharacterized protein OS=Bos taurus GN=CD2AP PE=4 SV=2	1690.86	79.91	281	43	0		1	Q3ZCA4	5.97	71203.8	R|GIGFGDIFKEGSVK|L	0	GIGFGDIFKEGSVK	0	213-226	FALSE	3.8106e-34	38.8619	12.6501	0.347	485.261	3	51.5	1452.76	1	File: "D:\_HF_QE\20160627_KW\20160627_1a_CD2AP_KW_i02.raw"; SpectrumID: "68438"; scans: "20750"	20160627_1a_CD2AP_KW_i01to03	2	Q3ZCA4,F1MM14
4	F1MM14	F1MM14_BOVIN	Uncharacterized protein OS=Bos taurus GN=CD2AP PE=4 SV=2	1690.86	79.91	281	43	0		1	Q3ZCA4	5.97	71203.8	R|GIGFGDIFKEGSVK|L	0	GIGFGDIFKEGSVK	0	213-226	FALSE	3.2935e-33	36.8008	12.4795	0.285	485.261	3	51.87	1452.76	1	File: "D:\_HF_QE\20160627_KW\20160627_1a_CD2AP_KW_i02.raw"; SpectrumID: "68574"; scans: "20922"	20160627_1a_CD2AP_KW_i01to03	2	Q3ZCA4,F1MM14
4	F1MM14	F1MM14_BOVIN	Uncharacterized protein OS=Bos taurus GN=CD2AP PE=4 SV=2	1690.86	79.91	281	43	0		1	Q3ZCA4	5.97	71203.8	R|GIGFGDIFKEGSVK|L	0	GIGFGDIFKEGSVK	0	213-226	FALSE	1.59079e-45	77.9014	14.5654	0.375	727.388	2	51.87	1452.76	1	File: "D:\_HF_QE\20160627_KW\20160627_1a_CD2AP_KW_i02.raw"; SpectrumID: "68575"; scans: "20923"	20160627_1a_CD2AP_KW_i01to03	2	Q3ZCA4,F1MM14
4	F1MM14	F1MM14_BOVIN	Uncharacterized protein OS=Bos taurus GN=CD2AP PE=4 SV=2	1690.86	79.91	281	43	0		1	Q3ZCA4	5.97	71203.8	R|GIGFGDIFKEGSVK|L	0	GIGFGDIFKEGSVK	0	213-226	FALSE	1.32287e-44	66.3576	14.4236	0.623	727.387	2	52.22	1452.76	1	File: "D:\_HF_QE\20160627_KW\20160627_1a_CD2AP_KW_i02.raw"; SpectrumID: "69870"; scans: "21095"	20160627_1a_CD2AP_KW_i01to03	2	Q3ZCA4,F1MM14
4	F1MM14	F1MM14_BOVIN	Uncharacterized protein OS=Bos taurus GN=CD2AP PE=4 SV=2	1690.86	79.91	281	43	0		1	Q3ZCA4	5.97	71203.8	R|GIGFGDIFKEGSVK|L	0	GIGFGDIFKEGSVK	0	213-226	FALSE	1.72303e-30	34.7281	11.9708	0.196	727.388	2	52.6	1452.76	1	File: "D:\_HF_QE\20160627_KW\20160627_1a_CD2AP_KW_i02.raw"; SpectrumID: "70028"; scans: "21275"	20160627_1a_CD2AP_KW_i01to03	2	Q3ZCA4,F1MM14
4	F1MM14	F1MM14_BOVIN	Uncharacterized protein OS=Bos taurus GN=CD2AP PE=4 SV=2	1690.86	79.91	281	43	0		1	Q3ZCA4	5.97	71203.8	R|GIGFGDIFKEGSVK|L	0	GIGFGDIFKEGSVK	0	213-226	FALSE	3.0761e-36	37.0689	13.0247	1.793	485.26	3	51.47	1452.76	1	File: "D:\_HF_QE\20160627_KW\20160627_1a_CD2AP_KW_i03.raw"; SpectrumID: "110551"; scans: "20678"	20160627_1a_CD2AP_KW_i01to03	2	Q3ZCA4,F1MM14
4	F1MM14	F1MM14_BOVIN	Uncharacterized protein OS=Bos taurus GN=CD2AP PE=4 SV=2	1690.86	79.91	281	43	0		1	Q3ZCA4	5.97	71203.8	R|GIGFGDIFKEGSVK|L	0	GIGFGDIFKEGSVK	0	213-226	FALSE	1.70349e-43	71.9915	14.2462	0.705	727.387	2	51.5	1452.76	1	File: "D:\_HF_QE\20160627_KW\20160627_1a_CD2AP_KW_i03.raw"; SpectrumID: "110569"; scans: "20697"	20160627_1a_CD2AP_KW_i01to03	2	Q3ZCA4,F1MM14
4	F1MM14	F1MM14_BOVIN	Uncharacterized protein OS=Bos taurus GN=CD2AP PE=4 SV=2	1690.86	79.91	281	43	0		1	Q3ZCA4	5.97	71203.8	R|GIGFGDIFKEGSVK|L	0	GIGFGDIFKEGSVK	0	213-226	FALSE	8.15416e-39	40.783	13.4687	0.203	485.261	3	51.83	1452.76	1	File: "D:\_HF_QE\20160627_KW\20160627_1a_CD2AP_KW_i03.raw"; SpectrumID: "110680"; scans: "20848"	20160627_1a_CD2AP_KW_i01to03	2	Q3ZCA4,F1MM14
4	F1MM14	F1MM14_BOVIN	Uncharacterized protein OS=Bos taurus GN=CD2AP PE=4 SV=2	1690.86	79.91	281	43	0		1	Q3ZCA4	5.97	71203.8	R|GIGFGDIFKEGSVK|L	0	GIGFGDIFKEGSVK	0	213-226	FALSE	9.4517e-42	70.1694	13.9629	0.788	727.387	2	51.87	1452.76	1	File: "D:\_HF_QE\20160627_KW\20160627_1a_CD2AP_KW_i03.raw"; SpectrumID: "110697"; scans: "20867"	20160627_1a_CD2AP_KW_i01to03	2	Q3ZCA4,F1MM14
4	F1MM14	F1MM14_BOVIN	Uncharacterized protein OS=Bos taurus GN=CD2AP PE=4 SV=2	1690.86	79.91	281	43	0		1	Q3ZCA4	5.97	71203.8	R|GIGFGDIFKEGSVK|L	0	GIGFGDIFKEGSVK	0	213-226	FALSE	1.61861e-40	53.3409	13.755	-2.241	727.39	2	52.32	1452.76	1	File: "D:\_HF_QE\20160627_KW\20160627_1a_CD2AP_KW_i03.raw"; SpectrumID: "112044"; scans: "21075"	20160627_1a_CD2AP_KW_i01to03	2	Q3ZCA4,F1MM14
4	F1MM14	F1MM14_BOVIN	Uncharacterized protein OS=Bos taurus GN=CD2AP PE=4 SV=2	1690.86	79.91	281	43	0		1	Q3ZCA4	5.97	71203.8	R|GIGFGDIFKEGSVK|L	0	GIGFGDIFKEGSVK	0	213-226	FALSE	1.80432e-27	29.4197	11.3842	3.059	727.386	2	52.67	1452.76	1	File: "D:\_HF_QE\20160627_KW\20160627_1a_CD2AP_KW_i03.raw"; SpectrumID: "112171"; scans: "21230"	20160627_1a_CD2AP_KW_i01to03	2	Q3ZCA4,F1MM14
4	F1MM14	F1MM14_BOVIN	Uncharacterized protein OS=Bos taurus GN=CD2AP PE=4 SV=2	1690.86	79.91	281	43	0		1	Q3ZCA4	5.97	71203.8	R|GIGFGDIFKEGSVKLR|T	1	GIGFGDIFKEGSVKLR	0	213-228	FALSE	1.20443e-33	22.4154	12.5429	-0.526	431.494	4	53.33	1721.95	2	File: "D:\_HF_QE\20160627_KW\20160627_1a_CD2AP_KW_i01.raw"; SpectrumID: "26672"; scans: "21403"	20160627_1a_CD2AP_KW_i01to03	2	Q3ZCA4,F1MM14
4	F1MM14	F1MM14_BOVIN	Uncharacterized protein OS=Bos taurus GN=CD2AP PE=4 SV=2	1690.86	79.91	281	43	0		1	Q3ZCA4	5.97	71203.8	R|GIGFGDIFKEGSVKLR|T	0	GIGFGDIFKEGSVKLR	0	213-228	FALSE	2.02639e-47	38.1056	14.8464	0.38	574.989	3	53.37	1721.95	2	File: "D:\_HF_QE\20160627_KW\20160627_1a_CD2AP_KW_i01.raw"; SpectrumID: "26685"; scans: "21418"	20160627_1a_CD2AP_KW_i01to03	2	Q3ZCA4,F1MM14
4	F1MM14	F1MM14_BOVIN	Uncharacterized protein OS=Bos taurus GN=CD2AP PE=4 SV=2	1690.86	79.91	281	43	0		1	Q3ZCA4	5.97	71203.8	R|GIGFGDIFKEGSVKLR|T	0	GIGFGDIFKEGSVKLR	0	213-228	FALSE	1.58501e-33	26.6605	12.5208	0.334	431.494	4	52.9	1721.95	2	File: "D:\_HF_QE\20160627_KW\20160627_1a_CD2AP_KW_i02.raw"; SpectrumID: "70132"; scans: "21415"	20160627_1a_CD2AP_KW_i01to03	2	Q3ZCA4,F1MM14
4	F1MM14	F1MM14_BOVIN	Uncharacterized protein OS=Bos taurus GN=CD2AP PE=4 SV=2	1690.86	79.91	281	43	0		1	Q3ZCA4	5.97	71203.8	R|GIGFGDIFKEGSVKLR|T	0	GIGFGDIFKEGSVKLR	0	213-228	FALSE	7.40929e-41	31.1612	13.8003	0.711	574.989	3	52.97	1721.95	2	File: "D:\_HF_QE\20160627_KW\20160627_1a_CD2AP_KW_i02.raw"; SpectrumID: "70153"; scans: "21447"	20160627_1a_CD2AP_KW_i01to03	2	Q3ZCA4,F1MM14
4	F1MM14	F1MM14_BOVIN	Uncharacterized protein OS=Bos taurus GN=CD2AP PE=4 SV=2	1690.86	79.91	281	43	0		1	Q3ZCA4	5.97	71203.8	R|GIGFGDIFKEGSVKLR|T	0	GIGFGDIFKEGSVKLR	0	213-228	FALSE	1.42369e-28	18.2196	11.5808	1.82	431.493	4	52.8	1721.95	2	File: "D:\_HF_QE\20160627_KW\20160627_1a_CD2AP_KW_i03.raw"; SpectrumID: "112220"; scans: "21300"	20160627_1a_CD2AP_KW_i01to03	2	Q3ZCA4,F1MM14
4	F1MM14	F1MM14_BOVIN	Uncharacterized protein OS=Bos taurus GN=CD2AP PE=4 SV=2	1690.86	79.91	281	43	0		1	Q3ZCA4	5.97	71203.8	R|GIGFGDIFKEGSVKLR|T	0	GIGFGDIFKEGSVKLR	0	213-228	FALSE	7.23029e-48	39.5701	14.9192	0.607	574.989	3	52.93	1721.95	2	File: "D:\_HF_QE\20160627_KW\20160627_1a_CD2AP_KW_i03.raw"; SpectrumID: "112262"; scans: "21356"	20160627_1a_CD2AP_KW_i01to03	2	Q3ZCA4,F1MM14
4	F1MM14	F1MM14_BOVIN	Uncharacterized protein OS=Bos taurus GN=CD2AP PE=4 SV=2	1690.86	79.91	281	43	0		1	Q3ZCA4	5.97	71203.8	R|GMFPDNFVK|E	1	GMFPDNFVK	0	47-55	FALSE	2.73912e-22	29.1728	10.2351	0.137	527.755	2	48.52	1053.49	0	File: "D:\_HF_QE\20160627_KW\20160627_1a_CD2AP_KW_i01.raw"; SpectrumID: "23659"; scans: "19076"	20160627_1a_CD2AP_KW_i01to03	2	Q3ZCA4,F1MM14
4	F1MM14	F1MM14_BOVIN	Uncharacterized protein OS=Bos taurus GN=CD2AP PE=4 SV=2	1690.86	79.91	281	43	0		1	Q3ZCA4	5.97	71203.8	R|GMFPDNFVK|E	0	GMFPDNFVK	0	47-55	FALSE	2.98754e-18	25.3035	9.29503	-2.293	527.756	2	48.93	1053.49	0	File: "D:\_HF_QE\20160627_KW\20160627_1a_CD2AP_KW_i01.raw"; SpectrumID: "23836"; scans: "19274"	20160627_1a_CD2AP_KW_i01to03	2	Q3ZCA4,F1MM14
4	F1MM14	F1MM14_BOVIN	Uncharacterized protein OS=Bos taurus GN=CD2AP PE=4 SV=2	1690.86	79.91	281	43	0		1	Q3ZCA4	5.97	71203.8	R|GMFPDNFVK|E	0	GMFPDNFVK	0	47-55	FALSE	1.60187e-22	25.9504	10.2857	-0.223	527.755	2	48.1	1053.49	0	File: "D:\_HF_QE\20160627_KW\20160627_1a_CD2AP_KW_i02.raw"; SpectrumID: "66013"; scans: "19062"	20160627_1a_CD2AP_KW_i01to03	2	Q3ZCA4,F1MM14
4	F1MM14	F1MM14_BOVIN	Uncharacterized protein OS=Bos taurus GN=CD2AP PE=4 SV=2	1690.86	79.91	281	43	0		1	Q3ZCA4	5.97	71203.8	R|GMFPDNFVK|E	0	GMFPDNFVK	0	47-55	FALSE	1.68488e-16	24.3987	8.85836	0.935	527.754	2	48.48	1053.49	0	File: "D:\_HF_QE\20160627_KW\20160627_1a_CD2AP_KW_i02.raw"; SpectrumID: "66174"; scans: "19239"	20160627_1a_CD2AP_KW_i01to03	2	Q3ZCA4,F1MM14
4	F1MM14	F1MM14_BOVIN	Uncharacterized protein OS=Bos taurus GN=CD2AP PE=4 SV=2	1690.86	79.91	281	43	0		1	Q3ZCA4	5.97	71203.8	R|GMFPDNFVK|E	0	GMFPDNFVK	0	47-55	FALSE	5.57113e-24	26.9834	10.6056	0.137	527.755	2	48.05	1053.49	0	File: "D:\_HF_QE\20160627_KW\20160627_1a_CD2AP_KW_i03.raw"; SpectrumID: "108155"; scans: "19014"	20160627_1a_CD2AP_KW_i01to03	2	Q3ZCA4,F1MM14
4	F1MM14	F1MM14_BOVIN	Uncharacterized protein OS=Bos taurus GN=CD2AP PE=4 SV=2	1690.86	79.91	281	43	0		1	Q3ZCA4	5.97	71203.8	R|GMFPDNFVK|E	0	GMFPDNFVK	0	47-55	FALSE	1.93206e-16	23.7822	8.85113	1.181	527.754	2	48.47	1053.49	0	File: "D:\_HF_QE\20160627_KW\20160627_1a_CD2AP_KW_i03.raw"; SpectrumID: "108317"; scans: "19207"	20160627_1a_CD2AP_KW_i01to03	2	Q3ZCA4,F1MM14
4	F1MM14	F1MM14_BOVIN	Uncharacterized protein OS=Bos taurus GN=CD2AP PE=4 SV=2	1690.86	79.91	281	43	0		1	Q3ZCA4	5.97	71203.8	R|HGNVANLVQR|I	1	HGNVANLVQR	0	75-84	FALSE	1.18023e-64	63.2268	17.3113	0.474	554.304	2	25.88	1106.59	0	File: "D:\_HF_QE\20160627_KW\20160627_1a_CD2AP_KW_i01.raw"; SpectrumID: "7014"; scans: "8093"	20160627_1a_CD2AP_KW_i01to03	2	Q3ZCA4,F1MM14
4	F1MM14	F1MM14_BOVIN	Uncharacterized protein OS=Bos taurus GN=CD2AP PE=4 SV=2	1690.86	79.91	281	43	0		1	Q3ZCA4	5.97	71203.8	R|HGNVANLVQR|I	0	HGNVANLVQR	0	75-84	FALSE	5.13444e-70	73.7349	18.0082	0.583	554.304	2	26.07	1106.59	0	File: "D:\_HF_QE\20160627_KW\20160627_1a_CD2AP_KW_i01.raw"; SpectrumID: "7050"; scans: "8176"	20160627_1a_CD2AP_KW_i01to03	2	Q3ZCA4,F1MM14
4	F1MM14	F1MM14_BOVIN	Uncharacterized protein OS=Bos taurus GN=CD2AP PE=4 SV=2	1690.86	79.91	281	43	0		1	Q3ZCA4	5.97	71203.8	R|HGNVANLVQR|I	0	HGNVANLVQR	0	75-84	FALSE	5.49751e-36	49.8621	12.9608	-0.628	554.305	2	26.43	1106.59	0	File: "D:\_HF_QE\20160627_KW\20160627_1a_CD2AP_KW_i01.raw"; SpectrumID: "7142"; scans: "8352"	20160627_1a_CD2AP_KW_i01to03	2	Q3ZCA4,F1MM14
4	F1MM14	F1MM14_BOVIN	Uncharacterized protein OS=Bos taurus GN=CD2AP PE=4 SV=2	1690.86	79.91	281	43	0		1	Q3ZCA4	5.97	71203.8	R|HGNVANLVQR|I	0	HGNVANLVQR	0	75-84	FALSE	2.32046e-64	64.6443	17.2724	0.474	554.304	2	25.62	1106.59	0	File: "D:\_HF_QE\20160627_KW\20160627_1a_CD2AP_KW_i02.raw"; SpectrumID: "50413"; scans: "7974"	20160627_1a_CD2AP_KW_i01to03	2	Q3ZCA4,F1MM14
4	F1MM14	F1MM14_BOVIN	Uncharacterized protein OS=Bos taurus GN=CD2AP PE=4 SV=2	1690.86	79.91	281	43	0		1	Q3ZCA4	5.97	71203.8	R|HGNVANLVQR|I	0	HGNVANLVQR	0	75-84	FALSE	5.14894e-71	66.0612	18.135	0.474	554.304	2	25.68	1106.59	0	File: "D:\_HF_QE\20160627_KW\20160627_1a_CD2AP_KW_i02.raw"; SpectrumID: "50426"; scans: "8006"	20160627_1a_CD2AP_KW_i01to03	2	Q3ZCA4,F1MM14
4	F1MM14	F1MM14_BOVIN	Uncharacterized protein OS=Bos taurus GN=CD2AP PE=4 SV=2	1690.86	79.91	281	43	0		1	Q3ZCA4	5.97	71203.8	R|HGNVANLVQR|I	0	HGNVANLVQR	0	75-84	FALSE	4.17408e-39	53.239	13.5007	-0.845	554.305	2	26.13	1106.59	0	File: "D:\_HF_QE\20160627_KW\20160627_1a_CD2AP_KW_i02.raw"; SpectrumID: "50552"; scans: "8233"	20160627_1a_CD2AP_KW_i01to03	2	Q3ZCA4,F1MM14
4	F1MM14	F1MM14_BOVIN	Uncharacterized protein OS=Bos taurus GN=CD2AP PE=4 SV=2	1690.86	79.91	281	43	0		1	Q3ZCA4	5.97	71203.8	R|HGNVANLVQR|I	0	HGNVANLVQR	0	75-84	FALSE	6.62646e-35	37.3748	12.7782	0.366	554.304	2	27.12	1106.59	0	File: "D:\_HF_QE\20160627_KW\20160627_1a_CD2AP_KW_i02.raw"; SpectrumID: "52193"; scans: "8712"	20160627_1a_CD2AP_KW_i01to03	2	Q3ZCA4,F1MM14
4	F1MM14	F1MM14_BOVIN	Uncharacterized protein OS=Bos taurus GN=CD2AP PE=4 SV=2	1690.86	79.91	281	43	0		1	Q3ZCA4	5.97	71203.8	R|HGNVANLVQR|I	0	HGNVANLVQR	0	75-84	FALSE	1.50861e-50	60.7974	15.3284	0.583	554.304	2	25.4	1106.59	0	File: "D:\_HF_QE\20160627_KW\20160627_1a_CD2AP_KW_i03.raw"; SpectrumID: "93957"; scans: "7874"	20160627_1a_CD2AP_KW_i01to03	2	Q3ZCA4,F1MM14
4	F1MM14	F1MM14_BOVIN	Uncharacterized protein OS=Bos taurus GN=CD2AP PE=4 SV=2	1690.86	79.91	281	43	0		1	Q3ZCA4	5.97	71203.8	R|HGNVANLVQR|I	0	HGNVANLVQR	0	75-84	FALSE	2.36452e-68	63.6793	17.7851	0.149	554.304	2	25.75	1106.59	0	File: "D:\_HF_QE\20160627_KW\20160627_1a_CD2AP_KW_i03.raw"; SpectrumID: "94028"; scans: "8040"	20160627_1a_CD2AP_KW_i01to03	2	Q3ZCA4,F1MM14
4	F1MM14	F1MM14_BOVIN	Uncharacterized protein OS=Bos taurus GN=CD2AP PE=4 SV=2	1690.86	79.91	281	43	0		1	Q3ZCA4	5.97	71203.8	R|HGNVANLVQR|I	0	HGNVANLVQR	0	75-84	FALSE	1.45912e-29	33.2439	11.7713	0.257	554.304	2	27.15	1106.59	0	File: "D:\_HF_QE\20160627_KW\20160627_1a_CD2AP_KW_i03.raw"; SpectrumID: "94343"; scans: "8735"	20160627_1a_CD2AP_KW_i01to03	2	Q3ZCA4,F1MM14
4	F1MM14	F1MM14_BOVIN	Uncharacterized protein OS=Bos taurus GN=CD2AP PE=4 SV=2	1690.86	79.91	281	43	0		1	Q3ZCA4	5.97	71203.8	R|ISTYGLLPGGIQPLPQTK|T	1	ISTYGLLPGGIQPLPQTK	0	85-102	FALSE	1.16397e-55	60.4385	16.0642	4.152	942.032	2	54.67	1882.06	0	File: "D:\_HF_QE\20160627_KW\20160627_1a_CD2AP_KW_i01.raw"; SpectrumID: "28273"; scans: "22007"	20160627_1a_CD2AP_KW_i01to03	2	Q3ZCA4,F1MM14
4	F1MM14	F1MM14_BOVIN	Uncharacterized protein OS=Bos taurus GN=CD2AP PE=4 SV=2	1690.86	79.91	281	43	0		1	Q3ZCA4	5.97	71203.8	R|ISTYGLLPGGIQPLPQTK|T	0	ISTYGLLPGGIQPLPQTK	0	85-102	FALSE	5.2932e-43	43.3565	14.1428	3.185	942.032	2	55.02	1882.06	0	File: "D:\_HF_QE\20160627_KW\20160627_1a_CD2AP_KW_i01.raw"; SpectrumID: "28402"; scans: "22164"	20160627_1a_CD2AP_KW_i01to03	2	Q3ZCA4,F1MM14
4	F1MM14	F1MM14_BOVIN	Uncharacterized protein OS=Bos taurus GN=CD2AP PE=4 SV=2	1690.86	79.91	281	43	0		1	Q3ZCA4	5.97	71203.8	R|ISTYGLLPGGIQPLPQTK|T	0	ISTYGLLPGGIQPLPQTK	0	85-102	FALSE	1.51299e-51	58.912	15.4664	5.385	942.03	2	54.37	1882.06	0	File: "D:\_HF_QE\20160627_KW\20160627_1a_CD2AP_KW_i02.raw"; SpectrumID: "70667"; scans: "22083"	20160627_1a_CD2AP_KW_i01to03	2	Q3ZCA4,F1MM14
4	F1MM14	F1MM14_BOVIN	Uncharacterized protein OS=Bos taurus GN=CD2AP PE=4 SV=2	1690.86	79.91	281	43	0		1	Q3ZCA4	5.97	71203.8	R|ISTYGLLPGGIQPLPQTK|T	0	ISTYGLLPGGIQPLPQTK	0	85-102	FALSE	8.29494e-48	42.1862	14.9011	3.121	942.033	2	54.72	1882.06	0	File: "D:\_HF_QE\20160627_KW\20160627_1a_CD2AP_KW_i02.raw"; SpectrumID: "71888"; scans: "22240"	20160627_1a_CD2AP_KW_i01to03	2	Q3ZCA4,F1MM14
4	F1MM14	F1MM14_BOVIN	Uncharacterized protein OS=Bos taurus GN=CD2AP PE=4 SV=2	1690.86	79.91	281	43	0		1	Q3ZCA4	5.97	71203.8	R|ISTYGLLPGGIQPLPQTK|T	0	ISTYGLLPGGIQPLPQTK	0	85-102	FALSE	1.2744e-32	19.7123	12.3476	3.313	942.032	2	54.17	1882.06	0	File: "D:\_HF_QE\20160627_KW\20160627_1a_CD2AP_KW_i03.raw"; SpectrumID: "112704"; scans: "21916"	20160627_1a_CD2AP_KW_i01to03	2	Q3ZCA4,F1MM14
4	F1MM14	F1MM14_BOVIN	Uncharacterized protein OS=Bos taurus GN=CD2AP PE=4 SV=2	1690.86	79.91	281	43	0		1	Q3ZCA4	5.97	71203.8	R|ISTYGLLPGGIQPLPQTK|T	0	ISTYGLLPGGIQPLPQTK	0	85-102	FALSE	1.43351e-47	46.8379	14.8645	3.121	942.033	2	54.52	1882.06	0	File: "D:\_HF_QE\20160627_KW\20160627_1a_CD2AP_KW_i03.raw"; SpectrumID: "112832"; scans: "22071"	20160627_1a_CD2AP_KW_i01to03	2	Q3ZCA4,F1MM14
4	F1MM14	F1MM14_BOVIN	Uncharacterized protein OS=Bos taurus GN=CD2AP PE=4 SV=2	1690.86	79.91	281	43	0		1	Q3ZCA4	5.97	71203.8	R|KLQEEGWLEGELNGR|R	1	KLQEEGWLEGELNGR	0	31-45	TRUE	8.24856e-47	45.7124	14.786	-1.153	586.633	3	48.07	1756.87	1	File: "D:\_HF_QE\20160627_KW\20160627_1a_CD2AP_KW_i01.raw"; SpectrumID: "22431"; scans: "18870"	20160627_1a_CD2AP_KW_i01to03	1	F1MM14
4	F1MM14	F1MM14_BOVIN	Uncharacterized protein OS=Bos taurus GN=CD2AP PE=4 SV=2	1690.86	79.91	281	43	0		1	Q3ZCA4	5.97	71203.8	R|KLQEEGWLEGELNGR|R	0	KLQEEGWLEGELNGR	0	31-45	TRUE	7.73472e-69	72.6752	17.8776	-1.375	879.446	2	48.08	1756.87	1	File: "D:\_HF_QE\20160627_KW\20160627_1a_CD2AP_KW_i01.raw"; SpectrumID: "22437"; scans: "18876"	20160627_1a_CD2AP_KW_i01to03	1	F1MM14
4	F1MM14	F1MM14_BOVIN	Uncharacterized protein OS=Bos taurus GN=CD2AP PE=4 SV=2	1690.86	79.91	281	43	0		1	Q3ZCA4	5.97	71203.8	R|KLQEEGWLEGELNGR|R	0	KLQEEGWLEGELNGR	0	31-45	TRUE	1.06317e-18	11.079	9.48615	2.604	586.631	3	48.45	1756.87	1	File: "D:\_HF_QE\20160627_KW\20160627_1a_CD2AP_KW_i01.raw"; SpectrumID: "23637"; scans: "19050"	20160627_1a_CD2AP_KW_i01to03	1	F1MM14
4	F1MM14	F1MM14_BOVIN	Uncharacterized protein OS=Bos taurus GN=CD2AP PE=4 SV=2	1690.86	79.91	281	43	0		1	Q3ZCA4	5.97	71203.8	R|KLQEEGWLEGELNGR|R	0	KLQEEGWLEGELNGR	0	31-45	TRUE	8.75503e-41	42.2637	13.8159	-0.009	586.632	3	47.63	1756.87	1	File: "D:\_HF_QE\20160627_KW\20160627_1a_CD2AP_KW_i02.raw"; SpectrumID: "65826"; scans: "18841"	20160627_1a_CD2AP_KW_i01to03	1	F1MM14
4	F1MM14	F1MM14_BOVIN	Uncharacterized protein OS=Bos taurus GN=CD2AP PE=4 SV=2	1690.86	79.91	281	43	0		1	Q3ZCA4	5.97	71203.8	R|KLQEEGWLEGELNGR|R	0	KLQEEGWLEGELNGR	0	31-45	TRUE	2.5653e-76	74.7688	18.8131	1.266	879.443	2	47.67	1756.87	1	File: "D:\_HF_QE\20160627_KW\20160627_1a_CD2AP_KW_i02.raw"; SpectrumID: "65839"; scans: "18855"	20160627_1a_CD2AP_KW_i01to03	1	F1MM14
4	F1MM14	F1MM14_BOVIN	Uncharacterized protein OS=Bos taurus GN=CD2AP PE=4 SV=2	1690.86	79.91	281	43	0		1	Q3ZCA4	5.97	71203.8	R|KLQEEGWLEGELNGR|R	0	KLQEEGWLEGELNGR	0	31-45	TRUE	1.85731e-36	28.9958	13.0802	4.465	586.629	3	48.02	1756.87	1	File: "D:\_HF_QE\20160627_KW\20160627_1a_CD2AP_KW_i02.raw"; SpectrumID: "65975"; scans: "19016"	20160627_1a_CD2AP_KW_i01to03	1	F1MM14
4	F1MM14	F1MM14_BOVIN	Uncharacterized protein OS=Bos taurus GN=CD2AP PE=4 SV=2	1690.86	79.91	281	43	0		1	Q3ZCA4	5.97	71203.8	R|KLQEEGWLEGELNGR|R	0	KLQEEGWLEGELNGR	0	31-45	TRUE	5.78085e-35	30.1459	12.8184	0.623	586.632	3	47.6	1756.87	1	File: "D:\_HF_QE\20160627_KW\20160627_1a_CD2AP_KW_i03.raw"; SpectrumID: "107982"; scans: "18811"	20160627_1a_CD2AP_KW_i01to03	1	F1MM14
4	F1MM14	F1MM14_BOVIN	Uncharacterized protein OS=Bos taurus GN=CD2AP PE=4 SV=2	1690.86	79.91	281	43	0		1	Q3ZCA4	5.97	71203.8	R|KLQEEGWLEGELNGR|R	0	KLQEEGWLEGELNGR	0	31-45	TRUE	4.3709e-64	65.9482	17.2555	-1.933	879.446	2	47.65	1756.87	1	File: "D:\_HF_QE\20160627_KW\20160627_1a_CD2AP_KW_i03.raw"; SpectrumID: "107998"; scans: "18829"	20160627_1a_CD2AP_KW_i01to03	1	F1MM14
4	F1MM14	F1MM14_BOVIN	Uncharacterized protein OS=Bos taurus GN=CD2AP PE=4 SV=2	1690.86	79.91	281	43	0		1	Q3ZCA4	5.97	71203.8	R|KLQEEGWLEGELNGR|R	0	KLQEEGWLEGELNGR	0	31-45	TRUE	5.0823e-21	11.5078	10.0212	3.748	586.63	3	48	1756.87	1	File: "D:\_HF_QE\20160627_KW\20160627_1a_CD2AP_KW_i03.raw"; SpectrumID: "108137"; scans: "18992"	20160627_1a_CD2AP_KW_i01to03	1	F1MM14
4	F1MM14	F1MM14_BOVIN	Uncharacterized protein OS=Bos taurus GN=CD2AP PE=4 SV=2	1690.86	79.91	281	43	0		1	Q3ZCA4	5.97	71203.8	R|KLQEEGWLEGELNGR|R	0	KLQ[DEAMID]EEGWLEGELNGR	1	31-45	TRUE	5.45592e-16	-6.2442	8.81179	-9.782	879.945	2	48.05	1757.86	1	File: "D:\_HF_QE\20160627_KW\20160627_1a_CD2AP_KW_i03.raw"; SpectrumID: "108159"; scans: "19019"	20160627_1a_CD2AP_KW_i01to03	1	F1MM14
4	F1MM14	F1MM14_BOVIN	Uncharacterized protein OS=Bos taurus GN=CD2AP PE=4 SV=2	1690.86	79.91	281	43	0		1	Q3ZCA4	5.97	71203.8	R|KLQEEGWLEGELNGRR|G	1	KLQEEGWLEGELNGRR	0	31-46	TRUE	4.60307e-25	17.5103	10.9153	-0.264	479.251	4	45.3	1912.97	2	File: "D:\_HF_QE\20160627_KW\20160627_1a_CD2AP_KW_i01.raw"; SpectrumID: "20289"; scans: "17589"	20160627_1a_CD2AP_KW_i01to03	1	F1MM14
4	F1MM14	F1MM14_BOVIN	Uncharacterized protein OS=Bos taurus GN=CD2AP PE=4 SV=2	1690.86	79.91	281	43	0		1	Q3ZCA4	5.97	71203.8	R|KLQEEGWLEGELNGRR|G	0	KLQEEGWLEGELNGRR	0	31-46	TRUE	4.55982e-15	3.31736	8.57217	0.969	638.665	3	45.57	1912.97	2	File: "D:\_HF_QE\20160627_KW\20160627_1a_CD2AP_KW_i01.raw"; SpectrumID: "20383"; scans: "17707"	20160627_1a_CD2AP_KW_i01to03	1	F1MM14
4	F1MM14	F1MM14_BOVIN	Uncharacterized protein OS=Bos taurus GN=CD2AP PE=4 SV=2	1690.86	79.91	281	43	0		1	Q3ZCA4	5.97	71203.8	R|KLQEEGWLEGELNGRR|G	0	KLQEEGWLEGELNGRR	0	31-46	TRUE	8.41392e-16	3.28245	8.76942	-0.379	638.666	3	44.75	1912.97	2	File: "D:\_HF_QE\20160627_KW\20160627_1a_CD2AP_KW_i02.raw"; SpectrumID: "63661"; scans: "17471"	20160627_1a_CD2AP_KW_i01to03	1	F1MM14
4	F1MM14	F1MM14_BOVIN	Uncharacterized protein OS=Bos taurus GN=CD2AP PE=4 SV=2	1690.86	79.91	281	43	0		1	Q3ZCA4	5.97	71203.8	R|KLQEEGWLEGELNGRR|G	0	KLQEEGWLEGELNGRR	0	31-46	TRUE	3.70876e-27	16.868	11.3486	-3.401	479.253	4	44.85	1912.97	2	File: "D:\_HF_QE\20160627_KW\20160627_1a_CD2AP_KW_i02.raw"; SpectrumID: "63698"; scans: "17520"	20160627_1a_CD2AP_KW_i01to03	1	F1MM14
4	F1MM14	F1MM14_BOVIN	Uncharacterized protein OS=Bos taurus GN=CD2AP PE=4 SV=2	1690.86	79.91	281	43	0		1	Q3ZCA4	5.97	71203.8	R|KLQEEGWLEGELNGRR|G	0	KLQEEGWLEGELNGRR	0	31-46	TRUE	4.88298e-20	8.89039	9.80561	0.781	638.665	3	45.1	1912.97	2	File: "D:\_HF_QE\20160627_KW\20160627_1a_CD2AP_KW_i02.raw"; SpectrumID: "63783"; scans: "17632"	20160627_1a_CD2AP_KW_i01to03	1	F1MM14
4	F1MM14	F1MM14_BOVIN	Uncharacterized protein OS=Bos taurus GN=CD2AP PE=4 SV=2	1690.86	79.91	281	43	0		1	Q3ZCA4	5.97	71203.8	R|KLQEEGWLEGELNGRR|G	0	KLQEEGWLEGELNGRR	0	31-46	TRUE	1.2234e-23	17.0485	10.6103	0.823	479.251	4	45.23	1912.97	2	File: "D:\_HF_QE\20160627_KW\20160627_1a_CD2AP_KW_i02.raw"; SpectrumID: "63836"; scans: "17695"	20160627_1a_CD2AP_KW_i01to03	1	F1MM14
4	F1MM14	F1MM14_BOVIN	Uncharacterized protein OS=Bos taurus GN=CD2AP PE=4 SV=2	1690.86	79.91	281	43	0		1	Q3ZCA4	5.97	71203.8	R|KLQEEGWLEGELNGRR|G	0	KLQEEGWLEGELNGRR	0	31-46	TRUE	5.64234e-21	9.50885	10.0231	-0.473	638.666	3	45.47	1912.97	2	File: "D:\_HF_QE\20160627_KW\20160627_1a_CD2AP_KW_i02.raw"; SpectrumID: "63914"; scans: "17800"	20160627_1a_CD2AP_KW_i01to03	1	F1MM14
4	F1MM14	F1MM14_BOVIN	Uncharacterized protein OS=Bos taurus GN=CD2AP PE=4 SV=2	1690.86	79.91	281	43	0		1	Q3ZCA4	5.97	71203.8	R|KLQEEGWLEGELNGRR|G	0	KLQEEGWLEGELNGRR	0	31-46	TRUE	1.18246e-19	10.0684	9.71769	0.295	638.666	3	44.78	1912.97	2	File: "D:\_HF_QE\20160627_KW\20160627_1a_CD2AP_KW_i03.raw"; SpectrumID: "105865"; scans: "17495"	20160627_1a_CD2AP_KW_i01to03	1	F1MM14
4	F1MM14	F1MM14_BOVIN	Uncharacterized protein OS=Bos taurus GN=CD2AP PE=4 SV=2	1690.86	79.91	281	43	0		1	Q3ZCA4	5.97	71203.8	R|KLQEEGWLEGELNGRR|G	0	KLQEEGWLEGELNGRR	0	31-46	TRUE	1.07611e-21	12.5451	10.1881	-2.062	479.252	4	44.83	1912.97	2	File: "D:\_HF_QE\20160627_KW\20160627_1a_CD2AP_KW_i03.raw"; SpectrumID: "105884"; scans: "17520"	20160627_1a_CD2AP_KW_i01to03	1	F1MM14
4	F1MM14	F1MM14_BOVIN	Uncharacterized protein OS=Bos taurus GN=CD2AP PE=4 SV=2	1690.86	79.91	281	43	0		1	Q3ZCA4	5.97	71203.8	R|KLQEEGWLEGELNGRR|G	0	KLQEEGWLEGELNGRR	0	31-46	TRUE	5.11573e-20	8.76715	9.7988	0.969	638.665	3	45.13	1912.97	2	File: "D:\_HF_QE\20160627_KW\20160627_1a_CD2AP_KW_i03.raw"; SpectrumID: "105979"; scans: "17654"	20160627_1a_CD2AP_KW_i01to03	1	F1MM14
4	F1MM14	F1MM14_BOVIN	Uncharacterized protein OS=Bos taurus GN=CD2AP PE=4 SV=2	1690.86	79.91	281	43	0		1	Q3ZCA4	5.97	71203.8	R|KLQEEGWLEGELNGRR|G	0	KLQEEGWLEGELNGRR	0	31-46	TRUE	3.10646e-19	7.19019	9.62387	-2	479.252	4	45.2	1912.97	2	File: "D:\_HF_QE\20160627_KW\20160627_1a_CD2AP_KW_i03.raw"; SpectrumID: "106005"; scans: "17686"	20160627_1a_CD2AP_KW_i01to03	1	F1MM14
4	F1MM14	F1MM14_BOVIN	Uncharacterized protein OS=Bos taurus GN=CD2AP PE=4 SV=2	1690.86	79.91	281	43	0		1	Q3ZCA4	5.97	71203.8	R|RLPGRFNGAHSPTQSPEK|T	1	RLPGRFN[DEAMID]GAHSPTQSPEK	1	502-519	TRUE	3.27572e-14	5.38177	8.35614	-4.121	495.759	4	25.42	1979	2	File: "D:\_HF_QE\20160627_KW\20160627_1a_CD2AP_KW_i01.raw"; SpectrumID: "6905"; scans: "7864"	20160627_1a_CD2AP_KW_i01to03	1	F1MM14
4	F1MM14	F1MM14_BOVIN	Uncharacterized protein OS=Bos taurus GN=CD2AP PE=4 SV=2	1690.86	79.91	281	43	0		1	Q3ZCA4	5.97	71203.8	R|SGAVYPKRPEKPVPPPPPVAK|I	1	SGAVYPKRPEKPVPPPPPVAK	0	407-427	TRUE	2.09616e-16	-2.5634	8.77936	0.445	553.571	4	28.35	2210.26	3	File: "D:\_HF_QE\20160627_KW\20160627_1a_CD2AP_KW_i01.raw"; SpectrumID: "8989"; scans: "9277"	20160627_1a_CD2AP_KW_i01to03	1	F1MM14
4	F1MM14	F1MM14_BOVIN	Uncharacterized protein OS=Bos taurus GN=CD2AP PE=4 SV=2	1690.86	79.91	281	43	0		1	Q3ZCA4	5.97	71203.8	R|SGAVYPKRPEKPVPPPPPVAK|I	0	SGAVYPKRPEKPVPPPPPVAK	0	407-427	TRUE	6.29417e-18	2.65244	9.1654	0.554	553.571	4	28.72	2210.26	3	File: "D:\_HF_QE\20160627_KW\20160627_1a_CD2AP_KW_i01.raw"; SpectrumID: "9096"; scans: "9451"	20160627_1a_CD2AP_KW_i01to03	1	F1MM14
4	F1MM14	F1MM14_BOVIN	Uncharacterized protein OS=Bos taurus GN=CD2AP PE=4 SV=2	1690.86	79.91	281	43	0		1	Q3ZCA4	5.97	71203.8	R|SGAVYPKRPEKPVPPPPPVAK|I	0	SGAVYPKRPEKPVPPPPPVAK	0	407-427	TRUE	5.14386e-35	40.9541	12.7299	0.518	737.759	3	28.72	2210.26	3	File: "D:\_HF_QE\20160627_KW\20160627_1a_CD2AP_KW_i01.raw"; SpectrumID: "9097"; scans: "9452"	20160627_1a_CD2AP_KW_i01to03	1	F1MM14
4	F1MM14	F1MM14_BOVIN	Uncharacterized protein OS=Bos taurus GN=CD2AP PE=4 SV=2	1690.86	79.91	281	43	0		1	Q3ZCA4	5.97	71203.8	R|SGAVYPKRPEKPVPPPPPVAK|I	0	SGAVYPKRPEKPVPPPPPVAK	0	407-427	TRUE	1.37827e-20	6.45733	9.80799	0.337	553.571	4	29.05	2210.26	3	File: "D:\_HF_QE\20160627_KW\20160627_1a_CD2AP_KW_i01.raw"; SpectrumID: "9192"; scans: "9619"	20160627_1a_CD2AP_KW_i01to03	1	F1MM14
4	F1MM14	F1MM14_BOVIN	Uncharacterized protein OS=Bos taurus GN=CD2AP PE=4 SV=2	1690.86	79.91	281	43	0		1	Q3ZCA4	5.97	71203.8	R|SGAVYPKRPEKPVPPPPPVAK|I	0	SGAVYPKRPEKPVPPPPPVAK	0	407-427	TRUE	6.97554e-25	20.3354	10.7657	2.011	737.758	3	29.07	2210.26	3	File: "D:\_HF_QE\20160627_KW\20160627_1a_CD2AP_KW_i01.raw"; SpectrumID: "9194"; scans: "9621"	20160627_1a_CD2AP_KW_i01to03	1	F1MM14
4	F1MM14	F1MM14_BOVIN	Uncharacterized protein OS=Bos taurus GN=CD2AP PE=4 SV=2	1690.86	79.91	281	43	0		1	Q3ZCA4	5.97	71203.8	R|SGAVYPKRPEKPVPPPPPVAK|I	0	SGAVYPKRPEKPVPPPPPVAK	0	407-427	TRUE	5.04008e-18	2.48212	9.20129	2.513	737.758	3	29.45	2210.26	3	File: "D:\_HF_QE\20160627_KW\20160627_1a_CD2AP_KW_i01.raw"; SpectrumID: "9303"; scans: "9820"	20160627_1a_CD2AP_KW_i01to03	1	F1MM14
4	F1MM14	F1MM14_BOVIN	Uncharacterized protein OS=Bos taurus GN=CD2AP PE=4 SV=2	1690.86	79.91	281	43	0		1	Q3ZCA4	5.97	71203.8	R|SGAVYPKRPEKPVPPPPPVAK|I	0	SGAVYPKRPEKPVPPPPPVAK	0	407-427	TRUE	2.4168e-15	-6.87231	8.51046	1.929	737.758	3	29.5	2210.26	3	File: "D:\_HF_QE\20160627_KW\20160627_1a_CD2AP_KW_i01.raw"; SpectrumID: "9316"; scans: "9844"	20160627_1a_CD2AP_KW_i01to03	1	F1MM14
4	F1MM14	F1MM14_BOVIN	Uncharacterized protein OS=Bos taurus GN=CD2AP PE=4 SV=2	1690.86	79.91	281	43	0		1	Q3ZCA4	5.97	71203.8	R|SGAVYPKRPEKPVPPPPPVAK|I	0	SGAVYPKRPEKPVPPPPPVAK	0	407-427	TRUE	2.32217e-14	-6.32406	8.24406	1.875	553.571	4	27.97	2210.26	3	File: "D:\_HF_QE\20160627_KW\20160627_1a_CD2AP_KW_i02.raw"; SpectrumID: "52409"; scans: "9125"	20160627_1a_CD2AP_KW_i01to03	1	F1MM14
4	F1MM14	F1MM14_BOVIN	Uncharacterized protein OS=Bos taurus GN=CD2AP PE=4 SV=2	1690.86	79.91	281	43	0		1	Q3ZCA4	5.97	71203.8	R|SGAVYPKRPEKPVPPPPPVAK|I	0	SGAVYPKRPEKPVPPPPPVAK	0	407-427	TRUE	1.91884e-19	0.543924	9.53458	0.554	553.571	4	28.32	2210.26	3	File: "D:\_HF_QE\20160627_KW\20160627_1a_CD2AP_KW_i02.raw"; SpectrumID: "52496"; scans: "9298"	20160627_1a_CD2AP_KW_i01to03	1	F1MM14
4	F1MM14	F1MM14_BOVIN	Uncharacterized protein OS=Bos taurus GN=CD2AP PE=4 SV=2	1690.86	79.91	281	43	0		1	Q3ZCA4	5.97	71203.8	R|SGAVYPKRPEKPVPPPPPVAK|I	0	SGAVYPKRPEKPVPPPPPVAK	0	407-427	TRUE	2.86979e-38	44.9536	13.3035	0.599	737.759	3	28.35	2210.26	3	File: "D:\_HF_QE\20160627_KW\20160627_1a_CD2AP_KW_i02.raw"; SpectrumID: "52506"; scans: "9313"	20160627_1a_CD2AP_KW_i01to03	1	F1MM14
4	F1MM14	F1MM14_BOVIN	Uncharacterized protein OS=Bos taurus GN=CD2AP PE=4 SV=2	1690.86	79.91	281	43	0		1	Q3ZCA4	5.97	71203.8	R|SGAVYPKRPEKPVPPPPPVAK|I	0	SGAVYPKRPEKPVPPPPPVAK	0	407-427	TRUE	2.23001e-17	-0.993055	9.0334	-0.007	553.572	4	28.65	2210.26	3	File: "D:\_HF_QE\20160627_KW\20160627_1a_CD2AP_KW_i02.raw"; SpectrumID: "52583"; scans: "9465"	20160627_1a_CD2AP_KW_i01to03	1	F1MM14
4	F1MM14	F1MM14_BOVIN	Uncharacterized protein OS=Bos taurus GN=CD2AP PE=4 SV=2	1690.86	79.91	281	43	0		1	Q3ZCA4	5.97	71203.8	R|SGAVYPKRPEKPVPPPPPVAK|I	0	SGAVYPKRPEKPVPPPPPVAK	0	407-427	TRUE	2.27658e-26	20.3789	11.0784	3.083	737.758	3	28.68	2210.26	3	File: "D:\_HF_QE\20160627_KW\20160627_1a_CD2AP_KW_i02.raw"; SpectrumID: "52591"; scans: "9482"	20160627_1a_CD2AP_KW_i01to03	1	F1MM14
4	F1MM14	F1MM14_BOVIN	Uncharacterized protein OS=Bos taurus GN=CD2AP PE=4 SV=2	1690.86	79.91	281	43	0		1	Q3ZCA4	5.97	71203.8	R|SGAVYPKRPEKPVPPPPPVAK|I	0	SGAVYPKRPEKPVPPPPPVAK	0	407-427	TRUE	1.26469e-30	20.6362	11.924	3.083	737.758	3	28.68	2210.26	3	File: "D:\_HF_QE\20160627_KW\20160627_1a_CD2AP_KW_i02.raw"; SpectrumID: "52592"; scans: "9483"	20160627_1a_CD2AP_KW_i01to03	1	F1MM14
4	F1MM14	F1MM14_BOVIN	Uncharacterized protein OS=Bos taurus GN=CD2AP PE=4 SV=2	1690.86	79.91	281	43	0		1	Q3ZCA4	5.97	71203.8	R|SGAVYPKRPEKPVPPPPPVAK|I	0	SGAVYPKRPEKPVPPPPPVAK	0	407-427	TRUE	2.40895e-15	0.770402	8.50265	0.663	553.571	4	29	2210.26	3	File: "D:\_HF_QE\20160627_KW\20160627_1a_CD2AP_KW_i02.raw"; SpectrumID: "52682"; scans: "9647"	20160627_1a_CD2AP_KW_i01to03	1	F1MM14
4	F1MM14	F1MM14_BOVIN	Uncharacterized protein OS=Bos taurus GN=CD2AP PE=4 SV=2	1690.86	79.91	281	43	0		1	Q3ZCA4	5.97	71203.8	R|SGAVYPKRPEKPVPPPPPVAK|I	0	SGAVYPKRPEKPVPPPPPVAK	0	407-427	TRUE	3.38605e-20	3.902	9.71294	0.554	553.571	4	28.3	2210.26	3	File: "D:\_HF_QE\20160627_KW\20160627_1a_CD2AP_KW_i03.raw"; SpectrumID: "96075"; scans: "9302"	20160627_1a_CD2AP_KW_i01to03	1	F1MM14
4	F1MM14	F1MM14_BOVIN	Uncharacterized protein OS=Bos taurus GN=CD2AP PE=4 SV=2	1690.86	79.91	281	43	0		1	Q3ZCA4	5.97	71203.8	R|SGAVYPKRPEKPVPPPPPVAK|I	0	SGAVYPKRPEKPVPPPPPVAK	0	407-427	TRUE	1.1707e-33	35.2074	12.486	-0.147	737.76	3	28.32	2210.26	3	File: "D:\_HF_QE\20160627_KW\20160627_1a_CD2AP_KW_i03.raw"; SpectrumID: "96080"; scans: "9311"	20160627_1a_CD2AP_KW_i01to03	1	F1MM14
4	F1MM14	F1MM14_BOVIN	Uncharacterized protein OS=Bos taurus GN=CD2AP PE=4 SV=2	1690.86	79.91	281	43	0		1	Q3ZCA4	5.97	71203.8	R|SGAVYPKRPEKPVPPPPPVAK|I	0	SGAVYPKRPEKPVPPPPPVAK	0	407-427	TRUE	4.50858e-18	4.52003	9.2034	0.663	553.571	4	28.65	2210.26	3	File: "D:\_HF_QE\20160627_KW\20160627_1a_CD2AP_KW_i03.raw"; SpectrumID: "96157"; scans: "9480"	20160627_1a_CD2AP_KW_i01to03	1	F1MM14
4	F1MM14	F1MM14_BOVIN	Uncharacterized protein OS=Bos taurus GN=CD2AP PE=4 SV=2	1690.86	79.91	281	43	0		1	Q3ZCA4	5.97	71203.8	R|SGAVYPKRPEKPVPPPPPVAK|I	0	SGAVYPKRPEKPVPPPPPVAK	0	407-427	TRUE	7.23647e-21	5.76925	9.8709	1.427	737.759	3	28.67	2210.26	3	File: "D:\_HF_QE\20160627_KW\20160627_1a_CD2AP_KW_i03.raw"; SpectrumID: "96163"; scans: "9489"	20160627_1a_CD2AP_KW_i01to03	1	F1MM14
4	F1MM14	F1MM14_BOVIN	Uncharacterized protein OS=Bos taurus GN=CD2AP PE=4 SV=2	1690.86	79.91	281	43	0		1	Q3ZCA4	5.97	71203.8	R|SGAVYPKRPEKPVPPPPPVAK|I	0	SGAVYPKRPEKPVPPPPPVAK	0	407-427	TRUE	2.48387e-14	-5.72387	8.21796	-1.437	553.572	4	29.38	2210.26	3	File: "D:\_HF_QE\20160627_KW\20160627_1a_CD2AP_KW_i03.raw"; SpectrumID: "96322"; scans: "9862"	20160627_1a_CD2AP_KW_i01to03	1	F1MM14
4	F1MM14	F1MM14_BOVIN	Uncharacterized protein OS=Bos taurus GN=CD2AP PE=4 SV=2	1690.86	79.91	281	43	0		1	Q3ZCA4	5.97	71203.8	R|SNLEVEIEK|L	1	SNLEVEIEK	0	621-629	TRUE	3.52228e-18	31.2255	9.36789	-0.081	530.78	2	34.85	1059.55	0	File: "D:\_HF_QE\20160627_KW\20160627_1a_CD2AP_KW_i01.raw"; SpectrumID: "13511"; scans: "12516"	20160627_1a_CD2AP_KW_i01to03	1	F1MM14
4	F1MM14	F1MM14_BOVIN	Uncharacterized protein OS=Bos taurus GN=CD2AP PE=4 SV=2	1690.86	79.91	281	43	0		1	Q3ZCA4	5.97	71203.8	R|SNLEVEIEK|L	0	SNLEVEIEK	0	621-629	TRUE	1.62309e-17	30.6047	9.20522	-0.213	530.78	2	35.2	1059.55	0	File: "D:\_HF_QE\20160627_KW\20160627_1a_CD2AP_KW_i01.raw"; SpectrumID: "13613"; scans: "12697"	20160627_1a_CD2AP_KW_i01to03	1	F1MM14
4	F1MM14	F1MM14_BOVIN	Uncharacterized protein OS=Bos taurus GN=CD2AP PE=4 SV=2	1690.86	79.91	281	43	0		1	Q3ZCA4	5.97	71203.8	R|SNLEVEIEK|L	0	SNLEVEIEK	0	621-629	TRUE	2.30302e-20	33.1219	9.88495	0.033	530.78	2	34.47	1059.55	0	File: "D:\_HF_QE\20160627_KW\20160627_1a_CD2AP_KW_i02.raw"; SpectrumID: "57026"; scans: "12417"	20160627_1a_CD2AP_KW_i01to03	1	F1MM14
4	F1MM14	F1MM14_BOVIN	Uncharacterized protein OS=Bos taurus GN=CD2AP PE=4 SV=2	1690.86	79.91	281	43	0		1	Q3ZCA4	5.97	71203.8	R|SNLEVEIEK|L	0	SNLEVEIEK	0	621-629	TRUE	6.3268e-19	34.3173	9.54746	-0.081	530.78	2	34.8	1059.55	0	File: "D:\_HF_QE\20160627_KW\20160627_1a_CD2AP_KW_i02.raw"; SpectrumID: "57120"; scans: "12594"	20160627_1a_CD2AP_KW_i01to03	1	F1MM14
4	F1MM14	F1MM14_BOVIN	Uncharacterized protein OS=Bos taurus GN=CD2AP PE=4 SV=2	1690.86	79.91	281	43	0		1	Q3ZCA4	5.97	71203.8	R|SNLEVEIEK|L	0	SNLEVEIEK	0	621-629	TRUE	4.54091e-21	34.3174	10.0463	-0.081	530.78	2	34.48	1059.55	0	File: "D:\_HF_QE\20160627_KW\20160627_1a_CD2AP_KW_i03.raw"; SpectrumID: "99161"; scans: "12441"	20160627_1a_CD2AP_KW_i01to03	1	F1MM14
4	F1MM14	F1MM14_BOVIN	Uncharacterized protein OS=Bos taurus GN=CD2AP PE=4 SV=2	1690.86	79.91	281	43	0		1	Q3ZCA4	5.97	71203.8	R|SNLEVEIEK|L	0	SNLEVEIEK	0	621-629	TRUE	1.11661e-19	32.2974	9.72557	0.259	530.78	2	34.82	1059.55	0	File: "D:\_HF_QE\20160627_KW\20160627_1a_CD2AP_KW_i03.raw"; SpectrumID: "99245"; scans: "12610"	20160627_1a_CD2AP_KW_i01to03	1	F1MM14
4	F1MM14	F1MM14_BOVIN	Uncharacterized protein OS=Bos taurus GN=CD2AP PE=4 SV=2	1690.86	79.91	281	43	0		1	Q3ZCA4	5.97	71203.8	R|SNLEVEIEKLK|K	1	SNLEVEIEKLK	0	621-631	TRUE	4.40872e-15	24.2143	8.54832	0.726	434.582	3	45.3	1300.72	1	File: "D:\_HF_QE\20160627_KW\20160627_1a_CD2AP_KW_i01.raw"; SpectrumID: "20290"; scans: "17590"	20160627_1a_CD2AP_KW_i01to03	1	F1MM14
4	F1MM14	F1MM14_BOVIN	Uncharacterized protein OS=Bos taurus GN=CD2AP PE=4 SV=2	1690.86	79.91	281	43	0		1	Q3ZCA4	5.97	71203.8	R|SNLEVEIEKLK|K	0	SNLEVEIEKLK	0	621-631	TRUE	5.24099e-14	17.0012	8.2635	0.08	434.582	3	44.82	1300.72	1	File: "D:\_HF_QE\20160627_KW\20160627_1a_CD2AP_KW_i03.raw"; SpectrumID: "105875"; scans: "17507"	20160627_1a_CD2AP_KW_i01to03	1	F1MM14
4	F1MM14	F1MM14_BOVIN	Uncharacterized protein OS=Bos taurus GN=CD2AP PE=4 SV=2	1690.86	79.91	281	43	0		1	Q3ZCA4	5.97	71203.8	R|SNLEVEIEKLKK|A	1	SNLEVEIEKLKK	0	621-632	TRUE	3.74865e-14	2.28001	8.21789	-7.8	715.422	2	40.63	1428.82	2	File: "D:\_HF_QE\20160627_KW\20160627_1a_CD2AP_KW_i01.raw"; SpectrumID: "17545"; scans: "15355"	20160627_1a_CD2AP_KW_i01to03	1	F1MM14
4	F1MM14	F1MM14_BOVIN	Uncharacterized protein OS=Bos taurus GN=CD2AP PE=4 SV=2	1690.86	79.91	281	43	0		1	Q3ZCA4	5.97	71203.8	R|SNLEVEIEKLKK|A	0	SNLEVEIEKLKK	0	621-632	TRUE	2.48261e-20	27.2485	9.80813	2.026	477.279	3	40.7	1428.82	2	File: "D:\_HF_QE\20160627_KW\20160627_1a_CD2AP_KW_i01.raw"; SpectrumID: "17571"; scans: "15388"	20160627_1a_CD2AP_KW_i01to03	1	F1MM14
4	F1MM14	F1MM14_BOVIN	Uncharacterized protein OS=Bos taurus GN=CD2AP PE=4 SV=2	1690.86	79.91	281	43	0		1	Q3ZCA4	5.97	71203.8	R|SNLEVEIEKLKK|A	0	SNLEVEIEKLKK	0	621-632	TRUE	9.12102e-23	25.065	10.3539	1.207	477.28	3	40.18	1428.82	2	File: "D:\_HF_QE\20160627_KW\20160627_1a_CD2AP_KW_i02.raw"; SpectrumID: "59862"; scans: "15253"	20160627_1a_CD2AP_KW_i01to03	1	F1MM14
4	F1MM14	F1MM14_BOVIN	Uncharacterized protein OS=Bos taurus GN=CD2AP PE=4 SV=2	1690.86	79.91	281	43	0		1	Q3ZCA4	5.97	71203.8	R|SNLEVEIEKLKK|A	0	SNLEVEIEKLKK	0	621-632	TRUE	8.75936e-32	28.9007	12.163	-6.177	715.421	2	40.2	1428.82	2	File: "D:\_HF_QE\20160627_KW\20160627_1a_CD2AP_KW_i02.raw"; SpectrumID: "59863"; scans: "15254"	20160627_1a_CD2AP_KW_i01to03	1	F1MM14
4	F1MM14	F1MM14_BOVIN	Uncharacterized protein OS=Bos taurus GN=CD2AP PE=4 SV=2	1690.86	79.91	281	43	0		1	Q3ZCA4	5.97	71203.8	R|SNLEVEIEKLKK|A	0	SNLEVEIEKLKK	0	621-632	TRUE	6.98361e-20	24.737	9.69072	4.335	477.278	3	40.17	1428.82	2	File: "D:\_HF_QE\20160627_KW\20160627_1a_CD2AP_KW_i03.raw"; SpectrumID: "103288"; scans: "15265"	20160627_1a_CD2AP_KW_i01to03	1	F1MM14
4	F1MM14	F1MM14_BOVIN	Uncharacterized protein OS=Bos taurus GN=CD2AP PE=4 SV=2	1690.86	79.91	281	43	0		1	Q3ZCA4	5.97	71203.8	R|SNLEVEIEKLKK|A	0	SNLEVEIEKLKK	0	621-632	TRUE	6.1512e-33	33.5469	12.3816	-5.239	715.42	2	40.2	1428.82	2	File: "D:\_HF_QE\20160627_KW\20160627_1a_CD2AP_KW_i03.raw"; SpectrumID: "103300"; scans: "15284"	20160627_1a_CD2AP_KW_i01to03	1	F1MM14
4	F1MM14	F1MM14_BOVIN	Uncharacterized protein OS=Bos taurus GN=CD2AP PE=4 SV=2	1690.86	79.91	281	43	0		1	Q3ZCA4	5.97	71203.8	R|SSKETDLVNFDDIASSENLLHLTANRPK|M	1	SSKETDLVNFDDIASSENLLHLTANRPK	0	470-497	TRUE	1.26812e-76	50.5279	18.8729	2.969	779.396	4	55.6	3113.56	2	File: "D:\_HF_QE\20160627_KW\20160627_1a_CD2AP_KW_i01.raw"; SpectrumID: "28619"; scans: "22421"	20160627_1a_CD2AP_KW_i01to03	1	F1MM14
4	F1MM14	F1MM14_BOVIN	Uncharacterized protein OS=Bos taurus GN=CD2AP PE=4 SV=2	1690.86	79.91	281	43	0		1	Q3ZCA4	5.97	71203.8	R|SSKETDLVNFDDIASSENLLHLTANRPK|M	0	SSKETDLVNFDDIASSENLLHLTANRPK	0	470-497	TRUE	2.09875e-49	29.6738	15.2007	-1.055	1038.86	3	55.62	3113.56	2	File: "D:\_HF_QE\20160627_KW\20160627_1a_CD2AP_KW_i01.raw"; SpectrumID: "28625"; scans: "22427"	20160627_1a_CD2AP_KW_i01to03	1	F1MM14
4	F1MM14	F1MM14_BOVIN	Uncharacterized protein OS=Bos taurus GN=CD2AP PE=4 SV=2	1690.86	79.91	281	43	0		1	Q3ZCA4	5.97	71203.8	R|SSKETDLVNFDDIASSENLLHLTANRPK|M	0	SSKETDLVNFDDIASSENLLHLTANRPK	0	470-497	TRUE	1.92821e-42	14.5202	14.119	1.489	623.719	5	55.63	3113.56	2	File: "D:\_HF_QE\20160627_KW\20160627_1a_CD2AP_KW_i01.raw"; SpectrumID: "28632"; scans: "22436"	20160627_1a_CD2AP_KW_i01to03	1	F1MM14
4	F1MM14	F1MM14_BOVIN	Uncharacterized protein OS=Bos taurus GN=CD2AP PE=4 SV=2	1690.86	79.91	281	43	0		1	Q3ZCA4	5.97	71203.8	R|SSKETDLVNFDDIASSENLLHLTANRPK|M	0	SSKETDLVNFDDIASSENLLHLTANRPK	0	470-497	TRUE	1.54684e-73	45.3102	18.492	1.087	623.719	5	55.32	3113.56	2	File: "D:\_HF_QE\20160627_KW\20160627_1a_CD2AP_KW_i02.raw"; SpectrumID: "72119"; scans: "22512"	20160627_1a_CD2AP_KW_i01to03	1	F1MM14
4	F1MM14	F1MM14_BOVIN	Uncharacterized protein OS=Bos taurus GN=CD2AP PE=4 SV=2	1690.86	79.91	281	43	0		1	Q3ZCA4	5.97	71203.8	R|SSKETDLVNFDDIASSENLLHLTANRPK|M	0	SSKETDLVNFDDIASSENLLHLTANRPK	0	470-497	TRUE	1.34787e-86	64.6455	20.0472	0.236	1038.86	3	55.32	3113.56	2	File: "D:\_HF_QE\20160627_KW\20160627_1a_CD2AP_KW_i02.raw"; SpectrumID: "72121"; scans: "22514"	20160627_1a_CD2AP_KW_i01to03	1	F1MM14
4	F1MM14	F1MM14_BOVIN	Uncharacterized protein OS=Bos taurus GN=CD2AP PE=4 SV=2	1690.86	79.91	281	43	0		1	Q3ZCA4	5.97	71203.8	R|SSKETDLVNFDDIASSENLLHLTANRPK|M	0	SSKETDLVNFDDIASSENLLHLTANRPK	0	470-497	TRUE	2.45951e-66	44.4654	17.5722	-1.733	779.399	4	55.62	3113.56	2	File: "D:\_HF_QE\20160627_KW\20160627_1a_CD2AP_KW_i02.raw"; SpectrumID: "72242"; scans: "22653"	20160627_1a_CD2AP_KW_i01to03	1	F1MM14
4	F1MM14	F1MM14_BOVIN	Uncharacterized protein OS=Bos taurus GN=CD2AP PE=4 SV=2	1690.86	79.91	281	43	0		1	Q3ZCA4	5.97	71203.8	R|SSKETDLVNFDDIASSENLLHLTANRPK|M	0	SSKETDLVNFDDIASSENLLHLTANRPK	0	470-497	TRUE	1.61681e-32	5.16698	12.4028	0.772	779.397	4	56	3113.56	2	File: "D:\_HF_QE\20160627_KW\20160627_1a_CD2AP_KW_i02.raw"; SpectrumID: "72394"; scans: "22826"	20160627_1a_CD2AP_KW_i01to03	1	F1MM14
4	F1MM14	F1MM14_BOVIN	Uncharacterized protein OS=Bos taurus GN=CD2AP PE=4 SV=2	1690.86	79.91	281	43	0		1	Q3ZCA4	5.97	71203.8	R|SSKETDLVNFDDIASSENLLHLTANRPK|M	0	SSKETDLVNFDDIASSENLLHLTANRPK	0	470-497	TRUE	2.93163e-50	30.3886	15.3293	-0.352	1038.86	3	55.17	3113.56	2	File: "D:\_HF_QE\20160627_KW\20160627_1a_CD2AP_KW_i03.raw"; SpectrumID: "114194"; scans: "22365"	20160627_1a_CD2AP_KW_i01to03	1	F1MM14
4	F1MM14	F1MM14_BOVIN	Uncharacterized protein OS=Bos taurus GN=CD2AP PE=4 SV=2	1690.86	79.91	281	43	0		1	Q3ZCA4	5.97	71203.8	R|SSKETDLVNFDDIASSENLLHLTANRPK|M	0	SSKETDLVNFDDIASSENLLHLTANRPK	0	470-497	TRUE	4.04746e-33	2.65317	12.5152	2.163	623.719	5	55.2	3113.56	2	File: "D:\_HF_QE\20160627_KW\20160627_1a_CD2AP_KW_i03.raw"; SpectrumID: "114201"; scans: "22374"	20160627_1a_CD2AP_KW_i01to03	1	F1MM14
4	F1MM14	F1MM14_BOVIN	Uncharacterized protein OS=Bos taurus GN=CD2AP PE=4 SV=2	1690.86	79.91	281	43	0		1	Q3ZCA4	5.97	71203.8	R|SSKETDLVNFDDIASSENLLHLTANRPK|M	0	SSKETDLVNFDDIASSENLLHLTANRPK	0	470-497	TRUE	1.51724e-64	40.4049	17.3398	1.171	779.397	4	55.5	3113.56	2	File: "D:\_HF_QE\20160627_KW\20160627_1a_CD2AP_KW_i03.raw"; SpectrumID: "114317"; scans: "22509"	20160627_1a_CD2AP_KW_i01to03	1	F1MM14
4	F1MM14	F1MM14_BOVIN	Uncharacterized protein OS=Bos taurus GN=CD2AP PE=4 SV=2	1690.86	79.91	281	43	0		1	Q3ZCA4	5.97	71203.8	R|SSKETDLVNFDDIASSENLLHLTANRPK|M	0	SSKETDLVNFDDIASSENLLHLTANRPK	0	470-497	TRUE	4.05616e-58	37.9903	16.4662	0.592	1038.86	3	55.55	3113.56	2	File: "D:\_HF_QE\20160627_KW\20160627_1a_CD2AP_KW_i03.raw"; SpectrumID: "114340"; scans: "22533"	20160627_1a_CD2AP_KW_i01to03	1	F1MM14
4	F1MM14	F1MM14_BOVIN	Uncharacterized protein OS=Bos taurus GN=CD2AP PE=4 SV=2	1690.86	79.91	281	43	0		1	Q3ZCA4	5.97	71203.8	R|SSKETDLVNFDDIASSENLLHLTANRPK|M	0	SSKETDLVNFDDIASSENLLHLTANRPK	0	470-497	TRUE	7.09274e-53	28.069	15.719	0.541	779.398	4	55.87	3113.56	2	File: "D:\_HF_QE\20160627_KW\20160627_1a_CD2AP_KW_i03.raw"; SpectrumID: "114455"; scans: "22674"	20160627_1a_CD2AP_KW_i01to03	1	F1MM14
4	F1MM14	F1MM14_BOVIN	Uncharacterized protein OS=Bos taurus GN=CD2AP PE=4 SV=2	1690.86	79.91	281	43	0		1	Q3ZCA4	5.97	71203.8	R|SSKETDLVNFDDIASSENLLHLTANRPK|M	0	SSKETDLVN[DEAMID]FDDIASSENLLHLTANRPK	1	470-497	TRUE	1.20092e-70	51.3434	18.1308	-5.457	779.648	4	55.93	3114.55	2	File: "D:\_HF_QE\20160627_KW\20160627_1a_CD2AP_KW_i01.raw"; SpectrumID: "28748"; scans: "22575"	20160627_1a_CD2AP_KW_i01to03	1	F1MM14
4	F1MM14	F1MM14_BOVIN	Uncharacterized protein OS=Bos taurus GN=CD2AP PE=4 SV=2	1690.86	79.91	281	43	0		1	Q3ZCA4	5.97	71203.8	R|SSKETDLVNFDDIASSENLLHLTANRPK|M	0	SSKETDLVN[DEAMID]FDDIASSENLLHLTANRPK	1	470-497	TRUE	1.52498e-52	29.1187	15.6718	-5.238	623.92	5	55.67	3114.55	2	File: "D:\_HF_QE\20160627_KW\20160627_1a_CD2AP_KW_i02.raw"; SpectrumID: "72262"; scans: "22676"	20160627_1a_CD2AP_KW_i01to03	1	F1MM14
4	F1MM14	F1MM14_BOVIN	Uncharacterized protein OS=Bos taurus GN=CD2AP PE=4 SV=2	1690.86	79.91	281	43	0		1	Q3ZCA4	5.97	71203.8	R|SSKETDLVNFDDIASSENLLHLTANRPK|M	0	SSKETDLVN[DEAMID]FDDIASSENLLHLTANRPK	1	470-497	TRUE	2.42716e-40	13.4424	13.772	-5.38	779.648	4	55.13	3114.55	2	File: "D:\_HF_QE\20160627_KW\20160627_1a_CD2AP_KW_i03.raw"; SpectrumID: "114180"; scans: "22347"	20160627_1a_CD2AP_KW_i01to03	1	F1MM14
4	F1MM14	F1MM14_BOVIN	Uncharacterized protein OS=Bos taurus GN=CD2AP PE=4 SV=2	1690.86	79.91	281	43	0		1	Q3ZCA4	5.97	71203.8	R|SSKETDLVNFDDIASSENLLHLTANRPK|M	0	SSKETDLVNFDDIASSEN[DEAMID]LLHLTANRPK	1	470-497	TRUE	3.75144e-32	5.26311	12.3352	-4.917	779.648	4	55.25	3114.55	2	File: "D:\_HF_QE\20160627_KW\20160627_1a_CD2AP_KW_i02.raw"; SpectrumID: "72099"; scans: "22486"	20160627_1a_CD2AP_KW_i01to03	1	F1MM14
4	F1MM14	F1MM14_BOVIN	Uncharacterized protein OS=Bos taurus GN=CD2AP PE=4 SV=2	1690.86	79.91	281	43	0		1	Q3ZCA4	5.97	71203.8	R|SSKETDLVNFDDIASSENLLHLTANRPK|M	0	SSKETDLVNFDDIASSEN[DEAMID]LLHLTANRPK	1	470-497	TRUE	1.46513e-43	24.7631	14.2922	-0.708	1039.19	3	55.72	3114.55	2	File: "D:\_HF_QE\20160627_KW\20160627_1a_CD2AP_KW_i02.raw"; SpectrumID: "72277"; scans: "22693"	20160627_1a_CD2AP_KW_i01to03	1	F1MM14
4	F1MM14	F1MM14_BOVIN	Uncharacterized protein OS=Bos taurus GN=CD2AP PE=4 SV=2	1690.86	79.91	281	43	0		1	Q3ZCA4	5.97	71203.8	R|SSKETDLVNFDDIASSENLLHLTANRPK|M	0	SSKETDLVNFDDIASSEN[DEAMID]LLHLTANRPK	1	470-497	TRUE	5.92303e-25	-6.92227	10.9209	-5.238	623.92	5	55.58	3114.55	2	File: "D:\_HF_QE\20160627_KW\20160627_1a_CD2AP_KW_i03.raw"; SpectrumID: "114355"; scans: "22550"	20160627_1a_CD2AP_KW_i01to03	1	F1MM14
4	F1MM14	F1MM14_BOVIN	Uncharacterized protein OS=Bos taurus GN=CD2AP PE=4 SV=2	1690.86	79.91	281	43	0		1	Q3ZCA4	5.97	71203.8	R|TLFAYEGTNEDELTFKEGEIIQLISK|E	1	TLFAYEGTNEDELTFKEGEIIQLISK	0	276-301	FALSE	1.20314e-55	40.3304	16.1238	-1.18	996.842	3	66.82	2987.5	1	File: "D:\_HF_QE\20160627_KW\20160627_1a_CD2AP_KW_i03.raw"; SpectrumID: "121719"; scans: "27681"	20160627_1a_CD2AP_KW_i01to03	2	Q3ZCA4,F1MM14
4	F1MM14	F1MM14_BOVIN	Uncharacterized protein OS=Bos taurus GN=CD2AP PE=4 SV=2	1690.86	79.91	281	43	0		1	Q3ZCA4	5.97	71203.8	R|TLFAYEGTNEDELTFKEGEIIQLISK|E	0	TLFAYEGTN[DEAMID]EDELTFKEGEIIQLISK	1	276-301	FALSE	2.33838e-65	42.609	17.4501	-2.153	997.171	3	67	2988.49	1	File: "D:\_HF_QE\20160627_KW\20160627_1a_CD2AP_KW_i01.raw"; SpectrumID: "37200"; scans: "27661"	20160627_1a_CD2AP_KW_i01to03	2	Q3ZCA4,F1MM14
4	F1MM14	F1MM14_BOVIN	Uncharacterized protein OS=Bos taurus GN=CD2AP PE=4 SV=2	1690.86	79.91	281	43	0		1	Q3ZCA4	5.97	71203.8	R|TSSSETEEKKPEKPLITPSLGSK|T	1	TSSSETEEKKPEKPLITPSLGSK	0	231-253	FALSE	6.38657e-27	7.3279	11.3103	1.47	495.466	5	29.8	2472.3	3	File: "D:\_HF_QE\20160627_KW\20160627_1a_CD2AP_KW_i01.raw"; SpectrumID: "9408"; scans: "9982"	20160627_1a_CD2AP_KW_i01to03	2	Q3ZCA4,F1MM14
4	F1MM14	F1MM14_BOVIN	Uncharacterized protein OS=Bos taurus GN=CD2AP PE=4 SV=2	1690.86	79.91	281	43	0		1	Q3ZCA4	5.97	71203.8	R|TSSSETEEKKPEKPLITPSLGSK|T	0	TSSSETEEKKPEKPLITPSLGSK	0	231-253	FALSE	1.96236e-42	27.6828	14.0988	0.212	619.081	4	29.82	2472.3	3	File: "D:\_HF_QE\20160627_KW\20160627_1a_CD2AP_KW_i01.raw"; SpectrumID: "9416"; scans: "9992"	20160627_1a_CD2AP_KW_i01to03	2	Q3ZCA4,F1MM14
4	F1MM14	F1MM14_BOVIN	Uncharacterized protein OS=Bos taurus GN=CD2AP PE=4 SV=2	1690.86	79.91	281	43	0		1	Q3ZCA4	5.97	71203.8	R|TSSSETEEKKPEKPLITPSLGSK|T	0	TSSSETEEKKPEKPLITPSLGSK	0	231-253	FALSE	8.71717e-26	1.44084	11.0615	-2.247	619.083	4	30.67	2472.3	3	File: "D:\_HF_QE\20160627_KW\20160627_1a_CD2AP_KW_i01.raw"; SpectrumID: "10885"; scans: "10443"	20160627_1a_CD2AP_KW_i01to03	2	Q3ZCA4,F1MM14
4	F1MM14	F1MM14_BOVIN	Uncharacterized protein OS=Bos taurus GN=CD2AP PE=4 SV=2	1690.86	79.91	281	43	0		1	Q3ZCA4	5.97	71203.8	R|TSSSETEEKKPEKPLITPSLGSK|T	0	TSSSETEEKKPEKPLITPSLGSK	0	231-253	FALSE	1.10542e-33	14.5696	12.5927	-0.37	619.081	4	29.35	2472.3	3	File: "D:\_HF_QE\20160627_KW\20160627_1a_CD2AP_KW_i02.raw"; SpectrumID: "52768"; scans: "9821"	20160627_1a_CD2AP_KW_i01to03	2	Q3ZCA4,F1MM14
4	F1MM14	F1MM14_BOVIN	Uncharacterized protein OS=Bos taurus GN=CD2AP PE=4 SV=2	1690.86	79.91	281	43	0		1	Q3ZCA4	5.97	71203.8	R|TSSSETEEKKPEKPLITPSLGSK|T	0	TSSSETEEKKPEKPLITPSLGSK	0	231-253	FALSE	2.1757e-15	-12.6	8.66276	-0.73	825.107	3	29.35	2472.3	3	File: "D:\_HF_QE\20160627_KW\20160627_1a_CD2AP_KW_i02.raw"; SpectrumID: "52771"; scans: "9825"	20160627_1a_CD2AP_KW_i01to03	2	Q3ZCA4,F1MM14
4	F1MM14	F1MM14_BOVIN	Uncharacterized protein OS=Bos taurus GN=CD2AP PE=4 SV=2	1690.86	79.91	281	43	0		1	Q3ZCA4	5.97	71203.8	R|TSSSETEEKKPEKPLITPSLGSK|T	0	TSSSETEEKKPEKPLITPSLGSK	0	231-253	FALSE	6.19799e-23	2.6739	10.4605	-0.633	495.467	5	29.38	2472.3	3	File: "D:\_HF_QE\20160627_KW\20160627_1a_CD2AP_KW_i02.raw"; SpectrumID: "52782"; scans: "9839"	20160627_1a_CD2AP_KW_i01to03	2	Q3ZCA4,F1MM14
4	F1MM14	F1MM14_BOVIN	Uncharacterized protein OS=Bos taurus GN=CD2AP PE=4 SV=2	1690.86	79.91	281	43	0		1	Q3ZCA4	5.97	71203.8	R|TSSSETEEKKPEKPLITPSLGSK|T	0	TSSSETEEKKPEKPLITPSLGSK	0	231-253	FALSE	7.88757e-24	2.04203	10.6617	0.325	619.081	4	29.72	2472.3	3	File: "D:\_HF_QE\20160627_KW\20160627_1a_CD2AP_KW_i02.raw"; SpectrumID: "52906"; scans: "10009"	20160627_1a_CD2AP_KW_i01to03	2	Q3ZCA4,F1MM14
4	F1MM14	F1MM14_BOVIN	Uncharacterized protein OS=Bos taurus GN=CD2AP PE=4 SV=2	1690.86	79.91	281	43	0		1	Q3ZCA4	5.97	71203.8	R|TSSSETEEKKPEKPLITPSLGSK|T	0	TSSSETEEKKPEKPLITPSLGSK	0	231-253	FALSE	5.08271e-41	25.2862	13.8697	1.199	619.081	4	29.42	2472.3	3	File: "D:\_HF_QE\20160627_KW\20160627_1a_CD2AP_KW_i03.raw"; SpectrumID: "96330"; scans: "9877"	20160627_1a_CD2AP_KW_i01to03	2	Q3ZCA4,F1MM14
4	F1MM14	F1MM14_BOVIN	Uncharacterized protein OS=Bos taurus GN=CD2AP PE=4 SV=2	1690.86	79.91	281	43	0		1	Q3ZCA4	5.97	71203.8	R|TSSSETEEKKPEKPLITPSLGSK|T	0	TSSSETEEKKPEKPLITPSLGSK	0	231-253	FALSE	1.08149e-26	6.40912	11.2588	0.924	495.466	5	29.47	2472.3	3	File: "D:\_HF_QE\20160627_KW\20160627_1a_CD2AP_KW_i03.raw"; SpectrumID: "96343"; scans: "9899"	20160627_1a_CD2AP_KW_i01to03	2	Q3ZCA4,F1MM14
6	L0L373	L0L373_THEAN	Major schizont surface protein p104 OS=Theileria annulata PE=2 SV=1	1608.1	43.52	326	47	0		1	Q4U9M9	7.15	101041	K|DRIPQNTDIYMVK|F	1	DRIPQNTDIYMVK	0	456-468	FALSE	2.81026e-15	4.62699	8.62089	0.926	531.608	3	38.75	1591.8	1	File: "D:\_HF_QE\20160627_KW\20160627_1a_CD2AP_KW_i03.raw"; SpectrumID: "101597"; scans: "14557"	20160627_1a_CD2AP_KW_i01to03	2	Q4U9M9,L0L373
6	L0L373	L0L373_THEAN	Major schizont surface protein p104 OS=Theileria annulata PE=2 SV=1	1608.1	43.52	326	47	0		1	Q4U9M9	7.15	101041	K|EGDQWAPIPEDQYLAR|L	1	EGDQWAPIPEDQYLAR	0	121-136	FALSE	2.18767e-34	21.7401	12.7011	-0.506	944.448	2	50.5	1886.88	0	File: "D:\_HF_QE\20160627_KW\20160627_1a_CD2AP_KW_i01.raw"; SpectrumID: "24428"; scans: "20060"	20160627_1a_CD2AP_KW_i01to03	2	Q4U9M9,L0L373
6	L0L373	L0L373_THEAN	Major schizont surface protein p104 OS=Theileria annulata PE=2 SV=1	1608.1	43.52	326	47	0		1	Q4U9M9	7.15	101041	K|EGDQWAPIPEDQYLAR|L	0	EGDQWAPIPEDQYLAR	0	121-136	FALSE	4.12189e-23	5.84816	10.4767	-0.899	944.448	2	50.1	1886.88	0	File: "D:\_HF_QE\20160627_KW\20160627_1a_CD2AP_KW_i02.raw"; SpectrumID: "67882"; scans: "20057"	20160627_1a_CD2AP_KW_i01to03	2	Q4U9M9,L0L373
6	L0L373	L0L373_THEAN	Major schizont surface protein p104 OS=Theileria annulata PE=2 SV=1	1608.1	43.52	326	47	0		1	Q4U9M9	7.15	101041	K|EGEIAKKPGSAK|E	1	EGEIAKKPGSAK	0	550-561	TRUE	7.53615e-39	42.2063	13.4901	1.635	607.84	2	14.95	1213.67	2	File: "D:\_HF_QE\20160627_KW\20160627_1a_CD2AP_KW_i01.raw"; SpectrumID: "1608"; scans: "2346"	20160627_1a_CD2AP_KW_i01to03	1	L0L373
6	L0L373	L0L373_THEAN	Major schizont surface protein p104 OS=Theileria annulata PE=2 SV=1	1608.1	43.52	326	47	0		1	Q4U9M9	7.15	101041	K|EGEIAKKPGSAK|E	0	EGEIAKKPGSAK	0	550-561	TRUE	4.37782e-22	20.7075	10.2704	0.202	405.563	3	15.15	1213.67	2	File: "D:\_HF_QE\20160627_KW\20160627_1a_CD2AP_KW_i01.raw"; SpectrumID: "1639"; scans: "2456"	20160627_1a_CD2AP_KW_i01to03	1	L0L373
6	L0L373	L0L373_THEAN	Major schizont surface protein p104 OS=Theileria annulata PE=2 SV=1	1608.1	43.52	326	47	0		1	Q4U9M9	7.15	101041	K|EGEIAKKPGSAK|E	0	EGEIAKKPGSAK	0	550-561	TRUE	5.08857e-32	49.6996	12.2833	-0.177	607.841	2	14.82	1213.67	2	File: "D:\_HF_QE\20160627_KW\20160627_1a_CD2AP_KW_i02.raw"; SpectrumID: "45023"; scans: "2317"	20160627_1a_CD2AP_KW_i01to03	1	L0L373
6	L0L373	L0L373_THEAN	Major schizont surface protein p104 OS=Theileria annulata PE=2 SV=1	1608.1	43.52	326	47	0		1	Q4U9M9	7.15	101041	K|EGEIAKKPGSAK|E	0	EGEIAKKPGSAK	0	550-561	TRUE	5.32662e-25	24.294	10.899	-0.268	405.563	3	15.03	1213.67	2	File: "D:\_HF_QE\20160627_KW\20160627_1a_CD2AP_KW_i02.raw"; SpectrumID: "45060"; scans: "2431"	20160627_1a_CD2AP_KW_i01to03	1	L0L373
6	L0L373	L0L373_THEAN	Major schizont surface protein p104 OS=Theileria annulata PE=2 SV=1	1608.1	43.52	326	47	0		1	Q4U9M9	7.15	101041	K|EGEIAKKPGSAK|E	0	EGEIAKKPGSAK	0	550-561	TRUE	1.06558e-29	32.6019	11.8214	1.025	607.84	2	14.77	1213.67	2	File: "D:\_HF_QE\20160627_KW\20160627_1a_CD2AP_KW_i03.raw"; SpectrumID: "88554"; scans: "2258"	20160627_1a_CD2AP_KW_i01to03	1	L0L373
6	L0L373	L0L373_THEAN	Major schizont surface protein p104 OS=Theileria annulata PE=2 SV=1	1608.1	43.52	326	47	0		1	Q4U9M9	7.15	101041	K|EGEIAKKPGSAK|E	0	EGEIAKKPGSAK	0	550-561	TRUE	2.29113e-14	14.1614	8.37798	-0.787	405.563	3	15.05	1213.67	2	File: "D:\_HF_QE\20160627_KW\20160627_1a_CD2AP_KW_i03.raw"; SpectrumID: "88598"; scans: "2411"	20160627_1a_CD2AP_KW_i01to03	1	L0L373
6	L0L373	L0L373_THEAN	Major schizont surface protein p104 OS=Theileria annulata PE=2 SV=1	1608.1	43.52	326	47	0		1	Q4U9M9	7.15	101041	K|EGEIAKKPGSAK|E	0	EGEIAKKPGSAK	0	550-561	TRUE	5.69632e-14	11.0869	8.27022	-1.628	405.563	3	15.1	1213.67	2	File: "D:\_HF_QE\20160627_KW\20160627_1a_CD2AP_KW_i03.raw"; SpectrumID: "88607"; scans: "2440"	20160627_1a_CD2AP_KW_i01to03	1	L0L373
6	L0L373	L0L373_THEAN	Major schizont surface protein p104 OS=Theileria annulata PE=2 SV=1	1608.1	43.52	326	47	0		1	Q4U9M9	7.15	101041	K|EHRPSKIPVFTK|K	1	EHRPSKIPVFTK	0	562-573	TRUE	3.216e-26	26.5405	11.064	0.08	480.277	3	27.52	1437.81	2	File: "D:\_HF_QE\20160627_KW\20160627_1a_CD2AP_KW_i01.raw"; SpectrumID: "8766"; scans: "8881"	20160627_1a_CD2AP_KW_i01to03	1	L0L373
6	L0L373	L0L373_THEAN	Major schizont surface protein p104 OS=Theileria annulata PE=2 SV=1	1608.1	43.52	326	47	0		1	Q4U9M9	7.15	101041	K|EHRPSKIPVFTK|K	0	EHRPSKIPVFTK	0	562-573	TRUE	4.43415e-24	24.9306	10.6113	-0.233	480.277	3	27	1437.81	2	File: "D:\_HF_QE\20160627_KW\20160627_1a_CD2AP_KW_i02.raw"; SpectrumID: "52164"; scans: "8658"	20160627_1a_CD2AP_KW_i01to03	1	L0L373
6	L0L373	L0L373_THEAN	Major schizont surface protein p104 OS=Theileria annulata PE=2 SV=1	1608.1	43.52	326	47	0		1	Q4U9M9	7.15	101041	K|EHRPSKIPVFTK|K	0	EHRPSKIPVFTK	0	562-573	TRUE	1.01439e-20	23.8981	9.86393	0.267	480.277	3	27	1437.81	2	File: "D:\_HF_QE\20160627_KW\20160627_1a_CD2AP_KW_i03.raw"; SpectrumID: "94314"; scans: "8666"	20160627_1a_CD2AP_KW_i01to03	1	L0L373
6	L0L373	L0L373_THEAN	Major schizont surface protein p104 OS=Theileria annulata PE=2 SV=1	1608.1	43.52	326	47	0		1	Q4U9M9	7.15	101041	K|EHRPSKIPVFTK|K	0	EHRPSKIPVFTK	0	562-573	TRUE	1.32683e-16	15.2179	8.86375	0.017	480.277	3	27.35	1437.81	2	File: "D:\_HF_QE\20160627_KW\20160627_1a_CD2AP_KW_i03.raw"; SpectrumID: "94379"; scans: "8830"	20160627_1a_CD2AP_KW_i01to03	1	L0L373
6	L0L373	L0L373_THEAN	Major schizont surface protein p104 OS=Theileria annulata PE=2 SV=1	1608.1	43.52	326	47	0		1	Q4U9M9	7.15	101041	K|EKLYDSYLDK|A	1	EKLYDSYLDK	0	663-672	FALSE	3.31661e-16	10.7183	8.83805	-3.147	637.321	2	36.02	1272.62	1	File: "D:\_HF_QE\20160627_KW\20160627_1a_CD2AP_KW_i01.raw"; SpectrumID: "13821"; scans: "13110"	20160627_1a_CD2AP_KW_i01to03	2	Q4U9M9,L0L373
6	L0L373	L0L373_THEAN	Major schizont surface protein p104 OS=Theileria annulata PE=2 SV=1	1608.1	43.52	326	47	0		1	Q4U9M9	7.15	101041	K|EKLYDSYLDKAAK|T	1	EKLYDSYLDKAAK	0	663-675	FALSE	1.59841e-18	11.6287	9.44529	-5.681	772.408	2	34.97	1542.79	2	File: "D:\_HF_QE\20160627_KW\20160627_1a_CD2AP_KW_i01.raw"; SpectrumID: "13545"; scans: "12575"	20160627_1a_CD2AP_KW_i01to03	2	Q4U9M9,L0L373
6	L0L373	L0L373_THEAN	Major schizont surface protein p104 OS=Theileria annulata PE=2 SV=1	1608.1	43.52	326	47	0		1	Q4U9M9	7.15	101041	K|ETKEGEIAKKPGSAK|E	1	ETKEGEIAKKPGSAK	0	547-561	TRUE	5.49581e-32	27.9368	12.27	0.264	524.958	3	15.58	1571.85	3	File: "D:\_HF_QE\20160627_KW\20160627_1a_CD2AP_KW_i01.raw"; SpectrumID: "1710"; scans: "2678"	20160627_1a_CD2AP_KW_i01to03	1	L0L373
6	L0L373	L0L373_THEAN	Major schizont surface protein p104 OS=Theileria annulata PE=2 SV=1	1608.1	43.52	326	47	0		1	Q4U9M9	7.15	101041	K|ETKEGEIAKKPGSAK|E	0	ETKEGEIAKKPGSAK	0	547-561	TRUE	2.81632e-23	20.8988	10.5235	0.493	524.958	3	15.43	1571.85	3	File: "D:\_HF_QE\20160627_KW\20160627_1a_CD2AP_KW_i02.raw"; SpectrumID: "45127"; scans: "2636"	20160627_1a_CD2AP_KW_i01to03	1	L0L373
6	L0L373	L0L373_THEAN	Major schizont surface protein p104 OS=Theileria annulata PE=2 SV=1	1608.1	43.52	326	47	0		1	Q4U9M9	7.15	101041	K|ETKEGEIAKKPGSAK|E	0	ETKEGEIAKKPGSAK	0	547-561	TRUE	1.79762e-18	17.5661	9.43015	0.016	524.958	3	15.48	1571.85	3	File: "D:\_HF_QE\20160627_KW\20160627_1a_CD2AP_KW_i03.raw"; SpectrumID: "88667"; scans: "2641"	20160627_1a_CD2AP_KW_i01to03	1	L0L373
6	L0L373	L0L373_THEAN	Major schizont surface protein p104 OS=Theileria annulata PE=2 SV=1	1608.1	43.52	326	47	0		1	Q4U9M9	7.15	101041	K|FGEYWVR|I	1	FGEYWVR	0	469-475	FALSE	1.11199e-18	26.832	9.34188	2.067	478.734	2	44.47	955.455	0	File: "D:\_HF_QE\20160627_KW\20160627_1a_CD2AP_KW_i01.raw"; SpectrumID: "20007"; scans: "17204"	20160627_1a_CD2AP_KW_i01to03	2	Q4U9M9,L0L373
6	L0L373	L0L373_THEAN	Major schizont surface protein p104 OS=Theileria annulata PE=2 SV=1	1608.1	43.52	326	47	0		1	Q4U9M9	7.15	101041	K|FGEYWVR|I	0	FGEYWVR	0	469-475	FALSE	8.13003e-16	30.7524	8.61377	0.099	478.735	2	44.83	955.455	0	File: "D:\_HF_QE\20160627_KW\20160627_1a_CD2AP_KW_i01.raw"; SpectrumID: "20117"; scans: "17376"	20160627_1a_CD2AP_KW_i01to03	2	Q4U9M9,L0L373
6	L0L373	L0L373_THEAN	Major schizont surface protein p104 OS=Theileria annulata PE=2 SV=1	1608.1	43.52	326	47	0		1	Q4U9M9	7.15	101041	K|FGEYWVR|I	0	FGEYWVR	0	469-475	FALSE	1.26085e-18	30.1119	9.32629	0.413	478.735	2	45.17	955.455	0	File: "D:\_HF_QE\20160627_KW\20160627_1a_CD2AP_KW_i01.raw"; SpectrumID: "20243"; scans: "17529"	20160627_1a_CD2AP_KW_i01to03	2	Q4U9M9,L0L373
6	L0L373	L0L373_THEAN	Major schizont surface protein p104 OS=Theileria annulata PE=2 SV=1	1608.1	43.52	326	47	0		1	Q4U9M9	7.15	101041	K|FGEYWVR|I	0	FGEYWVR	0	469-475	FALSE	9.45907e-20	29.8314	9.59707	-0.089	478.735	2	44.02	955.455	0	File: "D:\_HF_QE\20160627_KW\20160627_1a_CD2AP_KW_i02.raw"; SpectrumID: "63423"; scans: "17113"	20160627_1a_CD2AP_KW_i01to03	2	Q4U9M9,L0L373
6	L0L373	L0L373_THEAN	Major schizont surface protein p104 OS=Theileria annulata PE=2 SV=1	1608.1	43.52	326	47	0		1	Q4U9M9	7.15	101041	K|FGEYWVR|I	0	FGEYWVR	0	469-475	FALSE	1.16131e-18	32.1976	9.33501	-0.089	478.735	2	44.35	955.455	0	File: "D:\_HF_QE\20160627_KW\20160627_1a_CD2AP_KW_i02.raw"; SpectrumID: "63527"; scans: "17287"	20160627_1a_CD2AP_KW_i01to03	2	Q4U9M9,L0L373
6	L0L373	L0L373_THEAN	Major schizont surface protein p104 OS=Theileria annulata PE=2 SV=1	1608.1	43.52	326	47	0		1	Q4U9M9	7.15	101041	K|FGEYWVR|I	0	FGEYWVR	0	469-475	FALSE	6.70716e-18	30.1119	9.14926	1.25	478.734	2	44.72	955.455	0	File: "D:\_HF_QE\20160627_KW\20160627_1a_CD2AP_KW_i02.raw"; SpectrumID: "63643"; scans: "17451"	20160627_1a_CD2AP_KW_i01to03	2	Q4U9M9,L0L373
6	L0L373	L0L373_THEAN	Major schizont surface protein p104 OS=Theileria annulata PE=2 SV=1	1608.1	43.52	326	47	0		1	Q4U9M9	7.15	101041	K|FGEYWVR|I	0	FGEYWVR	0	469-475	FALSE	4.5609e-19	28.1762	9.43351	0.79	478.735	2	44	955.455	0	File: "D:\_HF_QE\20160627_KW\20160627_1a_CD2AP_KW_i03.raw"; SpectrumID: "105636"; scans: "17124"	20160627_1a_CD2AP_KW_i01to03	2	Q4U9M9,L0L373
6	L0L373	L0L373_THEAN	Major schizont surface protein p104 OS=Theileria annulata PE=2 SV=1	1608.1	43.52	326	47	0		1	Q4U9M9	7.15	101041	K|FGEYWVR|I	0	FGEYWVR	0	469-475	FALSE	1.75915e-21	32.1363	9.99963	0.225	478.735	2	44.33	955.455	0	File: "D:\_HF_QE\20160627_KW\20160627_1a_CD2AP_KW_i03.raw"; SpectrumID: "105729"; scans: "17294"	20160627_1a_CD2AP_KW_i01to03	2	Q4U9M9,L0L373
6	L0L373	L0L373_THEAN	Major schizont surface protein p104 OS=Theileria annulata PE=2 SV=1	1608.1	43.52	326	47	0		1	Q4U9M9	7.15	101041	K|FGEYWVR|I	0	FGEYWVR	0	469-475	FALSE	8.44624e-16	30.1119	8.6094	0.601	478.735	2	44.68	955.455	0	File: "D:\_HF_QE\20160627_KW\20160627_1a_CD2AP_KW_i03.raw"; SpectrumID: "105830"; scans: "17450"	20160627_1a_CD2AP_KW_i01to03	2	Q4U9M9,L0L373
6	L0L373	L0L373_THEAN	Major schizont surface protein p104 OS=Theileria annulata PE=2 SV=1	1608.1	43.52	326	47	0		1	Q4U9M9	7.15	101041	K|IVVDDDGTEADDEDTHPSKEK|H	1	IVVDDDGTEADDEDTHPSKEK	0	822-842	FALSE	7.23502e-16	1.09175	8.65361	-0.236	579.51	4	24.05	2314.01	1	File: "D:\_HF_QE\20160627_KW\20160627_1a_CD2AP_KW_i01.raw"; SpectrumID: "6566"; scans: "7161"	20160627_1a_CD2AP_KW_i01to03	2	Q4U9M9,L0L373
6	L0L373	L0L373_THEAN	Major schizont surface protein p104 OS=Theileria annulata PE=2 SV=1	1608.1	43.52	326	47	0		1	Q4U9M9	7.15	101041	K|LKDFAEPYHPIILDISDIDYVNFYLGDATYHDPGFK|I	1	LKDFAEPYHPIILDISDIDYVNFYLGDATYHDPGFK	0	258-293	FALSE	5.89994e-68	53.9961	17.7671	2.948	1051.26	4	68.87	4201.04	1	File: "D:\_HF_QE\20160627_KW\20160627_1a_CD2AP_KW_i01.raw"; SpectrumID: "37785"; scans: "28526"	20160627_1a_CD2AP_KW_i01to03	2	Q4U9M9,L0L373
6	L0L373	L0L373_THEAN	Major schizont surface protein p104 OS=Theileria annulata PE=2 SV=1	1608.1	43.52	326	47	0		1	Q4U9M9	7.15	101041	K|LKDFAEPYHPIILDISDIDYVNFYLGDATYHDPGFK|I	0	LKDFAEPYHPIILDISDIDYVNFYLGDATYHDPGFK	0	258-293	FALSE	7.34029e-55	23.5776	15.9916	-0.801	841.215	5	68.88	4201.04	1	File: "D:\_HF_QE\20160627_KW\20160627_1a_CD2AP_KW_i01.raw"; SpectrumID: "37786"; scans: "28527"	20160627_1a_CD2AP_KW_i01to03	2	Q4U9M9,L0L373
6	L0L373	L0L373_THEAN	Major schizont surface protein p104 OS=Theileria annulata PE=2 SV=1	1608.1	43.52	326	47	0		1	Q4U9M9	7.15	101041	K|LKDFAEPYHPIILDISDIDYVNFYLGDATYHDPGFK|I	0	LKDFAEPYHPIILDISDIDYVNFYLGDATYHDPGFK	0	258-293	FALSE	4.34099e-29	-18.3646	11.7297	-1.822	1051.27	4	68.95	4201.04	1	File: "D:\_HF_QE\20160627_KW\20160627_1a_CD2AP_KW_i03.raw"; SpectrumID: "123644"; scans: "28649"	20160627_1a_CD2AP_KW_i01to03	2	Q4U9M9,L0L373
6	L0L373	L0L373_THEAN	Major schizont surface protein p104 OS=Theileria annulata PE=2 SV=1	1608.1	43.52	326	47	0		1	Q4U9M9	7.15	101041	K|LKDFAEPYHPIILDISDIDYVNFYLGDATYHDPGFK|I	0	LKDFAEPYHPIILDISDIDYVN[DEAMID]FYLGDATYHDPGFK	1	258-293	FALSE	3.43403e-39	-5.52258	13.5534	-1.565	1051.51	4	69.05	4202.02	1	File: "D:\_HF_QE\20160627_KW\20160627_1a_CD2AP_KW_i02.raw"; SpectrumID: "81544"; scans: "28812"	20160627_1a_CD2AP_KW_i01to03	2	Q4U9M9,L0L373
6	L0L373	L0L373_THEAN	Major schizont surface protein p104 OS=Theileria annulata PE=2 SV=1	1608.1	43.52	326	47	0		1	Q4U9M9	7.15	101041	K|LKDFAEPYHPIILDISDIDYVNFYLGDATYHDPGFK|I	0	LKDFAEPYHPIILDISDIDYVN[DEAMID]FYLGDATYHDPGFK	1	258-293	FALSE	3.72486e-62	26.9433	17.0008	-7.486	1051.52	4	68.58	4202.02	1	File: "D:\_HF_QE\20160627_KW\20160627_1a_CD2AP_KW_i03.raw"; SpectrumID: "123535"; scans: "28487"	20160627_1a_CD2AP_KW_i01to03	2	Q4U9M9,L0L373
6	L0L373	L0L373_THEAN	Major schizont surface protein p104 OS=Theileria annulata PE=2 SV=1	1608.1	43.52	326	47	0		1	Q4U9M9	7.15	101041	K|LKDFAEPYHPIILDISDIDYVNFYLGDATYHDPGFKIVPK|T	1	LKDFAEPYHPIILDISDIDYVNFYLGDATYHDPGFKIVPK	0	258-297	FALSE	4.17583e-31	-12.2806	12.1018	-0.447	928.675	5	68.32	4638.34	2	File: "D:\_HF_QE\20160627_KW\20160627_1a_CD2AP_KW_i01.raw"; SpectrumID: "37614"; scans: "28271"	20160627_1a_CD2AP_KW_i01to03	2	Q4U9M9,L0L373
6	L0L373	L0L373_THEAN	Major schizont surface protein p104 OS=Theileria annulata PE=2 SV=1	1608.1	43.52	326	47	0		1	Q4U9M9	7.15	101041	K|LKDFAEPYHPIILDISDIDYVNFYLGDATYHDPGFKIVPK|T	0	LKDFAEPYHPIILDISDIDYVNFYLGDATYHDPGFKIVPK	0	258-297	FALSE	2.12586e-25	-18.859	10.975	0.609	928.674	5	67.93	4638.34	2	File: "D:\_HF_QE\20160627_KW\20160627_1a_CD2AP_KW_i03.raw"; SpectrumID: "123349"; scans: "28191"	20160627_1a_CD2AP_KW_i01to03	2	Q4U9M9,L0L373
6	L0L373	L0L373_THEAN	Major schizont surface protein p104 OS=Theileria annulata PE=2 SV=1	1608.1	43.52	326	47	0		1	Q4U9M9	7.15	101041	K|LKDFAEPYHPIILDISDIDYVNFYLGDATYHDPGFKIVPK|T	0	LKDFAEPYHPIILDISDIDYVN[DEAMID]FYLGDATYHDPGFKIVPK	1	258-297	FALSE	8.05357e-15	-49.9842	8.5006	-3.066	774.23	6	68.5	4639.32	2	File: "D:\_HF_QE\20160627_KW\20160627_1a_CD2AP_KW_i01.raw"; SpectrumID: "37673"; scans: "28357"	20160627_1a_CD2AP_KW_i01to03	2	Q4U9M9,L0L373
6	L0L373	L0L373_THEAN	Major schizont surface protein p104 OS=Theileria annulata PE=2 SV=1	1608.1	43.52	326	47	0		1	Q4U9M9	7.15	101041	K|LKDFAEPYHPIILDISDIDYVNFYLGDATYHDPGFKIVPK|T	0	LKDFAEPYHPIILDISDIDYVN[DEAMID]FYLGDATYHDPGFKIVPK	1	258-297	FALSE	1.08699e-17	-45.1319	9.23829	-1.721	774.229	6	68.02	4639.32	2	File: "D:\_HF_QE\20160627_KW\20160627_1a_CD2AP_KW_i02.raw"; SpectrumID: "81222"; scans: "28345"	20160627_1a_CD2AP_KW_i01to03	2	Q4U9M9,L0L373
6	L0L373	L0L373_THEAN	Major schizont surface protein p104 OS=Theileria annulata PE=2 SV=1	1608.1	43.52	326	47	0		1	Q4U9M9	7.15	101041	K|LYDSYLDK|A	1	LYDSYLDK	0	665-672	FALSE	1.64509e-21	38.4168	10.0671	1.56	508.75	2	36.27	1015.49	0	File: "D:\_HF_QE\20160627_KW\20160627_1a_CD2AP_KW_i01.raw"; SpectrumID: "13893"; scans: "13234"	20160627_1a_CD2AP_KW_i01to03	2	Q4U9M9,L0L373
6	L0L373	L0L373_THEAN	Major schizont surface protein p104 OS=Theileria annulata PE=2 SV=1	1608.1	43.52	326	47	0		1	Q4U9M9	7.15	101041	K|LYDSYLDK|A	0	LYDSYLDK	0	665-672	FALSE	1.7481e-18	38.7377	9.35989	1.304	508.75	2	36.62	1015.49	0	File: "D:\_HF_QE\20160627_KW\20160627_1a_CD2AP_KW_i01.raw"; SpectrumID: "14003"; scans: "13404"	20160627_1a_CD2AP_KW_i01to03	2	Q4U9M9,L0L373
6	L0L373	L0L373_THEAN	Major schizont surface protein p104 OS=Theileria annulata PE=2 SV=1	1608.1	43.52	326	47	0		1	Q4U9M9	7.15	101041	K|LYDSYLDK|A	0	LYDSYLDK	0	665-672	FALSE	6.838e-21	36.964	9.91714	0.103	508.75	2	36.97	1015.49	0	File: "D:\_HF_QE\20160627_KW\20160627_1a_CD2AP_KW_i01.raw"; SpectrumID: "14109"; scans: "13563"	20160627_1a_CD2AP_KW_i01to03	2	Q4U9M9,L0L373
6	L0L373	L0L373_THEAN	Major schizont surface protein p104 OS=Theileria annulata PE=2 SV=1	1608.1	43.52	326	47	0		1	Q4U9M9	7.15	101041	K|LYDSYLDK|A	0	LYDSYLDK	0	665-672	FALSE	8.45719e-23	44.5753	10.3588	1.245	508.75	2	35.83	1015.49	0	File: "D:\_HF_QE\20160627_KW\20160627_1a_CD2AP_KW_i02.raw"; SpectrumID: "57345"; scans: "13114"	20160627_1a_CD2AP_KW_i01to03	2	Q4U9M9,L0L373
6	L0L373	L0L373_THEAN	Major schizont surface protein p104 OS=Theileria annulata PE=2 SV=1	1608.1	43.52	326	47	0		1	Q4U9M9	7.15	101041	K|LYDSYLDK|A	0	LYDSYLDK	0	665-672	FALSE	9.92452e-19	35.5133	9.4166	1.56	508.75	2	36.17	1015.49	0	File: "D:\_HF_QE\20160627_KW\20160627_1a_CD2AP_KW_i02.raw"; SpectrumID: "57443"; scans: "13283"	20160627_1a_CD2AP_KW_i01to03	2	Q4U9M9,L0L373
6	L0L373	L0L373_THEAN	Major schizont surface protein p104 OS=Theileria annulata PE=2 SV=1	1608.1	43.52	326	47	0		1	Q4U9M9	7.15	101041	K|LYDSYLDK|A	0	LYDSYLDK	0	665-672	FALSE	2.83485e-19	35.2987	9.5502	1.383	508.75	2	36.52	1015.49	0	File: "D:\_HF_QE\20160627_KW\20160627_1a_CD2AP_KW_i02.raw"; SpectrumID: "57541"; scans: "13445"	20160627_1a_CD2AP_KW_i01to03	2	Q4U9M9,L0L373
6	L0L373	L0L373_THEAN	Major schizont surface protein p104 OS=Theileria annulata PE=2 SV=1	1608.1	43.52	326	47	0		1	Q4U9M9	7.15	101041	K|LYDSYLDK|A	0	LYDSYLDK	0	665-672	FALSE	7.54428e-21	38.2009	9.92005	1.127	508.75	2	35.87	1015.49	0	File: "D:\_HF_QE\20160627_KW\20160627_1a_CD2AP_KW_i03.raw"; SpectrumID: "99468"; scans: "13142"	20160627_1a_CD2AP_KW_i01to03	2	Q4U9M9,L0L373
6	L0L373	L0L373_THEAN	Major schizont surface protein p104 OS=Theileria annulata PE=2 SV=1	1608.1	43.52	326	47	0		1	Q4U9M9	7.15	101041	K|LYDSYLDK|A	0	LYDSYLDK	0	665-672	FALSE	3.46704e-23	42.7454	10.4437	0.595	508.75	2	36.23	1015.49	0	File: "D:\_HF_QE\20160627_KW\20160627_1a_CD2AP_KW_i03.raw"; SpectrumID: "99562"; scans: "13321"	20160627_1a_CD2AP_KW_i01to03	2	Q4U9M9,L0L373
6	L0L373	L0L373_THEAN	Major schizont surface protein p104 OS=Theileria annulata PE=2 SV=1	1608.1	43.52	326	47	0		1	Q4U9M9	7.15	101041	K|LYDSYLDK|A	0	LYDSYLDK	0	665-672	FALSE	3.00072e-18	34.9756	9.29638	2.151	508.749	2	36.58	1015.49	0	File: "D:\_HF_QE\20160627_KW\20160627_1a_CD2AP_KW_i03.raw"; SpectrumID: "101045"; scans: "13480"	20160627_1a_CD2AP_KW_i01to03	2	Q4U9M9,L0L373
6	L0L373	L0L373_THEAN	Major schizont surface protein p104 OS=Theileria annulata PE=2 SV=1	1608.1	43.52	326	47	0		1	Q4U9M9	7.15	101041	K|LYDSYLDKAAK|T	1	LYDSYLDKAAK	0	665-675	FALSE	7.3016e-24	20.2446	10.6371	1.497	429.558	3	34.6	1285.65	1	File: "D:\_HF_QE\20160627_KW\20160627_1a_CD2AP_KW_i01.raw"; SpectrumID: "13430"; scans: "12398"	20160627_1a_CD2AP_KW_i01to03	2	Q4U9M9,L0L373
6	L0L373	L0L373_THEAN	Major schizont surface protein p104 OS=Theileria annulata PE=2 SV=1	1608.1	43.52	326	47	0		1	Q4U9M9	7.15	101041	K|LYDSYLDKAAK|T	0	LYDSYLDKAAK	0	665-675	FALSE	4.19252e-32	45.7126	12.2837	0.61	643.835	2	34.6	1285.65	1	File: "D:\_HF_QE\20160627_KW\20160627_1a_CD2AP_KW_i01.raw"; SpectrumID: "13431"; scans: "12399"	20160627_1a_CD2AP_KW_i01to03	2	Q4U9M9,L0L373
6	L0L373	L0L373_THEAN	Major schizont surface protein p104 OS=Theileria annulata PE=2 SV=1	1608.1	43.52	326	47	0		1	Q4U9M9	7.15	101041	K|LYDSYLDKAAK|T	0	LYDSYLDKAAK	0	665-675	FALSE	2.46677e-31	49.2313	12.136	1.264	643.834	2	34.95	1285.65	1	File: "D:\_HF_QE\20160627_KW\20160627_1a_CD2AP_KW_i01.raw"; SpectrumID: "13539"; scans: "12566"	20160627_1a_CD2AP_KW_i01to03	2	Q4U9M9,L0L373
6	L0L373	L0L373_THEAN	Major schizont surface protein p104 OS=Theileria annulata PE=2 SV=1	1608.1	43.52	326	47	0		1	Q4U9M9	7.15	101041	K|LYDSYLDKAAK|T	0	LYDSYLDKAAK	0	665-675	FALSE	4.85852e-35	34.0898	12.8191	0.004	429.559	3	34.95	1285.65	1	File: "D:\_HF_QE\20160627_KW\20160627_1a_CD2AP_KW_i01.raw"; SpectrumID: "13540"; scans: "12567"	20160627_1a_CD2AP_KW_i01to03	2	Q4U9M9,L0L373
6	L0L373	L0L373_THEAN	Major schizont surface protein p104 OS=Theileria annulata PE=2 SV=1	1608.1	43.52	326	47	0		1	Q4U9M9	7.15	101041	K|LYDSYLDKAAK|T	0	LYDSYLDKAAK	0	665-675	FALSE	1.7178e-36	50.0593	13.0752	3.068	643.833	2	35.28	1285.65	1	File: "D:\_HF_QE\20160627_KW\20160627_1a_CD2AP_KW_i01.raw"; SpectrumID: "13642"; scans: "12746"	20160627_1a_CD2AP_KW_i01to03	2	Q4U9M9,L0L373
6	L0L373	L0L373_THEAN	Major schizont surface protein p104 OS=Theileria annulata PE=2 SV=1	1608.1	43.52	326	47	0		1	Q4U9M9	7.15	101041	K|LYDSYLDKAAK|T	0	LYDSYLDKAAK	0	665-675	FALSE	3.26556e-34	30.0467	12.6701	0.144	429.559	3	35.43	1285.65	1	File: "D:\_HF_QE\20160627_KW\20160627_1a_CD2AP_KW_i01.raw"; SpectrumID: "13680"; scans: "12820"	20160627_1a_CD2AP_KW_i01to03	2	Q4U9M9,L0L373
6	L0L373	L0L373_THEAN	Major schizont surface protein p104 OS=Theileria annulata PE=2 SV=1	1608.1	43.52	326	47	0		1	Q4U9M9	7.15	101041	K|LYDSYLDKAAK|T	0	LYDSYLDKAAK	0	665-675	FALSE	1.23122e-16	11.298	8.95862	2.36	429.558	3	35.77	1285.65	1	File: "D:\_HF_QE\20160627_KW\20160627_1a_CD2AP_KW_i01.raw"; SpectrumID: "13754"; scans: "12996"	20160627_1a_CD2AP_KW_i01to03	2	Q4U9M9,L0L373
6	L0L373	L0L373_THEAN	Major schizont surface protein p104 OS=Theileria annulata PE=2 SV=1	1608.1	43.52	326	47	0		1	Q4U9M9	7.15	101041	K|LYDSYLDKAAK|T	0	LYDSYLDKAAK	0	665-675	FALSE	2.80484e-20	27.2442	9.83837	1.45	643.834	2	35.97	1285.65	1	File: "D:\_HF_QE\20160627_KW\20160627_1a_CD2AP_KW_i01.raw"; SpectrumID: "13804"; scans: "13086"	20160627_1a_CD2AP_KW_i01to03	2	Q4U9M9,L0L373
6	L0L373	L0L373_THEAN	Major schizont surface protein p104 OS=Theileria annulata PE=2 SV=1	1608.1	43.52	326	47	0		1	Q4U9M9	7.15	101041	K|LYDSYLDKAAK|T	0	LYDSYLDKAAK	0	665-675	FALSE	9.0332e-33	36.6382	12.4129	-1.676	643.836	2	34.17	1285.65	1	File: "D:\_HF_QE\20160627_KW\20160627_1a_CD2AP_KW_i02.raw"; SpectrumID: "56937"; scans: "12268"	20160627_1a_CD2AP_KW_i01to03	2	Q4U9M9,L0L373
6	L0L373	L0L373_THEAN	Major schizont surface protein p104 OS=Theileria annulata PE=2 SV=1	1608.1	43.52	326	47	0		1	Q4U9M9	7.15	101041	K|LYDSYLDKAAK|T	0	LYDSYLDKAAK	0	665-675	FALSE	4.66023e-19	16.8101	9.55539	0.424	429.559	3	34.22	1285.65	1	File: "D:\_HF_QE\20160627_KW\20160627_1a_CD2AP_KW_i02.raw"; SpectrumID: "56950"; scans: "12286"	20160627_1a_CD2AP_KW_i01to03	2	Q4U9M9,L0L373
6	L0L373	L0L373_THEAN	Major schizont surface protein p104 OS=Theileria annulata PE=2 SV=1	1608.1	43.52	326	47	0		1	Q4U9M9	7.15	101041	K|LYDSYLDKAAK|T	0	LYDSYLDKAAK	0	665-675	FALSE	9.69827e-36	49.1641	12.9405	1.357	643.834	2	34.5	1285.65	1	File: "D:\_HF_QE\20160627_KW\20160627_1a_CD2AP_KW_i02.raw"; SpectrumID: "57041"; scans: "12441"	20160627_1a_CD2AP_KW_i01to03	2	Q4U9M9,L0L373
6	L0L373	L0L373_THEAN	Major schizont surface protein p104 OS=Theileria annulata PE=2 SV=1	1608.1	43.52	326	47	0		1	Q4U9M9	7.15	101041	K|LYDSYLDKAAK|T	0	LYDSYLDKAAK	0	665-675	FALSE	2.14257e-37	33.7231	13.2332	-0.066	429.559	3	34.55	1285.65	1	File: "D:\_HF_QE\20160627_KW\20160627_1a_CD2AP_KW_i02.raw"; SpectrumID: "57052"; scans: "12463"	20160627_1a_CD2AP_KW_i01to03	2	Q4U9M9,L0L373
6	L0L373	L0L373_THEAN	Major schizont surface protein p104 OS=Theileria annulata PE=2 SV=1	1608.1	43.52	326	47	0		1	Q4U9M9	7.15	101041	K|LYDSYLDKAAK|T	0	LYDSYLDKAAK	0	665-675	FALSE	1.96357e-23	48.9168	10.5445	1.559	643.834	2	34.85	1285.65	1	File: "D:\_HF_QE\20160627_KW\20160627_1a_CD2AP_KW_i02.raw"; SpectrumID: "57130"; scans: "12614"	20160627_1a_CD2AP_KW_i01to03	2	Q4U9M9,L0L373
6	L0L373	L0L373_THEAN	Major schizont surface protein p104 OS=Theileria annulata PE=2 SV=1	1608.1	43.52	326	47	0		1	Q4U9M9	7.15	101041	K|LYDSYLDKAAK|T	0	LYDSYLDKAAK	0	665-675	FALSE	1.99278e-33	31.0796	12.5277	0.284	429.559	3	35.05	1285.65	1	File: "D:\_HF_QE\20160627_KW\20160627_1a_CD2AP_KW_i02.raw"; SpectrumID: "57176"; scans: "12720"	20160627_1a_CD2AP_KW_i01to03	2	Q4U9M9,L0L373
6	L0L373	L0L373_THEAN	Major schizont surface protein p104 OS=Theileria annulata PE=2 SV=1	1608.1	43.52	326	47	0		1	Q4U9M9	7.15	101041	K|LYDSYLDKAAK|T	0	LYDSYLDKAAK	0	665-675	FALSE	1.7898e-32	43.6759	12.3522	-1.396	643.836	2	35.18	1285.65	1	File: "D:\_HF_QE\20160627_KW\20160627_1a_CD2AP_KW_i02.raw"; SpectrumID: "57202"; scans: "12791"	20160627_1a_CD2AP_KW_i01to03	2	Q4U9M9,L0L373
6	L0L373	L0L373_THEAN	Major schizont surface protein p104 OS=Theileria annulata PE=2 SV=1	1608.1	43.52	326	47	0		1	Q4U9M9	7.15	101041	K|LYDSYLDKAAK|T	0	LYDSYLDKAAK	0	665-675	FALSE	2.57683e-26	24.4884	11.1545	0.494	429.559	3	35.38	1285.65	1	File: "D:\_HF_QE\20160627_KW\20160627_1a_CD2AP_KW_i02.raw"; SpectrumID: "57243"; scans: "12899"	20160627_1a_CD2AP_KW_i01to03	2	Q4U9M9,L0L373
6	L0L373	L0L373_THEAN	Major schizont surface protein p104 OS=Theileria annulata PE=2 SV=1	1608.1	43.52	326	47	0		1	Q4U9M9	7.15	101041	K|LYDSYLDKAAK|T	0	LYDSYLDKAAK	0	665-675	FALSE	1.8072e-28	34.5131	11.5862	0.704	643.835	2	35.55	1285.65	1	File: "D:\_HF_QE\20160627_KW\20160627_1a_CD2AP_KW_i02.raw"; SpectrumID: "57278"; scans: "12974"	20160627_1a_CD2AP_KW_i01to03	2	Q4U9M9,L0L373
6	L0L373	L0L373_THEAN	Major schizont surface protein p104 OS=Theileria annulata PE=2 SV=1	1608.1	43.52	326	47	0		1	Q4U9M9	7.15	101041	K|LYDSYLDKAAK|T	0	LYDSYLDKAAK	0	665-675	FALSE	2.12028e-18	19.4667	9.39597	0.89	643.834	2	35.95	1285.65	1	File: "D:\_HF_QE\20160627_KW\20160627_1a_CD2AP_KW_i02.raw"; SpectrumID: "57378"; scans: "13169"	20160627_1a_CD2AP_KW_i01to03	2	Q4U9M9,L0L373
6	L0L373	L0L373_THEAN	Major schizont surface protein p104 OS=Theileria annulata PE=2 SV=1	1608.1	43.52	326	47	0		1	Q4U9M9	7.15	101041	K|LYDSYLDKAAK|T	0	LYDSYLDKAAK	0	665-675	FALSE	3.47666e-24	20.2446	10.7096	-0.206	429.559	3	34.2	1285.65	1	File: "D:\_HF_QE\20160627_KW\20160627_1a_CD2AP_KW_i03.raw"; SpectrumID: "99083"; scans: "12300"	20160627_1a_CD2AP_KW_i01to03	2	Q4U9M9,L0L373
6	L0L373	L0L373_THEAN	Major schizont surface protein p104 OS=Theileria annulata PE=2 SV=1	1608.1	43.52	326	47	0		1	Q4U9M9	7.15	101041	K|LYDSYLDKAAK|T	0	LYDSYLDKAAK	0	665-675	FALSE	2.1765e-32	59.0488	12.3413	1.077	643.834	2	34.2	1285.65	1	File: "D:\_HF_QE\20160627_KW\20160627_1a_CD2AP_KW_i03.raw"; SpectrumID: "99086"; scans: "12303"	20160627_1a_CD2AP_KW_i01to03	2	Q4U9M9,L0L373
6	L0L373	L0L373_THEAN	Major schizont surface protein p104 OS=Theileria annulata PE=2 SV=1	1608.1	43.52	326	47	0		1	Q4U9M9	7.15	101041	K|LYDSYLDKAAK|T	0	LYDSYLDKAAK	0	665-675	FALSE	2.71415e-31	47.332	12.1306	0.704	643.835	2	34.55	1285.65	1	File: "D:\_HF_QE\20160627_KW\20160627_1a_CD2AP_KW_i03.raw"; SpectrumID: "99178"; scans: "12475"	20160627_1a_CD2AP_KW_i01to03	2	Q4U9M9,L0L373
6	L0L373	L0L373_THEAN	Major schizont surface protein p104 OS=Theileria annulata PE=2 SV=1	1608.1	43.52	326	47	0		1	Q4U9M9	7.15	101041	K|LYDSYLDKAAK|T	0	LYDSYLDKAAK	0	665-675	FALSE	4.96084e-29	43.7402	11.6944	1.746	643.834	2	34.88	1285.65	1	File: "D:\_HF_QE\20160627_KW\20160627_1a_CD2AP_KW_i03.raw"; SpectrumID: "99262"; scans: "12648"	20160627_1a_CD2AP_KW_i01to03	2	Q4U9M9,L0L373
6	L0L373	L0L373_THEAN	Major schizont surface protein p104 OS=Theileria annulata PE=2 SV=1	1608.1	43.52	326	47	0		1	Q4U9M9	7.15	101041	K|LYDSYLDKAAK|T	0	LYDSYLDKAAK	0	665-675	FALSE	5.29476e-29	24.8538	11.6922	-0.276	429.559	3	35.05	1285.65	1	File: "D:\_HF_QE\20160627_KW\20160627_1a_CD2AP_KW_i03.raw"; SpectrumID: "99300"; scans: "12735"	20160627_1a_CD2AP_KW_i01to03	2	Q4U9M9,L0L373
6	L0L373	L0L373_THEAN	Major schizont surface protein p104 OS=Theileria annulata PE=2 SV=1	1608.1	43.52	326	47	0		1	Q4U9M9	7.15	101041	K|LYDSYLDKAAK|T	0	LYDSYLDKAAK	0	665-675	FALSE	7.27924e-22	16.9803	10.2018	0.844	429.559	3	35.47	1285.65	1	File: "D:\_HF_QE\20160627_KW\20160627_1a_CD2AP_KW_i03.raw"; SpectrumID: "99380"; scans: "12949"	20160627_1a_CD2AP_KW_i01to03	2	Q4U9M9,L0L373
6	L0L373	L0L373_THEAN	Major schizont surface protein p104 OS=Theileria annulata PE=2 SV=1	1608.1	43.52	326	47	0		1	Q4U9M9	7.15	101041	K|LYDSYLDKAAK|T	0	LYDSYLDKAAK	0	665-675	FALSE	4.88138e-18	28.6814	9.29138	5.635	643.831	2	35.57	1285.65	1	File: "D:\_HF_QE\20160627_KW\20160627_1a_CD2AP_KW_i03.raw"; SpectrumID: "99399"; scans: "12995"	20160627_1a_CD2AP_KW_i01to03	2	Q4U9M9,L0L373
6	L0L373	L0L373_THEAN	Major schizont surface protein p104 OS=Theileria annulata PE=2 SV=1	1608.1	43.52	326	47	0		1	Q4U9M9	7.15	101041	K|MVVFTPK|N	1	MVVFTPK	0	175-181	FALSE	1.40775e-24	20.6107	10.773	2.309	411.232	2	36.65	820.452	0	File: "D:\_HF_QE\20160627_KW\20160627_1a_CD2AP_KW_i01.raw"; SpectrumID: "14013"; scans: "13417"	20160627_1a_CD2AP_KW_i01to03	2	Q4U9M9,L0L373
6	L0L373	L0L373_THEAN	Major schizont surface protein p104 OS=Theileria annulata PE=2 SV=1	1608.1	43.52	326	47	0		1	Q4U9M9	7.15	101041	K|MVVFTPK|N	0	MVVFTPK	0	175-181	FALSE	1.7175e-17	20.2612	9.09005	-2.152	411.234	2	37.02	820.452	0	File: "D:\_HF_QE\20160627_KW\20160627_1a_CD2AP_KW_i01.raw"; SpectrumID: "15311"; scans: "13584"	20160627_1a_CD2AP_KW_i01to03	2	Q4U9M9,L0L373
6	L0L373	L0L373_THEAN	Major schizont surface protein p104 OS=Theileria annulata PE=2 SV=1	1608.1	43.52	326	47	0		1	Q4U9M9	7.15	101041	K|MVVFTPK|N	0	MVVFTPK	0	175-181	FALSE	6.05669e-17	22.5205	8.952	-1.323	411.234	2	36.22	820.452	0	File: "D:\_HF_QE\20160627_KW\20160627_1a_CD2AP_KW_i02.raw"; SpectrumID: "57457"; scans: "13304"	20160627_1a_CD2AP_KW_i01to03	2	Q4U9M9,L0L373
6	L0L373	L0L373_THEAN	Major schizont surface protein p104 OS=Theileria annulata PE=2 SV=1	1608.1	43.52	326	47	0		1	Q4U9M9	7.15	101041	K|MVVFTPK|N	0	MVVFTPK	0	175-181	FALSE	2.79464e-32	25.7749	12.3019	0.457	411.233	2	36.57	820.452	0	File: "D:\_HF_QE\20160627_KW\20160627_1a_CD2AP_KW_i02.raw"; SpectrumID: "57558"; scans: "13466"	20160627_1a_CD2AP_KW_i01to03	2	Q4U9M9,L0L373
6	L0L373	L0L373_THEAN	Major schizont surface protein p104 OS=Theileria annulata PE=2 SV=1	1608.1	43.52	326	47	0		1	Q4U9M9	7.15	101041	K|MVVFTPK|N	0	MVVFTPK	0	175-181	FALSE	2.67303e-22	24.719	10.2245	-0.957	411.234	2	36.23	820.452	0	File: "D:\_HF_QE\20160627_KW\20160627_1a_CD2AP_KW_i03.raw"; SpectrumID: "99565"; scans: "13324"	20160627_1a_CD2AP_KW_i01to03	2	Q4U9M9,L0L373
6	L0L373	L0L373_THEAN	Major schizont surface protein p104 OS=Theileria annulata PE=2 SV=1	1608.1	43.52	326	47	0		1	Q4U9M9	7.15	101041	K|MVVFTPK|N	0	MVVFTPK	0	175-181	FALSE	1.89483e-19	22.078	9.56779	-1.104	411.234	2	36.6	820.452	0	File: "D:\_HF_QE\20160627_KW\20160627_1a_CD2AP_KW_i03.raw"; SpectrumID: "101049"; scans: "13484"	20160627_1a_CD2AP_KW_i01to03	2	Q4U9M9,L0L373
6	L0L373	L0L373_THEAN	Major schizont surface protein p104 OS=Theileria annulata PE=2 SV=1	1608.1	43.52	326	47	0		1	Q4U9M9	7.15	101041	K|MVYDKNVR|I	1	MVYDKNVR	0	188-195	TRUE	1.86712e-28	26.688	11.5525	0.21	512.766	2	21.35	1023.52	1	File: "D:\_HF_QE\20160627_KW\20160627_1a_CD2AP_KW_i01.raw"; SpectrumID: "4393"; scans: "5725"	20160627_1a_CD2AP_KW_i01to03	1	L0L373
6	L0L373	L0L373_THEAN	Major schizont surface protein p104 OS=Theileria annulata PE=2 SV=1	1608.1	43.52	326	47	0		1	Q4U9M9	7.15	101041	K|MVYDKNVR|I	0	MVYDKNVR	0	188-195	TRUE	1.00781e-29	25.8802	11.8007	0.092	512.766	2	21.68	1023.52	1	File: "D:\_HF_QE\20160627_KW\20160627_1a_CD2AP_KW_i01.raw"; SpectrumID: "4466"; scans: "5912"	20160627_1a_CD2AP_KW_i01to03	1	L0L373
6	L0L373	L0L373_THEAN	Major schizont surface protein p104 OS=Theileria annulata PE=2 SV=1	1608.1	43.52	326	47	0		1	Q4U9M9	7.15	101041	K|MVYDKNVR|I	0	MVYDKNVR	0	188-195	TRUE	2.51033e-28	19.872	11.5394	2.125	512.765	2	22.05	1023.52	1	File: "D:\_HF_QE\20160627_KW\20160627_1a_CD2AP_KW_i01.raw"; SpectrumID: "4544"; scans: "6097"	20160627_1a_CD2AP_KW_i01to03	1	L0L373
6	L0L373	L0L373_THEAN	Major schizont surface protein p104 OS=Theileria annulata PE=2 SV=1	1608.1	43.52	326	47	0		1	Q4U9M9	7.15	101041	K|MVYDKNVR|I	0	MVYDKNVR	0	188-195	TRUE	2.54732e-25	21.6274	10.9128	0.581	512.766	2	21.05	1023.52	1	File: "D:\_HF_QE\20160627_KW\20160627_1a_CD2AP_KW_i02.raw"; SpectrumID: "47804"; scans: "5569"	20160627_1a_CD2AP_KW_i01to03	1	L0L373
6	L0L373	L0L373_THEAN	Major schizont surface protein p104 OS=Theileria annulata PE=2 SV=1	1608.1	43.52	326	47	0		1	Q4U9M9	7.15	101041	K|MVYDKNVR|I	0	MVYDKNVR	0	188-195	TRUE	2.57478e-35	30.8105	12.8486	-1.686	512.767	2	21.38	1023.52	1	File: "D:\_HF_QE\20160627_KW\20160627_1a_CD2AP_KW_i02.raw"; SpectrumID: "47882"; scans: "5748"	20160627_1a_CD2AP_KW_i01to03	1	L0L373
6	L0L373	L0L373_THEAN	Major schizont surface protein p104 OS=Theileria annulata PE=2 SV=1	1608.1	43.52	326	47	0		1	Q4U9M9	7.15	101041	K|MVYDKNVR|I	0	MVYDKNVR	0	188-195	TRUE	8.11061e-21	18.6494	9.92668	0.581	512.766	2	21.72	1023.52	1	File: "D:\_HF_QE\20160627_KW\20160627_1a_CD2AP_KW_i02.raw"; SpectrumID: "47963"; scans: "5926"	20160627_1a_CD2AP_KW_i01to03	1	L0L373
6	L0L373	L0L373_THEAN	Major schizont surface protein p104 OS=Theileria annulata PE=2 SV=1	1608.1	43.52	326	47	0		1	Q4U9M9	7.15	101041	K|MVYDKNVR|I	0	MVYDKNVR	0	188-195	TRUE	4.37633e-30	25.9922	11.8775	-2.409	512.767	2	21.38	1023.52	1	File: "D:\_HF_QE\20160627_KW\20160627_1a_CD2AP_KW_i03.raw"; SpectrumID: "91392"; scans: "5760"	20160627_1a_CD2AP_KW_i01to03	1	L0L373
6	L0L373	L0L373_THEAN	Major schizont surface protein p104 OS=Theileria annulata PE=2 SV=1	1608.1	43.52	326	47	0		1	Q4U9M9	7.15	101041	K|MVYDKNVR|I	0	MVYDKNVR	0	188-195	TRUE	5.60446e-29	20.5187	11.655	-0.377	512.766	2	21.73	1023.52	1	File: "D:\_HF_QE\20160627_KW\20160627_1a_CD2AP_KW_i03.raw"; SpectrumID: "91461"; scans: "5943"	20160627_1a_CD2AP_KW_i01to03	1	L0L373
6	L0L373	L0L373_THEAN	Major schizont surface protein p104 OS=Theileria annulata PE=2 SV=1	1608.1	43.52	326	47	0		1	Q4U9M9	7.15	101041	K|NEPMLRLDLNHSPPSYTQYFAK|R	1	NEPMLRLDLN[DEAMID]HSPPSYTQYFAK	1	333-354	TRUE	2.93736e-16	-8.28082	8.90666	-7.395	874.767	3	51.98	2621.26	1	File: "D:\_HF_QE\20160627_KW\20160627_1a_CD2AP_KW_i02.raw"; SpectrumID: "69780"; scans: "20979"	20160627_1a_CD2AP_KW_i01to03	1	L0L373
6	L0L373	L0L373_THEAN	Major schizont surface protein p104 OS=Theileria annulata PE=2 SV=1	1608.1	43.52	326	47	0		1	Q4U9M9	7.15	101041	K|RDGVWVTSTYIDLEEKIEELQDHR|S	1	RDGVWVTSTYIDLEEKIEELQDHR	0	355-378	TRUE	2.61662e-86	86.3363	20.0148	0.715	733.617	4	62.15	2930.44	2	File: "D:\_HF_QE\20160627_KW\20160627_1a_CD2AP_KW_i01.raw"; SpectrumID: "33227"; scans: "25420"	20160627_1a_CD2AP_KW_i01to03	1	L0L373
6	L0L373	L0L373_THEAN	Major schizont surface protein p104 OS=Theileria annulata PE=2 SV=1	1608.1	43.52	326	47	0		1	Q4U9M9	7.15	101041	K|RDGVWVTSTYIDLEEKIEELQDHR|S	0	RDGVWVTSTYIDLEEKIEELQDHR	0	355-378	TRUE	2.2273e-89	87.8007	20.3616	3.622	733.615	4	61.78	2930.44	2	File: "D:\_HF_QE\20160627_KW\20160627_1a_CD2AP_KW_i02.raw"; SpectrumID: "76817"; scans: "25477"	20160627_1a_CD2AP_KW_i01to03	1	L0L373
6	L0L373	L0L373_THEAN	Major schizont surface protein p104 OS=Theileria annulata PE=2 SV=1	1608.1	43.52	326	47	0		1	Q4U9M9	7.15	101041	K|RDGVWVTSTYIDLEEKIEELQDHR|S	0	RDGVWVTSTYIDLEEKIEELQDHR	0	355-378	TRUE	2.17188e-85	76.6867	19.9074	-1.701	733.619	4	61.6	2930.44	2	File: "D:\_HF_QE\20160627_KW\20160627_1a_CD2AP_KW_i03.raw"; SpectrumID: "118921"; scans: "25291"	20160627_1a_CD2AP_KW_i01to03	1	L0L373
6	L0L373	L0L373_THEAN	Major schizont surface protein p104 OS=Theileria annulata PE=2 SV=1	1608.1	43.52	326	47	0		1	Q4U9M9	7.15	101041	K|TKEAVTLPPVLPTDESFTHTPIGEPTAEQPDDIEPIEESVFIK|E	1	TKEAVTLPPVLPTDESFTHTPIGEPTAEQ[DEAMID]PDDIEPIEESVFIK	1	676-718	TRUE	1.95048e-20	-30.1059	9.89071	0.213	1180.34	4	61.65	4717.34	1	File: "D:\_HF_QE\20160627_KW\20160627_1a_CD2AP_KW_i03.raw"; SpectrumID: "118933"; scans: "25307"	20160627_1a_CD2AP_KW_i01to03	1	L0L373
6	L0L373	L0L373_THEAN	Major schizont surface protein p104 OS=Theileria annulata PE=2 SV=1	1608.1	43.52	326	47	0		1	Q4U9M9	7.15	101041	K|TPQCITK|V	1	TPQC[Cys_CAM]ITK	1	298-304	FALSE	5.56028e-18	32.1944	9.30056	-0.184	424.221	2	17.48	846.427	0	File: "D:\_HF_QE\20160627_KW\20160627_1a_CD2AP_KW_i01.raw"; SpectrumID: "2153"; scans: "3677"	20160627_1a_CD2AP_KW_i01to03	2	Q4U9M9,L0L373
6	L0L373	L0L373_THEAN	Major schizont surface protein p104 OS=Theileria annulata PE=2 SV=1	1608.1	43.52	326	47	0		1	Q4U9M9	7.15	101041	K|TPQCITK|V	0	TPQC[Cys_CAM]ITK	1	298-304	FALSE	2.75903e-15	39.7528	8.61602	-0.089	424.221	2	17.82	846.427	0	File: "D:\_HF_QE\20160627_KW\20160627_1a_CD2AP_KW_i01.raw"; SpectrumID: "2237"; scans: "3854"	20160627_1a_CD2AP_KW_i01to03	2	Q4U9M9,L0L373
6	L0L373	L0L373_THEAN	Major schizont surface protein p104 OS=Theileria annulata PE=2 SV=1	1608.1	43.52	326	47	0		1	Q4U9M9	7.15	101041	K|TPQCITK|V	0	TPQC[Cys_CAM]ITK	1	298-304	FALSE	2.10908e-15	35.4098	8.64674	-0.018	424.221	2	18.17	846.427	0	File: "D:\_HF_QE\20160627_KW\20160627_1a_CD2AP_KW_i01.raw"; SpectrumID: "2318"; scans: "4034"	20160627_1a_CD2AP_KW_i01to03	2	Q4U9M9,L0L373
6	L0L373	L0L373_THEAN	Major schizont surface protein p104 OS=Theileria annulata PE=2 SV=1	1608.1	43.52	326	47	0		1	Q4U9M9	7.15	101041	K|TPQCITK|V	0	TPQC[Cys_CAM]ITK	1	298-304	FALSE	1.73732e-16	25.8061	8.92042	1.045	424.22	2	18.7	846.427	0	File: "D:\_HF_QE\20160627_KW\20160627_1a_CD2AP_KW_i01.raw"; SpectrumID: "3737"; scans: "4312"	20160627_1a_CD2AP_KW_i01to03	2	Q4U9M9,L0L373
6	L0L373	L0L373_THEAN	Major schizont surface protein p104 OS=Theileria annulata PE=2 SV=1	1608.1	43.52	326	47	0		1	Q4U9M9	7.15	101041	K|TPQCITK|V	0	TPQC[Cys_CAM]ITK	1	298-304	FALSE	2.27671e-15	24.5507	8.638	0.124	424.221	2	19.03	846.427	0	File: "D:\_HF_QE\20160627_KW\20160627_1a_CD2AP_KW_i01.raw"; SpectrumID: "3825"; scans: "4491"	20160627_1a_CD2AP_KW_i01to03	2	Q4U9M9,L0L373
6	L0L373	L0L373_THEAN	Major schizont surface protein p104 OS=Theileria annulata PE=2 SV=1	1608.1	43.52	326	47	0		1	Q4U9M9	7.15	101041	K|TPQCITK|V	0	TPQC[Cys_CAM]ITK	1	298-304	FALSE	4.3094e-21	27.069	10.0338	0.265	424.221	2	17.28	846.427	0	File: "D:\_HF_QE\20160627_KW\20160627_1a_CD2AP_KW_i02.raw"; SpectrumID: "45549"; scans: "3589"	20160627_1a_CD2AP_KW_i01to03	2	Q4U9M9,L0L373
6	L0L373	L0L373_THEAN	Major schizont surface protein p104 OS=Theileria annulata PE=2 SV=1	1608.1	43.52	326	47	0		1	Q4U9M9	7.15	101041	K|TPQCITK|V	0	TPQC[Cys_CAM]ITK	1	298-304	FALSE	1.74342e-23	43	10.5639	-0.089	424.221	2	17.63	846.427	0	File: "D:\_HF_QE\20160627_KW\20160627_1a_CD2AP_KW_i02.raw"; SpectrumID: "45629"; scans: "3771"	20160627_1a_CD2AP_KW_i01to03	2	Q4U9M9,L0L373
6	L0L373	L0L373_THEAN	Major schizont surface protein p104 OS=Theileria annulata PE=2 SV=1	1608.1	43.52	326	47	0		1	Q4U9M9	7.15	101041	K|TPQCITK|V	0	TPQC[Cys_CAM]ITK	1	298-304	FALSE	5.49068e-24	36.871	10.6718	-0.018	424.221	2	17.97	846.427	0	File: "D:\_HF_QE\20160627_KW\20160627_1a_CD2AP_KW_i02.raw"; SpectrumID: "45708"; scans: "3948"	20160627_1a_CD2AP_KW_i01to03	2	Q4U9M9,L0L373
6	L0L373	L0L373_THEAN	Major schizont surface protein p104 OS=Theileria annulata PE=2 SV=1	1608.1	43.52	326	47	0		1	Q4U9M9	7.15	101041	K|TPQCITK|V	0	TPQC[Cys_CAM]ITK	1	298-304	FALSE	2.94325e-23	37.5778	10.5146	-0.089	424.221	2	18.3	846.427	0	File: "D:\_HF_QE\20160627_KW\20160627_1a_CD2AP_KW_i02.raw"; SpectrumID: "45798"; scans: "4128"	20160627_1a_CD2AP_KW_i01to03	2	Q4U9M9,L0L373
6	L0L373	L0L373_THEAN	Major schizont surface protein p104 OS=Theileria annulata PE=2 SV=1	1608.1	43.52	326	47	0		1	Q4U9M9	7.15	101041	K|TPQCITK|V	0	TPQC[Cys_CAM]ITK	1	298-304	FALSE	2.0312e-23	33.9658	10.5468	1.99	424.22	2	18.65	846.427	0	File: "D:\_HF_QE\20160627_KW\20160627_1a_CD2AP_KW_i02.raw"; SpectrumID: "47201"; scans: "4303"	20160627_1a_CD2AP_KW_i01to03	2	Q4U9M9,L0L373
6	L0L373	L0L373_THEAN	Major schizont surface protein p104 OS=Theileria annulata PE=2 SV=1	1608.1	43.52	326	47	0		1	Q4U9M9	7.15	101041	K|TPQCITK|V	0	TPQC[Cys_CAM]ITK	1	298-304	FALSE	1.31674e-15	21.2192	8.6818	2.628	424.22	2	19.02	846.427	0	File: "D:\_HF_QE\20160627_KW\20160627_1a_CD2AP_KW_i02.raw"; SpectrumID: "47301"; scans: "4499"	20160627_1a_CD2AP_KW_i01to03	2	Q4U9M9,L0L373
6	L0L373	L0L373_THEAN	Major schizont surface protein p104 OS=Theileria annulata PE=2 SV=1	1608.1	43.52	326	47	0		1	Q4U9M9	7.15	101041	K|TPQCITK|V	0	TPQC[Cys_CAM]ITK	1	298-304	FALSE	2.35378e-20	29.5567	9.86482	-0.184	424.221	2	17.32	846.427	0	File: "D:\_HF_QE\20160627_KW\20160627_1a_CD2AP_KW_i03.raw"; SpectrumID: "89063"; scans: "3598"	20160627_1a_CD2AP_KW_i01to03	2	Q4U9M9,L0L373
6	L0L373	L0L373_THEAN	Major schizont surface protein p104 OS=Theileria annulata PE=2 SV=1	1608.1	43.52	326	47	0		1	Q4U9M9	7.15	101041	K|TPQCITK|V	0	TPQC[Cys_CAM]ITK	1	298-304	FALSE	3.28526e-18	41.0064	9.35634	-0.018	424.221	2	17.65	846.427	0	File: "D:\_HF_QE\20160627_KW\20160627_1a_CD2AP_KW_i03.raw"; SpectrumID: "89132"; scans: "3778"	20160627_1a_CD2AP_KW_i01to03	2	Q4U9M9,L0L373
6	L0L373	L0L373_THEAN	Major schizont surface protein p104 OS=Theileria annulata PE=2 SV=1	1608.1	43.52	326	47	0		1	Q4U9M9	7.15	101041	K|TPQCITK|V	0	TPQC[Cys_CAM]ITK	1	298-304	FALSE	9.17296e-23	46.0428	10.407	-0.089	424.221	2	17.98	846.427	0	File: "D:\_HF_QE\20160627_KW\20160627_1a_CD2AP_KW_i03.raw"; SpectrumID: "89202"; scans: "3959"	20160627_1a_CD2AP_KW_i01to03	2	Q4U9M9,L0L373
6	L0L373	L0L373_THEAN	Major schizont surface protein p104 OS=Theileria annulata PE=2 SV=1	1608.1	43.52	326	47	0		1	Q4U9M9	7.15	101041	K|TPQCITK|V	0	TPQC[Cys_CAM]ITK	1	298-304	FALSE	7.98176e-23	33.4691	10.4202	0.194	424.221	2	18.55	846.427	0	File: "D:\_HF_QE\20160627_KW\20160627_1a_CD2AP_KW_i03.raw"; SpectrumID: "89333"; scans: "4256"	20160627_1a_CD2AP_KW_i01to03	2	Q4U9M9,L0L373
6	L0L373	L0L373_THEAN	Major schizont surface protein p104 OS=Theileria annulata PE=2 SV=1	1608.1	43.52	326	47	0		1	Q4U9M9	7.15	101041	K|TPQCITK|V	0	TPQC[Cys_CAM]ITK	1	298-304	FALSE	1.97837e-19	27.9722	9.64885	-0.538	424.221	2	18.9	846.427	0	File: "D:\_HF_QE\20160627_KW\20160627_1a_CD2AP_KW_i03.raw"; SpectrumID: "90826"; scans: "4433"	20160627_1a_CD2AP_KW_i01to03	2	Q4U9M9,L0L373
6	L0L373	L0L373_THEAN	Major schizont surface protein p104 OS=Theileria annulata PE=2 SV=1	1608.1	43.52	326	47	0		1	Q4U9M9	7.15	101041	K|TQYTQEIK|K	1	TQYTQEIK	0	479-486	FALSE	1.53516e-24	41.0468	10.7288	0.312	505.761	2	24.52	1009.51	0	File: "D:\_HF_QE\20160627_KW\20160627_1a_CD2AP_KW_i01.raw"; SpectrumID: "6676"; scans: "7399"	20160627_1a_CD2AP_KW_i01to03	2	Q4U9M9,L0L373
6	L0L373	L0L373_THEAN	Major schizont surface protein p104 OS=Theileria annulata PE=2 SV=1	1608.1	43.52	326	47	0		1	Q4U9M9	7.15	101041	K|TQYTQEIK|K	0	TQYTQEIK	0	479-486	FALSE	6.58222e-24	34.9475	10.5951	0.926	505.761	2	24.85	1009.51	0	File: "D:\_HF_QE\20160627_KW\20160627_1a_CD2AP_KW_i01.raw"; SpectrumID: "6766"; scans: "7577"	20160627_1a_CD2AP_KW_i01to03	2	Q4U9M9,L0L373
6	L0L373	L0L373_THEAN	Major schizont surface protein p104 OS=Theileria annulata PE=2 SV=1	1608.1	43.52	326	47	0		1	Q4U9M9	7.15	101041	K|TQYTQEIK|K	0	TQYTQEIK	0	479-486	FALSE	1.29617e-25	42.5454	10.9549	0.252	505.761	2	24.13	1009.51	0	File: "D:\_HF_QE\20160627_KW\20160627_1a_CD2AP_KW_i02.raw"; SpectrumID: "50049"; scans: "7212"	20160627_1a_CD2AP_KW_i01to03	2	Q4U9M9,L0L373
6	L0L373	L0L373_THEAN	Major schizont surface protein p104 OS=Theileria annulata PE=2 SV=1	1608.1	43.52	326	47	0		1	Q4U9M9	7.15	101041	K|TQYTQEIK|K	0	TQYTQEIK	0	479-486	FALSE	1.32021e-25	38.2085	10.9533	0.133	505.761	2	24.47	1009.51	0	File: "D:\_HF_QE\20160627_KW\20160627_1a_CD2AP_KW_i02.raw"; SpectrumID: "50141"; scans: "7399"	20160627_1a_CD2AP_KW_i01to03	2	Q4U9M9,L0L373
6	L0L373	L0L373_THEAN	Major schizont surface protein p104 OS=Theileria annulata PE=2 SV=1	1608.1	43.52	326	47	0		1	Q4U9M9	7.15	101041	K|TQYTQEIK|K	0	TQYTQEIK	0	479-486	FALSE	3.06889e-25	42.4869	10.869	-0.283	505.761	2	24.22	1009.51	0	File: "D:\_HF_QE\20160627_KW\20160627_1a_CD2AP_KW_i03.raw"; SpectrumID: "93703"; scans: "7260"	20160627_1a_CD2AP_KW_i01to03	2	Q4U9M9,L0L373
6	L0L373	L0L373_THEAN	Major schizont surface protein p104 OS=Theileria annulata PE=2 SV=1	1608.1	43.52	326	47	0		1	Q4U9M9	7.15	101041	K|TQYTQEIK|K	0	TQYTQEIK	0	479-486	FALSE	6.974e-26	37.9307	11.0124	0.728	505.761	2	24.55	1009.51	0	File: "D:\_HF_QE\20160627_KW\20160627_1a_CD2AP_KW_i03.raw"; SpectrumID: "93779"; scans: "7443"	20160627_1a_CD2AP_KW_i01to03	2	Q4U9M9,L0L373
6	L0L373	L0L373_THEAN	Major schizont surface protein p104 OS=Theileria annulata PE=2 SV=1	1608.1	43.52	326	47	0		1	Q4U9M9	7.15	101041	K|TQYTQEIK|K	0	TQYTQEIK	0	479-486	FALSE	8.12833e-15	17.2975	8.41647	1.461	505.761	2	24.88	1009.51	0	File: "D:\_HF_QE\20160627_KW\20160627_1a_CD2AP_KW_i03.raw"; SpectrumID: "93848"; scans: "7619"	20160627_1a_CD2AP_KW_i01to03	2	Q4U9M9,L0L373
6	L0L373	L0L373_THEAN	Major schizont surface protein p104 OS=Theileria annulata PE=2 SV=1	1608.1	43.52	326	47	0		1	Q4U9M9	7.15	101041	K|TQYTQEIKK|L	1	TQYTQEIKK	0	479-487	FALSE	2.91395e-27	32.9051	11.313	-0.743	569.809	2	20.73	1137.6	1	File: "D:\_HF_QE\20160627_KW\20160627_1a_CD2AP_KW_i01.raw"; SpectrumID: "4235"; scans: "5412"	20160627_1a_CD2AP_KW_i01to03	2	Q4U9M9,L0L373
6	L0L373	L0L373_THEAN	Major schizont surface protein p104 OS=Theileria annulata PE=2 SV=1	1608.1	43.52	326	47	0		1	Q4U9M9	7.15	101041	K|TQYTQEIKK|L	0	TQYTQEIKK	0	479-487	FALSE	4.81408e-30	39.2453	11.8512	0.435	569.809	2	21.08	1137.6	1	File: "D:\_HF_QE\20160627_KW\20160627_1a_CD2AP_KW_i01.raw"; SpectrumID: "4322"; scans: "5585"	20160627_1a_CD2AP_KW_i01to03	2	Q4U9M9,L0L373
6	L0L373	L0L373_THEAN	Major schizont surface protein p104 OS=Theileria annulata PE=2 SV=1	1608.1	43.52	326	47	0		1	Q4U9M9	7.15	101041	K|TQYTQEIKK|L	0	TQYTQEIKK	0	479-487	FALSE	1.35527e-14	17.5428	8.36581	0.101	569.809	2	21.42	1137.6	1	File: "D:\_HF_QE\20160627_KW\20160627_1a_CD2AP_KW_i01.raw"; SpectrumID: "4408"; scans: "5760"	20160627_1a_CD2AP_KW_i01to03	2	Q4U9M9,L0L373
6	L0L373	L0L373_THEAN	Major schizont surface protein p104 OS=Theileria annulata PE=2 SV=1	1608.1	43.52	326	47	0		1	Q4U9M9	7.15	101041	K|TQYTQEIKK|L	0	TQYTQEIKK	0	479-487	FALSE	4.14919e-19	33.0369	9.51439	0.101	569.809	2	20.43	1137.6	1	File: "D:\_HF_QE\20160627_KW\20160627_1a_CD2AP_KW_i02.raw"; SpectrumID: "47653"; scans: "5249"	20160627_1a_CD2AP_KW_i01to03	2	Q4U9M9,L0L373
6	L0L373	L0L373_THEAN	Major schizont surface protein p104 OS=Theileria annulata PE=2 SV=1	1608.1	43.52	326	47	0		1	Q4U9M9	7.15	101041	K|TQYTQEIKK|L	0	TQYTQEIKK	0	479-487	FALSE	1.69269e-25	41.1743	10.9396	0.646	569.808	2	20.77	1137.6	1	File: "D:\_HF_QE\20160627_KW\20160627_1a_CD2AP_KW_i02.raw"; SpectrumID: "47737"; scans: "5428"	20160627_1a_CD2AP_KW_i01to03	2	Q4U9M9,L0L373
6	L0L373	L0L373_THEAN	Major schizont surface protein p104 OS=Theileria annulata PE=2 SV=1	1608.1	43.52	326	47	0		1	Q4U9M9	7.15	101041	K|TQYTQEIKK|L	0	TQYTQEIKK	0	479-487	FALSE	2.17322e-20	24.5509	9.81725	1.613	569.808	2	20.5	1137.6	1	File: "D:\_HF_QE\20160627_KW\20160627_1a_CD2AP_KW_i03.raw"; SpectrumID: "91206"; scans: "5290"	20160627_1a_CD2AP_KW_i01to03	2	Q4U9M9,L0L373
6	L0L373	L0L373_THEAN	Major schizont surface protein p104 OS=Theileria annulata PE=2 SV=1	1608.1	43.52	326	47	0		1	Q4U9M9	7.15	101041	K|TQYTQEIKK|L	0	TQYTQEIKK	0	479-487	FALSE	3.67705e-22	33.5479	10.2196	0.646	569.808	2	20.85	1137.6	1	File: "D:\_HF_QE\20160627_KW\20160627_1a_CD2AP_KW_i03.raw"; SpectrumID: "91278"; scans: "5469"	20160627_1a_CD2AP_KW_i01to03	2	Q4U9M9,L0L373
6	L0L373	L0L373_THEAN	Major schizont surface protein p104 OS=Theileria annulata PE=2 SV=1	1608.1	43.52	326	47	0		1	Q4U9M9	7.15	101041	K|VTFDINSEVSSGPLYLNPVEMAGVK|Y	1	VTFDINSEVSSGPLYLNPVEMAGVK	0	36-60	FALSE	2.78535e-68	61.2455	17.8202	7.783	1333.66	2	64.4	2665.33	0	File: "D:\_HF_QE\20160627_KW\20160627_1a_CD2AP_KW_i01.raw"; SpectrumID: "35166"; scans: "26483"	20160627_1a_CD2AP_KW_i01to03	2	Q4U9M9,L0L373
6	L0L373	L0L373_THEAN	Major schizont surface protein p104 OS=Theileria annulata PE=2 SV=1	1608.1	43.52	326	47	0		1	Q4U9M9	7.15	101041	K|VTFDINSEVSSGPLYLNPVEMAGVK|Y	0	VTFDINSEVSSGPLYLNPVEMAGVK	0	36-60	FALSE	6.36689e-74	65.2416	18.5348	-1.949	889.453	3	64.67	2665.33	0	File: "D:\_HF_QE\20160627_KW\20160627_1a_CD2AP_KW_i01.raw"; SpectrumID: "35250"; scans: "26602"	20160627_1a_CD2AP_KW_i01to03	2	Q4U9M9,L0L373
6	L0L373	L0L373_THEAN	Major schizont surface protein p104 OS=Theileria annulata PE=2 SV=1	1608.1	43.52	326	47	0		1	Q4U9M9	7.15	101041	K|VTFDINSEVSSGPLYLNPVEMAGVK|Y	0	VTFDINSEVSSGPLYLNPVEMAGVK	0	36-60	FALSE	7.36204e-48	23.4732	14.9608	5.682	889.446	3	65	2665.33	0	File: "D:\_HF_QE\20160627_KW\20160627_1a_CD2AP_KW_i01.raw"; SpectrumID: "35353"; scans: "26756"	20160627_1a_CD2AP_KW_i01to03	2	Q4U9M9,L0L373
6	L0L373	L0L373_THEAN	Major schizont surface protein p104 OS=Theileria annulata PE=2 SV=1	1608.1	43.52	326	47	0		1	Q4U9M9	7.15	101041	K|VTFDINSEVSSGPLYLNPVEMAGVK|Y	0	VTFDINSEVSSGPLYLNPVEMAGVK	0	36-60	FALSE	9.13229e-72	67.6744	18.2651	-4.212	889.455	3	64.25	2665.33	0	File: "D:\_HF_QE\20160627_KW\20160627_1a_CD2AP_KW_i02.raw"; SpectrumID: "78835"; scans: "26629"	20160627_1a_CD2AP_KW_i01to03	2	Q4U9M9,L0L373
6	L0L373	L0L373_THEAN	Major schizont surface protein p104 OS=Theileria annulata PE=2 SV=1	1608.1	43.52	326	47	0		1	Q4U9M9	7.15	101041	K|VTFDINSEVSSGPLYLNPVEMAGVK|Y	0	VTFDINSEVSSGPLYLNPVEMAGVK	0	36-60	FALSE	6.26076e-52	35.8861	15.5741	3.003	889.448	3	64.62	2665.33	0	File: "D:\_HF_QE\20160627_KW\20160627_1a_CD2AP_KW_i02.raw"; SpectrumID: "78945"; scans: "26795"	20160627_1a_CD2AP_KW_i01to03	2	Q4U9M9,L0L373
6	L0L373	L0L373_THEAN	Major schizont surface protein p104 OS=Theileria annulata PE=2 SV=1	1608.1	43.52	326	47	0		1	Q4U9M9	7.15	101041	K|VTFDINSEVSSGPLYLNPVEMAGVK|Y	0	VTFDINSEVSSGPLYLNPVEMAGVK	0	36-60	FALSE	2.63083e-30	7.02668	11.9789	1.495	889.45	3	65.2	2665.33	0	File: "D:\_HF_QE\20160627_KW\20160627_1a_CD2AP_KW_i02.raw"; SpectrumID: "79113"; scans: "27052"	20160627_1a_CD2AP_KW_i01to03	2	Q4U9M9,L0L373
6	L0L373	L0L373_THEAN	Major schizont surface protein p104 OS=Theileria annulata PE=2 SV=1	1608.1	43.52	326	47	0		1	Q4U9M9	7.15	101041	K|VTFDINSEVSSGPLYLNPVEMAGVK|Y	0	VTFDINSEVSSGPLYLNPVEMAGVK	0	36-60	FALSE	4.78435e-81	75.0778	19.3974	1.214	889.45	3	64.12	2665.33	0	File: "D:\_HF_QE\20160627_KW\20160627_1a_CD2AP_KW_i03.raw"; SpectrumID: "120957"; scans: "26459"	20160627_1a_CD2AP_KW_i01to03	2	Q4U9M9,L0L373
6	L0L373	L0L373_THEAN	Major schizont surface protein p104 OS=Theileria annulata PE=2 SV=1	1608.1	43.52	326	47	0		1	Q4U9M9	7.15	101041	K|VTFDINSEVSSGPLYLNPVEMAGVK|Y	0	VTFDINSEVSSGPLYLNPVEMAGVK	0	36-60	FALSE	6.20869e-59	45.3881	16.5733	-5.866	889.456	3	64.5	2665.33	0	File: "D:\_HF_QE\20160627_KW\20160627_1a_CD2AP_KW_i03.raw"; SpectrumID: "121072"; scans: "26634"	20160627_1a_CD2AP_KW_i01to03	2	Q4U9M9,L0L373
6	L0L373	L0L373_THEAN	Major schizont surface protein p104 OS=Theileria annulata PE=2 SV=1	1608.1	43.52	326	47	0		1	Q4U9M9	7.15	101041	K|VTFDINSEVSSGPLYLNPVEMAGVK|Y	0	VTFDINSEVSSGPLYLN[DEAMID]PVEMAGVK	1	36-60	FALSE	2.71418e-58	58.1565	16.4838	-4.075	889.783	3	64.32	2666.32	0	File: "D:\_HF_QE\20160627_KW\20160627_1a_CD2AP_KW_i01.raw"; SpectrumID: "35142"; scans: "26438"	20160627_1a_CD2AP_KW_i01to03	2	Q4U9M9,L0L373
6	L0L373	L0L373_THEAN	Major schizont surface protein p104 OS=Theileria annulata PE=2 SV=1	1608.1	43.52	326	47	0		1	Q4U9M9	7.15	101041	K|VTFDINSEVSSGPLYLNPVEMAGVK|Y	0	VTFDINSEVSSGPLYLN[DEAMID]PVEMAGVK	1	36-60	FALSE	1.32071e-32	14.7799	12.4083	-3.94	889.782	3	64.87	2666.32	0	File: "D:\_HF_QE\20160627_KW\20160627_1a_CD2AP_KW_i03.raw"; SpectrumID: "121169"; scans: "26794"	20160627_1a_CD2AP_KW_i01to03	2	Q4U9M9,L0L373
6	L0L373	L0L373_THEAN	Major schizont surface protein p104 OS=Theileria annulata PE=2 SV=1	1608.1	43.52	326	47	0		1	Q4U9M9	7.15	101041	K|VTFDINSEVSSGPLYLNPVEMAGVKYLQLQR|Q	1	VTFDINSEVSSGPLYLN[DEAMID]PVEMAGVKYLQLQR	1	36-66	FALSE	2.45039e-16	-24.5063	8.91526	-3.499	1156.93	3	68.5	3467.76	1	File: "D:\_HF_QE\20160627_KW\20160627_1a_CD2AP_KW_i01.raw"; SpectrumID: "37674"; scans: "28359"	20160627_1a_CD2AP_KW_i01to03	2	Q4U9M9,L0L373
6	L0L373	L0L373_THEAN	Major schizont surface protein p104 OS=Theileria annulata PE=2 SV=1	1608.1	43.52	326	47	0		1	Q4U9M9	7.15	101041	K|VTYYDKK|N	1	VTYYDKK	0	326-332	FALSE	2.18199e-16	25.3545	8.89183	-0.519	458.743	2	18.18	915.47	1	File: "D:\_HF_QE\20160627_KW\20160627_1a_CD2AP_KW_i01.raw"; SpectrumID: "2325"; scans: "4045"	20160627_1a_CD2AP_KW_i01to03	2	Q4U9M9,L0L373
6	L0L373	L0L373_THEAN	Major schizont surface protein p104 OS=Theileria annulata PE=2 SV=1	1608.1	43.52	326	47	0		1	Q4U9M9	7.15	101041	K|VTYYDKK|N	0	VTYYDKK	0	326-332	FALSE	6.3271e-22	26.1135	10.2125	-1.065	458.743	2	18.53	915.47	1	File: "D:\_HF_QE\20160627_KW\20160627_1a_CD2AP_KW_i01.raw"; SpectrumID: "2413"; scans: "4230"	20160627_1a_CD2AP_KW_i01to03	2	Q4U9M9,L0L373
6	L0L373	L0L373_THEAN	Major schizont surface protein p104 OS=Theileria annulata PE=2 SV=1	1608.1	43.52	326	47	0		1	Q4U9M9	7.15	101041	K|VTYYDKK|N	0	VTYYDKK	0	326-332	FALSE	1.04677e-18	26.52	9.46687	0.267	458.742	2	17.98	915.47	1	File: "D:\_HF_QE\20160627_KW\20160627_1a_CD2AP_KW_i02.raw"; SpectrumID: "45715"; scans: "3961"	20160627_1a_CD2AP_KW_i01to03	2	Q4U9M9,L0L373
6	L0L373	L0L373_THEAN	Major schizont surface protein p104 OS=Theileria annulata PE=2 SV=1	1608.1	43.52	326	47	0		1	Q4U9M9	7.15	101041	K|VTYYDKK|N	0	VTYYDKK	0	326-332	FALSE	2.10553e-23	27.9074	10.5375	0.071	458.742	2	18.33	915.47	1	File: "D:\_HF_QE\20160627_KW\20160627_1a_CD2AP_KW_i02.raw"; SpectrumID: "45804"; scans: "4140"	20160627_1a_CD2AP_KW_i01to03	2	Q4U9M9,L0L373
6	L0L373	L0L373_THEAN	Major schizont surface protein p104 OS=Theileria annulata PE=2 SV=1	1608.1	43.52	326	47	0		1	Q4U9M9	7.15	101041	K|VTYYDKK|N	0	VTYYDKK	0	326-332	FALSE	9.98399e-18	26.8082	9.22827	-0.126	458.742	2	18	915.47	1	File: "D:\_HF_QE\20160627_KW\20160627_1a_CD2AP_KW_i03.raw"; SpectrumID: "89205"; scans: "3962"	20160627_1a_CD2AP_KW_i01to03	2	Q4U9M9,L0L373
6	L0L373	L0L373_THEAN	Major schizont surface protein p104 OS=Theileria annulata PE=2 SV=1	1608.1	43.52	326	47	0		1	Q4U9M9	7.15	101041	K|VTYYDKK|N	0	VTYYDKK	0	326-332	FALSE	1.38458e-20	26.326	9.90874	-1	458.743	2	18.33	915.47	1	File: "D:\_HF_QE\20160627_KW\20160627_1a_CD2AP_KW_i03.raw"; SpectrumID: "89277"; scans: "4137"	20160627_1a_CD2AP_KW_i01to03	2	Q4U9M9,L0L373
6	L0L373	L0L373_THEAN	Major schizont surface protein p104 OS=Theileria annulata PE=2 SV=1	1608.1	43.52	326	47	0		1	Q4U9M9	7.15	101041	K|VTYYDKKNEPMLR|L	1	VTYYDKKNEPMLR	0	326-338	TRUE	2.96499e-46	40.0029	14.6936	-0.293	552.952	3	29.83	1655.83	2	File: "D:\_HF_QE\20160627_KW\20160627_1a_CD2AP_KW_i01.raw"; SpectrumID: "9420"; scans: "9996"	20160627_1a_CD2AP_KW_i01to03	1	L0L373
6	L0L373	L0L373_THEAN	Major schizont surface protein p104 OS=Theileria annulata PE=2 SV=1	1608.1	43.52	326	47	0		1	Q4U9M9	7.15	101041	K|VTYYDKKNEPMLR|L	0	VTYYDKKNEPMLR	0	326-338	TRUE	3.48296e-30	26.5245	11.9293	-0.239	414.966	4	29.83	1655.83	2	File: "D:\_HF_QE\20160627_KW\20160627_1a_CD2AP_KW_i01.raw"; SpectrumID: "9422"; scans: "9998"	20160627_1a_CD2AP_KW_i01to03	1	L0L373
6	L0L373	L0L373_THEAN	Major schizont surface protein p104 OS=Theileria annulata PE=2 SV=1	1608.1	43.52	326	47	0		1	Q4U9M9	7.15	101041	K|VTYYDKKNEPMLR|L	0	VTYYDKKNEPMLR	0	326-338	TRUE	7.67819e-66	91.4731	17.4852	0.921	828.924	2	29.87	1655.83	2	File: "D:\_HF_QE\20160627_KW\20160627_1a_CD2AP_KW_i01.raw"; SpectrumID: "9431"; scans: "10012"	20160627_1a_CD2AP_KW_i01to03	1	L0L373
6	L0L373	L0L373_THEAN	Major schizont surface protein p104 OS=Theileria annulata PE=2 SV=1	1608.1	43.52	326	47	0		1	Q4U9M9	7.15	101041	K|VTYYDKKNEPMLR|L	0	VTYYDKKNEPMLR	0	326-338	TRUE	3.44404e-17	9.55322	9.1128	1.38	414.965	4	31.05	1655.83	2	File: "D:\_HF_QE\20160627_KW\20160627_1a_CD2AP_KW_i01.raw"; SpectrumID: "11012"; scans: "10659"	20160627_1a_CD2AP_KW_i01to03	1	L0L373
6	L0L373	L0L373_THEAN	Major schizont surface protein p104 OS=Theileria annulata PE=2 SV=1	1608.1	43.52	326	47	0		1	Q4U9M9	7.15	101041	K|VTYYDKKNEPMLR|L	0	VTYYDKKNEPMLR	0	326-338	TRUE	2.05194e-17	6.98019	9.1683	-0.945	552.953	3	31.07	1655.83	2	File: "D:\_HF_QE\20160627_KW\20160627_1a_CD2AP_KW_i01.raw"; SpectrumID: "11017"; scans: "10666"	20160627_1a_CD2AP_KW_i01to03	1	L0L373
6	L0L373	L0L373_THEAN	Major schizont surface protein p104 OS=Theileria annulata PE=2 SV=1	1608.1	43.52	326	47	0		1	Q4U9M9	7.15	101041	K|VTYYDKKNEPMLR|L	0	VTYYDKKNEPMLR	0	326-338	TRUE	1.95845e-43	36.791	14.2468	0.269	552.952	3	29.43	1655.83	2	File: "D:\_HF_QE\20160627_KW\20160627_1a_CD2AP_KW_i02.raw"; SpectrumID: "52803"; scans: "9867"	20160627_1a_CD2AP_KW_i01to03	1	L0L373
6	L0L373	L0L373_THEAN	Major schizont surface protein p104 OS=Theileria annulata PE=2 SV=1	1608.1	43.52	326	47	0		1	Q4U9M9	7.15	101041	K|VTYYDKKNEPMLR|L	0	VTYYDKKNEPMLR	0	326-338	TRUE	7.14236e-66	79.5439	17.4897	-1.519	828.926	2	29.5	1655.83	2	File: "D:\_HF_QE\20160627_KW\20160627_1a_CD2AP_KW_i02.raw"; SpectrumID: "52820"; scans: "9892"	20160627_1a_CD2AP_KW_i01to03	1	L0L373
6	L0L373	L0L373_THEAN	Major schizont surface protein p104 OS=Theileria annulata PE=2 SV=1	1608.1	43.52	326	47	0		1	Q4U9M9	7.15	101041	K|VTYYDKKNEPMLR|L	0	VTYYDKKNEPMLR	0	326-338	TRUE	8.39284e-21	15.6757	9.97278	-0.166	414.966	4	29.5	1655.83	2	File: "D:\_HF_QE\20160627_KW\20160627_1a_CD2AP_KW_i02.raw"; SpectrumID: "52821"; scans: "9893"	20160627_1a_CD2AP_KW_i01to03	1	L0L373
6	L0L373	L0L373_THEAN	Major schizont surface protein p104 OS=Theileria annulata PE=2 SV=1	1608.1	43.52	326	47	0		1	Q4U9M9	7.15	101041	K|VTYYDKKNEPMLR|L	0	VTYYDKKNEPMLR	0	326-338	TRUE	1.36906e-18	13.415	9.45191	1.09	414.965	4	30.72	1655.83	2	File: "D:\_HF_QE\20160627_KW\20160627_1a_CD2AP_KW_i02.raw"; SpectrumID: "54585"; scans: "10546"	20160627_1a_CD2AP_KW_i01to03	1	L0L373
6	L0L373	L0L373_THEAN	Major schizont surface protein p104 OS=Theileria annulata PE=2 SV=1	1608.1	43.52	326	47	0		1	Q4U9M9	7.15	101041	K|VTYYDKKNEPMLR|L	0	VTYYDKKNEPMLR	0	326-338	TRUE	4.46312e-14	3.72689	8.29686	0.377	552.952	3	31.63	1655.83	2	File: "D:\_HF_QE\20160627_KW\20160627_1a_CD2AP_KW_i02.raw"; SpectrumID: "54842"; scans: "11004"	20160627_1a_CD2AP_KW_i01to03	1	L0L373
6	L0L373	L0L373_THEAN	Major schizont surface protein p104 OS=Theileria annulata PE=2 SV=1	1608.1	43.52	326	47	0		1	Q4U9M9	7.15	101041	K|VTYYDKKNEPMLR|L	0	VTYYDKKNEPMLR	0	326-338	TRUE	1.44974e-43	35.5994	14.2678	0.033	552.952	3	29.53	1655.83	2	File: "D:\_HF_QE\20160627_KW\20160627_1a_CD2AP_KW_i03.raw"; SpectrumID: "96356"; scans: "9926"	20160627_1a_CD2AP_KW_i01to03	1	L0L373
6	L0L373	L0L373_THEAN	Major schizont surface protein p104 OS=Theileria annulata PE=2 SV=1	1608.1	43.52	326	47	0		1	Q4U9M9	7.15	101041	K|VTYYDKKNEPMLR|L	0	VTYYDKKNEPMLR	0	326-338	TRUE	1.14047e-32	29.6639	12.397	0.619	828.924	2	29.55	1655.83	2	File: "D:\_HF_QE\20160627_KW\20160627_1a_CD2AP_KW_i03.raw"; SpectrumID: "96362"; scans: "9940"	20160627_1a_CD2AP_KW_i01to03	1	L0L373
6	L0L373	L0L373_THEAN	Major schizont surface protein p104 OS=Theileria annulata PE=2 SV=1	1608.1	43.52	326	47	0		1	Q4U9M9	7.15	101041	K|VTYYDKKNEPMLR|L	0	VTYYDKKNEPMLR	0	326-338	TRUE	1.15187e-21	16.8397	10.168	-0.094	414.966	4	29.65	1655.83	2	File: "D:\_HF_QE\20160627_KW\20160627_1a_CD2AP_KW_i03.raw"; SpectrumID: "96386"; scans: "9986"	20160627_1a_CD2AP_KW_i01to03	1	L0L373
6	L0L373	L0L373_THEAN	Major schizont surface protein p104 OS=Theileria annulata PE=2 SV=1	1608.1	43.52	326	47	0		1	Q4U9M9	7.15	101041	K|VTYYDKKNEPMLR|L	0	VTYYDKKNEPMLR	0	326-338	TRUE	5.92181e-18	10.5016	9.2992	-0.293	552.952	3	30.52	1655.83	2	File: "D:\_HF_QE\20160627_KW\20160627_1a_CD2AP_KW_i03.raw"; SpectrumID: "96615"; scans: "10449"	20160627_1a_CD2AP_KW_i01to03	1	L0L373
6	L0L373	L0L373_THEAN	Major schizont surface protein p104 OS=Theileria annulata PE=2 SV=1	1608.1	43.52	326	47	0		1	Q4U9M9	7.15	101041	K|VVDGNEVIYESSNPSVECVYK|V	1	VVDGNEVIYESSNPSVEC[Cys_CAM]VYK	1	305-325	FALSE	2.07901e-47	49.2265	14.8399	8.577	796.367	3	45.15	2386.1	0	File: "D:\_HF_QE\20160627_KW\20160627_1a_CD2AP_KW_i01.raw"; SpectrumID: "20233"; scans: "17517"	20160627_1a_CD2AP_KW_i01to03	2	Q4U9M9,L0L373
6	L0L373	L0L373_THEAN	Major schizont surface protein p104 OS=Theileria annulata PE=2 SV=1	1608.1	43.52	326	47	0		1	Q4U9M9	7.15	101041	K|VVDGNEVIYESSNPSVECVYK|V	0	VVDGNEVIYESSNPSVEC[Cys_CAM]VYK	1	305-325	FALSE	1.89691e-46	35.1824	14.7002	0.056	1194.06	2	45.15	2386.1	0	File: "D:\_HF_QE\20160627_KW\20160627_1a_CD2AP_KW_i01.raw"; SpectrumID: "20235"; scans: "17519"	20160627_1a_CD2AP_KW_i01to03	2	Q4U9M9,L0L373
6	L0L373	L0L373_THEAN	Major schizont surface protein p104 OS=Theileria annulata PE=2 SV=1	1608.1	43.52	326	47	0		1	Q4U9M9	7.15	101041	K|VVDGNEVIYESSNPSVECVYK|V	0	VVDGNEVIYESSNPSVEC[Cys_CAM]VYK	1	305-325	FALSE	4.01649e-54	49.458	15.8506	0.978	1194.06	2	45.5	2386.1	0	File: "D:\_HF_QE\20160627_KW\20160627_1a_CD2AP_KW_i01.raw"; SpectrumID: "20359"; scans: "17677"	20160627_1a_CD2AP_KW_i01to03	2	Q4U9M9,L0L373
6	L0L373	L0L373_THEAN	Major schizont surface protein p104 OS=Theileria annulata PE=2 SV=1	1608.1	43.52	326	47	0		1	Q4U9M9	7.15	101041	K|VVDGNEVIYESSNPSVECVYK|V	0	VVDGNEVIYESSNPSVEC[Cys_CAM]VYK	1	305-325	FALSE	6.11072e-56	59.1078	16.1103	0.756	796.373	3	45.5	2386.1	0	File: "D:\_HF_QE\20160627_KW\20160627_1a_CD2AP_KW_i01.raw"; SpectrumID: "20360"; scans: "17678"	20160627_1a_CD2AP_KW_i01to03	2	Q4U9M9,L0L373
6	L0L373	L0L373_THEAN	Major schizont surface protein p104 OS=Theileria annulata PE=2 SV=1	1608.1	43.52	326	47	0		1	Q4U9M9	7.15	101041	K|VVDGNEVIYESSNPSVECVYK|V	0	VVDGNEVIYESSNPSVEC[Cys_CAM]VYK	1	305-325	FALSE	2.01069e-15	-15.2662	8.61873	-0.145	1194.06	2	45.85	2386.1	0	File: "D:\_HF_QE\20160627_KW\20160627_1a_CD2AP_KW_i01.raw"; SpectrumID: "20491"; scans: "17835"	20160627_1a_CD2AP_KW_i01to03	2	Q4U9M9,L0L373
6	L0L373	L0L373_THEAN	Major schizont surface protein p104 OS=Theileria annulata PE=2 SV=1	1608.1	43.52	326	47	0		1	Q4U9M9	7.15	101041	K|VVDGNEVIYESSNPSVECVYK|V	0	VVDGNEVIYESSNPSVEC[Cys_CAM]VYK	1	305-325	FALSE	4.18578e-38	30.7476	13.3413	-1.859	796.375	3	44.75	2386.1	0	File: "D:\_HF_QE\20160627_KW\20160627_1a_CD2AP_KW_i02.raw"; SpectrumID: "63658"; scans: "17468"	20160627_1a_CD2AP_KW_i01to03	2	Q4U9M9,L0L373
6	L0L373	L0L373_THEAN	Major schizont surface protein p104 OS=Theileria annulata PE=2 SV=1	1608.1	43.52	326	47	0		1	Q4U9M9	7.15	101041	K|VVDGNEVIYESSNPSVECVYK|V	0	VVDGNEVIYESSNPSVEC[Cys_CAM]VYK	1	305-325	FALSE	5.56324e-24	2.68129	10.6516	-3.321	1194.06	2	44.75	2386.1	0	File: "D:\_HF_QE\20160627_KW\20160627_1a_CD2AP_KW_i02.raw"; SpectrumID: "63659"; scans: "17469"	20160627_1a_CD2AP_KW_i01to03	2	Q4U9M9,L0L373
6	L0L373	L0L373_THEAN	Major schizont surface protein p104 OS=Theileria annulata PE=2 SV=1	1608.1	43.52	326	47	0		1	Q4U9M9	7.15	101041	K|VVDGNEVIYESSNPSVECVYK|V	0	VVDGNEVIYESSNPSVEC[Cys_CAM]VYK	1	305-325	FALSE	5.40825e-52	51.5009	15.537	1.674	796.373	3	45.1	2386.1	0	File: "D:\_HF_QE\20160627_KW\20160627_1a_CD2AP_KW_i02.raw"; SpectrumID: "63782"; scans: "17631"	20160627_1a_CD2AP_KW_i01to03	2	Q4U9M9,L0L373
6	L0L373	L0L373_THEAN	Major schizont surface protein p104 OS=Theileria annulata PE=2 SV=1	1608.1	43.52	326	47	0		1	Q4U9M9	7.15	101041	K|VVDGNEVIYESSNPSVECVYK|V	0	VVDGNEVIYESSNPSVEC[Cys_CAM]VYK	1	305-325	FALSE	1.78271e-32	12.694	12.3294	0.668	1194.06	2	45.1	2386.1	0	File: "D:\_HF_QE\20160627_KW\20160627_1a_CD2AP_KW_i02.raw"; SpectrumID: "63785"; scans: "17634"	20160627_1a_CD2AP_KW_i01to03	2	Q4U9M9,L0L373
6	L0L373	L0L373_THEAN	Major schizont surface protein p104 OS=Theileria annulata PE=2 SV=1	1608.1	43.52	326	47	0		1	Q4U9M9	7.15	101041	K|VVDGNEVIYESSNPSVECVYK|V	0	VVDGNEVIYESSNPSVEC[Cys_CAM]VYK	1	305-325	FALSE	2.11893e-24	7.89814	10.7271	1.599	796.373	3	45.52	2386.1	0	File: "D:\_HF_QE\20160627_KW\20160627_1a_CD2AP_KW_i02.raw"; SpectrumID: "63939"; scans: "17829"	20160627_1a_CD2AP_KW_i01to03	2	Q4U9M9,L0L373
6	L0L373	L0L373_THEAN	Major schizont surface protein p104 OS=Theileria annulata PE=2 SV=1	1608.1	43.52	326	47	0		1	Q4U9M9	7.15	101041	K|VVDGNEVIYESSNPSVECVYK|V	0	VVDGNEVIYESSNPSVEC[Cys_CAM]VYK	1	305-325	FALSE	1.74917e-20	-6.82545	9.86145	0.878	1194.06	2	44.7	2386.1	0	File: "D:\_HF_QE\20160627_KW\20160627_1a_CD2AP_KW_i03.raw"; SpectrumID: "105838"; scans: "17458"	20160627_1a_CD2AP_KW_i01to03	2	Q4U9M9,L0L373
6	L0L373	L0L373_THEAN	Major schizont surface protein p104 OS=Theileria annulata PE=2 SV=1	1608.1	43.52	326	47	0		1	Q4U9M9	7.15	101041	K|VVDGNEVIYESSNPSVECVYK|V	0	VVDGNEVIYESSNPSVEC[Cys_CAM]VYK	1	305-325	FALSE	3.24463e-34	27.4643	12.6515	-1.092	796.375	3	44.72	2386.1	0	File: "D:\_HF_QE\20160627_KW\20160627_1a_CD2AP_KW_i03.raw"; SpectrumID: "105842"; scans: "17465"	20160627_1a_CD2AP_KW_i01to03	2	Q4U9M9,L0L373
6	L0L373	L0L373_THEAN	Major schizont surface protein p104 OS=Theileria annulata PE=2 SV=1	1608.1	43.52	326	47	0		1	Q4U9M9	7.15	101041	K|VVDGNEVIYESSNPSVECVYK|V	0	VVDGNEVIYESSNPSVEC[Cys_CAM]VYK	1	305-325	FALSE	6.31291e-44	31.0726	14.2965	0.568	1194.06	2	45.05	2386.1	0	File: "D:\_HF_QE\20160627_KW\20160627_1a_CD2AP_KW_i03.raw"; SpectrumID: "105951"; scans: "17621"	20160627_1a_CD2AP_KW_i01to03	2	Q4U9M9,L0L373
6	L0L373	L0L373_THEAN	Major schizont surface protein p104 OS=Theileria annulata PE=2 SV=1	1608.1	43.52	326	47	0		1	Q4U9M9	7.15	101041	K|VVDGNEVIYESSNPSVECVYK|V	0	VVDGNEVIYESSNPSVEC[Cys_CAM]VYK	1	305-325	FALSE	5.24286e-54	50.5234	15.8333	0.907	796.373	3	45.08	2386.1	0	File: "D:\_HF_QE\20160627_KW\20160627_1a_CD2AP_KW_i03.raw"; SpectrumID: "105959"; scans: "17631"	20160627_1a_CD2AP_KW_i01to03	2	Q4U9M9,L0L373
6	L0L373	L0L373_THEAN	Major schizont surface protein p104 OS=Theileria annulata PE=2 SV=1	1608.1	43.52	326	47	0		1	Q4U9M9	7.15	101041	K|VVDGNEVIYESSNPSVECVYK|V	0	VVDGNEVIYESSNPSVEC[Cys_CAM]VYK	1	305-325	FALSE	1.22441e-14	-17.0208	8.39686	2.822	1194.05	2	45.4	2386.1	0	File: "D:\_HF_QE\20160627_KW\20160627_1a_CD2AP_KW_i03.raw"; SpectrumID: "106075"; scans: "17779"	20160627_1a_CD2AP_KW_i01to03	2	Q4U9M9,L0L373
6	L0L373	L0L373_THEAN	Major schizont surface protein p104 OS=Theileria annulata PE=2 SV=1	1608.1	43.52	326	47	0		1	Q4U9M9	7.15	101041	K|VVDGNEVIYESSNPSVECVYK|V	0	VVDGNEVIYESSNPSVEC[Cys_CAM]VYK	1	305-325	FALSE	2.94812e-23	6.7438	10.4759	2.29	796.372	3	45.47	2386.1	0	File: "D:\_HF_QE\20160627_KW\20160627_1a_CD2AP_KW_i03.raw"; SpectrumID: "106101"; scans: "17811"	20160627_1a_CD2AP_KW_i01to03	2	Q4U9M9,L0L373
6	L0L373	L0L373_THEAN	Major schizont surface protein p104 OS=Theileria annulata PE=2 SV=1	1608.1	43.52	326	47	0		1	Q4U9M9	7.15	101041	K|VVDGNEVIYESSNPSVECVYKVTYYDKK|N	1	VVDGNEVIYESSNPSVEC[Cys_CAM]VYKVTYYDKK	1	305-332	FALSE	1.12408e-40	16.5374	13.8135	-1.132	821.898	4	48.13	3283.56	2	File: "D:\_HF_QE\20160627_KW\20160627_1a_CD2AP_KW_i01.raw"; SpectrumID: "22463"; scans: "18904"	20160627_1a_CD2AP_KW_i01to03	2	Q4U9M9,L0L373
6	L0L373	L0L373_THEAN	Major schizont surface protein p104 OS=Theileria annulata PE=2 SV=1	1608.1	43.52	326	47	0		1	Q4U9M9	7.15	101041	K|VVDGNEVIYESSNPSVECVYKVTYYDKK|N	0	VVDGNEVIYESSNPSVEC[Cys_CAM]VYKVTYYDKK	1	305-332	FALSE	1.38113e-22	-7.70196	10.3835	0.878	821.896	4	47.73	3283.56	2	File: "D:\_HF_QE\20160627_KW\20160627_1a_CD2AP_KW_i02.raw"; SpectrumID: "65868"; scans: "18889"	20160627_1a_CD2AP_KW_i01to03	2	Q4U9M9,L0L373
6	L0L373	L0L373_THEAN	Major schizont surface protein p104 OS=Theileria annulata PE=2 SV=1	1608.1	43.52	326	47	0		1	Q4U9M9	7.15	101041	K|VVDGNEVIYESSNPSVECVYKVTYYDKKNEPMLR|L	1	VVDGNEVIYESSNPSVEC[Cys_CAM]VYKVTYYDKKNEPMLR	1	305-338	TRUE	5.05956e-45	8.90599	14.5078	1.09	805.791	5	49.68	4023.92	3	File: "D:\_HF_QE\20160627_KW\20160627_1a_CD2AP_KW_i01.raw"; SpectrumID: "24137"; scans: "19620"	20160627_1a_CD2AP_KW_i01to03	1	L0L373
6	L0L373	L0L373_THEAN	Major schizont surface protein p104 OS=Theileria annulata PE=2 SV=1	1608.1	43.52	326	47	0		1	Q4U9M9	7.15	101041	K|VVDGNEVIYESSNPSVECVYKVTYYDKKNEPMLR|L	0	VVDGN[DEAMID]EVIYESSNPSVEC[Cys_CAM]VYKVTYYDKKNEPMLR	2	305-338	TRUE	1.33928e-24	-18.9486	10.8181	-3.83	1007.24	4	49.65	4024.91	3	File: "D:\_HF_QE\20160627_KW\20160627_1a_CD2AP_KW_i01.raw"; SpectrumID: "24124"; scans: "19606"	20160627_1a_CD2AP_KW_i01to03	1	L0L373
6	L0L373	L0L373_THEAN	Major schizont surface protein p104 OS=Theileria annulata PE=2 SV=1	1608.1	43.52	326	47	0		1	Q4U9M9	7.15	101041	K|YLQLQR|Q	1	YLQLQR	0	61-66	FALSE	8.74809e-15	21.4188	8.41198	-0.885	410.738	2	30.4	819.46	0	File: "D:\_HF_QE\20160627_KW\20160627_1a_CD2AP_KW_i01.raw"; SpectrumID: "10804"; scans: "10305"	20160627_1a_CD2AP_KW_i01to03	2	Q4U9M9,L0L373
6	L0L373	L0L373_THEAN	Major schizont surface protein p104 OS=Theileria annulata PE=2 SV=1	1608.1	43.52	326	47	0		1	Q4U9M9	7.15	101041	K|YLQLQR|Q	0	YLQLQR	0	61-66	FALSE	6.97257e-16	22.7523	8.72905	0.53	410.737	2	29.75	819.46	0	File: "D:\_HF_QE\20160627_KW\20160627_1a_CD2AP_KW_i03.raw"; SpectrumID: "96418"; scans: "10031"	20160627_1a_CD2AP_KW_i01to03	2	Q4U9M9,L0L373
6	L0L373	L0L373_THEAN	Major schizont surface protein p104 OS=Theileria annulata PE=2 SV=1	1608.1	43.52	326	47	0		1	Q4U9M9	7.15	101041	K|YLQLQR|Q	0	YLQLQR	0	61-66	FALSE	6.33832e-14	18.625	8.18382	-0.299	410.738	2	30.08	819.46	0	File: "D:\_HF_QE\20160627_KW\20160627_1a_CD2AP_KW_i03.raw"; SpectrumID: "96497"; scans: "10214"	20160627_1a_CD2AP_KW_i01to03	2	Q4U9M9,L0L373
6	L0L373	L0L373_THEAN	Major schizont surface protein p104 OS=Theileria annulata PE=2 SV=1	1608.1	43.52	326	47	0		1	Q4U9M9	7.15	101041	K|YLQLQRQPGVQVHK|V	1	YLQLQRQPGVQVHK	0	61-74	FALSE	3.12089e-23	26.7888	10.4473	-1.645	565.322	3	30.63	1692.94	1	File: "D:\_HF_QE\20160627_KW\20160627_1a_CD2AP_KW_i02.raw"; SpectrumID: "54561"; scans: "10504"	20160627_1a_CD2AP_KW_i01to03	2	Q4U9M9,L0L373
6	L0L373	L0L373_THEAN	Major schizont surface protein p104 OS=Theileria annulata PE=2 SV=1	1608.1	43.52	326	47	0		1	Q4U9M9	7.15	101041	K|YLQLQRQPGVQVHK|V	0	YLQLQRQ[DEAMID]PGVQVHK	1	61-74	FALSE	1.60593e-17	14.117	9.12187	-9.543	565.655	3	30.67	1693.93	1	File: "D:\_HF_QE\20160627_KW\20160627_1a_CD2AP_KW_i03.raw"; SpectrumID: "96650"; scans: "10531"	20160627_1a_CD2AP_KW_i01to03	2	Q4U9M9,L0L373
6	L0L373	L0L373_THEAN	Major schizont surface protein p104 OS=Theileria annulata PE=2 SV=1	1608.1	43.52	326	47	0		1	Q4U9M9	7.15	101041	R|DGVWVTSTYIDLEEKIEELQDHR|S	1	DGVWVTSTYIDLEEKIEELQDHR	0	356-378	TRUE	4.68793e-39	22.8217	13.5414	1.263	694.591	4	66.47	2774.34	1	File: "D:\_HF_QE\20160627_KW\20160627_1a_CD2AP_KW_i01.raw"; SpectrumID: "37053"; scans: "27419"	20160627_1a_CD2AP_KW_i01to03	1	L0L373
6	L0L373	L0L373_THEAN	Major schizont surface protein p104 OS=Theileria annulata PE=2 SV=1	1608.1	43.52	326	47	0		1	Q4U9M9	7.15	101041	R|DGVWVTSTYIDLEEKIEELQDHR|S	0	DGVWVTSTYIDLEEKIEELQDHR	0	356-378	TRUE	1.62742e-65	63.173	17.4565	0.265	925.787	3	66.8	2774.34	1	File: "D:\_HF_QE\20160627_KW\20160627_1a_CD2AP_KW_i01.raw"; SpectrumID: "37151"; scans: "27569"	20160627_1a_CD2AP_KW_i01to03	1	L0L373
6	L0L373	L0L373_THEAN	Major schizont surface protein p104 OS=Theileria annulata PE=2 SV=1	1608.1	43.52	326	47	0		1	Q4U9M9	7.15	101041	R|DGVWVTSTYIDLEEKIEELQDHR|S	0	DGVWVTSTYIDLEEKIEELQDHR	0	356-378	TRUE	2.69159e-43	31.482	14.2412	0.47	694.592	4	66.8	2774.34	1	File: "D:\_HF_QE\20160627_KW\20160627_1a_CD2AP_KW_i01.raw"; SpectrumID: "37153"; scans: "27573"	20160627_1a_CD2AP_KW_i01to03	1	L0L373
6	L0L373	L0L373_THEAN	Major schizont surface protein p104 OS=Theileria annulata PE=2 SV=1	1608.1	43.52	326	47	0		1	Q4U9M9	7.15	101041	R|DGVWVTSTYIDLEEKIEELQDHR|S	0	DGVWVTSTYIDLEEKIEELQDHR	0	356-378	TRUE	1.72549e-58	54.1061	16.5069	-0.236	694.592	4	66.47	2774.34	1	File: "D:\_HF_QE\20160627_KW\20160627_1a_CD2AP_KW_i02.raw"; SpectrumID: "79506"; scans: "27638"	20160627_1a_CD2AP_KW_i01to03	1	L0L373
6	L0L373	L0L373_THEAN	Major schizont surface protein p104 OS=Theileria annulata PE=2 SV=1	1608.1	43.52	326	47	0		1	Q4U9M9	7.15	101041	R|DGVWVTSTYIDLEEKIEELQDHR|S	0	DGVWVTSTYIDLEEKIEELQDHR	0	356-378	TRUE	2.98144e-64	58.7343	17.2899	-0.654	925.788	3	66.5	2774.34	1	File: "D:\_HF_QE\20160627_KW\20160627_1a_CD2AP_KW_i02.raw"; SpectrumID: "79515"; scans: "27650"	20160627_1a_CD2AP_KW_i01to03	1	L0L373
6	L0L373	L0L373_THEAN	Major schizont surface protein p104 OS=Theileria annulata PE=2 SV=1	1608.1	43.52	326	47	0		1	Q4U9M9	7.15	101041	R|DGVWVTSTYIDLEEKIEELQDHR|S	0	DGVWVTSTYIDLEEKIEELQDHR	0	356-378	TRUE	1.04433e-18	-9.29598	9.50569	-0.582	694.593	4	66.87	2774.34	1	File: "D:\_HF_QE\20160627_KW\20160627_1a_CD2AP_KW_i02.raw"; SpectrumID: "80880"; scans: "27814"	20160627_1a_CD2AP_KW_i01to03	1	L0L373
6	L0L373	L0L373_THEAN	Major schizont surface protein p104 OS=Theileria annulata PE=2 SV=1	1608.1	43.52	326	47	0		1	Q4U9M9	7.15	101041	R|DGVWVTSTYIDLEEKIEELQDHR|S	0	DGVWVTSTYIDLEEKIEELQDHR	0	356-378	TRUE	2.2628e-67	72.2332	17.6991	0.07	925.787	3	66.08	2774.34	1	File: "D:\_HF_QE\20160627_KW\20160627_1a_CD2AP_KW_i03.raw"; SpectrumID: "121524"; scans: "27349"	20160627_1a_CD2AP_KW_i01to03	1	L0L373
6	L0L373	L0L373_THEAN	Major schizont surface protein p104 OS=Theileria annulata PE=2 SV=1	1608.1	43.52	326	47	0		1	Q4U9M9	7.15	101041	R|DGVWVTSTYIDLEEKIEELQDHR|S	0	DGVWVTSTYIDLEEKIEELQDHR	0	356-378	TRUE	1.79476e-62	62.2835	17.0518	0.47	694.592	4	66.08	2774.34	1	File: "D:\_HF_QE\20160627_KW\20160627_1a_CD2AP_KW_i03.raw"; SpectrumID: "121527"; scans: "27352"	20160627_1a_CD2AP_KW_i01to03	1	L0L373
6	L0L373	L0L373_THEAN	Major schizont surface protein p104 OS=Theileria annulata PE=2 SV=1	1608.1	43.52	326	47	0		1	Q4U9M9	7.15	101041	R|DGVWVTSTYIDLEEKIEELQDHR|S	0	DGVWVTSTYIDLEEKIEELQDHR	0	356-378	TRUE	1.40026e-64	58.3877	17.3346	-0.99	925.788	3	66.45	2774.34	1	File: "D:\_HF_QE\20160627_KW\20160627_1a_CD2AP_KW_i03.raw"; SpectrumID: "121628"; scans: "27515"	20160627_1a_CD2AP_KW_i01to03	1	L0L373
6	L0L373	L0L373_THEAN	Major schizont surface protein p104 OS=Theileria annulata PE=2 SV=1	1608.1	43.52	326	47	0		1	Q4U9M9	7.15	101041	R|DGVWVTSTYIDLEEKIEELQDHR|S	0	DGVWVTSTYIDLEEKIEELQDHR	0	356-378	TRUE	4.86261e-46	35.7043	14.6741	1.883	694.591	4	66.45	2774.34	1	File: "D:\_HF_QE\20160627_KW\20160627_1a_CD2AP_KW_i03.raw"; SpectrumID: "121629"; scans: "27517"	20160627_1a_CD2AP_KW_i01to03	1	L0L373
6	L0L373	L0L373_THEAN	Major schizont surface protein p104 OS=Theileria annulata PE=2 SV=1	1608.1	43.52	326	47	0		1	Q4U9M9	7.15	101041	R|DGVWVTSTYIDLEEKIEELQDHR|S	0	DGVWVTSTYIDLEEKIEELQDHR	0	356-378	TRUE	2.27722e-35	15.7377	12.9066	-2.968	925.79	3	66.95	2774.34	1	File: "D:\_HF_QE\20160627_KW\20160627_1a_CD2AP_KW_i03.raw"; SpectrumID: "121763"; scans: "27745"	20160627_1a_CD2AP_KW_i01to03	1	L0L373
6	L0L373	L0L373_THEAN	Major schizont surface protein p104 OS=Theileria annulata PE=2 SV=1	1608.1	43.52	326	47	0		1	Q4U9M9	7.15	101041	R|DGVWVTSTYIDLEEKIEELQDHR|S	0	DGVWVTSTYIDLEEKIEELQ[DEAMID]DHR	1	356-378	TRUE	1.044e-19	-3.56233	9.75188	-5.554	694.842	4	66.13	2775.32	1	File: "D:\_HF_QE\20160627_KW\20160627_1a_CD2AP_KW_i02.raw"; SpectrumID: "79401"; scans: "27484"	20160627_1a_CD2AP_KW_i01to03	1	L0L373
6	L0L373	L0L373_THEAN	Major schizont surface protein p104 OS=Theileria annulata PE=2 SV=1	1608.1	43.52	326	47	0		1	Q4U9M9	7.15	101041	R|DGVWVTSTYIDLEEKIEELQDHR|S	0	DGVWVTSTYIDLEEKIEELQ[DEAMID]DHR	1	356-378	TRUE	7.54591e-33	26.7829	12.4577	-8.113	926.123	3	66.15	2775.32	1	File: "D:\_HF_QE\20160627_KW\20160627_1a_CD2AP_KW_i02.raw"; SpectrumID: "79405"; scans: "27491"	20160627_1a_CD2AP_KW_i01to03	1	L0L373
6	L0L373	L0L373_THEAN	Major schizont surface protein p104 OS=Theileria annulata PE=2 SV=1	1608.1	43.52	326	47	0		1	Q4U9M9	7.15	101041	R|DGVWVTSTYIDLEEKIEELQDHR|S	0	DGVWVTSTYIDLEEKIEELQ[DEAMID]DHR	1	356-378	TRUE	2.68936e-21	0.224028	10.1188	-9.431	926.124	3	67.2	2775.32	1	File: "D:\_HF_QE\20160627_KW\20160627_1a_CD2AP_KW_i02.raw"; SpectrumID: "80981"; scans: "27973"	20160627_1a_CD2AP_KW_i01to03	1	L0L373
6	L0L373	L0L373_THEAN	Major schizont surface protein p104 OS=Theileria annulata PE=2 SV=1	1608.1	43.52	326	47	0		1	Q4U9M9	7.15	101041	R|DGVWVTSTYIDLEEKIEELQDHR|S	0	DGVWVTSTYIDLEEKIEELQ[DEAMID]DHR	1	356-378	TRUE	4.43906e-19	-5.40478	9.60634	-6.261	694.843	4	66.03	2775.32	1	File: "D:\_HF_QE\20160627_KW\20160627_1a_CD2AP_KW_i03.raw"; SpectrumID: "121509"; scans: "27326"	20160627_1a_CD2AP_KW_i01to03	1	L0L373
6	L0L373	L0L373_THEAN	Major schizont surface protein p104 OS=Theileria annulata PE=2 SV=1	1608.1	43.52	326	47	0		1	Q4U9M9	7.15	101041	R|DPTGKIVTMKR|S	1	DPTGKIVTMKR	0	789-799	FALSE	1.23429e-14	10.3954	8.41624	-5.331	415.907	3	24.42	1244.69	2	File: "D:\_HF_QE\20160627_KW\20160627_1a_CD2AP_KW_i02.raw"; SpectrumID: "50130"; scans: "7373"	20160627_1a_CD2AP_KW_i01to03	2	Q4U9M9,L0L373
6	L0L373	L0L373_THEAN	Major schizont surface protein p104 OS=Theileria annulata PE=2 SV=1	1608.1	43.52	326	47	0		1	Q4U9M9	7.15	101041	R|EKEHMGAEIR|K	1	EKEHMGAEIR	0	811-820	FALSE	1.08543e-15	16.5046	8.64287	-0.722	400.533	3	18.65	1198.58	1	File: "D:\_HF_QE\20160627_KW\20160627_1a_CD2AP_KW_i01.raw"; SpectrumID: "3722"; scans: "4290"	20160627_1a_CD2AP_KW_i01to03	2	Q4U9M9,L0L373
6	L0L373	L0L373_THEAN	Major schizont surface protein p104 OS=Theileria annulata PE=2 SV=1	1608.1	43.52	326	47	0		1	Q4U9M9	7.15	101041	R|EKEHMGAEIR|K	0	EKEHMGAEIR	0	811-820	FALSE	9.26374e-18	31.7819	9.17752	3.508	600.293	2	18.97	1198.58	1	File: "D:\_HF_QE\20160627_KW\20160627_1a_CD2AP_KW_i01.raw"; SpectrumID: "3808"; scans: "4458"	20160627_1a_CD2AP_KW_i01to03	2	Q4U9M9,L0L373
6	L0L373	L0L373_THEAN	Major schizont surface protein p104 OS=Theileria annulata PE=2 SV=1	1608.1	43.52	326	47	0		1	Q4U9M9	7.15	101041	R|EKEHMGAEIR|K	0	EKEHMGAEIR	0	811-820	FALSE	2.55523e-17	18.7879	9.07607	-0.046	400.533	3	18.98	1198.58	1	File: "D:\_HF_QE\20160627_KW\20160627_1a_CD2AP_KW_i01.raw"; SpectrumID: "3813"; scans: "4468"	20160627_1a_CD2AP_KW_i01to03	2	Q4U9M9,L0L373
6	L0L373	L0L373_THEAN	Major schizont surface protein p104 OS=Theileria annulata PE=2 SV=1	1608.1	43.52	326	47	0		1	Q4U9M9	7.15	101041	R|EKEHMGAEIR|K	0	EKEHMGAEIR	0	811-820	FALSE	4.10452e-18	16.1438	9.26581	0.129	400.533	3	19.33	1198.58	1	File: "D:\_HF_QE\20160627_KW\20160627_1a_CD2AP_KW_i01.raw"; SpectrumID: "3904"; scans: "4651"	20160627_1a_CD2AP_KW_i01to03	2	Q4U9M9,L0L373
6	L0L373	L0L373_THEAN	Major schizont surface protein p104 OS=Theileria annulata PE=2 SV=1	1608.1	43.52	326	47	0		1	Q4U9M9	7.15	101041	R|EKEHMGAEIR|K	0	EKEHMGAEIR	0	811-820	FALSE	6.91681e-16	14.2517	8.70969	-0.463	600.296	2	19.65	1198.58	1	File: "D:\_HF_QE\20160627_KW\20160627_1a_CD2AP_KW_i01.raw"; SpectrumID: "3981"; scans: "4823"	20160627_1a_CD2AP_KW_i01to03	2	Q4U9M9,L0L373
6	L0L373	L0L373_THEAN	Major schizont surface protein p104 OS=Theileria annulata PE=2 SV=1	1608.1	43.52	326	47	0		1	Q4U9M9	7.15	101041	R|EKEHMGAEIR|K	0	EKEHMGAEIR	0	811-820	FALSE	3.8122e-15	11.3143	8.49821	-1.064	600.296	2	20	1198.58	1	File: "D:\_HF_QE\20160627_KW\20160627_1a_CD2AP_KW_i01.raw"; SpectrumID: "4059"; scans: "5016"	20160627_1a_CD2AP_KW_i01to03	2	Q4U9M9,L0L373
6	L0L373	L0L373_THEAN	Major schizont surface protein p104 OS=Theileria annulata PE=2 SV=1	1608.1	43.52	326	47	0		1	Q4U9M9	7.15	101041	R|EKEHMGAEIR|K	0	EKEHMGAEIR	0	811-820	FALSE	5.40221e-15	12.306	8.45675	0.872	600.295	2	18.45	1198.58	1	File: "D:\_HF_QE\20160627_KW\20160627_1a_CD2AP_KW_i02.raw"; SpectrumID: "47143"; scans: "4201"	20160627_1a_CD2AP_KW_i01to03	2	Q4U9M9,L0L373
6	L0L373	L0L373_THEAN	Major schizont surface protein p104 OS=Theileria annulata PE=2 SV=1	1608.1	43.52	326	47	0		1	Q4U9M9	7.15	101041	R|EKEHMGAEIR|K	0	EKEHMGAEIR	0	811-820	FALSE	4.36507e-20	29.0251	9.72929	1.99	600.294	2	18.78	1198.58	1	File: "D:\_HF_QE\20160627_KW\20160627_1a_CD2AP_KW_i02.raw"; SpectrumID: "47236"; scans: "4376"	20160627_1a_CD2AP_KW_i01to03	2	Q4U9M9,L0L373
6	L0L373	L0L373_THEAN	Major schizont surface protein p104 OS=Theileria annulata PE=2 SV=1	1608.1	43.52	326	47	0		1	Q4U9M9	7.15	101041	R|EKEHMGAEIR|K	0	EKEHMGAEIR	0	811-820	FALSE	9.88615e-17	20.8181	8.92756	-0.196	400.533	3	18.8	1198.58	1	File: "D:\_HF_QE\20160627_KW\20160627_1a_CD2AP_KW_i02.raw"; SpectrumID: "47240"; scans: "4385"	20160627_1a_CD2AP_KW_i01to03	2	Q4U9M9,L0L373
6	L0L373	L0L373_THEAN	Major schizont surface protein p104 OS=Theileria annulata PE=2 SV=1	1608.1	43.52	326	47	0		1	Q4U9M9	7.15	101041	R|EKEHMGAEIR|K	0	EKEHMGAEIR	0	811-820	FALSE	9.91916e-20	17.5809	9.64436	1.689	600.294	2	19.13	1198.58	1	File: "D:\_HF_QE\20160627_KW\20160627_1a_CD2AP_KW_i02.raw"; SpectrumID: "47337"; scans: "4560"	20160627_1a_CD2AP_KW_i01to03	2	Q4U9M9,L0L373
6	L0L373	L0L373_THEAN	Major schizont surface protein p104 OS=Theileria annulata PE=2 SV=1	1608.1	43.52	326	47	0		1	Q4U9M9	7.15	101041	R|EKEHMGAEIR|K	0	EKEHMGAEIR	0	811-820	FALSE	9.58119e-16	15.5198	8.6571	-0.722	400.533	3	19.15	1198.58	1	File: "D:\_HF_QE\20160627_KW\20160627_1a_CD2AP_KW_i02.raw"; SpectrumID: "47340"; scans: "4564"	20160627_1a_CD2AP_KW_i01to03	2	Q4U9M9,L0L373
6	L0L373	L0L373_THEAN	Major schizont surface protein p104 OS=Theileria annulata PE=2 SV=1	1608.1	43.52	326	47	0		1	Q4U9M9	7.15	101041	R|EKEHMGAEIR|K	0	EKEHMGAEIR	0	811-820	FALSE	5.2359e-15	12.9249	8.46925	0.029	400.533	3	19.55	1198.58	1	File: "D:\_HF_QE\20160627_KW\20160627_1a_CD2AP_KW_i02.raw"; SpectrumID: "47439"; scans: "4778"	20160627_1a_CD2AP_KW_i01to03	2	Q4U9M9,L0L373
6	L0L373	L0L373_THEAN	Major schizont surface protein p104 OS=Theileria annulata PE=2 SV=1	1608.1	43.52	326	47	0		1	Q4U9M9	7.15	101041	R|EKEHMGAEIR|K	0	EKEHMGAEIR	0	811-820	FALSE	6.06573e-16	18.0531	8.72456	-0.046	400.533	3	18.77	1198.58	1	File: "D:\_HF_QE\20160627_KW\20160627_1a_CD2AP_KW_i03.raw"; SpectrumID: "89389"; scans: "4368"	20160627_1a_CD2AP_KW_i01to03	2	Q4U9M9,L0L373
6	L0L373	L0L373_THEAN	Major schizont surface protein p104 OS=Theileria annulata PE=2 SV=1	1608.1	43.52	326	47	0		1	Q4U9M9	7.15	101041	R|EKEHMGAEIR|K	0	EKEHMGAEIR	0	811-820	FALSE	1.02294e-22	40.3954	10.3223	1.172	600.295	2	18.78	1198.58	1	File: "D:\_HF_QE\20160627_KW\20160627_1a_CD2AP_KW_i03.raw"; SpectrumID: "90804"; scans: "4376"	20160627_1a_CD2AP_KW_i01to03	2	Q4U9M9,L0L373
6	L0L373	L0L373_THEAN	Major schizont surface protein p104 OS=Theileria annulata PE=2 SV=1	1608.1	43.52	326	47	0		1	Q4U9M9	7.15	101041	R|EKEHMGAEIR|K	0	EKEHMGAEIR	0	811-820	FALSE	3.83718e-14	15.6382	8.24222	-0.046	400.533	3	19.12	1198.58	1	File: "D:\_HF_QE\20160627_KW\20160627_1a_CD2AP_KW_i03.raw"; SpectrumID: "90885"; scans: "4546"	20160627_1a_CD2AP_KW_i01to03	2	Q4U9M9,L0L373
6	L0L373	L0L373_THEAN	Major schizont surface protein p104 OS=Theileria annulata PE=2 SV=1	1608.1	43.52	326	47	0		1	Q4U9M9	7.15	101041	R|EKEHMGAEIR|K	0	EKEHMGAEIR	0	811-820	FALSE	5.10299e-18	17.8068	9.24254	0.054	600.295	2	19.13	1198.58	1	File: "D:\_HF_QE\20160627_KW\20160627_1a_CD2AP_KW_i03.raw"; SpectrumID: "90894"; scans: "4559"	20160627_1a_CD2AP_KW_i01to03	2	Q4U9M9,L0L373
6	L0L373	L0L373_THEAN	Major schizont surface protein p104 OS=Theileria annulata PE=2 SV=1	1608.1	43.52	326	47	0		1	Q4U9M9	7.15	101041	R|IPQNTDIYMVK|F	1	IPQNTDIYMVK	0	458-468	FALSE	1.18709e-34	29.5661	12.7457	1.662	661.344	2	39.83	1320.67	0	File: "D:\_HF_QE\20160627_KW\20160627_1a_CD2AP_KW_i03.raw"; SpectrumID: "101912"; scans: "15087"	20160627_1a_CD2AP_KW_i01to03	2	Q4U9M9,L0L373
6	L0L373	L0L373_THEAN	Major schizont surface protein p104 OS=Theileria annulata PE=2 SV=1	1608.1	43.52	326	47	0		1	Q4U9M9	7.15	101041	R|IPQNTDIYMVK|F	0	IPQ[DEAMID]NTDIYMVK	1	458-468	FALSE	1.72603e-17	12.4887	9.1652	3.038	661.835	2	39.68	1321.66	0	File: "D:\_HF_QE\20160627_KW\20160627_1a_CD2AP_KW_i02.raw"; SpectrumID: "59716"; scans: "14994"	20160627_1a_CD2AP_KW_i01to03	2	Q4U9M9,L0L373
6	L0L373	L0L373_THEAN	Major schizont surface protein p104 OS=Theileria annulata PE=2 SV=1	1608.1	43.52	326	47	0		1	Q4U9M9	7.15	101041	R|ISKTQYTQEIK|K	1	ISKTQYTQEIK	0	476-486	FALSE	2.60377e-23	38.0307	10.4903	1.648	669.866	2	25.58	1337.72	1	File: "D:\_HF_QE\20160627_KW\20160627_1a_CD2AP_KW_i01.raw"; SpectrumID: "6942"; scans: "7940"	20160627_1a_CD2AP_KW_i01to03	2	Q4U9M9,L0L373
6	L0L373	L0L373_THEAN	Major schizont surface protein p104 OS=Theileria annulata PE=2 SV=1	1608.1	43.52	326	47	0		1	Q4U9M9	7.15	101041	R|ISKTQYTQEIK|K	0	ISKTQYTQEIK	0	476-486	FALSE	3.10193e-19	29.292	9.57667	1.005	669.866	2	25.27	1337.72	1	File: "D:\_HF_QE\20160627_KW\20160627_1a_CD2AP_KW_i03.raw"; SpectrumID: "93926"; scans: "7805"	20160627_1a_CD2AP_KW_i01to03	2	Q4U9M9,L0L373
6	L0L373	L0L373_THEAN	Major schizont surface protein p104 OS=Theileria annulata PE=2 SV=1	1608.1	43.52	326	47	0		1	Q4U9M9	7.15	101041	R|KIVVDDDGTEADDEDTHPSKEK|H	1	KIVVDDDGTEADDEDTHPSKEK	0	821-842	FALSE	1.54854e-48	36.8968	15.0076	0.465	611.533	4	22.7	2442.1	2	File: "D:\_HF_QE\20160627_KW\20160627_1a_CD2AP_KW_i01.raw"; SpectrumID: "4691"; scans: "6440"	20160627_1a_CD2AP_KW_i01to03	2	Q4U9M9,L0L373
6	L0L373	L0L373_THEAN	Major schizont surface protein p104 OS=Theileria annulata PE=2 SV=1	1608.1	43.52	326	47	0		1	Q4U9M9	7.15	101041	R|KIVVDDDGTEADDEDTHPSKEK|H	0	KIVVDDDGTEADDEDTHPSKEK	0	821-842	FALSE	6.26391e-34	18.9014	12.5806	0.874	611.533	4	22.28	2442.1	2	File: "D:\_HF_QE\20160627_KW\20160627_1a_CD2AP_KW_i02.raw"; SpectrumID: "48093"; scans: "6223"	20160627_1a_CD2AP_KW_i01to03	2	Q4U9M9,L0L373
6	L0L373	L0L373_THEAN	Major schizont surface protein p104 OS=Theileria annulata PE=2 SV=1	1608.1	43.52	326	47	0		1	Q4U9M9	7.15	101041	R|KIVVDDDGTEADDEDTHPSKEK|H	0	KIVVDDDGTEADDEDTHPSKEK	0	821-842	FALSE	6.69201e-66	48.7366	17.4578	1.464	611.532	4	22.42	2442.1	2	File: "D:\_HF_QE\20160627_KW\20160627_1a_CD2AP_KW_i03.raw"; SpectrumID: "91591"; scans: "6304"	20160627_1a_CD2AP_KW_i01to03	2	Q4U9M9,L0L373
6	L0L373	L0L373_THEAN	Major schizont surface protein p104 OS=Theileria annulata PE=2 SV=1	1608.1	43.52	326	47	0		1	Q4U9M9	7.15	101041	R|LDLNHSPPSYTQYFAK|R	1	LDLNHSPPSYTQYFAK	0	339-354	TRUE	1.38522e-47	53.693	14.9015	-4.758	940.967	2	46.7	1879.91	0	File: "D:\_HF_QE\20160627_KW\20160627_1a_CD2AP_KW_i01.raw"; SpectrumID: "21896"; scans: "18240"	20160627_1a_CD2AP_KW_i01to03	1	L0L373
6	L0L373	L0L373_THEAN	Major schizont surface protein p104 OS=Theileria annulata PE=2 SV=1	1608.1	43.52	326	47	0		1	Q4U9M9	7.15	101041	R|LDLNHSPPSYTQYFAK|R	0	LDLNHSPPSYTQYFAK	0	339-354	TRUE	3.00968e-57	58.4806	16.3194	0.476	627.644	3	46.9	1879.91	0	File: "D:\_HF_QE\20160627_KW\20160627_1a_CD2AP_KW_i01.raw"; SpectrumID: "21977"; scans: "18332"	20160627_1a_CD2AP_KW_i01to03	1	L0L373
6	L0L373	L0L373_THEAN	Major schizont surface protein p104 OS=Theileria annulata PE=2 SV=1	1608.1	43.52	326	47	0		1	Q4U9M9	7.15	101041	R|LDLNHSPPSYTQYFAK|R	0	LDLNHSPPSYTQYFAK	0	339-354	TRUE	6.70658e-16	-2.24384	8.78251	2.125	940.961	2	47.05	1879.91	0	File: "D:\_HF_QE\20160627_KW\20160627_1a_CD2AP_KW_i01.raw"; SpectrumID: "22044"; scans: "18406"	20160627_1a_CD2AP_KW_i01to03	1	L0L373
6	L0L373	L0L373_THEAN	Major schizont surface protein p104 OS=Theileria annulata PE=2 SV=1	1608.1	43.52	326	47	0		1	Q4U9M9	7.15	101041	R|LDLNHSPPSYTQYFAK|R	0	LDLNHSPPSYTQYFAK	0	339-354	TRUE	6.97566e-62	72.1172	16.9563	0.875	627.644	3	46.28	1879.91	0	File: "D:\_HF_QE\20160627_KW\20160627_1a_CD2AP_KW_i02.raw"; SpectrumID: "64225"; scans: "18205"	20160627_1a_CD2AP_KW_i01to03	1	L0L373
6	L0L373	L0L373_THEAN	Major schizont surface protein p104 OS=Theileria annulata PE=2 SV=1	1608.1	43.52	326	47	0		1	Q4U9M9	7.15	101041	R|LDLNHSPPSYTQYFAK|R	0	LDLNHSPPSYTQYFAK	0	339-354	TRUE	6.99365e-53	60.8171	15.691	1.449	627.643	3	46.63	1879.91	0	File: "D:\_HF_QE\20160627_KW\20160627_1a_CD2AP_KW_i02.raw"; SpectrumID: "64352"; scans: "18369"	20160627_1a_CD2AP_KW_i01to03	1	L0L373
6	L0L373	L0L373_THEAN	Major schizont surface protein p104 OS=Theileria annulata PE=2 SV=1	1608.1	43.52	326	47	0		1	Q4U9M9	7.15	101041	R|LDLNHSPPSYTQYFAK|R	0	LDLNHSPPSYTQYFAK	0	339-354	TRUE	1.1099e-25	12.8595	11.0392	-3.269	940.966	2	46.63	1879.91	0	File: "D:\_HF_QE\20160627_KW\20160627_1a_CD2AP_KW_i02.raw"; SpectrumID: "64353"; scans: "18370"	20160627_1a_CD2AP_KW_i01to03	1	L0L373
6	L0L373	L0L373_THEAN	Major schizont surface protein p104 OS=Theileria annulata PE=2 SV=1	1608.1	43.52	326	47	0		1	Q4U9M9	7.15	101041	R|LDLNHSPPSYTQYFAK|R	0	LDLNHSPPSYTQYFAK	0	339-354	TRUE	1.73095e-39	34.1757	13.5978	-0.498	627.644	3	47.05	1879.91	0	File: "D:\_HF_QE\20160627_KW\20160627_1a_CD2AP_KW_i02.raw"; SpectrumID: "65598"; scans: "18568"	20160627_1a_CD2AP_KW_i01to03	1	L0L373
6	L0L373	L0L373_THEAN	Major schizont surface protein p104 OS=Theileria annulata PE=2 SV=1	1608.1	43.52	326	47	0		1	Q4U9M9	7.15	101041	R|LDLNHSPPSYTQYFAK|R	0	LDLNHSPPSYTQYFAK	0	339-354	TRUE	1.51105e-18	10.9464	9.43861	1.221	940.961	2	46.27	1879.91	0	File: "D:\_HF_QE\20160627_KW\20160627_1a_CD2AP_KW_i03.raw"; SpectrumID: "106371"; scans: "18191"	20160627_1a_CD2AP_KW_i01to03	1	L0L373
6	L0L373	L0L373_THEAN	Major schizont surface protein p104 OS=Theileria annulata PE=2 SV=1	1608.1	43.52	326	47	0		1	Q4U9M9	7.15	101041	R|LDLNHSPPSYTQYFAK|R	0	LDLNHSPPSYTQYFAK	0	339-354	TRUE	5.98855e-61	66.0852	16.8317	0.572	627.644	3	46.37	1879.91	0	File: "D:\_HF_QE\20160627_KW\20160627_1a_CD2AP_KW_i03.raw"; SpectrumID: "106412"; scans: "18244"	20160627_1a_CD2AP_KW_i01to03	1	L0L373
6	L0L373	L0L373_THEAN	Major schizont surface protein p104 OS=Theileria annulata PE=2 SV=1	1608.1	43.52	326	47	0		1	Q4U9M9	7.15	101041	R|LDLNHSPPSYTQYFAK|R	0	LDLNHSPPSYTQYFAK	0	339-354	TRUE	1.94307e-18	5.04284	9.42103	-1.386	940.964	2	46.62	1879.91	0	File: "D:\_HF_QE\20160627_KW\20160627_1a_CD2AP_KW_i03.raw"; SpectrumID: "106504"; scans: "18358"	20160627_1a_CD2AP_KW_i01to03	1	L0L373
6	L0L373	L0L373_THEAN	Major schizont surface protein p104 OS=Theileria annulata PE=2 SV=1	1608.1	43.52	326	47	0		1	Q4U9M9	7.15	101041	R|LDLNHSPPSYTQYFAK|R	0	LDLNHSPPSYTQYFAK	0	339-354	TRUE	1.00626e-54	55.0469	15.9608	0.667	627.644	3	46.73	1879.91	0	File: "D:\_HF_QE\20160627_KW\20160627_1a_CD2AP_KW_i03.raw"; SpectrumID: "107667"; scans: "18411"	20160627_1a_CD2AP_KW_i01to03	1	L0L373
6	L0L373	L0L373_THEAN	Major schizont surface protein p104 OS=Theileria annulata PE=2 SV=1	1608.1	43.52	326	47	0		1	Q4U9M9	7.15	101041	R|LDLNHSPPSYTQYFAK|R	0	LDLNHSPPSYTQYFAK	0	339-354	TRUE	3.7692e-20	7.45775	9.82407	-1.567	627.645	3	47.1	1879.91	0	File: "D:\_HF_QE\20160627_KW\20160627_1a_CD2AP_KW_i03.raw"; SpectrumID: "107800"; scans: "18585"	20160627_1a_CD2AP_KW_i01to03	1	L0L373
6	L0L373	L0L373_THEAN	Major schizont surface protein p104 OS=Theileria annulata PE=2 SV=1	1608.1	43.52	326	47	0		1	Q4U9M9	7.15	101041	R|LDLNHSPPSYTQYFAK|R	0	LDLN[DEAMID]HSPPSYTQYFAK	1	339-354	TRUE	1.19848e-22	14.3323	10.3716	-6.542	627.976	3	47.38	1880.89	0	File: "D:\_HF_QE\20160627_KW\20160627_1a_CD2AP_KW_i01.raw"; SpectrumID: "22172"; scans: "18555"	20160627_1a_CD2AP_KW_i01to03	1	L0L373
6	L0L373	L0L373_THEAN	Major schizont surface protein p104 OS=Theileria annulata PE=2 SV=1	1608.1	43.52	326	47	0		1	Q4U9M9	7.15	101041	R|LDLNHSPPSYTQYFAK|R	0	LDLNHSPPSYTQ[DEAMID]YFAK	1	339-354	TRUE	3.35228e-19	7.61385	9.58224	-3.724	941.458	2	46.28	1880.89	0	File: "D:\_HF_QE\20160627_KW\20160627_1a_CD2AP_KW_i02.raw"; SpectrumID: "64229"; scans: "18209"	20160627_1a_CD2AP_KW_i01to03	1	L0L373
6	L0L373	L0L373_THEAN	Major schizont surface protein p104 OS=Theileria annulata PE=2 SV=1	1608.1	43.52	326	47	0		1	Q4U9M9	7.15	101041	R|LDLNHSPPSYTQYFAKR|D	1	LDLNHSPPSYTQYFAKR	0	339-355	TRUE	1.56168e-65	60.4816	17.4554	0.724	679.677	3	44.12	2036.01	1	File: "D:\_HF_QE\20160627_KW\20160627_1a_CD2AP_KW_i01.raw"; SpectrumID: "19884"; scans: "17019"	20160627_1a_CD2AP_KW_i01to03	1	L0L373
6	L0L373	L0L373_THEAN	Major schizont surface protein p104 OS=Theileria annulata PE=2 SV=1	1608.1	43.52	326	47	0		1	Q4U9M9	7.15	101041	R|LDLNHSPPSYTQYFAKR|D	0	LDLNHSPPSYTQYFAKR	0	339-355	TRUE	6.16091e-40	31.8079	13.6876	-1.609	510.011	4	44.12	2036.01	1	File: "D:\_HF_QE\20160627_KW\20160627_1a_CD2AP_KW_i01.raw"; SpectrumID: "19885"; scans: "17020"	20160627_1a_CD2AP_KW_i01to03	1	L0L373
6	L0L373	L0L373_THEAN	Major schizont surface protein p104 OS=Theileria annulata PE=2 SV=1	1608.1	43.52	326	47	0		1	Q4U9M9	7.15	101041	R|LDLNHSPPSYTQYFAKR|D	0	LDLNHSPPSYTQYFAKR	0	339-355	TRUE	4.99331e-21	5.76753	10.041	0.778	1019.01	2	44.27	2036.01	1	File: "D:\_HF_QE\20160627_KW\20160627_1a_CD2AP_KW_i01.raw"; SpectrumID: "19942"; scans: "17101"	20160627_1a_CD2AP_KW_i01to03	1	L0L373
6	L0L373	L0L373_THEAN	Major schizont surface protein p104 OS=Theileria annulata PE=2 SV=1	1608.1	43.52	326	47	0		1	Q4U9M9	7.15	101041	R|LDLNHSPPSYTQYFAKR|D	0	LDLNHSPPSYTQYFAKR	0	339-355	TRUE	6.55798e-86	82.3937	19.9573	0.901	679.677	3	44.45	2036.01	1	File: "D:\_HF_QE\20160627_KW\20160627_1a_CD2AP_KW_i01.raw"; SpectrumID: "20002"; scans: "17196"	20160627_1a_CD2AP_KW_i01to03	1	L0L373
6	L0L373	L0L373_THEAN	Major schizont surface protein p104 OS=Theileria annulata PE=2 SV=1	1608.1	43.52	326	47	0		1	Q4U9M9	7.15	101041	R|LDLNHSPPSYTQYFAKR|D	0	LDLNHSPPSYTQYFAKR	0	339-355	TRUE	3.73647e-48	40.0494	14.9991	-0.155	510.01	4	44.45	2036.01	1	File: "D:\_HF_QE\20160627_KW\20160627_1a_CD2AP_KW_i01.raw"; SpectrumID: "20003"; scans: "17197"	20160627_1a_CD2AP_KW_i01to03	1	L0L373
6	L0L373	L0L373_THEAN	Major schizont surface protein p104 OS=Theileria annulata PE=2 SV=1	1608.1	43.52	326	47	0		1	Q4U9M9	7.15	101041	R|LDLNHSPPSYTQYFAKR|D	0	LDLNHSPPSYTQYFAKR	0	339-355	TRUE	1.07634e-63	58.7066	17.2168	-2.149	679.679	3	44.78	2036.01	1	File: "D:\_HF_QE\20160627_KW\20160627_1a_CD2AP_KW_i01.raw"; SpectrumID: "20105"; scans: "17360"	20160627_1a_CD2AP_KW_i01to03	1	L0L373
6	L0L373	L0L373_THEAN	Major schizont surface protein p104 OS=Theileria annulata PE=2 SV=1	1608.1	43.52	326	47	0		1	Q4U9M9	7.15	101041	R|LDLNHSPPSYTQYFAKR|D	0	LDLNHSPPSYTQYFAKR	0	339-355	TRUE	5.157e-38	29.3987	13.3597	-0.41	510.01	4	44.8	2036.01	1	File: "D:\_HF_QE\20160627_KW\20160627_1a_CD2AP_KW_i01.raw"; SpectrumID: "20107"; scans: "17362"	20160627_1a_CD2AP_KW_i01to03	1	L0L373
6	L0L373	L0L373_THEAN	Major schizont surface protein p104 OS=Theileria annulata PE=2 SV=1	1608.1	43.52	326	47	0		1	Q4U9M9	7.15	101041	R|LDLNHSPPSYTQYFAKR|D	0	LDLNHSPPSYTQYFAKR	0	339-355	TRUE	1.37152e-49	46.5312	15.2179	-0.587	510.01	4	43.73	2036.01	1	File: "D:\_HF_QE\20160627_KW\20160627_1a_CD2AP_KW_i02.raw"; SpectrumID: "62183"; scans: "16962"	20160627_1a_CD2AP_KW_i01to03	1	L0L373
6	L0L373	L0L373_THEAN	Major schizont surface protein p104 OS=Theileria annulata PE=2 SV=1	1608.1	43.52	326	47	0		1	Q4U9M9	7.15	101041	R|LDLNHSPPSYTQYFAKR|D	0	LDLNHSPPSYTQYFAKR	0	339-355	TRUE	1.27909e-93	95.8697	20.828	-2.871	679.68	3	43.75	2036.01	1	File: "D:\_HF_QE\20160627_KW\20160627_1a_CD2AP_KW_i02.raw"; SpectrumID: "62186"; scans: "16969"	20160627_1a_CD2AP_KW_i01to03	1	L0L373
6	L0L373	L0L373_THEAN	Major schizont surface protein p104 OS=Theileria annulata PE=2 SV=1	1608.1	43.52	326	47	0		1	Q4U9M9	7.15	101041	R|LDLNHSPPSYTQYFAKR|D	0	LDLNHSPPSYTQYFAKR	0	339-355	TRUE	6.76029e-38	29.1513	13.3395	0.611	510.01	4	44.07	2036.01	1	File: "D:\_HF_QE\20160627_KW\20160627_1a_CD2AP_KW_i02.raw"; SpectrumID: "63443"; scans: "17143"	20160627_1a_CD2AP_KW_i01to03	1	L0L373
6	L0L373	L0L373_THEAN	Major schizont surface protein p104 OS=Theileria annulata PE=2 SV=1	1608.1	43.52	326	47	0		1	Q4U9M9	7.15	101041	R|LDLNHSPPSYTQYFAKR|D	0	LDLNHSPPSYTQYFAKR	0	339-355	TRUE	3.2753e-60	56.7629	16.7413	1.093	679.677	3	44.08	2036.01	1	File: "D:\_HF_QE\20160627_KW\20160627_1a_CD2AP_KW_i02.raw"; SpectrumID: "63448"; scans: "17150"	20160627_1a_CD2AP_KW_i01to03	1	L0L373
6	L0L373	L0L373_THEAN	Major schizont surface protein p104 OS=Theileria annulata PE=2 SV=1	1608.1	43.52	326	47	0		1	Q4U9M9	7.15	101041	R|LDLNHSPPSYTQYFAKR|D	0	LDLNHSPPSYTQYFAKR	0	339-355	TRUE	1.86538e-39	30.521	13.6055	-0.155	510.01	4	44.43	2036.01	1	File: "D:\_HF_QE\20160627_KW\20160627_1a_CD2AP_KW_i02.raw"; SpectrumID: "63552"; scans: "17324"	20160627_1a_CD2AP_KW_i01to03	1	L0L373
6	L0L373	L0L373_THEAN	Major schizont surface protein p104 OS=Theileria annulata PE=2 SV=1	1608.1	43.52	326	47	0		1	Q4U9M9	7.15	101041	R|LDLNHSPPSYTQYFAKR|D	0	LDLNHSPPSYTQYFAKR	0	339-355	TRUE	4.45711e-33	21.2857	12.4858	2.61	679.676	3	44.97	2036.01	1	File: "D:\_HF_QE\20160627_KW\20160627_1a_CD2AP_KW_i02.raw"; SpectrumID: "63734"; scans: "17569"	20160627_1a_CD2AP_KW_i01to03	1	L0L373
6	L0L373	L0L373_THEAN	Major schizont surface protein p104 OS=Theileria annulata PE=2 SV=1	1608.1	43.52	326	47	0		1	Q4U9M9	7.15	101041	R|LDLNHSPPSYTQYFAKR|D	0	LDLNHSPPSYTQYFAKR	0	339-355	TRUE	7.64599e-15	-2.39618	8.52375	0.317	510.01	4	45.15	2036.01	1	File: "D:\_HF_QE\20160627_KW\20160627_1a_CD2AP_KW_i02.raw"; SpectrumID: "63802"; scans: "17654"	20160627_1a_CD2AP_KW_i01to03	1	L0L373
6	L0L373	L0L373_THEAN	Major schizont surface protein p104 OS=Theileria annulata PE=2 SV=1	1608.1	43.52	326	47	0		1	Q4U9M9	7.15	101041	R|LDLNHSPPSYTQYFAKR|D	0	LDLNHSPPSYTQYFAKR	0	339-355	TRUE	1.55186e-71	71.2986	18.2278	-0.086	679.678	3	43.7	2036.01	1	File: "D:\_HF_QE\20160627_KW\20160627_1a_CD2AP_KW_i03.raw"; SpectrumID: "105551"; scans: "16962"	20160627_1a_CD2AP_KW_i01to03	1	L0L373
6	L0L373	L0L373_THEAN	Major schizont surface protein p104 OS=Theileria annulata PE=2 SV=1	1608.1	43.52	326	47	0		1	Q4U9M9	7.15	101041	R|LDLNHSPPSYTQYFAKR|D	0	LDLNHSPPSYTQYFAKR	0	339-355	TRUE	7.38182e-35	25.4047	12.8081	0.022	510.01	4	44.03	2036.01	1	File: "D:\_HF_QE\20160627_KW\20160627_1a_CD2AP_KW_i03.raw"; SpectrumID: "105646"; scans: "17140"	20160627_1a_CD2AP_KW_i01to03	1	L0L373
6	L0L373	L0L373_THEAN	Major schizont surface protein p104 OS=Theileria annulata PE=2 SV=1	1608.1	43.52	326	47	0		1	Q4U9M9	7.15	101041	R|LDLNHSPPSYTQYFAKR|D	0	LDLNHSPPSYTQYFAKR	0	339-355	TRUE	1.58132e-63	54.6416	17.191	-4.669	679.681	3	44.38	2036.01	1	File: "D:\_HF_QE\20160627_KW\20160627_1a_CD2AP_KW_i03.raw"; SpectrumID: "105742"; scans: "17311"	20160627_1a_CD2AP_KW_i01to03	1	L0L373
6	L0L373	L0L373_THEAN	Major schizont surface protein p104 OS=Theileria annulata PE=2 SV=1	1608.1	43.52	326	47	0		1	Q4U9M9	7.15	101041	R|LDLNHSPPSYTQYFAKR|D	0	LDLNHSPPSYTQYFAKR	0	339-355	TRUE	4.13345e-37	30.1489	13.2044	0.14	510.01	4	44.4	2036.01	1	File: "D:\_HF_QE\20160627_KW\20160627_1a_CD2AP_KW_i03.raw"; SpectrumID: "105748"; scans: "17322"	20160627_1a_CD2AP_KW_i01to03	1	L0L373
6	L0L373	L0L373_THEAN	Major schizont surface protein p104 OS=Theileria annulata PE=2 SV=1	1608.1	43.52	326	47	0		1	Q4U9M9	7.15	101041	R|LDLNHSPPSYTQYFAKR|D	0	LDLNHSPPSYTQYFAKR	0	339-355	TRUE	7.42966e-27	15.4618	11.2946	-2.606	679.68	3	44.88	2036.01	1	File: "D:\_HF_QE\20160627_KW\20160627_1a_CD2AP_KW_i03.raw"; SpectrumID: "105898"; scans: "17539"	20160627_1a_CD2AP_KW_i01to03	1	L0L373
6	L0L373	L0L373_THEAN	Major schizont surface protein p104 OS=Theileria annulata PE=2 SV=1	1608.1	43.52	326	47	0		1	Q4U9M9	7.15	101041	R|LDLNHSPPSYTQYFAKR|D	0	LDLN[DEAMID]HSPPSYTQYFAKR	1	339-355	TRUE	4.1437e-19	1.53849	9.59304	-8.54	680.012	3	45.28	2037	1	File: "D:\_HF_QE\20160627_KW\20160627_1a_CD2AP_KW_i01.raw"; SpectrumID: "20281"; scans: "17579"	20160627_1a_CD2AP_KW_i01to03	1	L0L373
6	L0L373	L0L373_THEAN	Major schizont surface protein p104 OS=Theileria annulata PE=2 SV=1	1608.1	43.52	326	47	0		1	Q4U9M9	7.15	101041	R|LDLNHSPPSYTQYFAKR|D	0	LDLN[DEAMID]HSPPSYTQYFAKR	1	339-355	TRUE	1.44366e-17	1.22608	9.22046	-9.639	510.261	4	44.8	2037	1	File: "D:\_HF_QE\20160627_KW\20160627_1a_CD2AP_KW_i02.raw"; SpectrumID: "63673"; scans: "17487"	20160627_1a_CD2AP_KW_i01to03	1	L0L373
6	L0L373	L0L373_THEAN	Major schizont surface protein p104 OS=Theileria annulata PE=2 SV=1	1608.1	43.52	326	47	0		1	Q4U9M9	7.15	101041	R|LDLNHSPPSYTQYFAKR|D	0	LDLN[DEAMID]HSPPSYTQYFAKR	1	339-355	TRUE	6.55801e-45	33.9771	14.4893	-6.929	510.26	4	43.7	2037	1	File: "D:\_HF_QE\20160627_KW\20160627_1a_CD2AP_KW_i03.raw"; SpectrumID: "105552"; scans: "16963"	20160627_1a_CD2AP_KW_i01to03	1	L0L373
6	L0L373	L0L373_THEAN	Major schizont surface protein p104 OS=Theileria annulata PE=2 SV=1	1608.1	43.52	326	47	0		1	Q4U9M9	7.15	101041	R|RRSDGLALSTTDLESEAGR|T	1	RRSDGLALSTTDLESEAGR	0	767-785	FALSE	2.18094e-18	6.12042	9.43141	0.715	509.26	4	39.22	2033.01	2	File: "D:\_HF_QE\20160627_KW\20160627_1a_CD2AP_KW_i01.raw"; SpectrumID: "15971"; scans: "14661"	20160627_1a_CD2AP_KW_i01to03	2	Q4U9M9,L0L373
6	L0L373	L0L373_THEAN	Major schizont surface protein p104 OS=Theileria annulata PE=2 SV=1	1608.1	43.52	326	47	0		1	Q4U9M9	7.15	101041	R|RRSDGLALSTTDLESEAGR|T	0	RRSDGLALSTTDLESEAGR	0	767-785	FALSE	3.6775e-17	3.74923	9.12871	1.443	509.26	4	39.55	2033.01	2	File: "D:\_HF_QE\20160627_KW\20160627_1a_CD2AP_KW_i01.raw"; SpectrumID: "16087"; scans: "14823"	20160627_1a_CD2AP_KW_i01to03	2	Q4U9M9,L0L373
6	L0L373	L0L373_THEAN	Major schizont surface protein p104 OS=Theileria annulata PE=2 SV=1	1608.1	43.52	326	47	0		1	Q4U9M9	7.15	101041	R|RRSDGLALSTTDLESEAGR|T	0	RRSDGLALSTTDLESEAGR	0	767-785	FALSE	6.74248e-38	25.4659	13.3467	0.538	678.678	3	39.58	2033.01	2	File: "D:\_HF_QE\20160627_KW\20160627_1a_CD2AP_KW_i01.raw"; SpectrumID: "16099"; scans: "14837"	20160627_1a_CD2AP_KW_i01to03	2	Q4U9M9,L0L373
6	L0L373	L0L373_THEAN	Major schizont surface protein p104 OS=Theileria annulata PE=2 SV=1	1608.1	43.52	326	47	0		1	Q4U9M9	7.15	101041	R|RRSDGLALSTTDLESEAGR|T	0	RRSDGLALSTTDLESEAGR	0	767-785	FALSE	4.7091e-14	0.147303	8.32576	-1.685	509.262	4	39.9	2033.01	2	File: "D:\_HF_QE\20160627_KW\20160627_1a_CD2AP_KW_i01.raw"; SpectrumID: "16210"; scans: "14989"	20160627_1a_CD2AP_KW_i01to03	2	Q4U9M9,L0L373
6	L0L373	L0L373_THEAN	Major schizont surface protein p104 OS=Theileria annulata PE=2 SV=1	1608.1	43.52	326	47	0		1	Q4U9M9	7.15	101041	R|RRSDGLALSTTDLESEAGR|T	0	RRSDGLALSTTDLESEAGR	0	767-785	FALSE	2.14883e-33	25.5735	12.5504	0.804	678.678	3	39.93	2033.01	2	File: "D:\_HF_QE\20160627_KW\20160627_1a_CD2AP_KW_i01.raw"; SpectrumID: "16219"; scans: "15000"	20160627_1a_CD2AP_KW_i01to03	2	Q4U9M9,L0L373
6	L0L373	L0L373_THEAN	Major schizont surface protein p104 OS=Theileria annulata PE=2 SV=1	1608.1	43.52	326	47	0		1	Q4U9M9	7.15	101041	R|RRSDGLALSTTDLESEAGR|T	0	RRSDGLALSTTDLESEAGR	0	767-785	FALSE	5.59202e-14	-1.75898	8.29931	0.45	678.678	3	40.83	2033.01	2	File: "D:\_HF_QE\20160627_KW\20160627_1a_CD2AP_KW_i01.raw"; SpectrumID: "17615"; scans: "15457"	20160627_1a_CD2AP_KW_i01to03	2	Q4U9M9,L0L373
6	L0L373	L0L373_THEAN	Major schizont surface protein p104 OS=Theileria annulata PE=2 SV=1	1608.1	43.52	326	47	0		1	Q4U9M9	7.15	101041	R|RRSDGLALSTTDLESEAGR|T	0	RRSDGLALSTTDLESEAGR	0	767-785	FALSE	8.17324e-20	8.77884	9.77339	-0.603	509.261	4	38.78	2033.01	2	File: "D:\_HF_QE\20160627_KW\20160627_1a_CD2AP_KW_i02.raw"; SpectrumID: "59418"; scans: "14556"	20160627_1a_CD2AP_KW_i01to03	2	Q4U9M9,L0L373
6	L0L373	L0L373_THEAN	Major schizont surface protein p104 OS=Theileria annulata PE=2 SV=1	1608.1	43.52	326	47	0		1	Q4U9M9	7.15	101041	R|RRSDGLALSTTDLESEAGR|T	0	RRSDGLALSTTDLESEAGR	0	767-785	FALSE	3.78026e-34	23.4121	12.6881	0.361	678.678	3	39.12	2033.01	2	File: "D:\_HF_QE\20160627_KW\20160627_1a_CD2AP_KW_i02.raw"; SpectrumID: "59528"; scans: "14719"	20160627_1a_CD2AP_KW_i01to03	2	Q4U9M9,L0L373
6	L0L373	L0L373_THEAN	Major schizont surface protein p104 OS=Theileria annulata PE=2 SV=1	1608.1	43.52	326	47	0		1	Q4U9M9	7.15	101041	R|RRSDGLALSTTDLESEAGR|T	0	RRSDGLALSTTDLESEAGR	0	767-785	FALSE	7.36927e-18	6.81305	9.30491	-1.075	509.261	4	39.12	2033.01	2	File: "D:\_HF_QE\20160627_KW\20160627_1a_CD2AP_KW_i02.raw"; SpectrumID: "59529"; scans: "14720"	20160627_1a_CD2AP_KW_i01to03	2	Q4U9M9,L0L373
6	L0L373	L0L373_THEAN	Major schizont surface protein p104 OS=Theileria annulata PE=2 SV=1	1608.1	43.52	326	47	0		1	Q4U9M9	7.15	101041	R|RRSDGLALSTTDLESEAGR|T	0	RRSDGLALSTTDLESEAGR	0	767-785	FALSE	5.64642e-20	9.46899	9.81149	-1.744	509.262	4	39.47	2033.01	2	File: "D:\_HF_QE\20160627_KW\20160627_1a_CD2AP_KW_i02.raw"; SpectrumID: "59638"; scans: "14887"	20160627_1a_CD2AP_KW_i01to03	2	Q4U9M9,L0L373
6	L0L373	L0L373_THEAN	Major schizont surface protein p104 OS=Theileria annulata PE=2 SV=1	1608.1	43.52	326	47	0		1	Q4U9M9	7.15	101041	R|RRSDGLALSTTDLESEAGR|T	0	RRSDGLALSTTDLESEAGR	0	767-785	FALSE	3.22982e-32	25.2934	12.3361	-0.731	678.679	3	39.82	2033.01	2	File: "D:\_HF_QE\20160627_KW\20160627_1a_CD2AP_KW_i02.raw"; SpectrumID: "59754"; scans: "15052"	20160627_1a_CD2AP_KW_i01to03	2	Q4U9M9,L0L373
6	L0L373	L0L373_THEAN	Major schizont surface protein p104 OS=Theileria annulata PE=2 SV=1	1608.1	43.52	326	47	0		1	Q4U9M9	7.15	101041	R|RRSDGLALSTTDLESEAGR|T	0	RRSDGLALSTTDLESEAGR	0	767-785	FALSE	2.09023e-19	6.7151	9.67266	1.527	678.677	3	40.38	2033.01	2	File: "D:\_HF_QE\20160627_KW\20160627_1a_CD2AP_KW_i02.raw"; SpectrumID: "59919"; scans: "15351"	20160627_1a_CD2AP_KW_i01to03	2	Q4U9M9,L0L373
6	L0L373	L0L373_THEAN	Major schizont surface protein p104 OS=Theileria annulata PE=2 SV=1	1608.1	43.52	326	47	0		1	Q4U9M9	7.15	101041	R|RRSDGLALSTTDLESEAGR|T	0	RRSDGLALSTTDLESEAGR	0	767-785	FALSE	4.46043e-18	5.79096	9.35479	1.621	509.26	4	38.72	2033.01	2	File: "D:\_HF_QE\20160627_KW\20160627_1a_CD2AP_KW_i03.raw"; SpectrumID: "101581"; scans: "14535"	20160627_1a_CD2AP_KW_i01to03	2	Q4U9M9,L0L373
6	L0L373	L0L373_THEAN	Major schizont surface protein p104 OS=Theileria annulata PE=2 SV=1	1608.1	43.52	326	47	0		1	Q4U9M9	7.15	101041	R|RRSDGLALSTTDLESEAGR|T	0	RRSDGLALSTTDLESEAGR	0	767-785	FALSE	5.16979e-18	5.97134	9.34173	0.007	509.261	4	39.05	2033.01	2	File: "D:\_HF_QE\20160627_KW\20160627_1a_CD2AP_KW_i03.raw"; SpectrumID: "101675"; scans: "14705"	20160627_1a_CD2AP_KW_i01to03	2	Q4U9M9,L0L373
6	L0L373	L0L373_THEAN	Major schizont surface protein p104 OS=Theileria annulata PE=2 SV=1	1608.1	43.52	326	47	0		1	Q4U9M9	7.15	101041	R|RRSDGLALSTTDLESEAGR|T	0	RRSDGLALSTTDLESEAGR	0	767-785	FALSE	2.44506e-36	26.3897	13.0765	-0.185	678.679	3	39.07	2033.01	2	File: "D:\_HF_QE\20160627_KW\20160627_1a_CD2AP_KW_i03.raw"; SpectrumID: "101679"; scans: "14714"	20160627_1a_CD2AP_KW_i01to03	2	Q4U9M9,L0L373
6	L0L373	L0L373_THEAN	Major schizont surface protein p104 OS=Theileria annulata PE=2 SV=1	1608.1	43.52	326	47	0		1	Q4U9M9	7.15	101041	R|RRSDGLALSTTDLESEAGR|T	0	RRSDGLALSTTDLESEAGR	0	767-785	FALSE	1.59496e-32	20.6002	12.3915	0.361	678.678	3	39.42	2033.01	2	File: "D:\_HF_QE\20160627_KW\20160627_1a_CD2AP_KW_i03.raw"; SpectrumID: "101785"; scans: "14884"	20160627_1a_CD2AP_KW_i01to03	2	Q4U9M9,L0L373
6	L0L373	L0L373_THEAN	Major schizont surface protein p104 OS=Theileria annulata PE=2 SV=1	1608.1	43.52	326	47	0		1	Q4U9M9	7.15	101041	R|RRSDGLALSTTDLESEAGR|T	0	RRSDGLALSTTDLESEAGR	0	767-785	FALSE	3.81671e-24	14.8391	10.7354	-1.085	678.679	3	39.97	2033.01	2	File: "D:\_HF_QE\20160627_KW\20160627_1a_CD2AP_KW_i03.raw"; SpectrumID: "101942"; scans: "15161"	20160627_1a_CD2AP_KW_i01to03	2	Q4U9M9,L0L373
6	L0L373	L0L373_THEAN	Major schizont surface protein p104 OS=Theileria annulata PE=2 SV=1	1608.1	43.52	326	47	0		1	Q4U9M9	7.15	101041	R|RRSDGLALSTTDLESEAGR|T	0	RRSDGLALSTTDLESEAGR	0	767-785	FALSE	1.29695e-13	-1.78924	8.20088	0.893	678.678	3	40.32	2033.01	2	File: "D:\_HF_QE\20160627_KW\20160627_1a_CD2AP_KW_i03.raw"; SpectrumID: "103332"; scans: "15339"	20160627_1a_CD2AP_KW_i01to03	2	Q4U9M9,L0L373
6	L0L373	L0L373_THEAN	Major schizont surface protein p104 OS=Theileria annulata PE=2 SV=1	1608.1	43.52	326	47	0		1	Q4U9M9	7.15	101041	R|RSDGLALSTTDLESEAGR|T	1	RSDGLALSTTDLESEAGR	0	768-785	FALSE	6.40228e-54	95.7623	15.8559	-0.168	939.464	2	42.25	1876.91	1	File: "D:\_HF_QE\20160627_KW\20160627_1a_CD2AP_KW_i01.raw"; SpectrumID: "18117"; scans: "16123"	20160627_1a_CD2AP_KW_i01to03	2	Q4U9M9,L0L373
6	L0L373	L0L373_THEAN	Major schizont surface protein p104 OS=Theileria annulata PE=2 SV=1	1608.1	43.52	326	47	0		1	Q4U9M9	7.15	101041	R|RSDGLALSTTDLESEAGR|T	0	RSDGLALSTTDLESEAGR	0	768-785	FALSE	2.22818e-59	49.3531	16.6256	0.945	626.644	3	42.27	1876.91	1	File: "D:\_HF_QE\20160627_KW\20160627_1a_CD2AP_KW_i01.raw"; SpectrumID: "18125"; scans: "16133"	20160627_1a_CD2AP_KW_i01to03	2	Q4U9M9,L0L373
6	L0L373	L0L373_THEAN	Major schizont surface protein p104 OS=Theileria annulata PE=2 SV=1	1608.1	43.52	326	47	0		1	Q4U9M9	7.15	101041	R|RSDGLALSTTDLESEAGR|T	0	RSDGLALSTTDLESEAGR	0	768-785	FALSE	3.55363e-27	29.5837	11.3574	-4.91	939.468	2	42.6	1876.91	1	File: "D:\_HF_QE\20160627_KW\20160627_1a_CD2AP_KW_i01.raw"; SpectrumID: "18227"; scans: "16301"	20160627_1a_CD2AP_KW_i01to03	2	Q4U9M9,L0L373
6	L0L373	L0L373_THEAN	Major schizont surface protein p104 OS=Theileria annulata PE=2 SV=1	1608.1	43.52	326	47	0		1	Q4U9M9	7.15	101041	R|RSDGLALSTTDLESEAGR|T	0	RSDGLALSTTDLESEAGR	0	768-785	FALSE	5.73185e-60	53.566	16.7068	0.945	626.644	3	41.73	1876.91	1	File: "D:\_HF_QE\20160627_KW\20160627_1a_CD2AP_KW_i02.raw"; SpectrumID: "61529"; scans: "15987"	20160627_1a_CD2AP_KW_i01to03	2	Q4U9M9,L0L373
6	L0L373	L0L373_THEAN	Major schizont surface protein p104 OS=Theileria annulata PE=2 SV=1	1608.1	43.52	326	47	0		1	Q4U9M9	7.15	101041	R|RSDGLALSTTDLESEAGR|T	0	RSDGLALSTTDLESEAGR	0	768-785	FALSE	1.93609e-46	76.177	14.7345	-0.168	939.464	2	41.83	1876.91	1	File: "D:\_HF_QE\20160627_KW\20160627_1a_CD2AP_KW_i02.raw"; SpectrumID: "61564"; scans: "16033"	20160627_1a_CD2AP_KW_i01to03	2	Q4U9M9,L0L373
6	L0L373	L0L373_THEAN	Major schizont surface protein p104 OS=Theileria annulata PE=2 SV=1	1608.1	43.52	326	47	0		1	Q4U9M9	7.15	101041	R|RSDGLALSTTDLESEAGR|T	0	RSDGLALSTTDLESEAGR	0	768-785	FALSE	3.94427e-64	52.7234	17.2669	2.032	626.644	3	42.08	1876.91	1	File: "D:\_HF_QE\20160627_KW\20160627_1a_CD2AP_KW_i02.raw"; SpectrumID: "61635"; scans: "16164"	20160627_1a_CD2AP_KW_i01to03	2	Q4U9M9,L0L373
6	L0L373	L0L373_THEAN	Major schizont surface protein p104 OS=Theileria annulata PE=2 SV=1	1608.1	43.52	326	47	0		1	Q4U9M9	7.15	101041	R|RSDGLALSTTDLESEAGR|T	0	RSDGLALSTTDLESEAGR	0	768-785	FALSE	2.10889e-18	16.4021	9.43405	-0.552	939.464	2	42.17	1876.91	1	File: "D:\_HF_QE\20160627_KW\20160627_1a_CD2AP_KW_i02.raw"; SpectrumID: "61665"; scans: "16212"	20160627_1a_CD2AP_KW_i01to03	2	Q4U9M9,L0L373
6	L0L373	L0L373_THEAN	Major schizont surface protein p104 OS=Theileria annulata PE=2 SV=1	1608.1	43.52	326	47	0		1	Q4U9M9	7.15	101041	R|RSDGLALSTTDLESEAGR|T	0	RSDGLALSTTDLESEAGR	0	768-785	FALSE	7.84275e-22	18.5133	10.2181	0.354	939.463	2	42.18	1876.91	1	File: "D:\_HF_QE\20160627_KW\20160627_1a_CD2AP_KW_i02.raw"; SpectrumID: "61666"; scans: "16217"	20160627_1a_CD2AP_KW_i01to03	2	Q4U9M9,L0L373
6	L0L373	L0L373_THEAN	Major schizont surface protein p104 OS=Theileria annulata PE=2 SV=1	1608.1	43.52	326	47	0		1	Q4U9M9	7.15	101041	R|RSDGLALSTTDLESEAGR|T	0	RSDGLALSTTDLESEAGR	0	768-785	FALSE	1.39656e-20	16.606	9.93503	0.812	939.463	2	41.77	1876.91	1	File: "D:\_HF_QE\20160627_KW\20160627_1a_CD2AP_KW_i03.raw"; SpectrumID: "103754"; scans: "16029"	20160627_1a_CD2AP_KW_i01to03	2	Q4U9M9,L0L373
6	L0L373	L0L373_THEAN	Major schizont surface protein p104 OS=Theileria annulata PE=2 SV=1	1608.1	43.52	326	47	0		1	Q4U9M9	7.15	101041	R|RSDGLALSTTDLESEAGR|T	0	RSDGLALSTTDLESEAGR	0	768-785	FALSE	2.11239e-63	53.4342	17.1703	0.85	626.644	3	41.8	1876.91	1	File: "D:\_HF_QE\20160627_KW\20160627_1a_CD2AP_KW_i03.raw"; SpectrumID: "103765"; scans: "16047"	20160627_1a_CD2AP_KW_i01to03	2	Q4U9M9,L0L373
6	L0L373	L0L373_THEAN	Major schizont surface protein p104 OS=Theileria annulata PE=2 SV=1	1608.1	43.52	326	47	0		1	Q4U9M9	7.15	101041	R|RSDGLALSTTDLESEAGR|T	0	RSDGLALSTTDLESEAGR	0	768-785	FALSE	3.06003e-21	21.7569	10.0941	-1.202	939.465	2	42.1	1876.91	1	File: "D:\_HF_QE\20160627_KW\20160627_1a_CD2AP_KW_i03.raw"; SpectrumID: "103838"; scans: "16203"	20160627_1a_CD2AP_KW_i01to03	2	Q4U9M9,L0L373
6	L0L373	L0L373_THEAN	Major schizont surface protein p104 OS=Theileria annulata PE=2 SV=1	1608.1	43.52	326	47	0		1	Q4U9M9	7.15	101041	R|RSDGLALSTTDLESEAGRTLRDPTGK|I	1	RSDGLALSTTDLESEAGRTLRDPTGK	0	768-793	TRUE	1.15967e-28	2.0231	11.6743	2.562	687.353	4	48.38	2745.39	3	File: "D:\_HF_QE\20160627_KW\20160627_1a_CD2AP_KW_i01.raw"; SpectrumID: "22560"; scans: "19015"	20160627_1a_CD2AP_KW_i01to03	1	L0L373
6	L0L373	L0L373_THEAN	Major schizont surface protein p104 OS=Theileria annulata PE=2 SV=1	1608.1	43.52	326	47	0		1	Q4U9M9	7.15	101041	R|RSDGLALSTTDLESEAGRTLRDPTGK|I	0	RSDGLALSTTDLESEAGRTLRDPTGK	0	768-793	TRUE	5.99279e-23	-3.91733	10.4982	-0.293	687.355	4	48.02	2745.39	3	File: "D:\_HF_QE\20160627_KW\20160627_1a_CD2AP_KW_i02.raw"; SpectrumID: "65978"; scans: "19019"	20160627_1a_CD2AP_KW_i01to03	1	L0L373
6	L0L373	L0L373_THEAN	Major schizont surface protein p104 OS=Theileria annulata PE=2 SV=1	1608.1	43.52	326	47	0		1	Q4U9M9	7.15	101041	R|SDGLALSTTDLESEAGR|T	1	SDGLALSTTDLESEAGR	0	769-785	FALSE	3.17918e-49	63.9003	15.138	0.299	861.413	2	45.53	1720.81	0	File: "D:\_HF_QE\20160627_KW\20160627_1a_CD2AP_KW_i01.raw"; SpectrumID: "20373"; scans: "17695"	20160627_1a_CD2AP_KW_i01to03	2	Q4U9M9,L0L373
6	L0L373	L0L373_THEAN	Major schizont surface protein p104 OS=Theileria annulata PE=2 SV=1	1608.1	43.52	326	47	0		1	Q4U9M9	7.15	101041	R|SDGLALSTTDLESEAGR|T	0	SDGLALSTTDLESEAGR	0	769-785	FALSE	1.3317e-50	69.4169	15.3442	0.869	861.412	2	45.88	1720.81	0	File: "D:\_HF_QE\20160627_KW\20160627_1a_CD2AP_KW_i01.raw"; SpectrumID: "21578"; scans: "17851"	20160627_1a_CD2AP_KW_i01to03	2	Q4U9M9,L0L373
6	L0L373	L0L373_THEAN	Major schizont surface protein p104 OS=Theileria annulata PE=2 SV=1	1608.1	43.52	326	47	0		1	Q4U9M9	7.15	101041	R|SDGLALSTTDLESEAGR|T	0	SDGLALSTTDLESEAGR	0	769-785	FALSE	5.02931e-45	54.2081	14.4884	-3.106	861.416	2	46.22	1720.81	0	File: "D:\_HF_QE\20160627_KW\20160627_1a_CD2AP_KW_i01.raw"; SpectrumID: "21706"; scans: "18014"	20160627_1a_CD2AP_KW_i01to03	2	Q4U9M9,L0L373
6	L0L373	L0L373_THEAN	Major schizont surface protein p104 OS=Theileria annulata PE=2 SV=1	1608.1	43.52	326	47	0		1	Q4U9M9	7.15	101041	R|SDGLALSTTDLESEAGR|T	0	SDGLALSTTDLESEAGR	0	769-785	FALSE	1.49145e-50	59.0075	15.3388	0.439	861.413	2	45.15	1720.81	0	File: "D:\_HF_QE\20160627_KW\20160627_1a_CD2AP_KW_i02.raw"; SpectrumID: "63804"; scans: "17657"	20160627_1a_CD2AP_KW_i01to03	2	Q4U9M9,L0L373
6	L0L373	L0L373_THEAN	Major schizont surface protein p104 OS=Theileria annulata PE=2 SV=1	1608.1	43.52	326	47	0		1	Q4U9M9	7.15	101041	R|SDGLALSTTDLESEAGR|T	0	SDGLALSTTDLESEAGR	0	769-785	FALSE	6.62628e-47	54.9105	14.7836	0.439	861.413	2	45.5	1720.81	0	File: "D:\_HF_QE\20160627_KW\20160627_1a_CD2AP_KW_i02.raw"; SpectrumID: "63931"; scans: "17821"	20160627_1a_CD2AP_KW_i01to03	2	Q4U9M9,L0L373
6	L0L373	L0L373_THEAN	Major schizont surface protein p104 OS=Theileria annulata PE=2 SV=1	1608.1	43.52	326	47	0		1	Q4U9M9	7.15	101041	R|SDGLALSTTDLESEAGR|T	0	SDGLALSTTDLESEAGR	0	769-785	FALSE	1.30465e-46	50.1671	14.7379	0.439	861.413	2	45.12	1720.81	0	File: "D:\_HF_QE\20160627_KW\20160627_1a_CD2AP_KW_i03.raw"; SpectrumID: "105971"; scans: "17645"	20160627_1a_CD2AP_KW_i01to03	2	Q4U9M9,L0L373
6	L0L373	L0L373_THEAN	Major schizont surface protein p104 OS=Theileria annulata PE=2 SV=1	1608.1	43.52	326	47	0		1	Q4U9M9	7.15	101041	R|SDGLALSTTDLESEAGR|T	0	SDGLALSTTDLESEAGR	0	769-785	FALSE	1.20491e-40	41.0752	13.7737	1.217	861.412	2	45.45	1720.81	0	File: "D:\_HF_QE\20160627_KW\20160627_1a_CD2AP_KW_i03.raw"; SpectrumID: "106095"; scans: "17805"	20160627_1a_CD2AP_KW_i01to03	2	Q4U9M9,L0L373
6	L0L373	L0L373_THEAN	Major schizont surface protein p104 OS=Theileria annulata PE=2 SV=1	1608.1	43.52	326	47	0		1	Q4U9M9	7.15	101041	R|SDGLALSTTDLESEAGR|T	0	SDGLALSTTDLESEAGR	0	769-785	FALSE	3.43693e-47	57.4203	14.8255	-0.48	861.413	2	45.8	1720.81	0	File: "D:\_HF_QE\20160627_KW\20160627_1a_CD2AP_KW_i03.raw"; SpectrumID: "106205"; scans: "17974"	20160627_1a_CD2AP_KW_i01to03	2	Q4U9M9,L0L373
6	L0L373	L0L373_THEAN	Major schizont surface protein p104 OS=Theileria annulata PE=2 SV=1	1608.1	43.52	326	47	0		1	Q4U9M9	7.15	101041	R|STELDVMFMSDK|D	1	STELDVMFMSDK	0	379-390	FALSE	6.07792e-34	35.3972	12.5155	1.245	701.814	2	52.2	1401.62	0	File: "D:\_HF_QE\20160627_KW\20160627_1a_CD2AP_KW_i02.raw"; SpectrumID: "69865"; scans: "21087"	20160627_1a_CD2AP_KW_i01to03	2	Q4U9M9,L0L373
6	L0L373	L0L373_THEAN	Major schizont surface protein p104 OS=Theileria annulata PE=2 SV=1	1608.1	43.52	326	47	0		1	Q4U9M9	7.15	101041	R|STELDVMFMSDK|D	0	STELDVMFMSDK	0	379-390	FALSE	1.8037e-34	32.0687	12.6096	0.117	701.815	2	52.62	1401.62	0	File: "D:\_HF_QE\20160627_KW\20160627_1a_CD2AP_KW_i02.raw"; SpectrumID: "70034"; scans: "21281"	20160627_1a_CD2AP_KW_i01to03	2	Q4U9M9,L0L373
6	L0L373	L0L373_THEAN	Major schizont surface protein p104 OS=Theileria annulata PE=2 SV=1	1608.1	43.52	326	47	0		1	Q4U9M9	7.15	101041	R|STELDVMFMSDK|D	0	STELDVMFMSDK	0	379-390	FALSE	3.92156e-40	39.028	13.5909	-0.325	701.815	2	52.37	1401.62	0	File: "D:\_HF_QE\20160627_KW\20160627_1a_CD2AP_KW_i03.raw"; SpectrumID: "112061"; scans: "21094"	20160627_1a_CD2AP_KW_i01to03	2	Q4U9M9,L0L373
6	L0L373	L0L373_THEAN	Major schizont surface protein p104 OS=Theileria annulata PE=2 SV=1	1608.1	43.52	326	47	0		1	Q4U9M9	7.15	101041	R|TLRDPTGK|I	1	TLRDPTGK	0	786-793	TRUE	1.803e-16	49.6042	8.9169	0.298	444.251	2	17.32	886.487	1	File: "D:\_HF_QE\20160627_KW\20160627_1a_CD2AP_KW_i02.raw"; SpectrumID: "45559"; scans: "3609"	20160627_1a_CD2AP_KW_i01to03	1	L0L373
6	L0L373	L0L373_THEAN	Major schizont surface protein p104 OS=Theileria annulata PE=2 SV=1	1608.1	43.52	326	47	0		1	Q4U9M9	7.15	101041	R|TLRDPTGKIVTMKR|S	1	TLRDPTGKIVTMKR	0	786-799	TRUE	2.15515e-42	38.1046	14.026	-0.04	404.738	4	29.25	1614.92	3	File: "D:\_HF_QE\20160627_KW\20160627_1a_CD2AP_KW_i01.raw"; SpectrumID: "9243"; scans: "9720"	20160627_1a_CD2AP_KW_i01to03	1	L0L373
6	L0L373	L0L373_THEAN	Major schizont surface protein p104 OS=Theileria annulata PE=2 SV=1	1608.1	43.52	326	47	0		1	Q4U9M9	7.15	101041	R|TLRDPTGKIVTMKR|S	0	TLRDPTGKIVTMKR	0	786-799	TRUE	2.85407e-35	27.5336	12.8108	0.257	404.738	4	29.62	1614.92	3	File: "D:\_HF_QE\20160627_KW\20160627_1a_CD2AP_KW_i01.raw"; SpectrumID: "9349"; scans: "9902"	20160627_1a_CD2AP_KW_i01to03	1	L0L373
6	L0L373	L0L373_THEAN	Major schizont surface protein p104 OS=Theileria annulata PE=2 SV=1	1608.1	43.52	326	47	0		1	Q4U9M9	7.15	101041	R|TLRDPTGKIVTMKR|S	0	TLRDPTGKIVTMKR	0	786-799	TRUE	5.98637e-27	18.106	11.2273	0.777	404.738	4	28.8	1614.92	3	File: "D:\_HF_QE\20160627_KW\20160627_1a_CD2AP_KW_i02.raw"; SpectrumID: "52626"; scans: "9547"	20160627_1a_CD2AP_KW_i01to03	1	L0L373
6	L0L373	L0L373_THEAN	Major schizont surface protein p104 OS=Theileria annulata PE=2 SV=1	1608.1	43.52	326	47	0		1	Q4U9M9	7.15	101041	R|TLRDPTGKIVTMKR|S	0	TLRDPTGKIVTMKR	0	786-799	TRUE	6.56177e-45	36.062	14.4314	0.703	539.315	3	28.83	1614.92	3	File: "D:\_HF_QE\20160627_KW\20160627_1a_CD2AP_KW_i02.raw"; SpectrumID: "52636"; scans: "9562"	20160627_1a_CD2AP_KW_i01to03	1	L0L373
6	L0L373	L0L373_THEAN	Major schizont surface protein p104 OS=Theileria annulata PE=2 SV=1	1608.1	43.52	326	47	0		1	Q4U9M9	7.15	101041	R|TLRDPTGKIVTMKR|S	0	TLRDPTGKIVTMKR	0	786-799	TRUE	4.25778e-45	38.0088	14.4611	-0.412	404.738	4	29.13	1614.92	3	File: "D:\_HF_QE\20160627_KW\20160627_1a_CD2AP_KW_i02.raw"; SpectrumID: "52722"; scans: "9725"	20160627_1a_CD2AP_KW_i01to03	1	L0L373
6	L0L373	L0L373_THEAN	Major schizont surface protein p104 OS=Theileria annulata PE=2 SV=1	1608.1	43.52	326	47	0		1	Q4U9M9	7.15	101041	R|TLRDPTGKIVTMKR|S	0	TLRDPTGKIVTMKR	0	786-799	TRUE	1.17529e-28	20.8739	11.5756	7.502	539.311	3	29.17	1614.92	3	File: "D:\_HF_QE\20160627_KW\20160627_1a_CD2AP_KW_i02.raw"; SpectrumID: "52728"; scans: "9741"	20160627_1a_CD2AP_KW_i01to03	1	L0L373
6	L0L373	L0L373_THEAN	Major schizont surface protein p104 OS=Theileria annulata PE=2 SV=1	1608.1	43.52	326	47	0		1	Q4U9M9	7.15	101041	R|TLRDPTGKIVTMKR|S	0	TLRDPTGKIVTMKR	0	786-799	TRUE	1.31412e-23	18.2512	10.5258	0.182	404.738	4	29.57	1614.92	3	File: "D:\_HF_QE\20160627_KW\20160627_1a_CD2AP_KW_i02.raw"; SpectrumID: "52840"; scans: "9922"	20160627_1a_CD2AP_KW_i01to03	1	L0L373
6	L0L373	L0L373_THEAN	Major schizont surface protein p104 OS=Theileria annulata PE=2 SV=1	1608.1	43.52	326	47	0		1	Q4U9M9	7.15	101041	R|TLRDPTGKIVTMKR|S	0	TLRDPTGKIVTMKR	0	786-799	TRUE	2.17567e-16	6.88493	8.82541	0.628	404.738	4	28.78	1614.92	3	File: "D:\_HF_QE\20160627_KW\20160627_1a_CD2AP_KW_i03.raw"; SpectrumID: "96196"; scans: "9554"	20160627_1a_CD2AP_KW_i01to03	1	L0L373
6	L0L373	L0L373_THEAN	Major schizont surface protein p104 OS=Theileria annulata PE=2 SV=1	1608.1	43.52	326	47	0		1	Q4U9M9	7.15	101041	R|TLRDPTGKIVTMKR|S	0	TLRDPTGKIVTMKR	0	786-799	TRUE	1.59121e-55	45.9671	16.0309	1.037	539.315	3	28.88	1614.92	3	File: "D:\_HF_QE\20160627_KW\20160627_1a_CD2AP_KW_i03.raw"; SpectrumID: "96216"; scans: "9606"	20160627_1a_CD2AP_KW_i01to03	1	L0L373
6	L0L373	L0L373_THEAN	Major schizont surface protein p104 OS=Theileria annulata PE=2 SV=1	1608.1	43.52	326	47	0		1	Q4U9M9	7.15	101041	R|TLRDPTGKIVTMKR|S	0	TLRDPTGKIVTMKR	0	786-799	TRUE	6.29054e-38	33.8588	13.277	0.182	404.738	4	29.12	1614.92	3	File: "D:\_HF_QE\20160627_KW\20160627_1a_CD2AP_KW_i03.raw"; SpectrumID: "96270"; scans: "9734"	20160627_1a_CD2AP_KW_i01to03	1	L0L373
6	L0L373	L0L373_THEAN	Major schizont surface protein p104 OS=Theileria annulata PE=2 SV=1	1608.1	43.52	326	47	0		1	Q4U9M9	7.15	101041	R|TLRDPTGKIVTMKR|S	0	TLRDPTGKIVTMKR	0	786-799	TRUE	3.55324e-35	29.949	12.7936	-0.486	404.738	4	29.48	1614.92	3	File: "D:\_HF_QE\20160627_KW\20160627_1a_CD2AP_KW_i03.raw"; SpectrumID: "96346"; scans: "9908"	20160627_1a_CD2AP_KW_i01to03	1	L0L373
6	L0L373	L0L373_THEAN	Major schizont surface protein p104 OS=Theileria annulata PE=2 SV=1	1608.1	43.52	326	47	0		1	Q4U9M9	7.15	101041	R|VKDRIPQNTDIYMVK|F	1	VKDRIPQNTDIYMVK	0	454-468	FALSE	7.8245e-43	33.3162	14.1512	2.119	607.328	3	36.27	1818.97	2	File: "D:\_HF_QE\20160627_KW\20160627_1a_CD2AP_KW_i01.raw"; SpectrumID: "13894"; scans: "13235"	20160627_1a_CD2AP_KW_i01to03	2	Q4U9M9,L0L373
6	L0L373	L0L373_THEAN	Major schizont surface protein p104 OS=Theileria annulata PE=2 SV=1	1608.1	43.52	326	47	0		1	Q4U9M9	7.15	101041	R|VKDRIPQNTDIYMVK|F	0	VKDRIPQNTDIYMVK	0	454-468	FALSE	2.66195e-27	21.0258	11.3571	0.239	455.749	4	36.38	1818.97	2	File: "D:\_HF_QE\20160627_KW\20160627_1a_CD2AP_KW_i01.raw"; SpectrumID: "13926"; scans: "13288"	20160627_1a_CD2AP_KW_i01to03	2	Q4U9M9,L0L373
6	L0L373	L0L373_THEAN	Major schizont surface protein p104 OS=Theileria annulata PE=2 SV=1	1608.1	43.52	326	47	0		1	Q4U9M9	7.15	101041	R|VKDRIPQNTDIYMVK|F	0	VKDRIPQNTDIYMVK	0	454-468	FALSE	3.92589e-69	54.8019	17.9087	0.206	607.329	3	36.62	1818.97	2	File: "D:\_HF_QE\20160627_KW\20160627_1a_CD2AP_KW_i01.raw"; SpectrumID: "14002"; scans: "13403"	20160627_1a_CD2AP_KW_i01to03	2	Q4U9M9,L0L373
6	L0L373	L0L373_THEAN	Major schizont surface protein p104 OS=Theileria annulata PE=2 SV=1	1608.1	43.52	326	47	0		1	Q4U9M9	7.15	101041	R|VKDRIPQNTDIYMVK|F	0	VKDRIPQNTDIYMVK	0	454-468	FALSE	4.79111e-25	18.3328	10.9012	1.119	455.748	4	36.73	1818.97	2	File: "D:\_HF_QE\20160627_KW\20160627_1a_CD2AP_KW_i01.raw"; SpectrumID: "14040"; scans: "13459"	20160627_1a_CD2AP_KW_i01to03	2	Q4U9M9,L0L373
6	L0L373	L0L373_THEAN	Major schizont surface protein p104 OS=Theileria annulata PE=2 SV=1	1608.1	43.52	326	47	0		1	Q4U9M9	7.15	101041	R|VKDRIPQNTDIYMVK|F	0	VKDRIPQNTDIYMVK	0	454-468	FALSE	2.60176e-14	1.54671	8.36174	0.723	455.748	4	37.08	1818.97	2	File: "D:\_HF_QE\20160627_KW\20160627_1a_CD2AP_KW_i01.raw"; SpectrumID: "15334"; scans: "13618"	20160627_1a_CD2AP_KW_i01to03	2	Q4U9M9,L0L373
6	L0L373	L0L373_THEAN	Major schizont surface protein p104 OS=Theileria annulata PE=2 SV=1	1608.1	43.52	326	47	0		1	Q4U9M9	7.15	101041	R|VKDRIPQNTDIYMVK|F	0	VKDRIPQNTDIYMVK	0	454-468	FALSE	4.8371e-38	34.6036	13.3522	1.212	607.329	3	35.82	1818.97	2	File: "D:\_HF_QE\20160627_KW\20160627_1a_CD2AP_KW_i02.raw"; SpectrumID: "57340"; scans: "13105"	20160627_1a_CD2AP_KW_i01to03	2	Q4U9M9,L0L373
6	L0L373	L0L373_THEAN	Major schizont surface protein p104 OS=Theileria annulata PE=2 SV=1	1608.1	43.52	326	47	0		1	Q4U9M9	7.15	101041	R|VKDRIPQNTDIYMVK|F	0	VKDRIPQNTDIYMVK	0	454-468	FALSE	1.10422e-16	6.39076	8.98748	3.12	455.747	4	35.82	1818.97	2	File: "D:\_HF_QE\20160627_KW\20160627_1a_CD2AP_KW_i02.raw"; SpectrumID: "57341"; scans: "13106"	20160627_1a_CD2AP_KW_i01to03	2	Q4U9M9,L0L373
6	L0L373	L0L373_THEAN	Major schizont surface protein p104 OS=Theileria annulata PE=2 SV=1	1608.1	43.52	326	47	0		1	Q4U9M9	7.15	101041	R|VKDRIPQNTDIYMVK|F	0	VKDRIPQNTDIYMVK	0	454-468	FALSE	6.41938e-53	46.8916	15.6995	0.602	607.329	3	36.15	1818.97	2	File: "D:\_HF_QE\20160627_KW\20160627_1a_CD2AP_KW_i02.raw"; SpectrumID: "57436"; scans: "13271"	20160627_1a_CD2AP_KW_i01to03	2	Q4U9M9,L0L373
6	L0L373	L0L373_THEAN	Major schizont surface protein p104 OS=Theileria annulata PE=2 SV=1	1608.1	43.52	326	47	0		1	Q4U9M9	7.15	101041	R|VKDRIPQNTDIYMVK|F	0	VKDRIPQNTDIYMVK	0	454-468	FALSE	1.7914e-18	10.2817	9.41796	0.173	455.749	4	36.2	1818.97	2	File: "D:\_HF_QE\20160627_KW\20160627_1a_CD2AP_KW_i02.raw"; SpectrumID: "57452"; scans: "13294"	20160627_1a_CD2AP_KW_i01to03	2	Q4U9M9,L0L373
6	L0L373	L0L373_THEAN	Major schizont surface protein p104 OS=Theileria annulata PE=2 SV=1	1608.1	43.52	326	47	0		1	Q4U9M9	7.15	101041	R|VKDRIPQNTDIYMVK|F	0	VKDRIPQNTDIYMVK	0	454-468	FALSE	1.42675e-36	26.9619	13.098	-0.107	607.329	3	36.5	1818.97	2	File: "D:\_HF_QE\20160627_KW\20160627_1a_CD2AP_KW_i02.raw"; SpectrumID: "57537"; scans: "13435"	20160627_1a_CD2AP_KW_i01to03	2	Q4U9M9,L0L373
6	L0L373	L0L373_THEAN	Major schizont surface protein p104 OS=Theileria annulata PE=2 SV=1	1608.1	43.52	326	47	0		1	Q4U9M9	7.15	101041	R|VKDRIPQNTDIYMVK|F	0	VKDRIPQNTDIYMVK	0	454-468	FALSE	8.49763e-15	3.02363	8.48979	-0.773	455.749	4	36.57	1818.97	2	File: "D:\_HF_QE\20160627_KW\20160627_1a_CD2AP_KW_i02.raw"; SpectrumID: "57556"; scans: "13463"	20160627_1a_CD2AP_KW_i01to03	2	Q4U9M9,L0L373
6	L0L373	L0L373_THEAN	Major schizont surface protein p104 OS=Theileria annulata PE=2 SV=1	1608.1	43.52	326	47	0		1	Q4U9M9	7.15	101041	R|VKDRIPQNTDIYMVK|F	0	VKDRIPQNTDIYMVK	0	454-468	FALSE	1.00872e-16	1.83145	8.99331	1.311	607.329	3	37.13	1818.97	2	File: "D:\_HF_QE\20160627_KW\20160627_1a_CD2AP_KW_i02.raw"; SpectrumID: "57721"; scans: "13744"	20160627_1a_CD2AP_KW_i01to03	2	Q4U9M9,L0L373
6	L0L373	L0L373_THEAN	Major schizont surface protein p104 OS=Theileria annulata PE=2 SV=1	1608.1	43.52	326	47	0		1	Q4U9M9	7.15	101041	R|VKDRIPQNTDIYMVK|F	0	VKDRIPQNTDIYMVK	0	454-468	FALSE	1.46662e-30	24.0112	11.9994	-1.212	607.33	3	35.75	1818.97	2	File: "D:\_HF_QE\20160627_KW\20160627_1a_CD2AP_KW_i03.raw"; SpectrumID: "99446"; scans: "13088"	20160627_1a_CD2AP_KW_i01to03	2	Q4U9M9,L0L373
6	L0L373	L0L373_THEAN	Major schizont surface protein p104 OS=Theileria annulata PE=2 SV=1	1608.1	43.52	326	47	0		1	Q4U9M9	7.15	101041	R|VKDRIPQNTDIYMVK|F	0	VKDRIPQNTDIYMVK	0	454-468	FALSE	8.05625e-58	47.6988	16.3998	0.404	607.329	3	36.1	1818.97	2	File: "D:\_HF_QE\20160627_KW\20160627_1a_CD2AP_KW_i03.raw"; SpectrumID: "99532"; scans: "13258"	20160627_1a_CD2AP_KW_i01to03	2	Q4U9M9,L0L373
6	L0L373	L0L373_THEAN	Major schizont surface protein p104 OS=Theileria annulata PE=2 SV=1	1608.1	43.52	326	47	0		1	Q4U9M9	7.15	101041	R|VKDRIPQNTDIYMVK|F	0	VKDRIPQNTDIYMVK	0	454-468	FALSE	2.43437e-18	9.87419	9.39364	-0.289	455.749	4	36.2	1818.97	2	File: "D:\_HF_QE\20160627_KW\20160627_1a_CD2AP_KW_i03.raw"; SpectrumID: "99558"; scans: "13309"	20160627_1a_CD2AP_KW_i01to03	2	Q4U9M9,L0L373
6	L0L373	L0L373_THEAN	Major schizont surface protein p104 OS=Theileria annulata PE=2 SV=1	1608.1	43.52	326	47	0		1	Q4U9M9	7.15	101041	R|VKDRIPQNTDIYMVK|F	0	VKDRIPQNTDIYMVK	0	454-468	FALSE	2.88482e-50	36.9897	15.3079	2.218	607.328	3	36.43	1818.97	2	File: "D:\_HF_QE\20160627_KW\20160627_1a_CD2AP_KW_i03.raw"; SpectrumID: "101015"; scans: "13417"	20160627_1a_CD2AP_KW_i01to03	2	Q4U9M9,L0L373
6	L0L373	L0L373_THEAN	Major schizont surface protein p104 OS=Theileria annulata PE=2 SV=1	1608.1	43.52	326	47	0		1	Q4U9M9	7.15	101041	R|VKDRIPQNTDIYMVK|F	0	VKDRIPQNTDIYMVK	0	454-468	FALSE	7.37241e-16	7.48582	8.7635	0.305	455.749	4	36.57	1818.97	2	File: "D:\_HF_QE\20160627_KW\20160627_1a_CD2AP_KW_i03.raw"; SpectrumID: "101041"; scans: "13471"	20160627_1a_CD2AP_KW_i01to03	2	Q4U9M9,L0L373
6	L0L373	L0L373_THEAN	Major schizont surface protein p104 OS=Theileria annulata PE=2 SV=1	1608.1	43.52	326	47	0		1	Q4U9M9	7.15	101041	R|VKDRIPQNTDIYMVK|F	0	VKDRIPQ[DEAMID]NTDIYMVK	1	454-468	FALSE	2.07164e-16	6.55978	8.91521	-9.47	607.663	3	37.17	1819.95	2	File: "D:\_HF_QE\20160627_KW\20160627_1a_CD2AP_KW_i01.raw"; SpectrumID: "15361"; scans: "13660"	20160627_1a_CD2AP_KW_i01to03	2	Q4U9M9,L0L373
6	L0L373	L0L373_THEAN	Major schizont surface protein p104 OS=Theileria annulata PE=2 SV=1	1608.1	43.52	326	47	0		1	Q4U9M9	7.15	101041	R|VKDRIPQNTDIYMVKFGEYWVR|I	1	VKDRIPQNTDIYMVKFGEYWVR	0	454-475	FALSE	1.80799e-40	24.6491	13.7921	8.146	690.104	4	54.25	2756.41	3	File: "D:\_HF_QE\20160627_KW\20160627_1a_CD2AP_KW_i02.raw"; SpectrumID: "70619"; scans: "22028"	20160627_1a_CD2AP_KW_i01to03	2	Q4U9M9,L0L373
6	L0L373	L0L373_THEAN	Major schizont surface protein p104 OS=Theileria annulata PE=2 SV=1	1608.1	43.52	326	47	0		1	Q4U9M9	7.15	101041	R|VKDRIPQNTDIYMVKFGEYWVR|I	0	VKDRIPQN[DEAMID]TDIYMVKFGEYWVR	1	454-475	FALSE	1.02939e-24	0.435963	10.8734	-2.084	690.357	4	54.22	2757.39	3	File: "D:\_HF_QE\20160627_KW\20160627_1a_CD2AP_KW_i03.raw"; SpectrumID: "112720"; scans: "21936"	20160627_1a_CD2AP_KW_i01to03	2	Q4U9M9,L0L373
11	Q7YRV4	RO52_BOVIN	E3 ubiquitin-protein ligase TRIM21 OS=Bos taurus GN=TRIM21 PE=2 SV=1	1270.84	55.22	190	37	0		1	G3MWU8	6.27	54030.9	K|ALCWVCSQSQK|H	1	ALC[Cys_CAM]WVC[Cys_CAM]SQSQK	2	109-119	FALSE	1.95511e-23	18.8189	10.4675	0.121	683.816	2	37.52	1365.62	0	File: "D:\_HF_QE\20160627_KW\20160627_1a_CD2AP_KW_i02.raw"; SpectrumID: "59078"; scans: "13943"	20160627_1a_CD2AP_KW_i01to03	2	Q7YRV4,G3MWU8
11	Q7YRV4	RO52_BOVIN	E3 ubiquitin-protein ligase TRIM21 OS=Bos taurus GN=TRIM21 PE=2 SV=1	1270.84	55.22	190	37	0		1	G3MWU8	6.27	54030.9	K|HRDHPMVPIEEAAQEYQEKLQVALNK|L	1	HRDHPMVPIEEAAQEYQEKLQVALNK	0	120-145	FALSE	5.28335e-26	-7.00452	11.1328	3.888	769.141	4	54.95	3072.55	2	File: "D:\_HF_QE\20160627_KW\20160627_1a_CD2AP_KW_i01.raw"; SpectrumID: "28372"; scans: "22128"	20160627_1a_CD2AP_KW_i01to03	2	Q7YRV4,G3MWU8
11	Q7YRV4	RO52_BOVIN	E3 ubiquitin-protein ligase TRIM21 OS=Bos taurus GN=TRIM21 PE=2 SV=1	1270.84	55.22	190	37	0		1	G3MWU8	6.27	54030.9	K|HRDHPMVPIEEAAQEYQEKLQVALNK|L	0	HRDHPMVPIEEAAQ[DEAMID]EYQEKLQVALNK	1	120-145	FALSE	2.88006e-23	-5.58544	10.5562	0.737	769.389	4	54.67	3073.53	2	File: "D:\_HF_QE\20160627_KW\20160627_1a_CD2AP_KW_i02.raw"; SpectrumID: "71870"; scans: "22218"	20160627_1a_CD2AP_KW_i01to03	2	Q7YRV4,G3MWU8
11	Q7YRV4	RO52_BOVIN	E3 ubiquitin-protein ligase TRIM21 OS=Bos taurus GN=TRIM21 PE=2 SV=1	1270.84	55.22	190	37	0		1	G3MWU8	6.27	54030.9	K|HRDHPMVPIEEAAQEYQEKLQVALNKLR|H	1	HRDHPMVPIEEAAQEYQEKLQVALNKLR	0	120-147	FALSE	1.0401e-44	10.7628	14.4603	-1.65	669.354	5	61.02	3341.73	3	File: "D:\_HF_QE\20160627_KW\20160627_1a_CD2AP_KW_i01.raw"; SpectrumID: "32872"; scans: "24896"	20160627_1a_CD2AP_KW_i01to03	2	Q7YRV4,G3MWU8
11	Q7YRV4	RO52_BOVIN	E3 ubiquitin-protein ligase TRIM21 OS=Bos taurus GN=TRIM21 PE=2 SV=1	1270.84	55.22	190	37	0		1	G3MWU8	6.27	54030.9	K|IHLFCEEDGKALCWVCSQSQK|H	1	IHLFC[Cys_CAM]EEDGKALC[Cys_CAM]WVC[Cys_CAM]SQSQK	3	99-119	FALSE	5.33853e-60	46.9233	16.6608	1.224	649.549	4	49.63	2594.17	1	File: "D:\_HF_QE\20160627_KW\20160627_1a_CD2AP_KW_i01.raw"; SpectrumID: "24119"; scans: "19601"	20160627_1a_CD2AP_KW_i01to03	2	Q7YRV4,G3MWU8
11	Q7YRV4	RO52_BOVIN	E3 ubiquitin-protein ligase TRIM21 OS=Bos taurus GN=TRIM21 PE=2 SV=1	1270.84	55.22	190	37	0		1	G3MWU8	6.27	54030.9	K|IHLFCEEDGKALCWVCSQSQK|H	0	IHLFC[Cys_CAM]EEDGKALC[Cys_CAM]WVC[Cys_CAM]SQSQK	3	99-119	FALSE	1.62593e-78	59.971	19.0371	5.156	865.727	3	49.18	2594.17	1	File: "D:\_HF_QE\20160627_KW\20160627_1a_CD2AP_KW_i02.raw"; SpectrumID: "66453"; scans: "19574"	20160627_1a_CD2AP_KW_i01to03	2	Q7YRV4,G3MWU8
11	Q7YRV4	RO52_BOVIN	E3 ubiquitin-protein ligase TRIM21 OS=Bos taurus GN=TRIM21 PE=2 SV=1	1270.84	55.22	190	37	0		1	G3MWU8	6.27	54030.9	K|IHLFCEEDGKALCWVCSQSQK|H	0	IHLFC[Cys_CAM]EEDGKALC[Cys_CAM]WVC[Cys_CAM]SQSQK	3	99-119	FALSE	8.11958e-59	51.1535	16.4974	1.039	649.549	4	49.22	2594.17	1	File: "D:\_HF_QE\20160627_KW\20160627_1a_CD2AP_KW_i02.raw"; SpectrumID: "66468"; scans: "19591"	20160627_1a_CD2AP_KW_i01to03	2	Q7YRV4,G3MWU8
11	Q7YRV4	RO52_BOVIN	E3 ubiquitin-protein ligase TRIM21 OS=Bos taurus GN=TRIM21 PE=2 SV=1	1270.84	55.22	190	37	0		1	G3MWU8	6.27	54030.9	K|IHLFCEEDGKALCWVCSQSQK|H	0	IHLFC[Cys_CAM]EEDGKALC[Cys_CAM]WVC[Cys_CAM]SQSQK	3	99-119	FALSE	1.56927e-44	26.3568	14.3752	0.981	865.73	3	49.17	2594.17	1	File: "D:\_HF_QE\20160627_KW\20160627_1a_CD2AP_KW_i03.raw"; SpectrumID: "108588"; scans: "19533"	20160627_1a_CD2AP_KW_i01to03	2	Q7YRV4,G3MWU8
11	Q7YRV4	RO52_BOVIN	E3 ubiquitin-protein ligase TRIM21 OS=Bos taurus GN=TRIM21 PE=2 SV=1	1270.84	55.22	190	37	0		1	G3MWU8	6.27	54030.9	K|IHLFCEEDGKALCWVCSQSQK|H	0	IHLFC[Cys_CAM]EEDGKALC[Cys_CAM]WVC[Cys_CAM]SQSQK	3	99-119	FALSE	2.50515e-53	42.1442	15.7157	1.039	649.549	4	49.23	2594.17	1	File: "D:\_HF_QE\20160627_KW\20160627_1a_CD2AP_KW_i03.raw"; SpectrumID: "108617"; scans: "19566"	20160627_1a_CD2AP_KW_i01to03	2	Q7YRV4,G3MWU8
11	Q7YRV4	RO52_BOVIN	E3 ubiquitin-protein ligase TRIM21 OS=Bos taurus GN=TRIM21 PE=2 SV=1	1270.84	55.22	190	37	0		1	G3MWU8	6.27	54030.9	K|IHLFCEEDGKALCWVCSQSQK|H	0	IHLFC[Cys_CAM]EEDGKALC[Cys_CAM]WVC[Cys_CAM]SQ[DEAMID]SQK	4	99-119	FALSE	2.11804e-47	46.8646	14.8312	-3.678	866.062	3	49.62	2595.16	1	File: "D:\_HF_QE\20160627_KW\20160627_1a_CD2AP_KW_i01.raw"; SpectrumID: "24110"; scans: "19590"	20160627_1a_CD2AP_KW_i01to03	2	Q7YRV4,G3MWU8
11	Q7YRV4	RO52_BOVIN	E3 ubiquitin-protein ligase TRIM21 OS=Bos taurus GN=TRIM21 PE=2 SV=1	1270.84	55.22	190	37	0		1	G3MWU8	6.27	54030.9	K|ISQGAKESPHGELCVVHR|E	1	ISQGAKESPHGELC[Cys_CAM]VVHR	1	79-96	FALSE	1.86045e-22	12.875	10.3591	4.356	668.671	3	24.75	2003	1	File: "D:\_HF_QE\20160627_KW\20160627_1a_CD2AP_KW_i01.raw"; SpectrumID: "6739"; scans: "7526"	20160627_1a_CD2AP_KW_i01to03	2	Q7YRV4,G3MWU8
11	Q7YRV4	RO52_BOVIN	E3 ubiquitin-protein ligase TRIM21 OS=Bos taurus GN=TRIM21 PE=2 SV=1	1270.84	55.22	190	37	0		1	G3MWU8	6.27	54030.9	K|ISQGAKESPHGELCVVHR|E	0	ISQGAKESPHGELC[Cys_CAM]VVHR	1	79-96	FALSE	3.55664e-29	23.4711	11.7532	0.731	501.757	4	24.77	2003	1	File: "D:\_HF_QE\20160627_KW\20160627_1a_CD2AP_KW_i01.raw"; SpectrumID: "6743"; scans: "7534"	20160627_1a_CD2AP_KW_i01to03	2	Q7YRV4,G3MWU8
11	Q7YRV4	RO52_BOVIN	E3 ubiquitin-protein ligase TRIM21 OS=Bos taurus GN=TRIM21 PE=2 SV=1	1270.84	55.22	190	37	0		1	G3MWU8	6.27	54030.9	K|ISQGAKESPHGELCVVHR|E	0	ISQGAKESPHGELC[Cys_CAM]VVHR	1	79-96	FALSE	3.36561e-23	14.0875	10.5211	2.748	501.756	4	24.35	2003	1	File: "D:\_HF_QE\20160627_KW\20160627_1a_CD2AP_KW_i02.raw"; SpectrumID: "50110"; scans: "7334"	20160627_1a_CD2AP_KW_i01to03	2	Q7YRV4,G3MWU8
11	Q7YRV4	RO52_BOVIN	E3 ubiquitin-protein ligase TRIM21 OS=Bos taurus GN=TRIM21 PE=2 SV=1	1270.84	55.22	190	37	0		1	G3MWU8	6.27	54030.9	K|ISQGAKESPHGELCVVHR|E	0	ISQGAKESPHGELC[Cys_CAM]VVHR	1	79-96	FALSE	5.80335e-22	12.9044	10.2527	1.151	668.673	3	24.37	2003	1	File: "D:\_HF_QE\20160627_KW\20160627_1a_CD2AP_KW_i02.raw"; SpectrumID: "50114"; scans: "7341"	20160627_1a_CD2AP_KW_i01to03	2	Q7YRV4,G3MWU8
11	Q7YRV4	RO52_BOVIN	E3 ubiquitin-protein ligase TRIM21 OS=Bos taurus GN=TRIM21 PE=2 SV=1	1270.84	55.22	190	37	0		1	G3MWU8	6.27	54030.9	K|ISQGAKESPHGELCVVHR|E	0	ISQGAKESPHGELC[Cys_CAM]VVHR	1	79-96	FALSE	4.1302e-18	7.80477	9.36102	0.731	501.757	4	24.4	2003	1	File: "D:\_HF_QE\20160627_KW\20160627_1a_CD2AP_KW_i03.raw"; SpectrumID: "93746"; scans: "7358"	20160627_1a_CD2AP_KW_i01to03	2	Q7YRV4,G3MWU8
11	Q7YRV4	RO52_BOVIN	E3 ubiquitin-protein ligase TRIM21 OS=Bos taurus GN=TRIM21 PE=2 SV=1	1270.84	55.22	190	37	0		1	G3MWU8	6.27	54030.9	K|ISQGAKESPHGELCVVHR|E	0	ISQGAKESPHGELC[Cys_CAM]VVHR	1	79-96	FALSE	8.23467e-15	-0.714326	8.51563	2.064	668.673	3	24.48	2003	1	File: "D:\_HF_QE\20160627_KW\20160627_1a_CD2AP_KW_i03.raw"; SpectrumID: "93764"; scans: "7403"	20160627_1a_CD2AP_KW_i01to03	2	Q7YRV4,G3MWU8
11	Q7YRV4	RO52_BOVIN	E3 ubiquitin-protein ligase TRIM21 OS=Bos taurus GN=TRIM21 PE=2 SV=1	1270.84	55.22	190	37	0		1	G3MWU8	6.27	54030.9	K|LQVALNKLR|H	1	LQVALNKLR	0	139-147	FALSE	3.52689e-24	29.9782	10.5182	1.494	527.839	2	36.32	1053.67	1	File: "D:\_HF_QE\20160627_KW\20160627_1a_CD2AP_KW_i01.raw"; SpectrumID: "13908"; scans: "13258"	20160627_1a_CD2AP_KW_i01to03	2	Q7YRV4,G3MWU8
11	Q7YRV4	RO52_BOVIN	E3 ubiquitin-protein ligase TRIM21 OS=Bos taurus GN=TRIM21 PE=2 SV=1	1270.84	55.22	190	37	0		1	G3MWU8	6.27	54030.9	K|LQVALNKLR|H	0	LQVALNKLR	0	139-147	FALSE	9.32125e-26	35.0727	10.8552	0.811	527.84	2	36.68	1053.67	1	File: "D:\_HF_QE\20160627_KW\20160627_1a_CD2AP_KW_i01.raw"; SpectrumID: "14023"; scans: "13432"	20160627_1a_CD2AP_KW_i01to03	2	Q7YRV4,G3MWU8
11	Q7YRV4	RO52_BOVIN	E3 ubiquitin-protein ligase TRIM21 OS=Bos taurus GN=TRIM21 PE=2 SV=1	1270.84	55.22	190	37	0		1	G3MWU8	6.27	54030.9	K|LQVALNKLR|H	0	LQVALNKLR	0	139-147	FALSE	2.23627e-26	36.0011	10.9849	2.083	527.839	2	35.92	1053.67	1	File: "D:\_HF_QE\20160627_KW\20160627_1a_CD2AP_KW_i02.raw"; SpectrumID: "57369"; scans: "13155"	20160627_1a_CD2AP_KW_i01to03	2	Q7YRV4,G3MWU8
11	Q7YRV4	RO52_BOVIN	E3 ubiquitin-protein ligase TRIM21 OS=Bos taurus GN=TRIM21 PE=2 SV=1	1270.84	55.22	190	37	0		1	G3MWU8	6.27	54030.9	K|LQVALNKLR|H	0	LQVALNKLR	0	139-147	FALSE	4.67555e-23	29.1169	10.2718	1.153	527.84	2	36.25	1053.67	1	File: "D:\_HF_QE\20160627_KW\20160627_1a_CD2AP_KW_i02.raw"; SpectrumID: "57467"; scans: "13322"	20160627_1a_CD2AP_KW_i01to03	2	Q7YRV4,G3MWU8
11	Q7YRV4	RO52_BOVIN	E3 ubiquitin-protein ligase TRIM21 OS=Bos taurus GN=TRIM21 PE=2 SV=1	1270.84	55.22	190	37	0		1	G3MWU8	6.27	54030.9	K|LQVALNKLR|H	0	LQVALNKLR	0	139-147	FALSE	5.4824e-21	24.1155	9.72613	-0.461	527.84	2	35.82	1053.67	1	File: "D:\_HF_QE\20160627_KW\20160627_1a_CD2AP_KW_i03.raw"; SpectrumID: "99464"; scans: "13120"	20160627_1a_CD2AP_KW_i01to03	2	Q7YRV4,G3MWU8
11	Q7YRV4	RO52_BOVIN	E3 ubiquitin-protein ligase TRIM21 OS=Bos taurus GN=TRIM21 PE=2 SV=1	1270.84	55.22	190	37	0		1	G3MWU8	6.27	54030.9	K|LQVALNKLR|H	0	LQVALNKLR	0	139-147	FALSE	1.942e-27	34.2769	11.1372	-0.119	527.84	2	36.18	1053.67	1	File: "D:\_HF_QE\20160627_KW\20160627_1a_CD2AP_KW_i03.raw"; SpectrumID: "99554"; scans: "13298"	20160627_1a_CD2AP_KW_i01to03	2	Q7YRV4,G3MWU8
11	Q7YRV4	RO52_BOVIN	E3 ubiquitin-protein ligase TRIM21 OS=Bos taurus GN=TRIM21 PE=2 SV=1	1270.84	55.22	190	37	0		1	G3MWU8	6.27	54030.9	K|NFLAEEEQK|Q	1	NFLAEEEQK	0	187-195	FALSE	1.16011e-17	22.8567	9.16744	0.682	554.269	2	33	1106.52	0	File: "D:\_HF_QE\20160627_KW\20160627_1a_CD2AP_KW_i01.raw"; SpectrumID: "11631"; scans: "11636"	20160627_1a_CD2AP_KW_i01to03	2	Q7YRV4,G3MWU8
11	Q7YRV4	RO52_BOVIN	E3 ubiquitin-protein ligase TRIM21 OS=Bos taurus GN=TRIM21 PE=2 SV=1	1270.84	55.22	190	37	0		1	G3MWU8	6.27	54030.9	K|NFLAEEEQK|Q	0	NFLAEEEQK	0	187-195	FALSE	3.08613e-22	24.8026	10.2544	-1.867	554.271	2	32.68	1106.52	0	File: "D:\_HF_QE\20160627_KW\20160627_1a_CD2AP_KW_i03.raw"; SpectrumID: "98714"; scans: "11563"	20160627_1a_CD2AP_KW_i01to03	2	Q7YRV4,G3MWU8
11	Q7YRV4	RO52_BOVIN	E3 ubiquitin-protein ligase TRIM21 OS=Bos taurus GN=TRIM21 PE=2 SV=1	1270.84	55.22	190	37	0		1	G3MWU8	6.27	54030.9	K|NFLAEEEQKQLQKLEEEERQQLR|T	1	NFLAEEEQKQLQKLEEEERQQLR	0	187-209	FALSE	1.5837e-18	-11.0362	9.48502	0.753	729.626	4	52.17	2914.48	3	File: "D:\_HF_QE\20160627_KW\20160627_1a_CD2AP_KW_i01.raw"; SpectrumID: "26251"; scans: "20862"	20160627_1a_CD2AP_KW_i01to03	2	Q7YRV4,G3MWU8
11	Q7YRV4	RO52_BOVIN	E3 ubiquitin-protein ligase TRIM21 OS=Bos taurus GN=TRIM21 PE=2 SV=1	1270.84	55.22	190	37	0		1	G3MWU8	6.27	54030.9	K|NFLAEEEQKQLQKLEEEERQQLR|T	0	NFLAEEEQKQLQKLEEEERQQLR	0	187-209	FALSE	8.98328e-33	14.9782	12.4479	-1.666	972.502	3	52.2	2914.48	3	File: "D:\_HF_QE\20160627_KW\20160627_1a_CD2AP_KW_i01.raw"; SpectrumID: "26259"; scans: "20875"	20160627_1a_CD2AP_KW_i01to03	2	Q7YRV4,G3MWU8
11	Q7YRV4	RO52_BOVIN	E3 ubiquitin-protein ligase TRIM21 OS=Bos taurus GN=TRIM21 PE=2 SV=1	1270.84	55.22	190	37	0		1	G3MWU8	6.27	54030.9	K|NFLAEEEQKQLQKLEEEERQQLR|T	0	NFLAEEEQKQLQKLEEEERQQLR	0	187-209	FALSE	1.99589e-21	-8.81952	10.1572	0.671	729.626	4	51.8	2914.48	3	File: "D:\_HF_QE\20160627_KW\20160627_1a_CD2AP_KW_i02.raw"; SpectrumID: "68549"; scans: "20892"	20160627_1a_CD2AP_KW_i01to03	2	Q7YRV4,G3MWU8
11	Q7YRV4	RO52_BOVIN	E3 ubiquitin-protein ligase TRIM21 OS=Bos taurus GN=TRIM21 PE=2 SV=1	1270.84	55.22	190	37	0		1	G3MWU8	6.27	54030.9	K|NFLAEEEQKQLQKLEEEERQQLR|T	0	NFLAEEEQKQLQKLEEEERQQLR	0	187-209	FALSE	2.47812e-29	7.04598	11.8018	0.475	972.5	3	51.83	2914.48	3	File: "D:\_HF_QE\20160627_KW\20160627_1a_CD2AP_KW_i02.raw"; SpectrumID: "68563"; scans: "20909"	20160627_1a_CD2AP_KW_i01to03	2	Q7YRV4,G3MWU8
11	Q7YRV4	RO52_BOVIN	E3 ubiquitin-protein ligase TRIM21 OS=Bos taurus GN=TRIM21 PE=2 SV=1	1270.84	55.22	190	37	0		1	G3MWU8	6.27	54030.9	K|NFLAEEEQKQLQKLEEEERQQLR|T	0	NFLAEEEQKQLQKLEEEERQQLR	0	187-209	FALSE	3.09997e-19	-12.4585	9.65183	-1.265	729.628	4	51.7	2914.48	3	File: "D:\_HF_QE\20160627_KW\20160627_1a_CD2AP_KW_i03.raw"; SpectrumID: "110634"; scans: "20787"	20160627_1a_CD2AP_KW_i01to03	2	Q7YRV4,G3MWU8
11	Q7YRV4	RO52_BOVIN	E3 ubiquitin-protein ligase TRIM21 OS=Bos taurus GN=TRIM21 PE=2 SV=1	1270.84	55.22	190	37	0		1	G3MWU8	6.27	54030.9	K|NFLAEEEQKQLQKLEEEERQQLR|T	0	NFLAEEEQKQLQKLEEEERQQLR	0	187-209	FALSE	9.10299e-22	-8.65969	10.2338	1.597	972.499	3	51.73	2914.48	3	File: "D:\_HF_QE\20160627_KW\20160627_1a_CD2AP_KW_i03.raw"; SpectrumID: "110647"; scans: "20803"	20160627_1a_CD2AP_KW_i01to03	2	Q7YRV4,G3MWU8
11	Q7YRV4	RO52_BOVIN	E3 ubiquitin-protein ligase TRIM21 OS=Bos taurus GN=TRIM21 PE=2 SV=1	1270.84	55.22	190	37	0		1	G3MWU8	6.27	54030.9	K|SVLERSESWNLKELDVASTDLR|N	1	SVLERSESWNLKELDVASTDLR	0	249-270	TRUE	5.14393e-52	44.1411	15.5846	0.885	637.581	4	52.18	2546.3	2	File: "D:\_HF_QE\20160627_KW\20160627_1a_CD2AP_KW_i02.raw"; SpectrumID: "69859"; scans: "21081"	20160627_1a_CD2AP_KW_i01to03	1	Q7YRV4
11	Q7YRV4	RO52_BOVIN	E3 ubiquitin-protein ligase TRIM21 OS=Bos taurus GN=TRIM21 PE=2 SV=1	1270.84	55.22	190	37	0		1	G3MWU8	6.27	54030.9	R|DHPMVPIEEAAQEYQEK|L	1	DHPMVPIEEAAQEYQEK	0	122-138	FALSE	2.93047e-22	12.0792	10.2345	2.794	671.977	3	45.45	2012.91	0	File: "D:\_HF_QE\20160627_KW\20160627_1a_CD2AP_KW_i01.raw"; SpectrumID: "20341"; scans: "17654"	20160627_1a_CD2AP_KW_i01to03	2	Q7YRV4,G3MWU8
11	Q7YRV4	RO52_BOVIN	E3 ubiquitin-protein ligase TRIM21 OS=Bos taurus GN=TRIM21 PE=2 SV=1	1270.84	55.22	190	37	0		1	G3MWU8	6.27	54030.9	R|DHPMVPIEEAAQEYQEK|L	0	DHPMVPIEEAAQEYQEK	0	122-138	FALSE	3.11427e-22	15.2749	10.2346	2.615	671.977	3	45.08	2012.91	0	File: "D:\_HF_QE\20160627_KW\20160627_1a_CD2AP_KW_i02.raw"; SpectrumID: "63775"; scans: "17621"	20160627_1a_CD2AP_KW_i01to03	2	Q7YRV4,G3MWU8
11	Q7YRV4	RO52_BOVIN	E3 ubiquitin-protein ligase TRIM21 OS=Bos taurus GN=TRIM21 PE=2 SV=1	1270.84	55.22	190	37	0		1	G3MWU8	6.27	54030.9	R|DHPMVPIEEAAQEYQEKLQVALNKLR|H	1	DHPMVPIEEAAQ[DEAMID]EYQEKLQVALNKLR	1	122-147	FALSE	1.4966e-69	37.7699	17.982	-6.055	763.4	4	66	3049.55	2	File: "D:\_HF_QE\20160627_KW\20160627_1a_CD2AP_KW_i01.raw"; SpectrumID: "36916"; scans: "27206"	20160627_1a_CD2AP_KW_i01to03	2	Q7YRV4,G3MWU8
11	Q7YRV4	RO52_BOVIN	E3 ubiquitin-protein ligase TRIM21 OS=Bos taurus GN=TRIM21 PE=2 SV=1	1270.84	55.22	190	37	0		1	G3MWU8	6.27	54030.9	R|DHPMVPIEEAAQEYQEKLQVALNKLR|H	0	DHPMVPIEEAAQ[DEAMID]EYQEKLQVALNKLR	1	122-147	FALSE	9.43765e-72	40.7865	18.2603	-4.861	763.4	4	65.62	3049.55	2	File: "D:\_HF_QE\20160627_KW\20160627_1a_CD2AP_KW_i02.raw"; SpectrumID: "79230"; scans: "27240"	20160627_1a_CD2AP_KW_i01to03	2	Q7YRV4,G3MWU8
11	Q7YRV4	RO52_BOVIN	E3 ubiquitin-protein ligase TRIM21 OS=Bos taurus GN=TRIM21 PE=2 SV=1	1270.84	55.22	190	37	0		1	G3MWU8	6.27	54030.9	R|DHPMVPIEEAAQEYQEKLQVALNKLR|H	0	DHPMVPIEEAAQ[DEAMID]EYQEKLQVALNKLR	1	122-147	FALSE	5.39377e-46	16.914	14.6699	-3.012	763.398	4	65.47	3049.55	2	File: "D:\_HF_QE\20160627_KW\20160627_1a_CD2AP_KW_i03.raw"; SpectrumID: "121342"; scans: "27070"	20160627_1a_CD2AP_KW_i01to03	2	Q7YRV4,G3MWU8
11	Q7YRV4	RO52_BOVIN	E3 ubiquitin-protein ligase TRIM21 OS=Bos taurus GN=TRIM21 PE=2 SV=1	1270.84	55.22	190	37	0		1	G3MWU8	6.27	54030.9	R|EKIHLFCEEDGKALCWVCSQSQK|H	1	EKIHLFC[Cys_CAM]EEDGKALC[Cys_CAM]WVC[Cys_CAM]SQSQK	3	97-119	FALSE	4.54233e-39	24.1962	13.4917	-0.91	713.835	4	47.95	2851.31	2	File: "D:\_HF_QE\20160627_KW\20160627_1a_CD2AP_KW_i01.raw"; SpectrumID: "22388"; scans: "18821"	20160627_1a_CD2AP_KW_i01to03	2	Q7YRV4,G3MWU8
11	Q7YRV4	RO52_BOVIN	E3 ubiquitin-protein ligase TRIM21 OS=Bos taurus GN=TRIM21 PE=2 SV=1	1270.84	55.22	190	37	0		1	G3MWU8	6.27	54030.9	R|EKIHLFCEEDGKALCWVCSQSQK|H	0	EKIHLFC[Cys_CAM]EEDGKALC[Cys_CAM]WVC[Cys_CAM]SQSQK	3	97-119	FALSE	8.81938e-32	13.967	12.1929	-0.994	713.835	4	47.53	2851.31	2	File: "D:\_HF_QE\20160627_KW\20160627_1a_CD2AP_KW_i03.raw"; SpectrumID: "107955"; scans: "18779"	20160627_1a_CD2AP_KW_i01to03	2	Q7YRV4,G3MWU8
11	Q7YRV4	RO52_BOVIN	E3 ubiquitin-protein ligase TRIM21 OS=Bos taurus GN=TRIM21 PE=2 SV=1	1270.84	55.22	190	37	0		1	G3MWU8	6.27	54030.9	R|EKIHLFCEEDGKALCWVCSQSQK|H	0	EKIHLFC[Cys_CAM]EEDGKALC[Cys_CAM]WVC[Cys_CAM]SQ[DEAMID]SQK	4	97-119	FALSE	1.00484e-15	-13.2843	8.67096	-3.413	951.775	3	47.97	2852.29	2	File: "D:\_HF_QE\20160627_KW\20160627_1a_CD2AP_KW_i01.raw"; SpectrumID: "22391"; scans: "18825"	20160627_1a_CD2AP_KW_i01to03	2	Q7YRV4,G3MWU8
11	Q7YRV4	RO52_BOVIN	E3 ubiquitin-protein ligase TRIM21 OS=Bos taurus GN=TRIM21 PE=2 SV=1	1270.84	55.22	190	37	0		1	G3MWU8	6.27	54030.9	R|EKIHLFCEEDGKALCWVCSQSQK|H	0	EKIHLFC[Cys_CAM]EEDGKALC[Cys_CAM]WVC[Cys_CAM]SQ[DEAMID]SQK	4	97-119	FALSE	2.91742e-16	-6.07776	8.81161	-3.434	714.083	4	47.57	2852.29	2	File: "D:\_HF_QE\20160627_KW\20160627_1a_CD2AP_KW_i02.raw"; SpectrumID: "65798"; scans: "18809"	20160627_1a_CD2AP_KW_i01to03	2	Q7YRV4,G3MWU8
11	Q7YRV4	RO52_BOVIN	E3 ubiquitin-protein ligase TRIM21 OS=Bos taurus GN=TRIM21 PE=2 SV=1	1270.84	55.22	190	37	0		1	G3MWU8	6.27	54030.9	R|GSALELLQEVK|S	1	GSALELLQEVK	0	238-248	FALSE	5.38421e-28	60.8485	11.4659	1.033	593.837	2	53.75	1185.66	0	File: "D:\_HF_QE\20160627_KW\20160627_1a_CD2AP_KW_i01.raw"; SpectrumID: "26822"; scans: "21594"	20160627_1a_CD2AP_KW_i01to03	2	Q7YRV4,G3MWU8
11	Q7YRV4	RO52_BOVIN	E3 ubiquitin-protein ligase TRIM21 OS=Bos taurus GN=TRIM21 PE=2 SV=1	1270.84	55.22	190	37	0		1	G3MWU8	6.27	54030.9	R|GSALELLQEVKSVLER|S	1	GSALELLQEVKSVLER	0	238-253	FALSE	6.32584e-46	41.8862	14.6156	-0.054	591.004	3	70.55	1769.99	1	File: "D:\_HF_QE\20160627_KW\20160627_1a_CD2AP_KW_i01.raw"; SpectrumID: "39556"; scans: "29283"	20160627_1a_CD2AP_KW_i01to03	2	Q7YRV4,G3MWU8
11	Q7YRV4	RO52_BOVIN	E3 ubiquitin-protein ligase TRIM21 OS=Bos taurus GN=TRIM21 PE=2 SV=1	1270.84	55.22	190	37	0		1	G3MWU8	6.27	54030.9	R|GSALELLQEVKSVLER|S	0	GSALELLQEVKSVLER	0	238-253	FALSE	5.75463e-31	29.9162	12.0478	1.076	886.001	2	70.62	1769.99	1	File: "D:\_HF_QE\20160627_KW\20160627_1a_CD2AP_KW_i01.raw"; SpectrumID: "39577"; scans: "29315"	20160627_1a_CD2AP_KW_i01to03	2	Q7YRV4,G3MWU8
11	Q7YRV4	RO52_BOVIN	E3 ubiquitin-protein ligase TRIM21 OS=Bos taurus GN=TRIM21 PE=2 SV=1	1270.84	55.22	190	37	0		1	G3MWU8	6.27	54030.9	R|GSALELLQEVKSVLER|S	0	GSALELLQEVKSVLER	0	238-253	FALSE	2.21991e-38	35.5483	13.38	-1.189	591.004	3	70.3	1769.99	1	File: "D:\_HF_QE\20160627_KW\20160627_1a_CD2AP_KW_i02.raw"; SpectrumID: "83128"; scans: "29375"	20160627_1a_CD2AP_KW_i01to03	2	Q7YRV4,G3MWU8
11	Q7YRV4	RO52_BOVIN	E3 ubiquitin-protein ligase TRIM21 OS=Bos taurus GN=TRIM21 PE=2 SV=1	1270.84	55.22	190	37	0		1	G3MWU8	6.27	54030.9	R|GSALELLQEVKSVLER|S	0	GSALELLQEVKSVLER	0	238-253	FALSE	2.61652e-39	28.7673	13.5413	0.675	591.003	3	70.22	1769.99	1	File: "D:\_HF_QE\20160627_KW\20160627_1a_CD2AP_KW_i03.raw"; SpectrumID: "124034"; scans: "29225"	20160627_1a_CD2AP_KW_i01to03	2	Q7YRV4,G3MWU8
11	Q7YRV4	RO52_BOVIN	E3 ubiquitin-protein ligase TRIM21 OS=Bos taurus GN=TRIM21 PE=2 SV=1	1270.84	55.22	190	37	0		1	G3MWU8	6.27	54030.9	R|GSALELLQEVKSVLER|S	0	GSALELLQ[DEAMID]EVKSVLER	1	238-253	FALSE	6.1849e-26	26.0565	11.0537	-9.89	886.502	2	70.22	1770.97	1	File: "D:\_HF_QE\20160627_KW\20160627_1a_CD2AP_KW_i03.raw"; SpectrumID: "124033"; scans: "29223"	20160627_1a_CD2AP_KW_i01to03	2	Q7YRV4,G3MWU8
11	Q7YRV4	RO52_BOVIN	E3 ubiquitin-protein ligase TRIM21 OS=Bos taurus GN=TRIM21 PE=2 SV=1	1270.84	55.22	190	37	0		1	G3MWU8	6.27	54030.9	R|GTNSAPLILCPLK|T	1	GTNSAPLILC[Cys_CAM]PLK	1	454-466	FALSE	2.78644e-53	44.1468	15.7232	3.207	692.385	2	48.92	1382.76	0	File: "D:\_HF_QE\20160627_KW\20160627_1a_CD2AP_KW_i02.raw"; SpectrumID: "66342"; scans: "19449"	20160627_1a_CD2AP_KW_i01to03	2	Q7YRV4,G3MWU8
11	Q7YRV4	RO52_BOVIN	E3 ubiquitin-protein ligase TRIM21 OS=Bos taurus GN=TRIM21 PE=2 SV=1	1270.84	55.22	190	37	0		1	G3MWU8	6.27	54030.9	R|GTNSAPLILCPLK|T	0	GTNSAPLILC[Cys_CAM]PLK	1	454-466	FALSE	1.50436e-48	47.1883	15.0152	0.734	692.386	2	48.87	1382.76	0	File: "D:\_HF_QE\20160627_KW\20160627_1a_CD2AP_KW_i03.raw"; SpectrumID: "108476"; scans: "19397"	20160627_1a_CD2AP_KW_i01to03	2	Q7YRV4,G3MWU8
11	Q7YRV4	RO52_BOVIN	E3 ubiquitin-protein ligase TRIM21 OS=Bos taurus GN=TRIM21 PE=2 SV=1	1270.84	55.22	190	37	0		1	G3MWU8	6.27	54030.9	R|GTNSAPLILCPLKTGW|-	1	GTNSAPLILC[Cys_CAM]PLKTGW	1	454-469	FALSE	4.93401e-59	47.7912	16.5687	-2.731	864.463	2	59.4	1726.91	1	File: "D:\_HF_QE\20160627_KW\20160627_1a_CD2AP_KW_i02.raw"; SpectrumID: "74813"; scans: "24378"	20160627_1a_CD2AP_KW_i01to03	2	Q7YRV4,G3MWU8
11	Q7YRV4	RO52_BOVIN	E3 ubiquitin-protein ligase TRIM21 OS=Bos taurus GN=TRIM21 PE=2 SV=1	1270.84	55.22	190	37	0		1	G3MWU8	6.27	54030.9	R|GTNSAPLILCPLKTGW|-	0	GTNSAPLILC[Cys_CAM]PLKTGW	1	454-469	FALSE	8.88317e-16	0.177656	8.74604	0.165	864.461	2	59.57	1726.91	1	File: "D:\_HF_QE\20160627_KW\20160627_1a_CD2AP_KW_i03.raw"; SpectrumID: "116950"; scans: "24348"	20160627_1a_CD2AP_KW_i01to03	2	Q7YRV4,G3MWU8
11	Q7YRV4	RO52_BOVIN	E3 ubiquitin-protein ligase TRIM21 OS=Bos taurus GN=TRIM21 PE=2 SV=1	1270.84	55.22	190	37	0		1	G3MWU8	6.27	54030.9	R|HFLLQNLRPNR|Q	1	HFLLQNLRPNR	0	57-67	FALSE	3.7612e-21	15.5892	9.9861	0.472	469.937	3	39.65	1406.79	1	File: "D:\_HF_QE\20160627_KW\20160627_1a_CD2AP_KW_i01.raw"; SpectrumID: "16121"; scans: "14864"	20160627_1a_CD2AP_KW_i01to03	2	Q7YRV4,G3MWU8
11	Q7YRV4	RO52_BOVIN	E3 ubiquitin-protein ligase TRIM21 OS=Bos taurus GN=TRIM21 PE=2 SV=1	1270.84	55.22	190	37	0		1	G3MWU8	6.27	54030.9	R|HFLLQNLRPNR|Q	0	HFLLQNLRPNR	0	57-67	FALSE	5.44118e-15	11.6214	8.47299	-0.8	704.403	2	39.72	1406.79	1	File: "D:\_HF_QE\20160627_KW\20160627_1a_CD2AP_KW_i01.raw"; SpectrumID: "16145"; scans: "14898"	20160627_1a_CD2AP_KW_i01to03	2	Q7YRV4,G3MWU8
11	Q7YRV4	RO52_BOVIN	E3 ubiquitin-protein ligase TRIM21 OS=Bos taurus GN=TRIM21 PE=2 SV=1	1270.84	55.22	190	37	0		1	G3MWU8	6.27	54030.9	R|HFLLQNLRPNR|Q	0	HFLLQNLRPNR	0	57-67	FALSE	3.00673e-19	18.9125	9.54219	0.089	469.937	3	38.8	1406.79	1	File: "D:\_HF_QE\20160627_KW\20160627_1a_CD2AP_KW_i02.raw"; SpectrumID: "59423"; scans: "14565"	20160627_1a_CD2AP_KW_i01to03	2	Q7YRV4,G3MWU8
11	Q7YRV4	RO52_BOVIN	E3 ubiquitin-protein ligase TRIM21 OS=Bos taurus GN=TRIM21 PE=2 SV=1	1270.84	55.22	190	37	0		1	G3MWU8	6.27	54030.9	R|HFLLQNLRPNR|Q	0	HFLLQNLRPNR	0	57-67	FALSE	5.69176e-27	25.0475	11.2432	-0.445	469.937	3	39.15	1406.79	1	File: "D:\_HF_QE\20160627_KW\20160627_1a_CD2AP_KW_i02.raw"; SpectrumID: "59539"; scans: "14733"	20160627_1a_CD2AP_KW_i01to03	2	Q7YRV4,G3MWU8
11	Q7YRV4	RO52_BOVIN	E3 ubiquitin-protein ligase TRIM21 OS=Bos taurus GN=TRIM21 PE=2 SV=1	1270.84	55.22	190	37	0		1	G3MWU8	6.27	54030.9	R|HFLLQNLRPNR|Q	0	HFLLQNLRPNR	0	57-67	FALSE	1.4258e-17	21.8711	9.11723	-1.497	704.403	2	39.23	1406.79	1	File: "D:\_HF_QE\20160627_KW\20160627_1a_CD2AP_KW_i02.raw"; SpectrumID: "59563"; scans: "14773"	20160627_1a_CD2AP_KW_i01to03	2	Q7YRV4,G3MWU8
11	Q7YRV4	RO52_BOVIN	E3 ubiquitin-protein ligase TRIM21 OS=Bos taurus GN=TRIM21 PE=2 SV=1	1270.84	55.22	190	37	0		1	G3MWU8	6.27	54030.9	R|HFLLQNLRPNR|Q	0	HFLLQNLRPNR	0	57-67	FALSE	3.53013e-17	10.9479	9.0478	1.389	469.936	3	40.52	1406.79	1	File: "D:\_HF_QE\20160627_KW\20160627_1a_CD2AP_KW_i02.raw"; SpectrumID: "59962"; scans: "15418"	20160627_1a_CD2AP_KW_i01to03	2	Q7YRV4,G3MWU8
11	Q7YRV4	RO52_BOVIN	E3 ubiquitin-protein ligase TRIM21 OS=Bos taurus GN=TRIM21 PE=2 SV=1	1270.84	55.22	190	37	0		1	G3MWU8	6.27	54030.9	R|HFLLQNLRPNR|Q	0	HFLLQNLRPNR	0	57-67	FALSE	2.90372e-16	9.27698	8.80119	0.664	469.937	3	40.87	1406.79	1	File: "D:\_HF_QE\20160627_KW\20160627_1a_CD2AP_KW_i02.raw"; SpectrumID: "60072"; scans: "15584"	20160627_1a_CD2AP_KW_i01to03	2	Q7YRV4,G3MWU8
11	Q7YRV4	RO52_BOVIN	E3 ubiquitin-protein ligase TRIM21 OS=Bos taurus GN=TRIM21 PE=2 SV=1	1270.84	55.22	190	37	0		1	G3MWU8	6.27	54030.9	R|HFLLQNLRPNR|Q	0	HFLLQNLRPNR	0	57-67	FALSE	1.24303e-16	12.6491	8.90928	1.709	469.936	3	38.68	1406.79	1	File: "D:\_HF_QE\20160627_KW\20160627_1a_CD2AP_KW_i03.raw"; SpectrumID: "101569"; scans: "14520"	20160627_1a_CD2AP_KW_i01to03	2	Q7YRV4,G3MWU8
11	Q7YRV4	RO52_BOVIN	E3 ubiquitin-protein ligase TRIM21 OS=Bos taurus GN=TRIM21 PE=2 SV=1	1270.84	55.22	190	37	0		1	G3MWU8	6.27	54030.9	R|HFLLQNLRPNR|Q	0	HFLLQNLRPNR	0	57-67	FALSE	2.07257e-24	21.4936	10.7059	0.025	469.937	3	39.03	1406.79	1	File: "D:\_HF_QE\20160627_KW\20160627_1a_CD2AP_KW_i03.raw"; SpectrumID: "101667"; scans: "14692"	20160627_1a_CD2AP_KW_i01to03	2	Q7YRV4,G3MWU8
11	Q7YRV4	RO52_BOVIN	E3 ubiquitin-protein ligase TRIM21 OS=Bos taurus GN=TRIM21 PE=2 SV=1	1270.84	55.22	190	37	0		1	G3MWU8	6.27	54030.9	R|IHEEFVR|Q	1	IHEEFVR	0	178-184	FALSE	7.66822e-15	27.3042	8.42133	1.05	465.245	2	26.37	928.477	0	File: "D:\_HF_QE\20160627_KW\20160627_1a_CD2AP_KW_i01.raw"; SpectrumID: "7127"; scans: "8323"	20160627_1a_CD2AP_KW_i01to03	2	Q7YRV4,G3MWU8
11	Q7YRV4	RO52_BOVIN	E3 ubiquitin-protein ligase TRIM21 OS=Bos taurus GN=TRIM21 PE=2 SV=1	1270.84	55.22	190	37	0		1	G3MWU8	6.27	54030.9	R|IHEEFVR|Q	0	IHEEFVR	0	178-184	FALSE	2.44055e-15	23.2569	8.55357	-0.329	465.246	2	27.05	928.477	0	File: "D:\_HF_QE\20160627_KW\20160627_1a_CD2AP_KW_i01.raw"; SpectrumID: "8650"; scans: "8661"	20160627_1a_CD2AP_KW_i01to03	2	Q7YRV4,G3MWU8
11	Q7YRV4	RO52_BOVIN	E3 ubiquitin-protein ligase TRIM21 OS=Bos taurus GN=TRIM21 PE=2 SV=1	1270.84	55.22	190	37	0		1	G3MWU8	6.27	54030.9	R|IHEEFVR|Q	0	IHEEFVR	0	178-184	FALSE	1.47291e-15	22.7205	8.62901	-0.781	465.246	2	27.43	928.477	0	File: "D:\_HF_QE\20160627_KW\20160627_1a_CD2AP_KW_i01.raw"; SpectrumID: "8745"; scans: "8839"	20160627_1a_CD2AP_KW_i01to03	2	Q7YRV4,G3MWU8
11	Q7YRV4	RO52_BOVIN	E3 ubiquitin-protein ligase TRIM21 OS=Bos taurus GN=TRIM21 PE=2 SV=1	1270.84	55.22	190	37	0		1	G3MWU8	6.27	54030.9	R|IHEEFVR|Q	0	IHEEFVR	0	178-184	FALSE	2.83136e-14	26.2045	8.26606	0.662	465.245	2	26.28	928.477	0	File: "D:\_HF_QE\20160627_KW\20160627_1a_CD2AP_KW_i02.raw"; SpectrumID: "50588"; scans: "8303"	20160627_1a_CD2AP_KW_i01to03	2	Q7YRV4,G3MWU8
11	Q7YRV4	RO52_BOVIN	E3 ubiquitin-protein ligase TRIM21 OS=Bos taurus GN=TRIM21 PE=2 SV=1	1270.84	55.22	190	37	0		1	G3MWU8	6.27	54030.9	R|IHEEFVR|Q	0	IHEEFVR	0	178-184	FALSE	5.14227e-16	26.0146	8.73144	-0.394	465.246	2	26.62	928.477	0	File: "D:\_HF_QE\20160627_KW\20160627_1a_CD2AP_KW_i02.raw"; SpectrumID: "52070"; scans: "8471"	20160627_1a_CD2AP_KW_i01to03	2	Q7YRV4,G3MWU8
11	Q7YRV4	RO52_BOVIN	E3 ubiquitin-protein ligase TRIM21 OS=Bos taurus GN=TRIM21 PE=2 SV=1	1270.84	55.22	190	37	0		1	G3MWU8	6.27	54030.9	R|IHEEFVR|Q	0	IHEEFVR	0	178-184	FALSE	1.23075e-15	24.1128	8.65001	-0.846	465.246	2	26.97	928.477	0	File: "D:\_HF_QE\20160627_KW\20160627_1a_CD2AP_KW_i02.raw"; SpectrumID: "52154"; scans: "8636"	20160627_1a_CD2AP_KW_i01to03	2	Q7YRV4,G3MWU8
11	Q7YRV4	RO52_BOVIN	E3 ubiquitin-protein ligase TRIM21 OS=Bos taurus GN=TRIM21 PE=2 SV=1	1270.84	55.22	190	37	0		1	G3MWU8	6.27	54030.9	R|IHEEFVR|Q	0	IHEEFVR	0	178-184	FALSE	1.97929e-18	32.3305	9.34028	0.856	465.245	2	26.32	928.477	0	File: "D:\_HF_QE\20160627_KW\20160627_1a_CD2AP_KW_i03.raw"; SpectrumID: "94165"; scans: "8324"	20160627_1a_CD2AP_KW_i01to03	2	Q7YRV4,G3MWU8
11	Q7YRV4	RO52_BOVIN	E3 ubiquitin-protein ligase TRIM21 OS=Bos taurus GN=TRIM21 PE=2 SV=1	1270.84	55.22	190	37	0		1	G3MWU8	6.27	54030.9	R|IHEEFVR|Q	0	IHEEFVR	0	178-184	FALSE	5.82234e-21	29.5866	9.93792	-0.394	465.246	2	26.67	928.477	0	File: "D:\_HF_QE\20160627_KW\20160627_1a_CD2AP_KW_i03.raw"; SpectrumID: "94237"; scans: "8502"	20160627_1a_CD2AP_KW_i01to03	2	Q7YRV4,G3MWU8
11	Q7YRV4	RO52_BOVIN	E3 ubiquitin-protein ligase TRIM21 OS=Bos taurus GN=TRIM21 PE=2 SV=1	1270.84	55.22	190	37	0		1	G3MWU8	6.27	54030.9	R|LANTRQEVPENEER|F	1	LANTRQEVPENEER	0	311-324	FALSE	1.09239e-15	2.46236	8.71157	-1.999	562.281	3	21.43	1683.82	1	File: "D:\_HF_QE\20160627_KW\20160627_1a_CD2AP_KW_i02.raw"; SpectrumID: "47893"; scans: "5778"	20160627_1a_CD2AP_KW_i01to03	2	Q7YRV4,G3MWU8
11	Q7YRV4	RO52_BOVIN	E3 ubiquitin-protein ligase TRIM21 OS=Bos taurus GN=TRIM21 PE=2 SV=1	1270.84	55.22	190	37	0		1	G3MWU8	6.27	54030.9	R|LANTRQEVPENEERFDSYPMVLGAQR|F	1	LANTRQEVPENEERFDSYPMVLGAQR	0	311-336	FALSE	3.76731e-16	-19.1894	8.86636	-0.802	1017.17	3	45.97	3048.47	2	File: "D:\_HF_QE\20160627_KW\20160627_1a_CD2AP_KW_i01.raw"; SpectrumID: "21616"; scans: "17899"	20160627_1a_CD2AP_KW_i01to03	2	Q7YRV4,G3MWU8
11	Q7YRV4	RO52_BOVIN	E3 ubiquitin-protein ligase TRIM21 OS=Bos taurus GN=TRIM21 PE=2 SV=1	1270.84	55.22	190	37	0		1	G3MWU8	6.27	54030.9	R|LANTRQEVPENEERFDSYPMVLGAQR|F	0	LANTRQEVPENEERFDSYPMVLGAQR	0	311-336	FALSE	1.33423e-16	-12.5094	8.97825	0.467	763.125	4	45.33	3048.47	2	File: "D:\_HF_QE\20160627_KW\20160627_1a_CD2AP_KW_i03.raw"; SpectrumID: "106055"; scans: "17750"	20160627_1a_CD2AP_KW_i01to03	2	Q7YRV4,G3MWU8
11	Q7YRV4	RO52_BOVIN	E3 ubiquitin-protein ligase TRIM21 OS=Bos taurus GN=TRIM21 PE=2 SV=1	1270.84	55.22	190	37	0		1	G3MWU8	6.27	54030.9	R|LAQQIQALQELIAELER|R	1	LAQQIQALQELIAELER	0	218-234	FALSE	5.87391e-64	64.9195	17.1922	0.079	656.037	3	73.13	1965.09	0	File: "D:\_HF_QE\20160627_KW\20160627_1a_CD2AP_KW_i01.raw"; SpectrumID: "41528"; scans: "30457"	20160627_1a_CD2AP_KW_i01to03	2	Q7YRV4,G3MWU8
11	Q7YRV4	RO52_BOVIN	E3 ubiquitin-protein ligase TRIM21 OS=Bos taurus GN=TRIM21 PE=2 SV=1	1270.84	55.22	190	37	0		1	G3MWU8	6.27	54030.9	R|LAQQIQALQELIAELER|R	0	LAQQIQALQELIAELER	0	218-234	FALSE	5.1912e-63	95.1326	17.0659	-0.425	983.552	2	73.18	1965.09	0	File: "D:\_HF_QE\20160627_KW\20160627_1a_CD2AP_KW_i01.raw"; SpectrumID: "41541"; scans: "30479"	20160627_1a_CD2AP_KW_i01to03	2	Q7YRV4,G3MWU8
11	Q7YRV4	RO52_BOVIN	E3 ubiquitin-protein ligase TRIM21 OS=Bos taurus GN=TRIM21 PE=2 SV=1	1270.84	55.22	190	37	0		1	G3MWU8	6.27	54030.9	R|LAQQIQALQELIAELER|R	0	LAQQIQALQELIAELER	0	218-234	FALSE	1.07089e-44	51.1218	14.3955	-1.692	656.038	3	73.48	1965.09	0	File: "D:\_HF_QE\20160627_KW\20160627_1a_CD2AP_KW_i01.raw"; SpectrumID: "41632"; scans: "30609"	20160627_1a_CD2AP_KW_i01to03	2	Q7YRV4,G3MWU8
11	Q7YRV4	RO52_BOVIN	E3 ubiquitin-protein ligase TRIM21 OS=Bos taurus GN=TRIM21 PE=2 SV=1	1270.84	55.22	190	37	0		1	G3MWU8	6.27	54030.9	R|LAQQIQALQELIAELER|R	0	LAQQIQALQELIAELER	0	218-234	FALSE	1.37762e-58	68.9751	16.467	1.102	656.036	3	72.98	1965.09	0	File: "D:\_HF_QE\20160627_KW\20160627_1a_CD2AP_KW_i02.raw"; SpectrumID: "83946"; scans: "30592"	20160627_1a_CD2AP_KW_i01to03	2	Q7YRV4,G3MWU8
11	Q7YRV4	RO52_BOVIN	E3 ubiquitin-protein ligase TRIM21 OS=Bos taurus GN=TRIM21 PE=2 SV=1	1270.84	55.22	190	37	0		1	G3MWU8	6.27	54030.9	R|LAQQIQALQELIAELER|R	0	LAQQIQALQELIAELER	0	218-234	FALSE	6.7856e-73	97.6348	18.347	-0.181	983.552	2	73.02	1965.09	0	File: "D:\_HF_QE\20160627_KW\20160627_1a_CD2AP_KW_i02.raw"; SpectrumID: "83958"; scans: "30608"	20160627_1a_CD2AP_KW_i01to03	2	Q7YRV4,G3MWU8
11	Q7YRV4	RO52_BOVIN	E3 ubiquitin-protein ligase TRIM21 OS=Bos taurus GN=TRIM21 PE=2 SV=1	1270.84	55.22	190	37	0		1	G3MWU8	6.27	54030.9	R|LAQQIQALQELIAELER|R	0	LAQQIQALQELIAELER	0	218-234	FALSE	1.7031e-64	59.0549	17.264	0.353	656.037	3	73.33	1965.09	0	File: "D:\_HF_QE\20160627_KW\20160627_1a_CD2AP_KW_i02.raw"; SpectrumID: "84051"; scans: "30747"	20160627_1a_CD2AP_KW_i01to03	2	Q7YRV4,G3MWU8
11	Q7YRV4	RO52_BOVIN	E3 ubiquitin-protein ligase TRIM21 OS=Bos taurus GN=TRIM21 PE=2 SV=1	1270.84	55.22	190	37	0		1	G3MWU8	6.27	54030.9	R|LAQQIQALQELIAELER|R	0	LAQQIQALQELIAELER	0	218-234	FALSE	6.80616e-64	70.7171	17.1903	1.392	656.036	3	72.92	1965.09	0	File: "D:\_HF_QE\20160627_KW\20160627_1a_CD2AP_KW_i03.raw"; SpectrumID: "126030"; scans: "30444"	20160627_1a_CD2AP_KW_i01to03	2	Q7YRV4,G3MWU8
11	Q7YRV4	RO52_BOVIN	E3 ubiquitin-protein ligase TRIM21 OS=Bos taurus GN=TRIM21 PE=2 SV=1	1270.84	55.22	190	37	0		1	G3MWU8	6.27	54030.9	R|LAQQIQALQELIAELER|R	0	LAQQIQALQELIAELER	0	218-234	FALSE	5.24122e-50	84.5773	15.2176	-1.667	983.554	2	72.93	1965.09	0	File: "D:\_HF_QE\20160627_KW\20160627_1a_CD2AP_KW_i03.raw"; SpectrumID: "126034"; scans: "30455"	20160627_1a_CD2AP_KW_i01to03	2	Q7YRV4,G3MWU8
11	Q7YRV4	RO52_BOVIN	E3 ubiquitin-protein ligase TRIM21 OS=Bos taurus GN=TRIM21 PE=2 SV=1	1270.84	55.22	190	37	0		1	G3MWU8	6.27	54030.9	R|LAQQIQALQELIAELER|R	0	LAQQIQALQELIAELER	0	218-234	FALSE	9.23461e-58	57.1882	16.3451	0.827	656.037	3	73.25	1965.09	0	File: "D:\_HF_QE\20160627_KW\20160627_1a_CD2AP_KW_i03.raw"; SpectrumID: "126130"; scans: "30598"	20160627_1a_CD2AP_KW_i01to03	2	Q7YRV4,G3MWU8
11	Q7YRV4	RO52_BOVIN	E3 ubiquitin-protein ligase TRIM21 OS=Bos taurus GN=TRIM21 PE=2 SV=1	1270.84	55.22	190	37	0		1	G3MWU8	6.27	54030.9	R|LAQQIQALQELIAELERR|R	1	LAQQIQALQELIAELERR	0	218-235	FALSE	1.996e-30	27.744	11.9159	1.393	708.07	3	71.05	2121.19	1	File: "D:\_HF_QE\20160627_KW\20160627_1a_CD2AP_KW_i01.raw"; SpectrumID: "39698"; scans: "29510"	20160627_1a_CD2AP_KW_i01to03	2	Q7YRV4,G3MWU8
11	Q7YRV4	RO52_BOVIN	E3 ubiquitin-protein ligase TRIM21 OS=Bos taurus GN=TRIM21 PE=2 SV=1	1270.84	55.22	190	37	0		1	G3MWU8	6.27	54030.9	R|LAQQIQALQELIAELERR|R	0	LAQQIQALQELIAELERR	0	218-235	FALSE	1.16537e-35	34.0751	12.8811	1.478	708.07	3	70.88	2121.19	1	File: "D:\_HF_QE\20160627_KW\20160627_1a_CD2AP_KW_i02.raw"; SpectrumID: "83309"; scans: "29639"	20160627_1a_CD2AP_KW_i01to03	2	Q7YRV4,G3MWU8
11	Q7YRV4	RO52_BOVIN	E3 ubiquitin-protein ligase TRIM21 OS=Bos taurus GN=TRIM21 PE=2 SV=1	1270.84	55.22	190	37	0		1	G3MWU8	6.27	54030.9	R|LAQQIQALQELIAELERR|R	0	LAQQIQALQELIAELERR	0	218-235	FALSE	2.33999e-14	-3.34695	8.28402	0.431	708.071	3	71.23	2121.19	1	File: "D:\_HF_QE\20160627_KW\20160627_1a_CD2AP_KW_i02.raw"; SpectrumID: "83417"; scans: "29793"	20160627_1a_CD2AP_KW_i01to03	2	Q7YRV4,G3MWU8
11	Q7YRV4	RO52_BOVIN	E3 ubiquitin-protein ligase TRIM21 OS=Bos taurus GN=TRIM21 PE=2 SV=1	1270.84	55.22	190	37	0		1	G3MWU8	6.27	54030.9	R|LAQQIQALQELIAELERR|R	0	LAQQIQALQELIAELERR	0	218-235	FALSE	1.3105e-22	14.7342	10.3087	1.209	708.07	3	70.8	2121.19	1	File: "D:\_HF_QE\20160627_KW\20160627_1a_CD2AP_KW_i03.raw"; SpectrumID: "124195"; scans: "29482"	20160627_1a_CD2AP_KW_i01to03	2	Q7YRV4,G3MWU8
11	Q7YRV4	RO52_BOVIN	E3 ubiquitin-protein ligase TRIM21 OS=Bos taurus GN=TRIM21 PE=2 SV=1	1270.84	55.22	190	37	0		1	G3MWU8	6.27	54030.9	R|LAQQIQALQELIAELERRR|R	1	LAQQIQALQELIAELERRR	0	218-236	FALSE	2.1745e-25	9.49115	10.8625	2.356	570.329	4	68.85	2277.29	2	File: "D:\_HF_QE\20160627_KW\20160627_1a_CD2AP_KW_i01.raw"; SpectrumID: "37775"; scans: "28513"	20160627_1a_CD2AP_KW_i01to03	2	Q7YRV4,G3MWU8
11	Q7YRV4	RO52_BOVIN	E3 ubiquitin-protein ligase TRIM21 OS=Bos taurus GN=TRIM21 PE=2 SV=1	1270.84	55.22	190	37	0		1	G3MWU8	6.27	54030.9	R|LAQQIQALQELIAELERRR|R	0	LAQQIQALQELIAELERRR	0	218-236	FALSE	5.40297e-26	10.8605	10.9903	2.795	570.329	4	68.62	2277.29	2	File: "D:\_HF_QE\20160627_KW\20160627_1a_CD2AP_KW_i02.raw"; SpectrumID: "81407"; scans: "28615"	20160627_1a_CD2AP_KW_i01to03	2	Q7YRV4,G3MWU8
11	Q7YRV4	RO52_BOVIN	E3 ubiquitin-protein ligase TRIM21 OS=Bos taurus GN=TRIM21 PE=2 SV=1	1270.84	55.22	190	37	0		1	G3MWU8	6.27	54030.9	R|LAQQIQALQELIAELERRR|R	0	LAQQIQALQELIAELERRR	0	218-236	FALSE	1.01972e-18	-1.51183	9.35717	2.25	570.329	4	68.53	2277.29	2	File: "D:\_HF_QE\20160627_KW\20160627_1a_CD2AP_KW_i03.raw"; SpectrumID: "123518"; scans: "28460"	20160627_1a_CD2AP_KW_i01to03	2	Q7YRV4,G3MWU8
11	Q7YRV4	RO52_BOVIN	E3 ubiquitin-protein ligase TRIM21 OS=Bos taurus GN=TRIM21 PE=2 SV=1	1270.84	55.22	190	37	0		1	G3MWU8	6.27	54030.9	R|LAQQIQALQELIAELERRR|R	0	LAQQIQALQ[DEAMID]ELIAELERRR	1	218-236	FALSE	2.37299e-19	2.14545	9.50312	-7.881	570.581	4	68.6	2278.28	2	File: "D:\_HF_QE\20160627_KW\20160627_1a_CD2AP_KW_i02.raw"; SpectrumID: "81402"; scans: "28606"	20160627_1a_CD2AP_KW_i01to03	2	Q7YRV4,G3MWU8
11	Q7YRV4	RO52_BOVIN	E3 ubiquitin-protein ligase TRIM21 OS=Bos taurus GN=TRIM21 PE=2 SV=1	1270.84	55.22	190	37	0		1	G3MWU8	6.27	54030.9	R|NVFYVPGIKK|M	1	NVFYVPGIKK	0	271-280	FALSE	5.58369e-18	21.6301	9.19471	0.64	582.842	2	42.1	1163.67	1	File: "D:\_HF_QE\20160627_KW\20160627_1a_CD2AP_KW_i01.raw"; SpectrumID: "18064"; scans: "16054"	20160627_1a_CD2AP_KW_i01to03	2	Q7YRV4,G3MWU8
11	Q7YRV4	RO52_BOVIN	E3 ubiquitin-protein ligase TRIM21 OS=Bos taurus GN=TRIM21 PE=2 SV=1	1270.84	55.22	190	37	0		1	G3MWU8	6.27	54030.9	R|NVFYVPGIKK|M	0	NVFYVPGIKK	0	271-280	FALSE	1.01833e-25	29.9208	10.9465	-0.099	582.842	2	42.43	1163.67	1	File: "D:\_HF_QE\20160627_KW\20160627_1a_CD2AP_KW_i01.raw"; SpectrumID: "18179"; scans: "16221"	20160627_1a_CD2AP_KW_i01to03	2	Q7YRV4,G3MWU8
11	Q7YRV4	RO52_BOVIN	E3 ubiquitin-protein ligase TRIM21 OS=Bos taurus GN=TRIM21 PE=2 SV=1	1270.84	55.22	190	37	0		1	G3MWU8	6.27	54030.9	R|NVFYVPGIKK|M	0	NVFYVPGIKK	0	271-280	FALSE	1.44169e-23	24.5115	10.4867	-0.305	582.843	2	42.78	1163.67	1	File: "D:\_HF_QE\20160627_KW\20160627_1a_CD2AP_KW_i01.raw"; SpectrumID: "18284"; scans: "16390"	20160627_1a_CD2AP_KW_i01to03	2	Q7YRV4,G3MWU8
11	Q7YRV4	RO52_BOVIN	E3 ubiquitin-protein ligase TRIM21 OS=Bos taurus GN=TRIM21 PE=2 SV=1	1270.84	55.22	190	37	0		1	G3MWU8	6.27	54030.9	R|NVFYVPGIKK|M	0	NVFYVPGIKK	0	271-280	FALSE	9.03637e-20	27.0933	9.62129	-1.148	582.843	2	41.67	1163.67	1	File: "D:\_HF_QE\20160627_KW\20160627_1a_CD2AP_KW_i02.raw"; SpectrumID: "61504"; scans: "15957"	20160627_1a_CD2AP_KW_i01to03	2	Q7YRV4,G3MWU8
11	Q7YRV4	RO52_BOVIN	E3 ubiquitin-protein ligase TRIM21 OS=Bos taurus GN=TRIM21 PE=2 SV=1	1270.84	55.22	190	37	0		1	G3MWU8	6.27	54030.9	R|NVFYVPGIKK|M	0	NVFYVPGIKK	0	271-280	FALSE	4.8428e-31	35.2483	12.0071	0.331	582.842	2	42	1163.67	1	File: "D:\_HF_QE\20160627_KW\20160627_1a_CD2AP_KW_i02.raw"; SpectrumID: "61614"; scans: "16126"	20160627_1a_CD2AP_KW_i01to03	2	Q7YRV4,G3MWU8
11	Q7YRV4	RO52_BOVIN	E3 ubiquitin-protein ligase TRIM21 OS=Bos taurus GN=TRIM21 PE=2 SV=1	1270.84	55.22	190	37	0		1	G3MWU8	6.27	54030.9	R|NVFYVPGIKK|M	0	NVFYVPGIKK	0	271-280	FALSE	1.84796e-19	22.6294	9.55428	0.64	582.842	2	42.37	1163.67	1	File: "D:\_HF_QE\20160627_KW\20160627_1a_CD2AP_KW_i02.raw"; SpectrumID: "61723"; scans: "16314"	20160627_1a_CD2AP_KW_i01to03	2	Q7YRV4,G3MWU8
11	Q7YRV4	RO52_BOVIN	E3 ubiquitin-protein ligase TRIM21 OS=Bos taurus GN=TRIM21 PE=2 SV=1	1270.84	55.22	190	37	0		1	G3MWU8	6.27	54030.9	R|NVFYVPGIKK|M	0	NVFYVPGIKK	0	271-280	FALSE	2.90728e-26	29.8776	11.0602	0.64	582.842	2	41.9	1163.67	1	File: "D:\_HF_QE\20160627_KW\20160627_1a_CD2AP_KW_i03.raw"; SpectrumID: "103792"; scans: "16099"	20160627_1a_CD2AP_KW_i01to03	2	Q7YRV4,G3MWU8
11	Q7YRV4	RO52_BOVIN	E3 ubiquitin-protein ligase TRIM21 OS=Bos taurus GN=TRIM21 PE=2 SV=1	1270.84	55.22	190	37	0		1	G3MWU8	6.27	54030.9	R|NVFYVPGIKK|M	0	NVFYVPGIKK	0	271-280	FALSE	7.53094e-27	26.6709	11.1807	0.949	582.842	2	42.23	1163.67	1	File: "D:\_HF_QE\20160627_KW\20160627_1a_CD2AP_KW_i03.raw"; SpectrumID: "103875"; scans: "16272"	20160627_1a_CD2AP_KW_i01to03	2	Q7YRV4,G3MWU8
11	Q7YRV4	RO52_BOVIN	E3 ubiquitin-protein ligase TRIM21 OS=Bos taurus GN=TRIM21 PE=2 SV=1	1270.84	55.22	190	37	0		1	G3MWU8	6.27	54030.9	R|QEVPENEER|F	1	QEVPENEER	0	316-324	FALSE	1.77625e-15	11.4579	8.51541	-0.333	565.26	2	18.75	1128.51	0	File: "D:\_HF_QE\20160627_KW\20160627_1a_CD2AP_KW_i01.raw"; SpectrumID: "3751"; scans: "4342"	20160627_1a_CD2AP_KW_i01to03	2	Q7YRV4,G3MWU8
11	Q7YRV4	RO52_BOVIN	E3 ubiquitin-protein ligase TRIM21 OS=Bos taurus GN=TRIM21 PE=2 SV=1	1270.84	55.22	190	37	0		1	G3MWU8	6.27	54030.9	R|QEVPENEERFDSYPMVLGAQR|F	1	QEVPENEERFDSYPMVLGAQR	0	316-336	FALSE	1.27617e-27	12.0829	11.4156	-1.254	832.061	3	47.52	2493.16	1	File: "D:\_HF_QE\20160627_KW\20160627_1a_CD2AP_KW_i01.raw"; SpectrumID: "22230"; scans: "18626"	20160627_1a_CD2AP_KW_i01to03	2	Q7YRV4,G3MWU8
11	Q7YRV4	RO52_BOVIN	E3 ubiquitin-protein ligase TRIM21 OS=Bos taurus GN=TRIM21 PE=2 SV=1	1270.84	55.22	190	37	0		1	G3MWU8	6.27	54030.9	R|QEVPENEERFDSYPMVLGAQR|F	0	QEVPENEERFDSYPMVLGAQR	0	316-336	FALSE	1.00234e-21	3.14751	10.1667	-0.447	832.061	3	47.88	2493.16	1	File: "D:\_HF_QE\20160627_KW\20160627_1a_CD2AP_KW_i01.raw"; SpectrumID: "22361"; scans: "18791"	20160627_1a_CD2AP_KW_i01to03	2	Q7YRV4,G3MWU8
11	Q7YRV4	RO52_BOVIN	E3 ubiquitin-protein ligase TRIM21 OS=Bos taurus GN=TRIM21 PE=2 SV=1	1270.84	55.22	190	37	0		1	G3MWU8	6.27	54030.9	R|QEVPENEERFDSYPMVLGAQR|F	0	QEVPENEERFDSYPMVLGAQR	0	316-336	FALSE	7.45324e-34	14.7089	12.6011	0.876	832.06	3	47.18	2493.16	1	File: "D:\_HF_QE\20160627_KW\20160627_1a_CD2AP_KW_i02.raw"; SpectrumID: "65650"; scans: "18634"	20160627_1a_CD2AP_KW_i01to03	2	Q7YRV4,G3MWU8
11	Q7YRV4	RO52_BOVIN	E3 ubiquitin-protein ligase TRIM21 OS=Bos taurus GN=TRIM21 PE=2 SV=1	1270.84	55.22	190	37	0		1	G3MWU8	6.27	54030.9	R|QEVPENEERFDSYPMVLGAQR|F	0	QEVPENEERFDSYPMVLGAQR	0	316-336	FALSE	6.19463e-19	-5.16538	9.50809	4.546	832.057	3	47.55	2493.16	1	File: "D:\_HF_QE\20160627_KW\20160627_1a_CD2AP_KW_i02.raw"; SpectrumID: "65791"; scans: "18802"	20160627_1a_CD2AP_KW_i01to03	2	Q7YRV4,G3MWU8
11	Q7YRV4	RO52_BOVIN	E3 ubiquitin-protein ligase TRIM21 OS=Bos taurus GN=TRIM21 PE=2 SV=1	1270.84	55.22	190	37	0		1	G3MWU8	6.27	54030.9	R|QEVPENEERFDSYPMVLGAQR|F	0	QEVPENEERFDSYPMVLGAQR	0	316-336	FALSE	1.095e-15	-7.07712	8.7049	1.237	832.059	3	47.48	2493.16	1	File: "D:\_HF_QE\20160627_KW\20160627_1a_CD2AP_KW_i03.raw"; SpectrumID: "107939"; scans: "18758"	20160627_1a_CD2AP_KW_i01to03	2	Q7YRV4,G3MWU8
11	Q7YRV4	RO52_BOVIN	E3 ubiquitin-protein ligase TRIM21 OS=Bos taurus GN=TRIM21 PE=2 SV=1	1270.84	55.22	190	37	0		1	G3MWU8	6.27	54030.9	R|QKNFLAEEEQK|Q	1	QKNFLAEEEQK	0	185-195	FALSE	1.31056e-13	8.68919	8.21379	0.715	682.346	2	29.03	1362.68	1	File: "D:\_HF_QE\20160627_KW\20160627_1a_CD2AP_KW_i03.raw"; SpectrumID: "96248"; scans: "9682"	20160627_1a_CD2AP_KW_i01to03	2	Q7YRV4,G3MWU8
11	Q7YRV4	RO52_BOVIN	E3 ubiquitin-protein ligase TRIM21 OS=Bos taurus GN=TRIM21 PE=2 SV=1	1270.84	55.22	190	37	0		1	G3MWU8	6.27	54030.9	R|QKNFLAEEEQKQLQK|L	1	QKNFLAEEEQKQLQK	0	185-199	FALSE	3.15702e-23	13.4467	10.5295	1.18	620.998	3	34.48	1859.97	2	File: "D:\_HF_QE\20160627_KW\20160627_1a_CD2AP_KW_i01.raw"; SpectrumID: "13389"; scans: "12344"	20160627_1a_CD2AP_KW_i01to03	2	Q7YRV4,G3MWU8
11	Q7YRV4	RO52_BOVIN	E3 ubiquitin-protein ligase TRIM21 OS=Bos taurus GN=TRIM21 PE=2 SV=1	1270.84	55.22	190	37	0		1	G3MWU8	6.27	54030.9	R|QKNFLAEEEQKQLQK|L	0	QKNFLAEEEQKQLQK	0	185-199	FALSE	5.4015e-18	6.98051	9.32507	-0.401	620.999	3	34.02	1859.97	2	File: "D:\_HF_QE\20160627_KW\20160627_1a_CD2AP_KW_i02.raw"; SpectrumID: "56889"; scans: "12193"	20160627_1a_CD2AP_KW_i01to03	2	Q7YRV4,G3MWU8
11	Q7YRV4	RO52_BOVIN	E3 ubiquitin-protein ligase TRIM21 OS=Bos taurus GN=TRIM21 PE=2 SV=1	1270.84	55.22	190	37	0		1	G3MWU8	6.27	54030.9	R|QKNFLAEEEQKQLQK|L	0	QKN[DEAMID]FLAEEEQKQLQK	1	185-199	FALSE	3.38822e-18	10.1119	9.38391	-9.267	621.332	3	34.02	1860.96	2	File: "D:\_HF_QE\20160627_KW\20160627_1a_CD2AP_KW_i03.raw"; SpectrumID: "99036"; scans: "12213"	20160627_1a_CD2AP_KW_i01to03	2	Q7YRV4,G3MWU8
11	Q7YRV4	RO52_BOVIN	E3 ubiquitin-protein ligase TRIM21 OS=Bos taurus GN=TRIM21 PE=2 SV=1	1270.84	55.22	190	37	0		1	G3MWU8	6.27	54030.9	R|QKNFLAEEEQKQLQKLEEEER|Q	1	QKNFLAEEEQKQLQKLEEEER	0	185-205	FALSE	8.96962e-19	3.75148	9.53157	-3.93	662.342	4	47.05	2645.33	3	File: "D:\_HF_QE\20160627_KW\20160627_1a_CD2AP_KW_i02.raw"; SpectrumID: "65601"; scans: "18571"	20160627_1a_CD2AP_KW_i01to03	2	Q7YRV4,G3MWU8
11	Q7YRV4	RO52_BOVIN	E3 ubiquitin-protein ligase TRIM21 OS=Bos taurus GN=TRIM21 PE=2 SV=1	1270.84	55.22	190	37	0		1	G3MWU8	6.27	54030.9	R|QKNFLAEEEQKQLQKLEEEER|Q	0	QKNFLAEEEQKQ[DEAMID]LQKLEEEER	1	185-205	FALSE	1.88696e-21	3.01548	10.1653	-6.468	662.59	4	47.48	2646.31	3	File: "D:\_HF_QE\20160627_KW\20160627_1a_CD2AP_KW_i01.raw"; SpectrumID: "22215"; scans: "18607"	20160627_1a_CD2AP_KW_i01to03	2	Q7YRV4,G3MWU8
11	Q7YRV4	RO52_BOVIN	E3 ubiquitin-protein ligase TRIM21 OS=Bos taurus GN=TRIM21 PE=2 SV=1	1270.84	55.22	190	37	0		1	G3MWU8	6.27	54030.9	R|QVANMVDNLR|K	1	QVANMVDNLR	0	68-77	FALSE	6.00412e-27	45.6265	11.2871	0.867	580.298	2	37.42	1158.58	0	File: "D:\_HF_QE\20160627_KW\20160627_1a_CD2AP_KW_i01.raw"; SpectrumID: "15431"; scans: "13789"	20160627_1a_CD2AP_KW_i01to03	2	Q7YRV4,G3MWU8
11	Q7YRV4	RO52_BOVIN	E3 ubiquitin-protein ligase TRIM21 OS=Bos taurus GN=TRIM21 PE=2 SV=1	1270.84	55.22	190	37	0		1	G3MWU8	6.27	54030.9	R|QVANMVDNLR|K	0	QVANMVDNLR	0	68-77	FALSE	2.12554e-25	51.2116	10.974	0.764	580.298	2	37.77	1158.58	0	File: "D:\_HF_QE\20160627_KW\20160627_1a_CD2AP_KW_i01.raw"; SpectrumID: "15536"; scans: "13958"	20160627_1a_CD2AP_KW_i01to03	2	Q7YRV4,G3MWU8
11	Q7YRV4	RO52_BOVIN	E3 ubiquitin-protein ligase TRIM21 OS=Bos taurus GN=TRIM21 PE=2 SV=1	1270.84	55.22	190	37	0		1	G3MWU8	6.27	54030.9	R|QVANMVDNLR|K	0	QVANMVDNLR	0	68-77	FALSE	1.27148e-14	34.8786	8.43907	2.145	580.297	2	38.1	1158.58	0	File: "D:\_HF_QE\20160627_KW\20160627_1a_CD2AP_KW_i01.raw"; SpectrumID: "15626"; scans: "14138"	20160627_1a_CD2AP_KW_i01to03	2	Q7YRV4,G3MWU8
11	Q7YRV4	RO52_BOVIN	E3 ubiquitin-protein ligase TRIM21 OS=Bos taurus GN=TRIM21 PE=2 SV=1	1270.84	55.22	190	37	0		1	G3MWU8	6.27	54030.9	R|QVANMVDNLR|K	0	QVANMVDNLR	0	68-77	FALSE	4.72879e-26	38.5498	11.109	0.66	580.298	2	37	1158.58	0	File: "D:\_HF_QE\20160627_KW\20160627_1a_CD2AP_KW_i02.raw"; SpectrumID: "57685"; scans: "13678"	20160627_1a_CD2AP_KW_i01to03	2	Q7YRV4,G3MWU8
11	Q7YRV4	RO52_BOVIN	E3 ubiquitin-protein ligase TRIM21 OS=Bos taurus GN=TRIM21 PE=2 SV=1	1270.84	55.22	190	37	0		1	G3MWU8	6.27	54030.9	R|QVANMVDNLR|K	0	QVANMVDNLR	0	68-77	FALSE	1.55013e-25	54.0665	11.0044	-0.186	580.298	2	37.33	1158.58	0	File: "D:\_HF_QE\20160627_KW\20160627_1a_CD2AP_KW_i02.raw"; SpectrumID: "57780"; scans: "13849"	20160627_1a_CD2AP_KW_i01to03	2	Q7YRV4,G3MWU8
11	Q7YRV4	RO52_BOVIN	E3 ubiquitin-protein ligase TRIM21 OS=Bos taurus GN=TRIM21 PE=2 SV=1	1270.84	55.22	190	37	0		1	G3MWU8	6.27	54030.9	R|QVANMVDNLR|K	0	QVANMVDNLR	0	68-77	FALSE	2.93539e-19	39.5143	9.61757	-0.082	580.298	2	37.68	1158.58	0	File: "D:\_HF_QE\20160627_KW\20160627_1a_CD2AP_KW_i02.raw"; SpectrumID: "59119"; scans: "14028"	20160627_1a_CD2AP_KW_i01to03	2	Q7YRV4,G3MWU8
11	Q7YRV4	RO52_BOVIN	E3 ubiquitin-protein ligase TRIM21 OS=Bos taurus GN=TRIM21 PE=2 SV=1	1270.84	55.22	190	37	0		1	G3MWU8	6.27	54030.9	R|QVANMVDNLR|K	0	QVANMVDNLR	0	68-77	FALSE	2.74422e-28	38.5577	11.5584	-0.704	580.298	2	36.98	1158.58	0	File: "D:\_HF_QE\20160627_KW\20160627_1a_CD2AP_KW_i03.raw"; SpectrumID: "101156"; scans: "13686"	20160627_1a_CD2AP_KW_i01to03	2	Q7YRV4,G3MWU8
11	Q7YRV4	RO52_BOVIN	E3 ubiquitin-protein ligase TRIM21 OS=Bos taurus GN=TRIM21 PE=2 SV=1	1270.84	55.22	190	37	0		1	G3MWU8	6.27	54030.9	R|QVANMVDNLR|K	0	QVANMVDNLR	0	68-77	FALSE	4.26594e-30	62.1991	11.9076	1.092	580.297	2	37.33	1158.58	0	File: "D:\_HF_QE\20160627_KW\20160627_1a_CD2AP_KW_i03.raw"; SpectrumID: "101249"; scans: "13857"	20160627_1a_CD2AP_KW_i01to03	2	Q7YRV4,G3MWU8
11	Q7YRV4	RO52_BOVIN	E3 ubiquitin-protein ligase TRIM21 OS=Bos taurus GN=TRIM21 PE=2 SV=1	1270.84	55.22	190	37	0		1	G3MWU8	6.27	54030.9	R|QVANMVDNLR|K	0	QVANMVDNLR	0	68-77	FALSE	3.36747e-19	39.1152	9.59608	-0.807	580.299	2	37.67	1158.58	0	File: "D:\_HF_QE\20160627_KW\20160627_1a_CD2AP_KW_i03.raw"; SpectrumID: "101331"; scans: "14033"	20160627_1a_CD2AP_KW_i01to03	2	Q7YRV4,G3MWU8
11	Q7YRV4	RO52_BOVIN	E3 ubiquitin-protein ligase TRIM21 OS=Bos taurus GN=TRIM21 PE=2 SV=1	1270.84	55.22	190	37	0		1	G3MWU8	6.27	54030.9	R|QVANMVDNLRK|I	1	QVANMVDNLRK	0	68-78	FALSE	1.25594e-34	44.0674	12.7632	0.688	644.345	2	32.8	1286.68	1	File: "D:\_HF_QE\20160627_KW\20160627_1a_CD2AP_KW_i01.raw"; SpectrumID: "11573"; scans: "11530"	20160627_1a_CD2AP_KW_i01to03	2	Q7YRV4,G3MWU8
11	Q7YRV4	RO52_BOVIN	E3 ubiquitin-protein ligase TRIM21 OS=Bos taurus GN=TRIM21 PE=2 SV=1	1270.84	55.22	190	37	0		1	G3MWU8	6.27	54030.9	R|QVANMVDNLRK|I	0	QVANMVDNLRK	0	68-78	FALSE	2.44932e-24	19.3249	10.7635	0.369	429.899	3	32.87	1286.68	1	File: "D:\_HF_QE\20160627_KW\20160627_1a_CD2AP_KW_i01.raw"; SpectrumID: "11590"; scans: "11563"	20160627_1a_CD2AP_KW_i01to03	2	Q7YRV4,G3MWU8
11	Q7YRV4	RO52_BOVIN	E3 ubiquitin-protein ligase TRIM21 OS=Bos taurus GN=TRIM21 PE=2 SV=1	1270.84	55.22	190	37	0		1	G3MWU8	6.27	54030.9	R|QVANMVDNLRK|I	0	QVANMVDNLRK	0	68-78	FALSE	1.40447e-26	29.4234	11.2241	-1.209	644.346	2	33.15	1286.68	1	File: "D:\_HF_QE\20160627_KW\20160627_1a_CD2AP_KW_i01.raw"; SpectrumID: "11674"; scans: "11701"	20160627_1a_CD2AP_KW_i01to03	2	Q7YRV4,G3MWU8
11	Q7YRV4	RO52_BOVIN	E3 ubiquitin-protein ligase TRIM21 OS=Bos taurus GN=TRIM21 PE=2 SV=1	1270.84	55.22	190	37	0		1	G3MWU8	6.27	54030.9	R|QVANMVDNLRK|I	0	QVANMVDNLRK	0	68-78	FALSE	8.24954e-31	36.4134	12.0597	-0.261	644.346	2	32.35	1286.68	1	File: "D:\_HF_QE\20160627_KW\20160627_1a_CD2AP_KW_i02.raw"; SpectrumID: "55042"; scans: "11377"	20160627_1a_CD2AP_KW_i01to03	2	Q7YRV4,G3MWU8
11	Q7YRV4	RO52_BOVIN	E3 ubiquitin-protein ligase TRIM21 OS=Bos taurus GN=TRIM21 PE=2 SV=1	1270.84	55.22	190	37	0		1	G3MWU8	6.27	54030.9	R|QVANMVDNLRK|I	0	QVANMVDNLRK	0	68-78	FALSE	9.34132e-17	12.5656	9.01407	1.931	429.899	3	32.47	1286.68	1	File: "D:\_HF_QE\20160627_KW\20160627_1a_CD2AP_KW_i02.raw"; SpectrumID: "55071"; scans: "11441"	20160627_1a_CD2AP_KW_i01to03	2	Q7YRV4,G3MWU8
11	Q7YRV4	RO52_BOVIN	E3 ubiquitin-protein ligase TRIM21 OS=Bos taurus GN=TRIM21 PE=2 SV=1	1270.84	55.22	190	37	0		1	G3MWU8	6.27	54030.9	R|QVANMVDNLRK|I	0	QVANMVDNLRK	0	68-78	FALSE	4.66005e-18	16.2757	9.3384	0.781	644.345	2	32.4	1286.68	1	File: "D:\_HF_QE\20160627_KW\20160627_1a_CD2AP_KW_i03.raw"; SpectrumID: "98656"; scans: "11413"	20160627_1a_CD2AP_KW_i01to03	2	Q7YRV4,G3MWU8
11	Q7YRV4	RO52_BOVIN	E3 ubiquitin-protein ligase TRIM21 OS=Bos taurus GN=TRIM21 PE=2 SV=1	1270.84	55.22	190	37	0		1	G3MWU8	6.27	54030.9	R|QVANMVDNLRK|I	0	QVANMVDNLRK	0	68-78	FALSE	1.13229e-19	15.9679	9.72297	1.861	429.899	3	32.57	1286.68	1	File: "D:\_HF_QE\20160627_KW\20160627_1a_CD2AP_KW_i03.raw"; SpectrumID: "98686"; scans: "11506"	20160627_1a_CD2AP_KW_i01to03	2	Q7YRV4,G3MWU8
11	Q7YRV4	RO52_BOVIN	E3 ubiquitin-protein ligase TRIM21 OS=Bos taurus GN=TRIM21 PE=2 SV=1	1270.84	55.22	190	37	0		1	G3MWU8	6.27	54030.9	R|QVANMVDNLRK|I	0	QVANMVDNLRK	0	68-78	FALSE	3.99141e-23	26.4196	10.5033	-0.369	644.346	2	32.73	1286.68	1	File: "D:\_HF_QE\20160627_KW\20160627_1a_CD2AP_KW_i03.raw"; SpectrumID: "98729"; scans: "11590"	20160627_1a_CD2AP_KW_i01to03	2	Q7YRV4,G3MWU8
11	Q7YRV4	RO52_BOVIN	E3 ubiquitin-protein ligase TRIM21 OS=Bos taurus GN=TRIM21 PE=2 SV=1	1270.84	55.22	190	37	0		1	G3MWU8	6.27	54030.9	R|RGSALELLQEVK|S	1	RGSALELLQEVK	0	237-248	FALSE	3.21102e-14	31.0983	8.30475	-1.152	671.889	2	48.47	1341.76	1	File: "D:\_HF_QE\20160627_KW\20160627_1a_CD2AP_KW_i01.raw"; SpectrumID: "23641"; scans: "19057"	20160627_1a_CD2AP_KW_i01to03	2	Q7YRV4,G3MWU8
11	Q7YRV4	RO52_BOVIN	E3 ubiquitin-protein ligase TRIM21 OS=Bos taurus GN=TRIM21 PE=2 SV=1	1270.84	55.22	190	37	0		1	G3MWU8	6.27	54030.9	R|RGSALELLQEVK|S	0	RGSALELLQEVK	0	237-248	FALSE	5.09319e-23	35.0476	10.4423	-0.123	448.261	3	48.5	1341.76	1	File: "D:\_HF_QE\20160627_KW\20160627_1a_CD2AP_KW_i01.raw"; SpectrumID: "23658"; scans: "19075"	20160627_1a_CD2AP_KW_i01to03	2	Q7YRV4,G3MWU8
11	Q7YRV4	RO52_BOVIN	E3 ubiquitin-protein ligase TRIM21 OS=Bos taurus GN=TRIM21 PE=2 SV=1	1270.84	55.22	190	37	0		1	G3MWU8	6.27	54030.9	R|RGSALELLQEVK|S	0	RGSALELLQEVK	0	237-248	FALSE	1.63932e-15	21.579	8.66822	0.48	448.261	3	48.03	1341.76	1	File: "D:\_HF_QE\20160627_KW\20160627_1a_CD2AP_KW_i02.raw"; SpectrumID: "65988"; scans: "19032"	20160627_1a_CD2AP_KW_i01to03	2	Q7YRV4,G3MWU8
11	Q7YRV4	RO52_BOVIN	E3 ubiquitin-protein ligase TRIM21 OS=Bos taurus GN=TRIM21 PE=2 SV=1	1270.84	55.22	190	37	0		1	G3MWU8	6.27	54030.9	R|RGSALELLQEVK|S	0	RGSALELLQEVK	0	237-248	FALSE	2.79354e-15	29.7888	8.60654	0.667	671.888	2	48.05	1341.76	1	File: "D:\_HF_QE\20160627_KW\20160627_1a_CD2AP_KW_i02.raw"; SpectrumID: "65990"; scans: "19035"	20160627_1a_CD2AP_KW_i01to03	2	Q7YRV4,G3MWU8
11	Q7YRV4	RO52_BOVIN	E3 ubiquitin-protein ligase TRIM21 OS=Bos taurus GN=TRIM21 PE=2 SV=1	1270.84	55.22	190	37	0		1	G3MWU8	6.27	54030.9	R|RGSALELLQEVK|S	0	RGSALELLQEVK	0	237-248	FALSE	5.01532e-20	27.388	9.76669	-0.392	448.261	3	48.03	1341.76	1	File: "D:\_HF_QE\20160627_KW\20160627_1a_CD2AP_KW_i03.raw"; SpectrumID: "108149"; scans: "19006"	20160627_1a_CD2AP_KW_i01to03	2	Q7YRV4,G3MWU8
11	Q7YRV4	RO52_BOVIN	E3 ubiquitin-protein ligase TRIM21 OS=Bos taurus GN=TRIM21 PE=2 SV=1	1270.84	55.22	190	37	0		1	G3MWU8	6.27	54030.9	R|RGSALELLQEVKSVLER|S	1	RGSALELLQ[DEAMID]EVKSVLER	1	237-253	FALSE	1.70088e-27	16.7067	11.3369	-8.404	643.371	3	66.72	1927.07	2	File: "D:\_HF_QE\20160627_KW\20160627_1a_CD2AP_KW_i01.raw"; SpectrumID: "37129"; scans: "27532"	20160627_1a_CD2AP_KW_i01to03	2	Q7YRV4,G3MWU8
11	Q7YRV4	RO52_BOVIN	E3 ubiquitin-protein ligase TRIM21 OS=Bos taurus GN=TRIM21 PE=2 SV=1	1270.84	55.22	190	37	0		1	G3MWU8	6.27	54030.9	R|SESWNLKELDVASTDLR|N	1	SESWNLKELDVASTDLR	0	254-270	TRUE	3.49145e-66	73.9047	17.5433	0.114	654.997	3	52.43	1961.97	1	File: "D:\_HF_QE\20160627_KW\20160627_1a_CD2AP_KW_i01.raw"; SpectrumID: "26351"; scans: "20989"	20160627_1a_CD2AP_KW_i01to03	1	Q7YRV4
11	Q7YRV4	RO52_BOVIN	E3 ubiquitin-protein ligase TRIM21 OS=Bos taurus GN=TRIM21 PE=2 SV=1	1270.84	55.22	190	37	0		1	G3MWU8	6.27	54030.9	R|SESWNLKELDVASTDLR|N	0	SESWNLKELDVASTDLR	0	254-270	TRUE	6.22737e-55	70.4841	16.0033	1.098	981.991	2	52.47	1961.97	1	File: "D:\_HF_QE\20160627_KW\20160627_1a_CD2AP_KW_i01.raw"; SpectrumID: "26363"; scans: "21003"	20160627_1a_CD2AP_KW_i01to03	1	Q7YRV4
11	Q7YRV4	RO52_BOVIN	E3 ubiquitin-protein ligase TRIM21 OS=Bos taurus GN=TRIM21 PE=2 SV=1	1270.84	55.22	190	37	0		1	G3MWU8	6.27	54030.9	R|SESWNLKELDVASTDLR|N	0	SESWNLKELDVASTDLR	0	254-270	TRUE	3.85996e-50	49.289	15.303	-1.934	654.998	3	52.78	1961.97	1	File: "D:\_HF_QE\20160627_KW\20160627_1a_CD2AP_KW_i01.raw"; SpectrumID: "26483"; scans: "21151"	20160627_1a_CD2AP_KW_i01to03	1	Q7YRV4
11	Q7YRV4	RO52_BOVIN	E3 ubiquitin-protein ligase TRIM21 OS=Bos taurus GN=TRIM21 PE=2 SV=1	1270.84	55.22	190	37	0		1	G3MWU8	6.27	54030.9	R|SESWNLKELDVASTDLR|N	0	SESWNLKELDVASTDLR	0	254-270	TRUE	6.23965e-57	54.5005	16.2885	0.023	654.997	3	52	1961.97	1	File: "D:\_HF_QE\20160627_KW\20160627_1a_CD2AP_KW_i02.raw"; SpectrumID: "69785"; scans: "20987"	20160627_1a_CD2AP_KW_i01to03	1	Q7YRV4
11	Q7YRV4	RO52_BOVIN	E3 ubiquitin-protein ligase TRIM21 OS=Bos taurus GN=TRIM21 PE=2 SV=1	1270.84	55.22	190	37	0		1	G3MWU8	6.27	54030.9	R|SESWNLKELDVASTDLR|N	0	SESWNLKELDVASTDLR	0	254-270	TRUE	4.90207e-51	54.5793	15.4328	2.454	654.995	3	52.35	1961.97	1	File: "D:\_HF_QE\20160627_KW\20160627_1a_CD2AP_KW_i02.raw"; SpectrumID: "69925"; scans: "21155"	20160627_1a_CD2AP_KW_i01to03	1	Q7YRV4
11	Q7YRV4	RO52_BOVIN	E3 ubiquitin-protein ligase TRIM21 OS=Bos taurus GN=TRIM21 PE=2 SV=1	1270.84	55.22	190	37	0		1	G3MWU8	6.27	54030.9	R|SESWNLKELDVASTDLR|N	0	SESWNLKELDVASTDLR	0	254-270	TRUE	2.98487e-61	65.0991	16.8849	0.955	654.996	3	51.97	1961.97	1	File: "D:\_HF_QE\20160627_KW\20160627_1a_CD2AP_KW_i03.raw"; SpectrumID: "110733"; scans: "20912"	20160627_1a_CD2AP_KW_i01to03	1	Q7YRV4
11	Q7YRV4	RO52_BOVIN	E3 ubiquitin-protein ligase TRIM21 OS=Bos taurus GN=TRIM21 PE=2 SV=1	1270.84	55.22	190	37	0		1	G3MWU8	6.27	54030.9	R|SESWNLKELDVASTDLR|N	0	SESWNLKELDVASTDLR	0	254-270	TRUE	1.47406e-52	51.4519	15.6605	0.023	654.997	3	52.3	1961.97	1	File: "D:\_HF_QE\20160627_KW\20160627_1a_CD2AP_KW_i03.raw"; SpectrumID: "112040"; scans: "21070"	20160627_1a_CD2AP_KW_i01to03	1	Q7YRV4
11	Q7YRV4	RO52_BOVIN	E3 ubiquitin-protein ligase TRIM21 OS=Bos taurus GN=TRIM21 PE=2 SV=1	1270.84	55.22	190	37	0		1	G3MWU8	6.27	54030.9	R|SESWNLKELDVASTDLR|N	0	SESWN[DEAMID]LKELDVASTDLR	1	254-270	TRUE	1.56955e-34	43.4031	12.7604	-9.478	982.493	2	51.98	1962.95	1	File: "D:\_HF_QE\20160627_KW\20160627_1a_CD2AP_KW_i03.raw"; SpectrumID: "110742"; scans: "20922"	20160627_1a_CD2AP_KW_i01to03	1	Q7YRV4
11	Q7YRV4	RO52_BOVIN	E3 ubiquitin-protein ligase TRIM21 OS=Bos taurus GN=TRIM21 PE=2 SV=1	1270.84	55.22	190	37	0		1	G3MWU8	6.27	54030.9	R|SESWNLKELDVASTDLRNVFYVPGIKK|M	1	SESWNLKELDVASTDLRNVFYVPGIKK	0	254-280	TRUE	9.19585e-31	-0.80937	12.0489	4.564	777.911	4	63.38	3107.63	3	File: "D:\_HF_QE\20160627_KW\20160627_1a_CD2AP_KW_i01.raw"; SpectrumID: "34873"; scans: "26004"	20160627_1a_CD2AP_KW_i01to03	1	Q7YRV4
11	Q7YRV4	RO52_BOVIN	E3 ubiquitin-protein ligase TRIM21 OS=Bos taurus GN=TRIM21 PE=2 SV=1	1270.84	55.22	190	37	0		1	G3MWU8	6.27	54030.9	R|SESWNLKELDVASTDLRNVFYVPGIKK|M	0	SESWNLKELDVASTDLRN[DEAMID]VFYVPGIKK	1	254-280	TRUE	2.93382e-15	-23.3258	8.61757	-6.246	778.165	4	62.93	3108.61	3	File: "D:\_HF_QE\20160627_KW\20160627_1a_CD2AP_KW_i03.raw"; SpectrumID: "119288"; scans: "25911"	20160627_1a_CD2AP_KW_i01to03	1	Q7YRV4
11	Q7YRV4	RO52_BOVIN	E3 ubiquitin-protein ligase TRIM21 OS=Bos taurus GN=TRIM21 PE=2 SV=1	1270.84	55.22	190	37	0		1	G3MWU8	6.27	54030.9	R|TCGVHITLDPQTANPWLILSENRR|Q	1	TC[Cys_CAM]GVHITLDPQTANPWLILSENRR	1	284-307	FALSE	1.29998e-48	30.8683	15.0828	1.46	931.147	3	58.4	2790.42	1	File: "D:\_HF_QE\20160627_KW\20160627_1a_CD2AP_KW_i01.raw"; SpectrumID: "30812"; scans: "23706"	20160627_1a_CD2AP_KW_i01to03	2	Q7YRV4,G3MWU8
11	Q7YRV4	RO52_BOVIN	E3 ubiquitin-protein ligase TRIM21 OS=Bos taurus GN=TRIM21 PE=2 SV=1	1270.84	55.22	190	37	0		1	G3MWU8	6.27	54030.9	R|TCGVHITLDPQTANPWLILSENRR|Q	0	TC[Cys_CAM]GVHITLDPQTANPWLILSENRR	1	284-307	FALSE	6.9786e-43	20.963	14.1856	1.657	698.612	4	58.68	2790.42	1	File: "D:\_HF_QE\20160627_KW\20160627_1a_CD2AP_KW_i01.raw"; SpectrumID: "30909"; scans: "23834"	20160627_1a_CD2AP_KW_i01to03	2	Q7YRV4,G3MWU8
11	Q7YRV4	RO52_BOVIN	E3 ubiquitin-protein ligase TRIM21 OS=Bos taurus GN=TRIM21 PE=2 SV=1	1270.84	55.22	190	37	0		1	G3MWU8	6.27	54030.9	R|TCGVHITLDPQTANPWLILSENRR|Q	0	TC[Cys_CAM]GVHITLDPQTANPWLILSENRR	1	284-307	FALSE	2.4727e-39	19.8789	13.5986	0.471	931.148	3	58.08	2790.42	1	File: "D:\_HF_QE\20160627_KW\20160627_1a_CD2AP_KW_i02.raw"; SpectrumID: "74361"; scans: "23786"	20160627_1a_CD2AP_KW_i01to03	2	Q7YRV4,G3MWU8
11	Q7YRV4	RO52_BOVIN	E3 ubiquitin-protein ligase TRIM21 OS=Bos taurus GN=TRIM21 PE=2 SV=1	1270.84	55.22	190	37	0		1	G3MWU8	6.27	54030.9	R|TCGVHITLDPQTANPWLILSENRR|Q	0	TC[Cys_CAM]GVHITLDPQTANPWLILSENRR	1	284-307	FALSE	1.55261e-50	32.0683	15.3726	0.783	698.613	4	58.33	2790.42	1	File: "D:\_HF_QE\20160627_KW\20160627_1a_CD2AP_KW_i02.raw"; SpectrumID: "74447"; scans: "23896"	20160627_1a_CD2AP_KW_i01to03	2	Q7YRV4,G3MWU8
11	Q7YRV4	RO52_BOVIN	E3 ubiquitin-protein ligase TRIM21 OS=Bos taurus GN=TRIM21 PE=2 SV=1	1270.84	55.22	190	37	0		1	G3MWU8	6.27	54030.9	R|TCGVHITLDPQTANPWLILSENRR|Q	0	TC[Cys_CAM]GVHITLDPQTANPWLILSENRR	1	284-307	FALSE	3.63507e-23	-3.46718	10.5344	0.339	698.613	4	58.68	2790.42	1	File: "D:\_HF_QE\20160627_KW\20160627_1a_CD2AP_KW_i02.raw"; SpectrumID: "74568"; scans: "24060"	20160627_1a_CD2AP_KW_i01to03	2	Q7YRV4,G3MWU8
11	Q7YRV4	RO52_BOVIN	E3 ubiquitin-protein ligase TRIM21 OS=Bos taurus GN=TRIM21 PE=2 SV=1	1270.84	55.22	190	37	0		1	G3MWU8	6.27	54030.9	R|TCGVHITLDPQTANPWLILSENRR|Q	0	TC[Cys_CAM]GVHITLDPQTANPWLILSENRR	1	284-307	FALSE	1.42731e-29	4.6831	11.8467	2.188	698.612	4	57.85	2790.42	1	File: "D:\_HF_QE\20160627_KW\20160627_1a_CD2AP_KW_i03.raw"; SpectrumID: "116370"; scans: "23586"	20160627_1a_CD2AP_KW_i01to03	2	Q7YRV4,G3MWU8
11	Q7YRV4	RO52_BOVIN	E3 ubiquitin-protein ligase TRIM21 OS=Bos taurus GN=TRIM21 PE=2 SV=1	1270.84	55.22	190	37	0		1	G3MWU8	6.27	54030.9	R|TCGVHITLDPQTANPWLILSENRR|Q	0	TC[Cys_CAM]GVHITLDPQTANPWLILSENRR	1	284-307	FALSE	5.66046e-59	40.7504	16.5813	0.009	931.148	3	58.05	2790.42	1	File: "D:\_HF_QE\20160627_KW\20160627_1a_CD2AP_KW_i03.raw"; SpectrumID: "116439"; scans: "23670"	20160627_1a_CD2AP_KW_i01to03	2	Q7YRV4,G3MWU8
11	Q7YRV4	RO52_BOVIN	E3 ubiquitin-protein ligase TRIM21 OS=Bos taurus GN=TRIM21 PE=2 SV=1	1270.84	55.22	190	37	0		1	G3MWU8	6.27	54030.9	R|TCGVHITLDPQTANPWLILSENRR|Q	0	TC[Cys_CAM]GVHITLDPQTANPWLILSENRR	1	284-307	FALSE	5.35539e-36	14.9395	13.0234	0.253	698.613	4	58.22	2790.42	1	File: "D:\_HF_QE\20160627_KW\20160627_1a_CD2AP_KW_i03.raw"; SpectrumID: "116497"; scans: "23745"	20160627_1a_CD2AP_KW_i01to03	2	Q7YRV4,G3MWU8
11	Q7YRV4	RO52_BOVIN	E3 ubiquitin-protein ligase TRIM21 OS=Bos taurus GN=TRIM21 PE=2 SV=1	1270.84	55.22	190	37	0		1	G3MWU8	6.27	54030.9	R|TCGVHITLDPQTANPWLILSENRR|Q	0	TC[Cys_CAM]GVHITLDPQTANPWLILSENRR	1	284-307	FALSE	5.85187e-26	0.336635	11.1233	0.439	698.613	4	58.57	2790.42	1	File: "D:\_HF_QE\20160627_KW\20160627_1a_CD2AP_KW_i03.raw"; SpectrumID: "116612"; scans: "23902"	20160627_1a_CD2AP_KW_i01to03	2	Q7YRV4,G3MWU8
11	Q7YRV4	RO52_BOVIN	E3 ubiquitin-protein ligase TRIM21 OS=Bos taurus GN=TRIM21 PE=2 SV=1	1270.84	55.22	190	37	0		1	G3MWU8	6.27	54030.9	R|TCGVHITLDPQTANPWLILSENRR|Q	0	TC[Cys_CAM]GVHITLDPQ[DEAMID]TANPWLILSENRR	2	284-307	FALSE	6.42389e-42	20.402	14.0276	-4.333	698.862	4	57.98	2791.41	1	File: "D:\_HF_QE\20160627_KW\20160627_1a_CD2AP_KW_i02.raw"; SpectrumID: "74323"; scans: "23741"	20160627_1a_CD2AP_KW_i01to03	2	Q7YRV4,G3MWU8
11	Q7YRV4	RO52_BOVIN	E3 ubiquitin-protein ligase TRIM21 OS=Bos taurus GN=TRIM21 PE=2 SV=1	1270.84	55.22	190	37	0		1	G3MWU8	6.27	54030.9	R|TLGDTEAR|L	1	TLGDTEAR	0	210-217	FALSE	3.71009e-18	22.226	9.34133	0.191	431.717	2	18.38	861.419	0	File: "D:\_HF_QE\20160627_KW\20160627_1a_CD2AP_KW_i01.raw"; SpectrumID: "2375"; scans: "4149"	20160627_1a_CD2AP_KW_i01to03	2	Q7YRV4,G3MWU8
11	Q7YRV4	RO52_BOVIN	E3 ubiquitin-protein ligase TRIM21 OS=Bos taurus GN=TRIM21 PE=2 SV=1	1270.84	55.22	190	37	0		1	G3MWU8	6.27	54030.9	R|TLGDTEAR|L	0	TLGDTEAR	0	210-217	FALSE	3.54267e-21	28.2544	10.0511	-0.227	431.717	2	18.72	861.419	0	File: "D:\_HF_QE\20160627_KW\20160627_1a_CD2AP_KW_i01.raw"; SpectrumID: "3743"; scans: "4326"	20160627_1a_CD2AP_KW_i01to03	2	Q7YRV4,G3MWU8
11	Q7YRV4	RO52_BOVIN	E3 ubiquitin-protein ligase TRIM21 OS=Bos taurus GN=TRIM21 PE=2 SV=1	1270.84	55.22	190	37	0		1	G3MWU8	6.27	54030.9	R|TLGDTEAR|L	0	TLGDTEAR	0	210-217	FALSE	5.42565e-22	26.626	10.2343	-0.088	431.717	2	19.05	861.419	0	File: "D:\_HF_QE\20160627_KW\20160627_1a_CD2AP_KW_i01.raw"; SpectrumID: "3831"; scans: "4504"	20160627_1a_CD2AP_KW_i01to03	2	Q7YRV4,G3MWU8
11	Q7YRV4	RO52_BOVIN	E3 ubiquitin-protein ligase TRIM21 OS=Bos taurus GN=TRIM21 PE=2 SV=1	1270.84	55.22	190	37	0		1	G3MWU8	6.27	54030.9	R|TLGDTEAR|L	0	TLGDTEAR	0	210-217	FALSE	1.29364e-22	27.7492	10.3722	0.191	431.717	2	18.2	861.419	0	File: "D:\_HF_QE\20160627_KW\20160627_1a_CD2AP_KW_i02.raw"; SpectrumID: "45772"; scans: "4072"	20160627_1a_CD2AP_KW_i01to03	2	Q7YRV4,G3MWU8
11	Q7YRV4	RO52_BOVIN	E3 ubiquitin-protein ligase TRIM21 OS=Bos taurus GN=TRIM21 PE=2 SV=1	1270.84	55.22	190	37	0		1	G3MWU8	6.27	54030.9	R|TLGDTEAR|L	0	TLGDTEAR	0	210-217	FALSE	2.18147e-20	33.6907	9.87041	-0.088	431.717	2	18.53	861.419	0	File: "D:\_HF_QE\20160627_KW\20160627_1a_CD2AP_KW_i02.raw"; SpectrumID: "47169"; scans: "4247"	20160627_1a_CD2AP_KW_i01to03	2	Q7YRV4,G3MWU8
11	Q7YRV4	RO52_BOVIN	E3 ubiquitin-protein ligase TRIM21 OS=Bos taurus GN=TRIM21 PE=2 SV=1	1270.84	55.22	190	37	0		1	G3MWU8	6.27	54030.9	R|TLGDTEAR|L	0	TLGDTEAR	0	210-217	FALSE	1.35783e-20	28.0918	9.92224	-0.436	431.717	2	18.88	861.419	0	File: "D:\_HF_QE\20160627_KW\20160627_1a_CD2AP_KW_i02.raw"; SpectrumID: "47260"; scans: "4424"	20160627_1a_CD2AP_KW_i01to03	2	Q7YRV4,G3MWU8
11	Q7YRV4	RO52_BOVIN	E3 ubiquitin-protein ligase TRIM21 OS=Bos taurus GN=TRIM21 PE=2 SV=1	1270.84	55.22	190	37	0		1	G3MWU8	6.27	54030.9	R|TLGDTEAR|L	0	TLGDTEAR	0	210-217	FALSE	6.81905e-14	15.5412	8.23818	0.261	431.717	2	19.23	861.419	0	File: "D:\_HF_QE\20160627_KW\20160627_1a_CD2AP_KW_i02.raw"; SpectrumID: "47355"; scans: "4609"	20160627_1a_CD2AP_KW_i01to03	2	Q7YRV4,G3MWU8
11	Q7YRV4	RO52_BOVIN	E3 ubiquitin-protein ligase TRIM21 OS=Bos taurus GN=TRIM21 PE=2 SV=1	1270.84	55.22	190	37	0		1	G3MWU8	6.27	54030.9	R|TLGDTEAR|L	0	TLGDTEAR	0	210-217	FALSE	1.46865e-22	25.8233	10.3585	0.632	431.717	2	18.23	861.419	0	File: "D:\_HF_QE\20160627_KW\20160627_1a_CD2AP_KW_i03.raw"; SpectrumID: "89256"; scans: "4090"	20160627_1a_CD2AP_KW_i01to03	2	Q7YRV4,G3MWU8
11	Q7YRV4	RO52_BOVIN	E3 ubiquitin-protein ligase TRIM21 OS=Bos taurus GN=TRIM21 PE=2 SV=1	1270.84	55.22	190	37	0		1	G3MWU8	6.27	54030.9	R|TLGDTEAR|L	0	TLGDTEAR	0	210-217	FALSE	1.5809e-16	25.8151	8.93549	-0.227	431.717	2	18.57	861.419	0	File: "D:\_HF_QE\20160627_KW\20160627_1a_CD2AP_KW_i03.raw"; SpectrumID: "89338"; scans: "4266"	20160627_1a_CD2AP_KW_i01to03	2	Q7YRV4,G3MWU8
11	Q7YRV4	RO52_BOVIN	E3 ubiquitin-protein ligase TRIM21 OS=Bos taurus GN=TRIM21 PE=2 SV=1	1270.84	55.22	190	37	0		1	G3MWU8	6.27	54030.9	R|TLGDTEAR|L	0	TLGDTEAR	0	210-217	FALSE	9.00386e-22	30.7627	10.1895	-0.366	431.717	2	18.92	861.419	0	File: "D:\_HF_QE\20160627_KW\20160627_1a_CD2AP_KW_i03.raw"; SpectrumID: "90829"; scans: "4442"	20160627_1a_CD2AP_KW_i01to03	2	Q7YRV4,G3MWU8
11	Q7YRV4	RO52_BOVIN	E3 ubiquitin-protein ligase TRIM21 OS=Bos taurus GN=TRIM21 PE=2 SV=1	1270.84	55.22	190	37	0		1	G3MWU8	6.27	54030.9	R|TLGDTEAR|L	0	TLGDTEAR	0	210-217	FALSE	3.09585e-16	17.9081	8.86578	-0.505	431.717	2	19.25	861.419	0	File: "D:\_HF_QE\20160627_KW\20160627_1a_CD2AP_KW_i03.raw"; SpectrumID: "90922"; scans: "4622"	20160627_1a_CD2AP_KW_i01to03	2	Q7YRV4,G3MWU8
15	P79136-2	CAPZB_BOVIN	Isoform Beta-2 of F-actin-capping protein subunit beta OS=Bos taurus GN=CAPZB	981.727	76.84	128	24	0		1	P79136	5.89	30628.7	K|GCWDSIHVVEVQEK|S	1	GC[Cys_CAM]WDSIHVVEVQEK	1	146-159	FALSE	1.859e-35	55.1404	12.865	0.121	843.401	2	43.82	1684.79	0	File: "D:\_HF_QE\20160627_KW\20160627_1a_CD2AP_KW_i01.raw"; SpectrumID: "19770"; scans: "16885"	20160627_1a_CD2AP_KW_i01to03	2	P79136,P79136-2
15	P79136-2	CAPZB_BOVIN	Isoform Beta-2 of F-actin-capping protein subunit beta OS=Bos taurus GN=CAPZB	981.727	76.84	128	24	0		1	P79136	5.89	30628.7	K|GCWDSIHVVEVQEK|S	0	GC[Cys_CAM]WDSIHVVEVQEK	1	146-159	FALSE	2.68368e-24	22.0486	10.6999	0.484	562.603	3	43.93	1684.79	0	File: "D:\_HF_QE\20160627_KW\20160627_1a_CD2AP_KW_i01.raw"; SpectrumID: "19812"; scans: "16933"	20160627_1a_CD2AP_KW_i01to03	2	P79136,P79136-2
15	P79136-2	CAPZB_BOVIN	Isoform Beta-2 of F-actin-capping protein subunit beta OS=Bos taurus GN=CAPZB	981.727	76.84	128	24	0		1	P79136	5.89	30628.7	K|GCWDSIHVVEVQEK|S	0	GC[Cys_CAM]WDSIHVVEVQEK	1	146-159	FALSE	4.65274e-40	45.0206	13.6613	-2.49	843.403	2	43.38	1684.79	0	File: "D:\_HF_QE\20160627_KW\20160627_1a_CD2AP_KW_i02.raw"; SpectrumID: "62060"; scans: "16800"	20160627_1a_CD2AP_KW_i01to03	2	P79136,P79136-2
15	P79136-2	CAPZB_BOVIN	Isoform Beta-2 of F-actin-capping protein subunit beta OS=Bos taurus GN=CAPZB	981.727	76.84	128	24	0		1	P79136	5.89	30628.7	K|GCWDSIHVVEVQEK|S	0	GC[Cys_CAM]WDSIHVVEVQEK	1	146-159	FALSE	1.70383e-37	39.0323	13.2231	0.335	843.401	2	43.33	1684.79	0	File: "D:\_HF_QE\20160627_KW\20160627_1a_CD2AP_KW_i03.raw"; SpectrumID: "104205"; scans: "16797"	20160627_1a_CD2AP_KW_i01to03	2	P79136,P79136-2
15	P79136-2	CAPZB_BOVIN	Isoform Beta-2 of F-actin-capping protein subunit beta OS=Bos taurus GN=CAPZB	981.727	76.84	128	24	0		1	P79136	5.89	30628.7	K|IKGCWDSIHVVEVQEK|S	1	IKGC[Cys_CAM]WDSIHVVEVQEK	1	144-159	FALSE	6.40351e-28	22.2812	11.492	3.097	642.994	3	42.02	1925.97	1	File: "D:\_HF_QE\20160627_KW\20160627_1a_CD2AP_KW_i01.raw"; SpectrumID: "18032"; scans: "16016"	20160627_1a_CD2AP_KW_i01to03	2	P79136,P79136-2
15	P79136-2	CAPZB_BOVIN	Isoform Beta-2 of F-actin-capping protein subunit beta OS=Bos taurus GN=CAPZB	981.727	76.84	128	24	0		1	P79136	5.89	30628.7	K|IKGCWDSIHVVEVQEK|S	0	IKGC[Cys_CAM]WDSIHVVEVQEK	1	144-159	FALSE	7.48567e-29	23.7714	11.6771	0.807	642.996	3	41.6	1925.97	1	File: "D:\_HF_QE\20160627_KW\20160627_1a_CD2AP_KW_i02.raw"; SpectrumID: "61480"; scans: "15923"	20160627_1a_CD2AP_KW_i01to03	2	P79136,P79136-2
15	P79136-2	CAPZB_BOVIN	Isoform Beta-2 of F-actin-capping protein subunit beta OS=Bos taurus GN=CAPZB	981.727	76.84	128	24	0		1	P79136	5.89	30628.7	K|IKGCWDSIHVVEVQEK|S	0	IKGC[Cys_CAM]WDSIHVVEVQEK	1	144-159	FALSE	1.38786e-19	6.55941	9.70543	-0.143	642.996	3	41.43	1925.97	1	File: "D:\_HF_QE\20160627_KW\20160627_1a_CD2AP_KW_i03.raw"; SpectrumID: "103650"; scans: "15876"	20160627_1a_CD2AP_KW_i01to03	2	P79136,P79136-2
15	P79136-2	CAPZB_BOVIN	Isoform Beta-2 of F-actin-capping protein subunit beta OS=Bos taurus GN=CAPZB	981.727	76.84	128	24	0		1	P79136	5.89	30628.7	K|NLSDLIDLVPSLCEDLLSSVDQPLK|I	1	NLSDLIDLVPSLC[Cys_CAM]EDLLSSVDQPLK	1	24-48	FALSE	1.03443e-99	83.6431	21.4919	7.808	1392.21	2	74.47	2782.43	0	File: "D:\_HF_QE\20160627_KW\20160627_1a_CD2AP_KW_i01.raw"; SpectrumID: "41959"; scans: "31047"	20160627_1a_CD2AP_KW_i01to03	2	P79136,P79136-2
15	P79136-2	CAPZB_BOVIN	Isoform Beta-2 of F-actin-capping protein subunit beta OS=Bos taurus GN=CAPZB	981.727	76.84	128	24	0		1	P79136	5.89	30628.7	K|NLSDLIDLVPSLCEDLLSSVDQPLK|I	0	NLSDLIDLVPSLC[Cys_CAM]EDLLSSVDQPLK	1	24-48	FALSE	1.56685e-74	66.1101	18.6068	1.342	928.483	3	74.43	2782.43	0	File: "D:\_HF_QE\20160627_KW\20160627_1a_CD2AP_KW_i03.raw"; SpectrumID: "127731"; scans: "31127"	20160627_1a_CD2AP_KW_i01to03	2	P79136,P79136-2
15	P79136-2	CAPZB_BOVIN	Isoform Beta-2 of F-actin-capping protein subunit beta OS=Bos taurus GN=CAPZB	981.727	76.84	128	24	0		1	P79136	5.89	30628.7	K|NLSDLIDLVPSLCEDLLSSVDQPLK|I	0	N[DEAMID]LSDLIDLVPSLC[Cys_CAM]EDLLSSVDQPLK	2	24-48	FALSE	2.55516e-43	43.2853	14.2437	-9.318	928.821	3	74.45	2783.41	0	File: "D:\_HF_QE\20160627_KW\20160627_1a_CD2AP_KW_i02.raw"; SpectrumID: "85640"; scans: "31247"	20160627_1a_CD2AP_KW_i01to03	2	P79136,P79136-2
15	P79136-2	CAPZB_BOVIN	Isoform Beta-2 of F-actin-capping protein subunit beta OS=Bos taurus GN=CAPZB	981.727	76.84	128	24	0		1	P79136	5.89	30628.7	K|NLSDLIDLVPSLCEDLLSSVDQPLK|I	0	N[DEAMID]LSDLIDLVPSLC[Cys_CAM]EDLLSSVDQPLK	2	24-48	FALSE	5.76444e-59	57.2358	16.5743	-4.525	1392.72	2	74.47	2783.41	0	File: "D:\_HF_QE\20160627_KW\20160627_1a_CD2AP_KW_i02.raw"; SpectrumID: "85650"; scans: "31259"	20160627_1a_CD2AP_KW_i01to03	2	P79136,P79136-2
15	P79136-2	CAPZB_BOVIN	Isoform Beta-2 of F-actin-capping protein subunit beta OS=Bos taurus GN=CAPZB	981.727	76.84	128	24	0		1	P79136	5.89	30628.7	K|NLSDLIDLVPSLCEDLLSSVDQPLK|I	0	N[DEAMID]LSDLIDLVPSLC[Cys_CAM]EDLLSSVDQPLK	2	24-48	FALSE	1.13729e-70	56.6583	18.122	-7.593	1392.72	2	74.45	2783.41	0	File: "D:\_HF_QE\20160627_KW\20160627_1a_CD2AP_KW_i03.raw"; SpectrumID: "127738"; scans: "31137"	20160627_1a_CD2AP_KW_i01to03	2	P79136,P79136-2
15	P79136-2	CAPZB_BOVIN	Isoform Beta-2 of F-actin-capping protein subunit beta OS=Bos taurus GN=CAPZB	981.727	76.84	128	24	0		1	P79136	5.89	30628.7	K|NLSDLIDLVPSLCEDLLSSVDQPLKIAR|D	1	NLSDLIDLVPSLC[Cys_CAM]EDLLSSVDQPLKIAR	1	24-51	FALSE	2.48633e-106	92.2783	22.1786	0.914	1041.89	3	74.2	3122.65	1	File: "D:\_HF_QE\20160627_KW\20160627_1a_CD2AP_KW_i01.raw"; SpectrumID: "41872"; scans: "30935"	20160627_1a_CD2AP_KW_i01to03	2	P79136,P79136-2
15	P79136-2	CAPZB_BOVIN	Isoform Beta-2 of F-actin-capping protein subunit beta OS=Bos taurus GN=CAPZB	981.727	76.84	128	24	0		1	P79136	5.89	30628.7	K|NLSDLIDLVPSLCEDLLSSVDQPLKIAR|D	0	NLSDLIDLVPSLC[Cys_CAM]EDLLSSVDQPLKIAR	1	24-51	FALSE	1.57172e-94	80.3398	20.9189	-0.143	1041.89	3	74.2	3122.65	1	File: "D:\_HF_QE\20160627_KW\20160627_1a_CD2AP_KW_i02.raw"; SpectrumID: "85550"; scans: "31134"	20160627_1a_CD2AP_KW_i01to03	2	P79136,P79136-2
15	P79136-2	CAPZB_BOVIN	Isoform Beta-2 of F-actin-capping protein subunit beta OS=Bos taurus GN=CAPZB	981.727	76.84	128	24	0		1	P79136	5.89	30628.7	K|NLSDLIDLVPSLCEDLLSSVDQPLKIAR|D	0	NLSDLIDLVPSLC[Cys_CAM]EDLLSSVDQPLKIAR	1	24-51	FALSE	6.72165e-89	76.0674	20.2925	0.799	1041.89	3	74.17	3122.65	1	File: "D:\_HF_QE\20160627_KW\20160627_1a_CD2AP_KW_i03.raw"; SpectrumID: "126439"; scans: "31010"	20160627_1a_CD2AP_KW_i01to03	2	P79136,P79136-2
15	P79136-2	CAPZB_BOVIN	Isoform Beta-2 of F-actin-capping protein subunit beta OS=Bos taurus GN=CAPZB	981.727	76.84	128	24	0		1	P79136	5.89	30628.7	K|NLSDLIDLVPSLCEDLLSSVDQPLKIAR|D	0	NLSDLIDLVPSLC[Cys_CAM]EDLLSSVDQPLKIAR	1	24-51	FALSE	2.64087e-91	65.955	20.5555	-2.259	781.672	4	74.2	3122.65	1	File: "D:\_HF_QE\20160627_KW\20160627_1a_CD2AP_KW_i03.raw"; SpectrumID: "126449"; scans: "31023"	20160627_1a_CD2AP_KW_i01to03	2	P79136,P79136-2
15	P79136-2	CAPZB_BOVIN	Isoform Beta-2 of F-actin-capping protein subunit beta OS=Bos taurus GN=CAPZB	981.727	76.84	128	24	0		1	P79136	5.89	30628.7	K|NLSDLIDLVPSLCEDLLSSVDQPLKIAR|D	0	N[DEAMID]LSDLIDLVPSLC[Cys_CAM]EDLLSSVDQPLKIAR	2	24-51	FALSE	2.99131e-74	60.8218	18.5508	-7.381	781.922	4	74.2	3123.64	1	File: "D:\_HF_QE\20160627_KW\20160627_1a_CD2AP_KW_i02.raw"; SpectrumID: "85551"; scans: "31135"	20160627_1a_CD2AP_KW_i01to03	2	P79136,P79136-2
15	P79136-2	CAPZB_BOVIN	Isoform Beta-2 of F-actin-capping protein subunit beta OS=Bos taurus GN=CAPZB	981.727	76.84	128	24	0		1	P79136	5.89	30628.7	K|SGSGTMNLGGSLTR|Q	1	SGSGTMNLGGSLTR	0	182-195	FALSE	5.81299e-34	30.5252	12.6204	-0.064	669.328	2	36.35	1336.64	0	File: "D:\_HF_QE\20160627_KW\20160627_1a_CD2AP_KW_i01.raw"; SpectrumID: "13916"; scans: "13272"	20160627_1a_CD2AP_KW_i01to03	2	P79136,P79136-2
15	P79136-2	CAPZB_BOVIN	Isoform Beta-2 of F-actin-capping protein subunit beta OS=Bos taurus GN=CAPZB	981.727	76.84	128	24	0		1	P79136	5.89	30628.7	K|SGSGTMNLGGSLTR|Q	0	SGSGTMNLGGSLTR	0	182-195	FALSE	5.70531e-66	64.9275	17.4958	0.759	669.327	2	36.7	1336.64	0	File: "D:\_HF_QE\20160627_KW\20160627_1a_CD2AP_KW_i01.raw"; SpectrumID: "14028"; scans: "13442"	20160627_1a_CD2AP_KW_i01to03	2	P79136,P79136-2
15	P79136-2	CAPZB_BOVIN	Isoform Beta-2 of F-actin-capping protein subunit beta OS=Bos taurus GN=CAPZB	981.727	76.84	128	24	0		1	P79136	5.89	30628.7	K|SGSGTMNLGGSLTR|Q	0	SGSGTMNLGGSLTR	0	182-195	FALSE	2.46203e-64	61.4349	17.282	1.313	669.327	2	36.02	1336.64	0	File: "D:\_HF_QE\20160627_KW\20160627_1a_CD2AP_KW_i02.raw"; SpectrumID: "57399"; scans: "13204"	20160627_1a_CD2AP_KW_i01to03	2	P79136,P79136-2
15	P79136-2	CAPZB_BOVIN	Isoform Beta-2 of F-actin-capping protein subunit beta OS=Bos taurus GN=CAPZB	981.727	76.84	128	24	0		1	P79136	5.89	30628.7	K|SGSGTMNLGGSLTR|Q	0	SGSGTMNLGGSLTR	0	182-195	FALSE	2.02876e-73	74.0828	18.4491	1.133	669.327	2	36.35	1336.64	0	File: "D:\_HF_QE\20160627_KW\20160627_1a_CD2AP_KW_i02.raw"; SpectrumID: "57492"; scans: "13367"	20160627_1a_CD2AP_KW_i01to03	2	P79136,P79136-2
15	P79136-2	CAPZB_BOVIN	Isoform Beta-2 of F-actin-capping protein subunit beta OS=Bos taurus GN=CAPZB	981.727	76.84	128	24	0		1	P79136	5.89	30628.7	K|SGSGTMNLGGSLTR|Q	0	SGSGTMNLGGSLTR	0	182-195	FALSE	1.78438e-48	47.5905	15.0259	0.22	669.327	2	35.95	1336.64	0	File: "D:\_HF_QE\20160627_KW\20160627_1a_CD2AP_KW_i03.raw"; SpectrumID: "99493"; scans: "13185"	20160627_1a_CD2AP_KW_i01to03	2	P79136,P79136-2
15	P79136-2	CAPZB_BOVIN	Isoform Beta-2 of F-actin-capping protein subunit beta OS=Bos taurus GN=CAPZB	981.727	76.84	128	24	0		1	P79136	5.89	30628.7	K|SGSGTMNLGGSLTR|Q	0	SGSGTMNLGGSLTR	0	182-195	FALSE	3.41347e-51	47.2881	15.4348	0.041	669.328	2	36.3	1336.64	0	File: "D:\_HF_QE\20160627_KW\20160627_1a_CD2AP_KW_i03.raw"; SpectrumID: "99587"; scans: "13355"	20160627_1a_CD2AP_KW_i01to03	2	P79136,P79136-2
15	P79136-2	CAPZB_BOVIN	Isoform Beta-2 of F-actin-capping protein subunit beta OS=Bos taurus GN=CAPZB	981.727	76.84	128	24	0		1	P79136	5.89	30628.7	K|SKQEALKNDLVEALKR|K	1	SKQEALKNDLVEALKR	0	253-268	FALSE	4.28655e-31	12.9186	12.0651	-0.47	614.687	3	41.1	1841.04	3	File: "D:\_HF_QE\20160627_KW\20160627_1a_CD2AP_KW_i03.raw"; SpectrumID: "103553"; scans: "15717"	20160627_1a_CD2AP_KW_i01to03	2	P79136,P79136-2
15	P79136-2	CAPZB_BOVIN	Isoform Beta-2 of F-actin-capping protein subunit beta OS=Bos taurus GN=CAPZB	981.727	76.84	128	24	0		1	P79136	5.89	30628.7	K|TKDIVNGLR|S	1	TKDIVNGLR	0	236-244	FALSE	1.33406e-21	27.2844	10.1226	0.005	508.298	2	27.97	1014.58	1	File: "D:\_HF_QE\20160627_KW\20160627_1a_CD2AP_KW_i01.raw"; SpectrumID: "8879"; scans: "9098"	20160627_1a_CD2AP_KW_i01to03	2	P79136,P79136-2
15	P79136-2	CAPZB_BOVIN	Isoform Beta-2 of F-actin-capping protein subunit beta OS=Bos taurus GN=CAPZB	981.727	76.84	128	24	0		1	P79136	5.89	30628.7	K|TKDIVNGLR|S	0	TKDIVNGLR	0	236-244	FALSE	4.56996e-35	47.282	12.8067	-0.114	508.298	2	27.43	1014.58	1	File: "D:\_HF_QE\20160627_KW\20160627_1a_CD2AP_KW_i02.raw"; SpectrumID: "52269"; scans: "8860"	20160627_1a_CD2AP_KW_i01to03	2	P79136,P79136-2
15	P79136-2	CAPZB_BOVIN	Isoform Beta-2 of F-actin-capping protein subunit beta OS=Bos taurus GN=CAPZB	981.727	76.84	128	24	0		1	P79136	5.89	30628.7	K|TKDIVNGLR|S	0	TKDIVNGLR	0	236-244	FALSE	6.10576e-25	41.7468	10.8493	0.241	508.298	2	27.82	1014.58	1	File: "D:\_HF_QE\20160627_KW\20160627_1a_CD2AP_KW_i02.raw"; SpectrumID: "52369"; scans: "9052"	20160627_1a_CD2AP_KW_i01to03	2	P79136,P79136-2
15	P79136-2	CAPZB_BOVIN	Isoform Beta-2 of F-actin-capping protein subunit beta OS=Bos taurus GN=CAPZB	981.727	76.84	128	24	0		1	P79136	5.89	30628.7	K|TKDIVNGLR|S	0	TKDIVNGLR	0	236-244	FALSE	1.04226e-29	37.1339	11.8109	0.182	508.298	2	27.43	1014.58	1	File: "D:\_HF_QE\20160627_KW\20160627_1a_CD2AP_KW_i03.raw"; SpectrumID: "94401"; scans: "8866"	20160627_1a_CD2AP_KW_i01to03	2	P79136,P79136-2
15	P79136-2	CAPZB_BOVIN	Isoform Beta-2 of F-actin-capping protein subunit beta OS=Bos taurus GN=CAPZB	981.727	76.84	128	24	0		1	P79136	5.89	30628.7	K|TKDIVNGLR|S	0	TKDIVNGLR	0	236-244	FALSE	7.75767e-20	27.4251	9.71114	-0.232	508.298	2	27.77	1014.58	1	File: "D:\_HF_QE\20160627_KW\20160627_1a_CD2AP_KW_i03.raw"; SpectrumID: "94476"; scans: "9030"	20160627_1a_CD2AP_KW_i01to03	2	P79136,P79136-2
15	P79136-2	CAPZB_BOVIN	Isoform Beta-2 of F-actin-capping protein subunit beta OS=Bos taurus GN=CAPZB	981.727	76.84	128	24	0		1	P79136	5.89	30628.7	M|SDQQLDCALDLMR|R	1	S[Acetylation_Nterm(protein)]DQQLDC[Cys_CAM]ALDLMR	2	2-14	TRUE	9.4216e-48	58.8466	14.8422	1.896	803.862	2	59.55	1605.71	0	File: "D:\_HF_QE\20160627_KW\20160627_1a_CD2AP_KW_i01.raw"; SpectrumID: "32419"; scans: "24228"	20160627_1a_CD2AP_KW_i01to03	1	P79136-2
15	P79136-2	CAPZB_BOVIN	Isoform Beta-2 of F-actin-capping protein subunit beta OS=Bos taurus GN=CAPZB	981.727	76.84	128	24	0		1	P79136	5.89	30628.7	M|SDQQLDCALDLMR|R	0	S[Acetylation_Nterm(protein)]DQQLDC[Cys_CAM]ALDLMR	2	2-14	TRUE	6.44247e-48	69.5018	14.8657	1.435	803.862	2	59.93	1605.71	0	File: "D:\_HF_QE\20160627_KW\20160627_1a_CD2AP_KW_i01.raw"; SpectrumID: "32544"; scans: "24390"	20160627_1a_CD2AP_KW_i01to03	1	P79136-2
15	P79136-2	CAPZB_BOVIN	Isoform Beta-2 of F-actin-capping protein subunit beta OS=Bos taurus GN=CAPZB	981.727	76.84	128	24	0		1	P79136	5.89	30628.7	M|SDQQLDCALDLMR|R	0	S[Acetylation_Nterm(protein)]DQQLDC[Cys_CAM]ALDLMR	2	2-14	TRUE	1.87176e-53	67.3821	15.6939	1.286	803.863	2	59.27	1605.71	0	File: "D:\_HF_QE\20160627_KW\20160627_1a_CD2AP_KW_i02.raw"; SpectrumID: "74761"; scans: "24316"	20160627_1a_CD2AP_KW_i01to03	1	P79136-2
15	P79136-2	CAPZB_BOVIN	Isoform Beta-2 of F-actin-capping protein subunit beta OS=Bos taurus GN=CAPZB	981.727	76.84	128	24	0		1	P79136	5.89	30628.7	M|SDQQLDCALDLMR|R	0	S[Acetylation_Nterm(protein)]DQQLDC[Cys_CAM]ALDLMR	2	2-14	TRUE	1.23954e-47	67.4394	14.8197	0.675	803.863	2	59.6	1605.71	0	File: "D:\_HF_QE\20160627_KW\20160627_1a_CD2AP_KW_i02.raw"; SpectrumID: "74877"; scans: "24467"	20160627_1a_CD2AP_KW_i01to03	1	P79136-2
15	P79136-2	CAPZB_BOVIN	Isoform Beta-2 of F-actin-capping protein subunit beta OS=Bos taurus GN=CAPZB	981.727	76.84	128	24	0		1	P79136	5.89	30628.7	M|SDQQLDCALDLMR|R	0	S[Acetylation_Nterm(protein)]DQQLDC[Cys_CAM]ALDLMR	2	2-14	TRUE	2.95725e-52	62.0669	15.5169	0.987	803.863	2	59.17	1605.71	0	File: "D:\_HF_QE\20160627_KW\20160627_1a_CD2AP_KW_i03.raw"; SpectrumID: "116816"; scans: "24169"	20160627_1a_CD2AP_KW_i01to03	1	P79136-2
15	P79136-2	CAPZB_BOVIN	Isoform Beta-2 of F-actin-capping protein subunit beta OS=Bos taurus GN=CAPZB	981.727	76.84	128	24	0		1	P79136	5.89	30628.7	M|SDQQLDCALDLMR|R	0	S[Acetylation_Nterm(protein)]DQQLDC[Cys_CAM]ALDLMR	2	2-14	TRUE	3.25094e-49	67.5932	15.0644	1.51	803.862	2	59.52	1605.71	0	File: "D:\_HF_QE\20160627_KW\20160627_1a_CD2AP_KW_i03.raw"; SpectrumID: "116935"; scans: "24326"	20160627_1a_CD2AP_KW_i01to03	1	P79136-2
15	P79136-2	CAPZB_BOVIN	Isoform Beta-2 of F-actin-capping protein subunit beta OS=Bos taurus GN=CAPZB	981.727	76.84	128	24	0		1	P79136	5.89	30628.7	M|SDQQLDCALDLMRR|L	1	S[Acetylation_Nterm(protein)]DQQLDC[Cys_CAM]ALDLMRR	2	2-15	TRUE	7.73481e-17	17.6501	8.96879	2.029	881.912	2	55.57	1761.81	1	File: "D:\_HF_QE\20160627_KW\20160627_1a_CD2AP_KW_i02.raw"; SpectrumID: "72220"; scans: "22628"	20160627_1a_CD2AP_KW_i01to03	1	P79136-2
15	P79136-2	CAPZB_BOVIN	Isoform Beta-2 of F-actin-capping protein subunit beta OS=Bos taurus GN=CAPZB	981.727	76.84	128	24	0		1	P79136	5.89	30628.7	M|SDQQLDCALDLMRR|L	0	S[Acetylation_Nterm(protein)]DQQLDC[Cys_CAM]ALDLMRR	2	2-15	TRUE	1.67434e-15	14.0122	8.62268	2.097	881.912	2	55.53	1761.81	1	File: "D:\_HF_QE\20160627_KW\20160627_1a_CD2AP_KW_i03.raw"; SpectrumID: "114338"; scans: "22531"	20160627_1a_CD2AP_KW_i01to03	1	P79136-2
15	P79136-2	CAPZB_BOVIN	Isoform Beta-2 of F-actin-capping protein subunit beta OS=Bos taurus GN=CAPZB	981.727	76.84	128	24	0		1	P79136	5.89	30628.7	R|DGDSYRSPWSNKYDPPLEDGAMPSAR|L	1	DGDSYRSPWSNKYDPPLEDGAMPSAR	0	67-92	FALSE	3.90147e-34	10.9793	12.5576	1.627	728.578	4	46.05	2910.29	2	File: "D:\_HF_QE\20160627_KW\20160627_1a_CD2AP_KW_i01.raw"; SpectrumID: "21648"; scans: "17938"	20160627_1a_CD2AP_KW_i01to03	2	P79136,P79136-2
15	P79136-2	CAPZB_BOVIN	Isoform Beta-2 of F-actin-capping protein subunit beta OS=Bos taurus GN=CAPZB	981.727	76.84	128	24	0		1	P79136	5.89	30628.7	R|DGDSYRSPWSNKYDPPLEDGAMPSAR|L	0	DGDSYRSPWSNKYDPPLEDGAMPSAR	0	67-92	FALSE	1.67379e-18	-8.40299	9.29984	0.28	728.579	4	45.57	2910.29	2	File: "D:\_HF_QE\20160627_KW\20160627_1a_CD2AP_KW_i02.raw"; SpectrumID: "63964"; scans: "17859"	20160627_1a_CD2AP_KW_i01to03	2	P79136,P79136-2
15	P79136-2	CAPZB_BOVIN	Isoform Beta-2 of F-actin-capping protein subunit beta OS=Bos taurus GN=CAPZB	981.727	76.84	128	24	0		1	P79136	5.89	30628.7	R|DGDSYRSPWSNKYDPPLEDGAMPSAR|L	0	DGDSYRSPWSNKYDPPLEDGAMPSAR	0	67-92	FALSE	8.10977e-25	-3.05681	10.7273	1.874	728.578	4	45.62	2910.29	2	File: "D:\_HF_QE\20160627_KW\20160627_1a_CD2AP_KW_i03.raw"; SpectrumID: "106151"; scans: "17878"	20160627_1a_CD2AP_KW_i01to03	2	P79136,P79136-2
15	P79136-2	CAPZB_BOVIN	Isoform Beta-2 of F-actin-capping protein subunit beta OS=Bos taurus GN=CAPZB	981.727	76.84	128	24	0		1	P79136	5.89	30628.7	R|DKVVGKDYLLCDYNR|D	1	DKVVGKDYLLC[Cys_CAM]DYNR	1	52-66	FALSE	9.65757e-48	40.0052	14.9282	-3.59	619.979	3	38.7	1856.91	2	File: "D:\_HF_QE\20160627_KW\20160627_1a_CD2AP_KW_i01.raw"; SpectrumID: "15802"; scans: "14424"	20160627_1a_CD2AP_KW_i01to03	2	P79136,P79136-2
15	P79136-2	CAPZB_BOVIN	Isoform Beta-2 of F-actin-capping protein subunit beta OS=Bos taurus GN=CAPZB	981.727	76.84	128	24	0		1	P79136	5.89	30628.7	R|DKVVGKDYLLCDYNR|D	0	DKVVGKDYLLC[Cys_CAM]DYNR	1	52-66	FALSE	5.44475e-36	27.9945	13.0024	-6.045	619.981	3	39.07	1856.91	2	File: "D:\_HF_QE\20160627_KW\20160627_1a_CD2AP_KW_i01.raw"; SpectrumID: "15917"; scans: "14589"	20160627_1a_CD2AP_KW_i01to03	2	P79136,P79136-2
15	P79136-2	CAPZB_BOVIN	Isoform Beta-2 of F-actin-capping protein subunit beta OS=Bos taurus GN=CAPZB	981.727	76.84	128	24	0		1	P79136	5.89	30628.7	R|DKVVGKDYLLCDYNR|D	0	DKVVGKDYLLC[Cys_CAM]DYNR	1	52-66	FALSE	2.30787e-54	44.1049	15.9093	-2.103	619.978	3	38.22	1856.91	2	File: "D:\_HF_QE\20160627_KW\20160627_1a_CD2AP_KW_i02.raw"; SpectrumID: "59256"; scans: "14299"	20160627_1a_CD2AP_KW_i01to03	2	P79136,P79136-2
15	P79136-2	CAPZB_BOVIN	Isoform Beta-2 of F-actin-capping protein subunit beta OS=Bos taurus GN=CAPZB	981.727	76.84	128	24	0		1	P79136	5.89	30628.7	R|DKVVGKDYLLCDYNR|D	0	DKVVGKDYLLC[Cys_CAM]DYNR	1	52-66	FALSE	4.08426e-51	43.6487	15.4398	-6.142	619.981	3	38.25	1856.91	2	File: "D:\_HF_QE\20160627_KW\20160627_1a_CD2AP_KW_i03.raw"; SpectrumID: "101463"; scans: "14322"	20160627_1a_CD2AP_KW_i01to03	2	P79136,P79136-2
15	P79136-2	CAPZB_BOVIN	Isoform Beta-2 of F-actin-capping protein subunit beta OS=Bos taurus GN=CAPZB	981.727	76.84	128	24	0		1	P79136	5.89	30628.7	R|DKVVGKDYLLCDYNR|D	0	DKVVGKDYLLC[Cys_CAM]DYN[DEAMID]R	2	52-66	FALSE	3.78889e-14	0.0144938	8.30165	-9.304	620.311	3	38.62	1857.89	2	File: "D:\_HF_QE\20160627_KW\20160627_1a_CD2AP_KW_i02.raw"; SpectrumID: "59362"; scans: "14484"	20160627_1a_CD2AP_KW_i01to03	2	P79136,P79136-2
15	P79136-2	CAPZB_BOVIN	Isoform Beta-2 of F-actin-capping protein subunit beta OS=Bos taurus GN=CAPZB	981.727	76.84	128	24	0		1	P79136	5.89	30628.7	R|DKVVGKDYLLCDYNRDGDSYR|S	1	DKVVGKDYLLC[Cys_CAM]DYNRDGDSYR	1	52-72	FALSE	3.44403e-16	-12.2083	8.81293	-0.269	638.553	4	38.52	2550.18	3	File: "D:\_HF_QE\20160627_KW\20160627_1a_CD2AP_KW_i02.raw"; SpectrumID: "59340"; scans: "14436"	20160627_1a_CD2AP_KW_i01to03	2	P79136,P79136-2
15	P79136-2	CAPZB_BOVIN	Isoform Beta-2 of F-actin-capping protein subunit beta OS=Bos taurus GN=CAPZB	981.727	76.84	128	24	0		1	P79136	5.89	30628.7	R|DKVVGKDYLLCDYNRDGDSYR|S	0	DKVVGKDYLLC[Cys_CAM]DYNRDGDSYR	1	52-72	FALSE	7.14647e-17	-10.4288	8.98392	1.457	638.552	4	38.53	2550.18	3	File: "D:\_HF_QE\20160627_KW\20160627_1a_CD2AP_KW_i03.raw"; SpectrumID: "101524"; scans: "14452"	20160627_1a_CD2AP_KW_i01to03	2	P79136,P79136-2
15	P79136-2	CAPZB_BOVIN	Isoform Beta-2 of F-actin-capping protein subunit beta OS=Bos taurus GN=CAPZB	981.727	76.84	128	24	0		1	P79136	5.89	30628.7	R|KLEVEANNAFDQYR|D	1	KLEVEANNAFDQYR	0	95-108	FALSE	3.81226e-23	12.5794	10.5034	0.598	566.281	3	40.02	1695.82	1	File: "D:\_HF_QE\20160627_KW\20160627_1a_CD2AP_KW_i01.raw"; SpectrumID: "16249"; scans: "15039"	20160627_1a_CD2AP_KW_i01to03	2	P79136,P79136-2
15	P79136-2	CAPZB_BOVIN	Isoform Beta-2 of F-actin-capping protein subunit beta OS=Bos taurus GN=CAPZB	981.727	76.84	128	24	0		1	P79136	5.89	30628.7	R|LVEDMENKIR|S	1	LVEDMENKIR	0	216-225	FALSE	2.63013e-27	49.575	11.3661	1.039	623.826	2	31.78	1245.64	1	File: "D:\_HF_QE\20160627_KW\20160627_1a_CD2AP_KW_i01.raw"; SpectrumID: "11248"; scans: "11006"	20160627_1a_CD2AP_KW_i01to03	2	P79136,P79136-2
[truncated: 2,842 more rows]

## Sheet: Jobs Params
Job Title	20160627_1a_CD2AP_KW_i01to03					EasyProt version	v2.3 (build 806)
Job ID	1467190330670					Date	2016/07/01 @ 15:05:53
User	PMSCF					User	PMSCF
Submission date	2016/06/29 @ 10:52:10					#Jobs	5
[truncated: 111 more rows]
