# Supplementary material for: Identification and characterisation of a Theileria annulata proline‐rich microtubule and SH3 domain‐interacting protein (TaMISHIP) that forms a complex with CLASP1, EB1, and CD2AP at the schizont surface
Source: Cell Microbiol. 2018 Apr 3;20(7):e12838. doi: 10.1111/cmi.12838 (PMC6033098; doi:10.1111/cmi.12838)
Supplement: Supplementary file 1 — Figure S1. Analysis of myc/BirA*‐CLASP1 1256‐1538 (Western blot) and localization of Nup160, Importin B1, and 14‐3‐3 epsilon in Theileria infected cells. (A) Non‐transduced TaC12 (control) and TaC12_ myc‐BirA*‐CLASP11256–1538 cells were incubated in the presence of 50 μM biotin and subjected to lysis and affinity purification with streptavidin coated beads. The non‐soluble pellet (P), lysate supernatant (SN), pull down flow through (FT) (each 1% of total amount) and 10% of the total streptavidin‐bound protein (pull down, PD) were analyzed with HRP‐conjugated streptavidin. The remaining 90% of streptavidin bound sample was subjected to on‐beads tryptic digest and mass spectrometry analysis. (B) TaC12 cells were transfected with GFP_Nup160 (top panel) or GFP‐Importin B1 (bottom panel). The parasite was labelled with anti‐TaSP (red), and host and parasite nuclei were labelled with DAPI (blue). (C) TaC12 cells were stained with anti‐14‐3‐3 epsilon (green). The parasite was labelled with anti‐p104 (red), and host and parasite nuclei were labelled with DAPI (blue). Scale bar = 10 μm. Figure S2. Analysis of TaC12 cells depleted of CD2AP by shRNA. (A) shRNA targeting CD2AP was expressed in TaC12 cells, and cells were labelled with anti‐CD2AP (green) prior to selection. The parasite was labelled with anti‐p104 (red), host and parasite DNA was labelled with DAPI. One cell is shown which was probably not transduced and still expresses CD2AP, while CD2AP is not detectable in neighboring cells. Scale bar = 10 μm. (B) After selection with puromycin, TaC12 cells expressing a CD2AP targeting shRNA (shRNA), wild type (WT) TaC12 cells, and cells expressing a non‐targeting shRNA (shRNA control) were lysed and analyzed by Western blotting. Anti‐CD2AP antibodies were used to show depletion of CD2AP (runs at around 100 kDa) in the shRNA expressing cell line, the anti‐CD2AP antibody detects unspecific bands at around 80 kDa and 50 kDa. Tubulin was used as a loading control. P is non‐solub [file CMI-20-na-s001.zip › CMI_12838-Sup-0021-Table_S4.xlsx]

## Sheet: Protein Summary
				1a_CIN85		2a_TA20980		3a_rat_IgG		4a_TA20980_BOMac
Rank	AC	ID	Taxonomy	PMSS	uniq pep	PMSS	uniq pep	PMSS	uniq pep	PMSS	uniq pep	Count	Total % Coverage	Total #PSMs	Total #Peptides	#Ambiguous Prots	Ambiguous Prots	#Sub-Prots	Sub-Prots	Protein PI	Protein Mass (Da)	Description
304	F1MHP1	F1MHP1_BOVIN	BOVIN	95.904	4							1	4.15	11	4	0		0		8.91	119002	Uncharacterized protein OS=Bos taurus GN=U2SURP PE=4 SV=1
268	E1B844	E1B844_BOVIN	BOVIN	56.1836	4							1	10.79	5	4	0		0		8.04	51445.9	Mitochondrial import inner membrane translocase subunit TIM44 OS=Bos taurus GN=TIMM44 PE=3 SV=1
285	Q4U9Z6	Q4U9Z6_THEAN	THEAN	53.528	4							1	18.62	7	4	0		0		10.57	22198	40S ribosomal protein S9, putative OS=Theileria annulata GN=TA07790 PE=3 SV=1
289	P31081	CH60_BOVIN	BOVIN	49.3737	4							1	9.25	5	4	1	F1MUZ9	2	Q7YSF0,Q3T179	5.71	61107.7	60 kDa heat shock protein, mitochondrial OS=Bos taurus GN=HSPD1 PE=1 SV=2
319	G3N1Y3	G3N1Y3_BOVIN	BOVIN	43.2686	2							1	25.64	6	2	2	G3MZ21,P02081	0		7.94	12973.9	Uncharacterized protein OS=Bos taurus PE=3 SV=1
334	F1MCZ7	F1MCZ7_BOVIN	BOVIN	39.7481	3							1	5.42	6	3	0		0		5.77	88630.1	Uncharacterized protein OS=Bos taurus GN=UBTF PE=4 SV=2
367	F1N301	F1N301_BOVIN	BOVIN	37.7866	2							1	9.38	12	2	0		0		9.34	14758.9	Uncharacterized protein OS=Bos taurus GN=RPL22 PE=4 SV=2
372	P01966	HBA_BOVIN	BOVIN	34.7063	2							1	14.08	6	2	0		0		8.9	15184.4	Hemoglobin subunit alpha OS=Bos taurus GN=HBA PE=1 SV=2
307	Q3SZ47	RM33_BOVIN	BOVIN	32.9433	2							1	40	9	2	0		0		10.94	7490.03	39S ribosomal protein L33, mitochondrial OS=Bos taurus GN=MRPL33 PE=1 SV=1
323	Q24K12	GPTC1_BOVIN	BOVIN	21.4206	2							1	5.26	3	3	1	G1K130	0		6.61	103602	G patch domain-containing protein 1 OS=Bos taurus GN=GPATCH1 PE=2 SV=1
355	Q4UD17	Q4UD17_THEAN	THEAN	20.6863	2							1	12.8	5	2	0		0		10.95	25418.6	Uncharacterized protein OS=Theileria annulata GN=TA02570 PE=4 SV=1
383	Q0P5E0	Q0P5E0_BOVIN	BOVIN	19.4871	2							1	6.89	2	2	0		0		4.73	39325.8	Lymphocyte-specific protein 1 OS=Bos taurus GN=LSP1 PE=1 SV=1
360	Q4UB99	Q4UB99_THEAN	THEAN	19.1301	2							1	17.11	7	2	0		0		10.58	17054	60S ribosomal protein l25, putative OS=Theileria annulata GN=TA17715 PE=3 SV=1
404	F1MQU4	F1MQU4_BOVIN	BOVIN	17.4991	2							1	2.61	4	2	0		0		10	106221	Uncharacterized protein OS=Bos taurus GN=BCLAF1 PE=4 SV=2
7	F1MM14	F1MM14_BOVIN	BOVIN			1672.59	42					1	63.89	156	42	0		1	Q3ZCA4	5.97	71203.8	Uncharacterized protein OS=Bos taurus GN=CD2AP PE=4 SV=2
5	F1MU08	F1MU08_BOVIN	BOVIN			1390.34	49					1	52.85	122	49	0		2	P18493,Q2KIU9	8.98	113368	Poly [ADP-ribose] polymerase OS=Bos taurus GN=PARP1 PE=4 SV=2
13	G3N2Y5	G3N2Y5_BOVIN	BOVIN			1302.65	42					1	28.2	121	42	0		2	E1BGU2,E1BQ15	9.14	169115	Uncharacterized protein OS=Bos taurus GN=CLASP1 PE=4 SV=1
17	L0L373	L0L373_THEAN	THEAN			1288.48	33					1	29.76	115	33	0		1	Q4U9M9	7.15	101041	Major schizont surface protein p104 OS=Theileria annulata PE=2 SV=1
53	A4IFC3	A4IFC3_BOVIN	BOVIN			598.146	19					1	33.18	57	19	0		0		9.35	70838	Polyadenylate-binding protein OS=Bos taurus GN=PABPC4 PE=2 SV=1
40	Q0V8H6	MOV10_BOVIN	BOVIN			565.208	25					1	26.02	59	25	0		0		9.18	113885	Putative helicase MOV-10 OS=Bos taurus GN=MOV10 PE=2 SV=1
56	P62261	1433E_BOVIN	BOVIN			528.239	14					1	56.47	42	14	0		0		4.67	29173.9	14-3-3 protein epsilon OS=Bos taurus GN=YWHAE PE=2 SV=1
48	E1BPD7	E1BPD7_BOVIN	BOVIN			503.512	25					1	10.23	47	25	0		0		9.75	357499	Uncharacterized protein OS=Bos taurus GN=MKI67 PE=4 SV=1
52	G3N1N7	G3N1N7_BOVIN	BOVIN			483.065	24					1	11	45	24	0		0		9.73	331095	Uncharacterized protein OS=Bos taurus GN=MKI67 PE=4 SV=1
91	A7Z057	A7Z057_BOVIN	BOVIN			409.281	12					1	55.47	37	12	0		2	P68252,F1MPT3	4.85	28302.6	14-3-3 protein gamma OS=Bos taurus GN=YWHAG PE=1 SV=1
109	F1MPH9	F1MPH9_BOVIN	BOVIN			341.377	12					1	18.93	34	12	1	Q1LZB6	0		5.21	78427.2	Caprin-1 OS=Bos taurus GN=CAPRIN1 PE=4 SV=2
199	Q4UGW0	Q4UGW0_THEAN	THEAN			337.436	7					1	9	31	7	0		0		4.74	111096	Uncharacterized protein OS=Theileria annulata GN=TA20980 PE=4 SV=1
135	Q4UDS0	Q4UDS0_THEAN	THEAN			297.434	11					1	8.84	26	11	0		0		6.31	150806	Uncharacterized protein OS=Theileria annulata GN=TA11955 PE=4 SV=1
103	Q5E9T9	RTCB_BOVIN	BOVIN			296.763	11					1	32.28	25	11	0		0		6.97	55199.3	tRNA-splicing ligase RtcB homolog OS=Bos taurus GN=RTCB PE=2 SV=1
142	E1BEK9	E1BEK9_BOVIN	BOVIN			259.917	10					1	11.89	23	10	0		0		6.24	124286	Uncharacterized protein OS=Bos taurus GN=UPF1 PE=4 SV=2
139	F1MMD5	F1MMD5_BOVIN	BOVIN			257.618	8					1	19.44	20	8	0		1	Q3ZBM3	6.52	70476.5	Uncharacterized protein OS=Bos taurus GN=XRCC6 PE=4 SV=2
143	E1BJ59	E1BJ59_BOVIN	BOVIN			247.742	12					1	12.23	26	12	0		0		8.79	113364	Uncharacterized protein OS=Bos taurus GN=ATXN2L PE=4 SV=1
144	E1BKJ7	E1BKJ7_BOVIN	BOVIN			243.794	9					1	19.06	22	9	0		0		9.31	63477.6	Uncharacterized protein OS=Bos taurus GN=IGF2BP1 PE=4 SV=1
116	Q4UID2	Q4UID2_THEAN	THEAN			223.63	10					1	37.3	20	10	0		0		6.64	36952.1	Uncharacterized protein OS=Theileria annulata GN=TA06510 PE=4 SV=1
141	Q2KJ17	Q2KJ17_BOVIN	BOVIN			214.11	10					1	34.08	22	10	0		0		5.32	50681.3	GTPase activating protein (SH3 domain) binding protein 2 OS=Bos taurus GN=G3BP2 PE=1 SV=1
189	F1MXK2	F1MXK2_BOVIN	BOVIN			205.026	8					1	9.87	19	8	0		0		9.08	72859.9	Uncharacterized protein OS=Bos taurus GN=NUFIP2 PE=4 SV=1
179	G3MXT4	G3MXT4_BOVIN	BOVIN			193.973	9					1	12.22	19	9	3	G3MYJ0,G3X7M4,E1B8K6	0		4.73	68029.2	Uncharacterized protein OS=Bos taurus PE=4 SV=1
154	Q0IIK5	DDX1_BOVIN	BOVIN			182.951	8					1	18.92	15	8	1	A7E3W7	0		6.94	82414.1	ATP-dependent RNA helicase DDX1 OS=Bos taurus GN=DDX1 PE=2 SV=1
202	F1MXQ7	F1MXQ7_BOVIN	BOVIN			167.927	7					1	13.61	15	7	0		1	Q0II33	7.28	71187.5	Uncharacterized protein OS=Bos taurus GN=FMR1 PE=4 SV=2
148	Q3T0S7	Q3T0S7_BOVIN	BOVIN			163.099	7					1	44.08	14	7	0		0		6.4	28209.3	Chromosome 14 open reading frame 166 ortholog OS=Bos taurus GN=C10H14ORF166 PE=2 SV=1
235	Q4UAU1	Q4UAU1_THEAN	THEAN			159.943	7					1	5.23	16	7	0		0		6.11	154673	Polymorphic antigen, putative OS=Theileria annulata GN=TA17375 PE=4 SV=1
172	F1MQY1	F1MQY1_BOVIN	BOVIN			153.011	9					1	11.66	14	9	1	Q2T9Y5	1	Q9TR85	9.36	105126	DNA ligase OS=Bos taurus GN=LIG3 PE=3 SV=1
204	A6QLG6	A6QLG6_BOVIN	BOVIN			145.486	7					1	15.58	13	7	2	Q2TBT7,F1N4M9	0		6.11	60806	FXR1 protein OS=Bos taurus GN=FXR1 PE=2 SV=1
267	Q3ZBD9	MARE1_BOVIN	BOVIN			131.749	4					1	11.57	13	4	1	F1MHV5	0		5.3	30113.3	Microtubule-associated protein RP/EB family member 1 OS=Bos taurus GN=MAPRE1 PE=2 SV=3
178	A7MBA7	A7MBA7_BOVIN	BOVIN			129.207	8					1	15.83	12	8	1	G5E5D1	0		5.16	82755.6	XRCC5 protein OS=Bos taurus GN=XRCC5 PE=2 SV=1
238	Q0VC55	Q0VC55_BOVIN	BOVIN			127.506	4					1	16.17	10	4	0		0		5.23	30394.4	Microtubule-associated protein, RP/EB family, member 3 OS=Bos taurus GN=MAPRE3 PE=2 SV=1
257	V9GZA0	V9GZA0_BOVIN	BOVIN			111.172	3					1	21.82	10	3	3	P67808,F1MZ92,A5D7Q4	1	A5D7M4	10.08	11578	Transcription factor EF1(A) OS=Bos taurus PE=4 SV=1
277	P68250	1433B_BOVIN	BOVIN			97.6849	4					1	15.85	10	4	2	P68250-2,A0A140T894	0		4.85	28081.4	14-3-3 protein beta/alpha OS=Bos taurus GN=YWHAB PE=1 SV=2
220	Q08DU9	HP1B3_BOVIN	BOVIN			92.9693	7					1	17.12	10	7	0		0		9.7	61477.5	Heterochromatin protein 1-binding protein 3 OS=Bos taurus GN=HP1BP3 PE=2 SV=1
283	Q0VCW1	SPOP_BOVIN	BOVIN			91.9777	3					1	11.5	7	3	0		0		5.7	42132.4	Speckle-type POZ protein OS=Bos taurus GN=SPOP PE=2 SV=1
265	Q3ZCE2	Q3ZCE2_BOVIN	BOVIN			91.0974	4					1	15.64	9	4	0		0		9.23	36162.9	ELAV-like protein OS=Bos taurus GN=ELAVL1 PE=2 SV=1
312	P68509	1433F_BOVIN	BOVIN			87.2932	3					1	10.98	9	3	0		1	F1MPT3	4.86	28211.7	14-3-3 protein eta OS=Bos taurus GN=YWHAH PE=1 SV=2
305	B2CKC8	B2CKC8_THEAN	THEAN			85.5507	2					1	37.35	7	2	0		0		5.09	9586.57	Putative uncharacterized protein (Fragment) OS=Theileria annulata PE=2 SV=1
330	E1B7Y9	E1B7Y9_BOVIN	BOVIN			82.3433	2					1	5.88	6	2	0		0		6.43	42572.8	Uncharacterized protein OS=Bos taurus GN=SPOPL PE=4 SV=2
262	Q56JY1	RL35A_BOVIN	BOVIN			76.5673	4					1	32.73	9	4	0		1	E1BMJ8	11.24	12551.7	60S ribosomal protein L35a OS=Bos taurus GN=RPL35A PE=3 SV=1
284	E1B9L5	E1B9L5_BOVIN	BOVIN			76.4778	4					1	6.81	7	4	0		0		6.54	71610.5	Uncharacterized protein OS=Bos taurus GN=FXR2 PE=4 SV=2
255	Q4UES5	Q4UES5_THEAN	THEAN			75.2515	4					1	12.91	7	4	0		0		11.18	46150.5	60S ribosomal subunit protein L4/L1, putative OS=Theileria annulata GN=TA13910 PE=4 SV=1
357	Q9BGI2	PRDX4_BOVIN	BOVIN			70.3451	2					1	8.39	17	2	0		0		6.19	30741.2	Peroxiredoxin-4 OS=Bos taurus GN=PRDX4 PE=2 SV=1
306	Q4UD10	Q4UD10_THEAN	THEAN			70.2031	3					1	16.13	7	3	0		0		11.21	17898.8	60S ribosomal L24 protein, putative OS=Theileria annulata GN=TA02535 PE=4 SV=1
266	Q5E9E6	RL10A_BOVIN	BOVIN			66.6176	4					1	20.28	10	4	0		1	G3X7N2	9.98	24831.3	60S ribosomal protein L10a OS=Bos taurus GN=RPL10A PE=2 SV=3
339	Q08E38	PRP19_BOVIN	BOVIN			64.5322	2					1	6.35	5	2	0		0		6.22	55194.8	Pre-mRNA-processing factor 19 OS=Bos taurus GN=PRPF19 PE=2 SV=1
358	A5D7H5	CASC3_BOVIN	BOVIN			54.0298	2					1	3.84	4	2	0		0		6.05	76146.7	Protein CASC3 OS=Bos taurus GN=CASC3 PE=2 SV=1
374	Q4UIG0	Q4UIG0_THEAN	THEAN			50.5714	3					1	1.85	5	3	0		0		5.61	199568	Glutenin, putative OS=Theileria annulata GN=TA16090 PE=4 SV=1
376	P49410	EFTU_BOVIN	BOVIN			44.2557	2					1	7.08	4	2	0		0		6.93	49398.3	Elongation factor Tu, mitochondrial OS=Bos taurus GN=TUFM PE=1 SV=1
310	F1MPB2	F1MPB2_BOVIN	BOVIN			43.9616	4					1	8.28	5	4	0		0		9.06	63857.1	Uncharacterized protein OS=Bos taurus GN=IGF2BP3 PE=4 SV=2
363	A4FV11	A4FV11_BOVIN	BOVIN			40.9409	2					1	4.06	3	2	0		0		9.16	55338.7	LOC530070 protein OS=Bos taurus GN=LOC530070 PE=2 SV=1
346	G8JKZ8	G8JKZ8_BOVIN	BOVIN			40.4891	2					1	21.65	10	2	1	O97680	0		4.92	10868.5	Thioredoxin OS=Bos taurus GN=TXN PE=1 SV=1
324	Q4UB86	RS3A_THEAN	THEAN			38.9011	3					1	11.07	5	3	0		0		9.83	29558.5	40S ribosomal protein S3a OS=Theileria annulata GN=TA17795 PE=3 SV=1
316	A1A4J3	A1A4J3_BOVIN	BOVIN			38.6864	3					1	10.15	4	3	0		0		9.01	43683.4	Uncharacterized protein OS=Bos taurus GN=ZCCHC3 PE=2 SV=1
370	G3MZ94	G3MZ94_BOVIN	BOVIN			38.0005	2					1	10.5	4	2	1	G3MYW4	0		9.3	22805	Uncharacterized protein OS=Bos taurus GN=PABPC1L2A PE=4 SV=1
362	Q4U8W7	Q4U8W7_THEAN	THEAN			37.1483	2					1	6.26	3	2	0		0		8.99	52526	Sodium transporter, putative OS=Theileria annulata GN=TA10315 PE=4 SV=1
403	Q2HJG4	TDRD3_BOVIN	BOVIN			36.9417	2					1	2.77	4	2	1	G3X6R8	0		9.06	80808.2	Tudor domain-containing protein 3 OS=Bos taurus GN=TDRD3 PE=2 SV=1
369	Q2NKY8	DHX30_BOVIN	BOVIN			36.6266	3					1	2.54	4	3	1	F1N0J0	0		8.79	135946	Putative ATP-dependent RNA helicase DHX30 OS=Bos taurus GN=DHX30 PE=2 SV=1
392	Q4UDE7	RL5_THEAN	THEAN			35.9423	2					1	5.56	7	2	0		0		9.86	35165.3	60S ribosomal protein L5 OS=Theileria annulata GN=RPL5 PE=3 SV=1
359	Q3SZI4	1433T_BOVIN	BOVIN			29.0214	2					1	13.06	3	2	1	B0JYM5	0		4.73	27764.3	14-3-3 protein theta OS=Bos taurus GN=YWHAQ PE=2 SV=1
354	Q4UHK9	Q4UHK9_THEAN	THEAN			28.4954	2					1	17.19	7	2	0		0		11.11	14509.3	60S ribosomal protein L14, putative OS=Theileria annulata GN=TA02825 PE=4 SV=1
315	Q862R3	Q862R3_BOVIN	BOVIN			27.3764	3					1	17.72	5	3	1	Q3T003	1	F1MHJ6	10.43	118313	Similar to ribosomal protein L18a (Fragment) OS=Bos taurus PE=2 SV=1
409	F1MDC1	F1MDC1_BOVIN	BOVIN			27.0985	2					1	1.29	3	2	0		0		9.37	166909	Uncharacterized protein OS=Bos taurus GN=RRBP1 PE=1 SV=2
361	A5PJS6	UBP10_BOVIN	BOVIN			25.9866	2					1	4.38	2	2	0		0		5.22	86532.2	Ubiquitin carboxyl-terminal hydrolase 10 OS=Bos taurus GN=USP10 PE=2 SV=1
349	Q1RMJ4	Q1RMJ4_BOVIN	BOVIN			23.4596	2					1	9.5	2	2	2	A7E3C5,F1MR14	0		9.6	25384.3	LARP7 protein (Fragment) OS=Bos taurus GN=LARP7 PE=2 SV=1
379	Q4U947	Q4U947_THEAN	THEAN			19.4878	2					1	7.35	2	2	0		0		7.21	43513.2	Uncharacterized protein OS=Theileria annulata GN=TA10755 PE=4 SV=1
378	Q4UGE7	Q4UGE7_THEAN	THEAN			17.7501	2					1	12.06	2	2	0		0		11.38	22574.6	60S ribosomal protein L13 OS=Theileria annulata GN=TA19380 PE=3 SV=1
396	A4FUF0-2	GLYR1_BOVIN	BOVIN			17.1965	2					1	5.2	2	2	2	M5FK22,A4FUF0	0		9.9	30133.4	Isoform 2 of Putative oxidoreductase GLYR1 OS=Bos taurus GN=GLYR1
314	Q4UAN5	Q4UAN5_THEAN	THEAN			16.9169	2					1	22	4	3	0		0		10.42	17378.5	40s ribosomal protein s15, putative OS=Theileria annulata GN=TA17310 PE=3 SV=1
394	Q3SYT9	Q3SYT9_BOVIN	BOVIN			16.8677	2					1	6.88	2	2	0		0		7	36801.1	Poly(RC) binding protein 2 OS=Bos taurus GN=PCBP2 PE=1 SV=1
390	Q3ZBT6	TRA2B_BOVIN	BOVIN			16.828	2					1	9.38	4	2	0		0		11.29	33665.7	Transformer-2 protein homolog beta OS=Bos taurus GN=TRA2B PE=2 SV=1
391	F2Z4E7	F2Z4E7_BOVIN	BOVIN			16.5542	2					1	10.51	2	2	1	Q2T9Y9	0		5.22	43062.1	Uncharacterized protein OS=Bos taurus GN=ILF2 PE=4 SV=1
353	Q3ZC00	Q3ZC00_BOVIN	BOVIN					35.4371	3			1	4.63	4	3	1	F1MYX5	0		5.25	70054.1	Lymphocyte cytosolic protein 1 (L-plastin) OS=Bos taurus GN=LCP1 PE=2 SV=1
356	Q4UAP6	Q4UAP6_THEAN	THEAN					28.8339	2			1	21.88	4	2	0		0		10.72	11438	Uncharacterized protein OS=Theileria annulata GN=TA17255 PE=4 SV=1
375	Q3SYW3	Q3SYW3_BOVIN	BOVIN					19.9462	2			1	7.22	4	2	0		0		4.78	53908.8	Hematopoietic cell-specific Lyn substrate 1 OS=Bos taurus GN=HCLS1 PE=2 SV=1
309	Q148J6	ARPC4_BOVIN	BOVIN					18.6012	2			1	18.45	5	3	0		0		8.89	19667	Actin-related protein 2/3 complex subunit 4 OS=Bos taurus GN=ARPC4 PE=1 SV=3
8	P48616	VIME_BOVIN	BOVIN							2023.5	40	1	61.16	179	40	0		6	Q862F9,O62654,Q862F7,Q08DH7,O77788,F1MDZ2	5.07	53727.8	Vimentin OS=Bos taurus GN=VIM PE=1 SV=3
42	A6QLD6	A6QLD6_BOVIN	BOVIN							484.599	22	1	25.44	46	22	0		0		9.38	131830	MYO1B protein OS=Bos taurus GN=MYO1B PE=2 SV=1
65	A8E4L8	A8E4L8_BOVIN	BOVIN							430.083	20	1	15.14	42	20	0		0		8.2	157573	LMO7 protein OS=Bos taurus GN=LMO7 PE=2 SV=1
297	Q3ZC35	Q3ZC35_BOVIN	BOVIN							120.997	3	1	7.59	10	3	0		0		8.59	42177.5	Cysteine-rich, angiogenic inducer, 61 OS=Bos taurus GN=CYR61 PE=2 SV=1
231	E1B9I2	E1B9I2_BOVIN	BOVIN							110.114	5	1	8.87	16	6	1	A5PJP2	2	G3X6B1,E1BDE7	5.44	101309	Uncharacterized protein OS=Bos taurus GN=SAFB PE=4 SV=2
232	Q3T0Y6	Q3T0Y6_BOVIN	BOVIN							94.8111	5	1	27.86	11	5	1	Q5E952	0		11.36	28700.7	RALY protein OS=Bos taurus GN=RALY PE=2 SV=1
351	E1BLT2	E1BLT2_BOVIN	BOVIN							80.1441	2	1	2.81	6	2	0		0		9.22	116956	Uncharacterized protein OS=Bos taurus GN=SLTM PE=4 SV=2
373	F1MY46	F1MY46_BOVIN	BOVIN							75.1531	2	1	4.75	16	2	1	Q0IIK8	0		9.92	50799.9	Uncharacterized protein OS=Bos taurus GN=RBM23 PE=4 SV=1
296	Q3B7N2	ACTN1_BOVIN	BOVIN							70.8239	3	1	6.28	9	4	1	A4ZZF8	0		5.27	102980	Alpha-actinin-1 OS=Bos taurus GN=ACTN1 PE=2 SV=1
333	E1BF59	E1BF59_BOVIN	BOVIN							62.2473	5	1	1.1	6	5	0		0		5.76	627522	Uncharacterized protein OS=Bos taurus GN=PLEC PE=1 SV=2
279	Q56K04	CRIP1_BOVIN	BOVIN							61.2033	3	1	68.83	6	3	0		0		9.19	8505.8	Cysteine-rich protein 1 OS=Bos taurus GN=CRIP1 PE=3 SV=3
350	P09867	ROA1_BOVIN	BOVIN							59.7764	2	1	8.75	5	2	0		0		9.36	34196.2	Heterogeneous nuclear ribonucleoprotein A1 OS=Bos taurus GN=HNRNPA1 PE=1 SV=2
276	G3X7Y5	G3X7Y5_BOVIN	BOVIN							57.2678	4	1	17.31	6	4	0		0		10.2	37122.5	Uncharacterized protein OS=Bos taurus GN=LOC100851070 PE=4 SV=1
342	Q58DU0	MMTA2_BOVIN	BOVIN							51.6401	2	1	14.89	6	2	0		0		10.03	26210.6	Multiple myeloma tumor-associated protein 2 homolog OS=Bos taurus GN=MMTAG2 PE=2 SV=1
344	Q3T106	SRSF7_BOVIN	BOVIN							49.3152	2	1	11.06	7	2	0		0		11.9	26941	Serine/arginine-rich splicing factor 7 OS=Bos taurus GN=SRSF7 PE=2 SV=1
313	F1MMA0	F1MMA0_BOVIN	BOVIN							46.852	3	1	4.59	6	4	0		1	Q0V8D5	8.99	95393.5	Uncharacterized protein OS=Bos taurus GN=ILF3 PE=4 SV=2
343	A6QNX5	K2C78_BOVIN	BOVIN							45.423	2	1	4.55	11	3	0		0		8.6	57464.1	Keratin, type II cytoskeletal 78 OS=Bos taurus GN=KRT78 PE=2 SV=1
377	Q1RMT6	Q1RMT6_BOVIN	BOVIN							44.0127	2	1	4.85	6	2	0		0		4.37	72161.1	Drebrin 1 OS=Bos taurus GN=DBN1 PE=1 SV=1
301	Q3T149	HSPB1_BOVIN	BOVIN							42.8278	3	1	20.9	4	3	1	E9RHW1	3	G3X7S2,Q58DP7,E1BEL7	6.22	22393.1	Heat shock protein beta-1 OS=Bos taurus GN=HSPB1 PE=2 SV=1
320	Q3SZI2	Q3SZI2_BOVIN	BOVIN							41.9408	3	1	6.99	4	3	1	F1MYG5	0		6.7	65121.7	Lamin A/C OS=Bos taurus GN=LMNA PE=2 SV=1
397	F1N0H4	F1N0H4_BOVIN	BOVIN							41.208	2	1	2.35	4	2	0		0		5.86	109678	Uncharacterized protein OS=Bos taurus GN=RAI14 PE=4 SV=1
398	E1BDF0	E1BDF0_BOVIN	BOVIN							40.4379	2	1	2.81	4	2	0		0		5.3	80877.5	Uncharacterized protein OS=Bos taurus GN=NEXN PE=4 SV=2
393	F1MER7	F1MER7_BOVIN	BOVIN							39.6227	3	1	0.91	4	3	0		0		6.01	466029	Uncharacterized protein OS=Bos taurus GN=HSPG2 PE=4 SV=1
368	A5D9H5	A5D9H5_BOVIN	BOVIN							37.7864	2	1	8.17	5	2	1	A6H6Y0	0		8.53	32848.6	Heterogeneous nuclear ribonucleoprotein D OS=Bos taurus GN=HNRPD PE=2 SV=1
318	G3MXR3	G3MXR3_BOVIN	BOVIN							35.287	3	1	10.42	8	3	5	G3N2H8,Q3SYR7,G3N0T8,G3MYL1,F6PWD5	1	G3MWV9	9.96	21767.3	Uncharacterized protein OS=Bos taurus PE=4 SV=1
408	B8Y9T0	B8Y9T0_BOVIN	BOVIN							32.6588	2	1	1.15	3	2	3	B8Y9S9,P07589,G5E5A9	0		5.44	249130	Cumulus cell-specific fibronectin 1 transcript variant OS=Bos taurus GN=FN1 PE=1 SV=1
405	F1MX61	F1MX61_BOVIN	BOVIN							28.9056	2	1	1.99	4	2	0		0		6.73	145857	Uncharacterized protein OS=Bos taurus GN=SF3B1 PE=1 SV=2
385	Q2KJH6	SERPH_BOVIN	BOVIN							28.5189	2	1	5.74	3	2	0		0		9.11	46506.6	Serpin H1 OS=Bos taurus GN=SERPINH1 PE=2 SV=1
407	A0JN52	SF3B3_BOVIN	BOVIN							26.0454	2	1	2.22	4	2	0		0		5.15	135577	Splicing factor 3B subunit 3 OS=Bos taurus GN=SF3B3 PE=2 SV=1
402	Q58CU2	E41L5_BOVIN	BOVIN							25.0918	2	1	3.78	3	2	2	E1BPU1,F1MD05	0		9.44	57168.9	Band 4.1-like protein 5 OS=Bos taurus GN=EPB41L5 PE=2 SV=1
371	Q3T037	Q3T037_BOVIN	BOVIN							22.0266	2	1	5.9	2	2	1	F1MYW4	0		9.14	53693.2	GTPBP4 protein (Fragment) OS=Bos taurus GN=GTPBP4 PE=2 SV=1
389	Q3SZN8	Q3SZN8_BOVIN	BOVIN							19.6872	2	1	5.48	2	2	0		0		4.67	48850.3	Ribonuclease/angiogenin inhibitor 1 OS=Bos taurus GN=RNH1 PE=1 SV=1
382	F1MI03	F1MI03_BOVIN	BOVIN							19.0844	2	1	1.36	3	3	0		0		12.07	295864	Uncharacterized protein OS=Bos taurus GN=SRRM2 PE=4 SV=1
406	E1BJP2	E1BJP2_BOVIN	BOVIN							17.7637	2	1	2.83	2	2	0		0		9.06	71087.4	Uncharacterized protein OS=Bos taurus GN=RACGAP1 PE=4 SV=2
86	Q4UFA6	Q4UFA6_THEAN	THEAN	488.433	14	43.3688	2					2	24.38	53	14	0		1	Q6WSQ6	6.11	74073.9	Heat shock protein HSP70 homologue, putative OS=Theileria annulata GN=TA14920 PE=3 SV=1
223	Q3SZC0	ERH_BOVIN	BOVIN	199.128	4					120.226	4	2	39.42	42	5	0		0		6.08	12258.9	Enhancer of rudimentary homolog OS=Bos taurus GN=ERH PE=3 SV=1
181	E1B7W1	E1B7W1_BOVIN	BOVIN	190.338	9					61.6419	3	2	12	24	9	0		0		10.17	108887	Uncharacterized protein OS=Bos taurus GN=THRAP3 PE=4 SV=1
29	P08728	K1C19_BOVIN	BOVIN	103.113	4					619.038	22	2	58.9	72	23	0		0		4.96	43885	Keratin, type I cytoskeletal 19 OS=Bos taurus GN=KRT19 PE=2 SV=1
300	Q0WY78	Q0WY78_THEAN	THEAN	88.8351	2	97.7679	2					2	5.58	25	3	1	P16019	0		5.5	70985.1	Heat shock protein 70 (Fragment) OS=Theileria annulata GN=hsp70 PE=3 SV=1
197	F6S1Q0	F6S1Q0_BOVIN	BOVIN	78.1166	2					225.694	6	2	17.95	41	7	1	A6H7D3	0		5.33	47964.7	Uncharacterized protein OS=Bos taurus GN=KRT18 PE=1 SV=1
234	Q3T169	RS3_BOVIN	BOVIN	71.4791	3	75.7752	4					2	23.05	17	5	0		4	Q862Q2,Q862I7,Q862D8,Q862E1	9.75	26688.3	40S ribosomal protein S3 OS=Bos taurus GN=RPS3 PE=2 SV=1
260	G3X7W8	G3X7W8_BOVIN	BOVIN	56.7785	3					144.375	3	2	8.78	22	4	0		1	P05785	4.64	39730.5	Uncharacterized protein OS=Bos taurus GN=KRT16 PE=3 SV=1
114	F1MVN9	F1MVN9_BOVIN	BOVIN	54.3919	2	395.553	11					2	20.19	42	11	1	A4IF79	0		7.62	68540.4	Uncharacterized protein OS=Bos taurus GN=SH3KBP1 PE=4 SV=2
348	Q2UVX4	CO3_BOVIN	BOVIN	54.3709	2	70.2678	3					2	2.17	16	3	2	G3X7A5,A0A0F6QNP7	0		6.46	187253	Complement C3 OS=Bos taurus GN=C3 PE=1 SV=2
338	F1MZ00	F1MZ00_BOVIN	BOVIN	51.4699	2	66.7133	2					2	15.08	17	2	0		0		10.47	13916.2	Uncharacterized protein OS=Bos taurus GN=SNRPD3 PE=4 SV=2
341	Q25BC4	Q25BC4_BOVIN	BOVIN	44.4997	2					68.5559	2	2	11.65	13	2	2	F1MM59,A6QLX2	0		8.52	22591	Fibrillarin (Fragment) OS=Bos taurus GN=FBL PE=2 SV=1
352	Q148M1	Q148M1_BOVIN	BOVIN	43.1393	2					73.6352	2	2	5.19	12	2	0		0		10.56	53437.1	Splicing factor, arginine/serine-rich 11 OS=Bos taurus GN=SFRS11 PE=2 SV=1
311	A4FV63	A4FV63_BOVIN	BOVIN	40.3106	2	21.0274	2					2	17.49	9	3	0		0		9.7	30651.9	MGC143285 protein OS=Bos taurus GN=MGC143285 PE=2 SV=1
126	Q58DA3	Q58DA3_BOVIN	BOVIN	39.5598	3	259.109	9					2	20.42	25	9	0		1	Q32KM9	9.5	43035.9	Putative uncharacterized protein LYAR OS=Bos taurus GN=LYAR PE=2 SV=1
327	F1MFW9	F1MFW9_BOVIN	BOVIN	36.5917	2	50.4825	2					2	7.07	12	3	0		0		4.71	50763.8	Uncharacterized protein OS=Bos taurus GN=KRT24 PE=3 SV=2
226	A7MB62	ARP2_BOVIN	BOVIN	35.2407	2	94.1414	5					2	23.35	15	5	0		1	F1MRG7	6.49	44760.8	Actin-related protein 2 OS=Bos taurus GN=ACTR2 PE=1 SV=1
282	Q5EA36	RBM14_BOVIN	BOVIN	34.6627	2	78.4505	3					2	6.58	14	4	1	F1MI47	0		9.71	69602.8	RNA-binding protein 14 OS=Bos taurus GN=RBM14 PE=2 SV=1
298	Q0IIG0	Q0IIG0_BOVIN	BOVIN	28.536	3					29.2423	2	2	8.02	6	4	0		0		9.44	73332.9	Nucleolar and coiled-body phosphoprotein 1 OS=Bos taurus GN=NOLC1 PE=2 SV=1
278	Q862G9	Q862G9_BOVIN	BOVIN	28.1817	2	71.097	3					2	41.35	14	3	1	P11116	1	Q862F2	5.55	11163.6	Galectin (Fragment) OS=Bos taurus PE=2 SV=1
288	P49951	CLH1_BOVIN	BOVIN	24.1318	2					49.5512	4	2	3.58	8	5	0		1	F1MPU0	5.5	191589	Clathrin heavy chain 1 OS=Bos taurus GN=CLTC PE=1 SV=1
329	F1N218	F1N218_BOVIN	BOVIN	20.7846	2					18.6917	2	2	6.99	4	3	1	A7E357	0		9.13	59493.1	Uncharacterized protein OS=Bos taurus GN=NOP58 PE=4 SV=2
123	F1MY44	F1MY44_BOVIN	BOVIN			301.734	11			49.2041	3	2	16.03	38	11	0		2	Q3SYX2,F1MYI2	8.94	77482.5	Uncharacterized protein OS=Bos taurus GN=HNRNPM PE=1 SV=2
182	Q8WN55	PTBP1_BOVIN	BOVIN			155.019	8			59.0746	4	2	20.53	23	8	0		2	A8YXY5,F1MPG6	9.29	57105.2	Polypyrimidine tract-binding protein 1 OS=Bos taurus GN=PTBP1 PE=2 SV=1
216	E1BEG2	E1BEG2_BOVIN	BOVIN			134.351	5			83.9722	5	2	15.79	23	6	0		1	G3N220	9.31	39650	Uncharacterized protein OS=Bos taurus GN=HNRNPA3 PE=1 SV=2
201	Q5E947	PRDX1_BOVIN	BOVIN			114.82	7	42.6419	2			2	34.67	23	7	0		3	Q862E5,Q862N9,Q9BGI4	8.81	22209.5	Peroxiredoxin-1 OS=Bos taurus GN=PRDX1 PE=2 SV=1
158	E3SAZ8	E3SAZ8_BOVIN	BOVIN			83.9708	5			96.5256	5	2	30	19	8	3	D3U796,Q3T160,F1MTV9	2	E1BCL3,E2CT01	4.76	32200.7	Nucleophosmin OS=Bos taurus GN=NPM1 PE=4 SV=1
247	E1BMI6	E1BMI6_BOVIN	BOVIN			80.4674	5			44.1315	2	2	13.09	15	5	0		0		9.32	62018.4	Uncharacterized protein OS=Bos taurus GN=GNL3 PE=4 SV=1
281	Q4UCR5	Q4UCR5_THEAN	THEAN			73.9315	3	44.7053	3			2	11.8	13	4	0		0		11.78	20865.9	Ribosomal protein L19 OS=Theileria annulata GN=TA05445 PE=3 SV=1
292	Q2HJ60	ROA2_BOVIN	BOVIN			68.429	2			60.6419	3	2	12.61	14	3	0		0		8.86	36006	Heterogeneous nuclear ribonucleoproteins A2/B1 OS=Bos taurus GN=HNRNPA2B1 PE=2 SV=1
224	Q2KJH0	Q2KJH0_BOVIN	BOVIN			68.2083	4	52.2806	3			2	23.3	14	6	0		3	G5E6K7,E1BC32,E1BAI7	4.96	38176.2	Tropomodulin 3 (Ubiquitous) OS=Bos taurus GN=TMOD3 PE=2 SV=1
321	A3KMV6	A3KMV6_BOVIN	BOVIN			63.5956	3			47.8357	3	2	5.21	11	3	0		2	A7E355,F1MCT8	8.4	70956.1	HNRNPR protein OS=Bos taurus GN=HNRNPR PE=1 SV=1
322	Q4U9S0	Q4U9S0_THEAN	THEAN			61.8855	2	20.5387	2			2	12.65	7	2	0		0		10.1	30218.8	RNA-binding protein, putative OS=Theileria annulata GN=TA08200 PE=4 SV=1
388	F1N578	F1N578_BOVIN	BOVIN			57.3365	2	35.7203	2			2	5.29	13	2	0		0		10	38202.8	Uncharacterized protein OS=Bos taurus PE=4 SV=2
302	Q3MHR7	ARPC2_BOVIN	BOVIN			56.3717	2	58.9566	2			2	11.67	12	3	0		0		7.19	34349	Actin-related protein 2/3 complex subunit 2 OS=Bos taurus GN=ARPC2 PE=1 SV=1
290	Q148H2	Q148H2_BOVIN	BOVIN			54.6186	2	38.6029	3			2	18.96	11	3	0		0		5.56	23403	Myosin, light chain 6B, alkali, smooth muscle and non-muscle OS=Bos taurus GN=MYL6B PE=2 SV=1
386	E1BGP1	E1BGP1_BOVIN	BOVIN			54.5352	2	20.5473	2			2	3.5	7	2	0		0		6.45	89461.4	Uncharacterized protein OS=Bos taurus GN=LRCH3 PE=4 SV=2
295	Q3T171	RL36_BOVIN	BOVIN			52.5832	2			16.344	2	2	32.38	11	3	0		0		11.7	12223.7	60S ribosomal protein L36 OS=Bos taurus GN=RPL36 PE=3 SV=3
286	F1MJM0	ZN326_BOVIN	BOVIN			41.6455	2			80.8259	4	2	7.43	15	4	0		0		5.1	64844.7	DBIRD complex subunit ZNF326 OS=Bos taurus GN=ZNF326 PE=2 SV=1
337	G3X6Z3	G3X6Z3_BOVIN	BOVIN			40.1352	2			34.927	2	2	14.53	9	2	1	Q3SZF8	0		10.01	13395.7	Small nuclear ribonucleoprotein Sm D2 OS=Bos taurus GN=SNRPD2 PE=4 SV=1
275	A5D7D9	A5D7D9_BOVIN	BOVIN			31.9091	2			22.6661	2	2	6.54	6	4	0		0		7.34	90932.9	DHX15 protein OS=Bos taurus GN=DHX15 PE=2 SV=1
272	E1BNA6	E1BNA6_BOVIN	BOVIN			26.5589	3	81.8532	4			2	3.57	12	6	0		0		6.55	238404	Uncharacterized protein OS=Bos taurus GN=DOCK8 PE=4 SV=2
365	P63243	RACK1_BOVIN	BOVIN			21.0359	2	55.6893	2			2	7.89	11	2	0		0		8.08	35076.7	Receptor of activated protein C kinase 1 OS=Bos taurus GN=RACK1 PE=2 SV=3
291	F1MW06	F1MW06_BOVIN	BOVIN			16.2545	2			22.6085	2	2	9.06	6	4	1	Q3SZ63	0		9.32	66304.5	Nucleolar protein 56 OS=Bos taurus GN=NOP56 PE=4 SV=2
6	Q3ZCH0	GRP75_BOVIN	BOVIN	2164.65	48	231.31	10			146.599	7	3	57.29	235	48	0		0		6.08	73741.6	Stress-70 protein, mitochondrial OS=Bos taurus GN=HSPA9 PE=2 SV=1
31	P79135	MX1_BOVIN	BOVIN	657.802	22	176.422	8	165.542	9			3	39.51	90	22	2	I3QQD7,P79135-2	2	F1MZT4,Q9BDI7	5.66	74805.4	Interferon-induced GTP-binding protein Mx1 OS=Bos taurus GN=MX1 PE=2 SV=4
55	Q4UEJ3	Q4UEJ3_THEAN	THEAN	408.686	11	423.082	14	374.701	13			3	47.71	104	16	0		0		10.99	25383.1	40S ribosomal protein S6 OS=Theileria annulata GN=TA13460 PE=3 SV=1
152	Q4UAJ4	Q4UAJ4_THEAN	THEAN	385.99	7	420.392	7	350.614	7			3	47.73	97	7	0		0		11.71	15388.3	60S ribosomal protein L32, putative OS=Theileria annulata GN=TA08390 PE=4 SV=1
12	F1MFG9	F1MFG9_BOVIN	BOVIN	368.89	15	888.067	32	983.176	31			3	43.67	200	39	0		0		8.97	116538	Uncharacterized protein OS=Bos taurus GN=MYO1G PE=3 SV=1
104	Q4UA42	Q4UA42_THEAN	THEAN	238.731	7	274.726	9	200.477	8			3	54.81	65	10	0		0		11.02	15378.3	40S ribosomal protein S24 OS=Theileria annulata GN=TA07530 PE=3 SV=1
162	Q4UDT9	Q4UDT9_THEAN	THEAN	233.184	6	202.457	5	240.649	5			3	53.85	57	6	0		0		10.95	10394.1	60S ribosomal protein l37, putative OS=Theileria annulata GN=TA12060 PE=4 SV=1
218	Q4U8U0	Q4U8U0_THEAN	THEAN	225.625	5	256.718	5	192.9	4			3	20.37	60	5	0		0		9.27	18343.1	S27 ribosomal protein, putative OS=Theileria annulata GN=TA10160 PE=4 SV=1
16	E1BPK6	E1BPK6_BOVIN	BOVIN	220.743	11	1056.49	31	739.076	24			3	29.5	176	35	0		0		8.76	149616	Uncharacterized protein OS=Bos taurus GN=MYO6 PE=4 SV=2
136	Q4U904	Q4U904_THEAN	THEAN	178.59	6	122.95	6	119.623	5			3	33.46	37	8	0		0		9.91	28721.4	40S ribosomal protein S4 OS=Theileria annulata GN=TA10515 PE=3 SV=1
115	Q4U8S3	Q4U8S3_THEAN	THEAN	170.736	8	217.098	7	135.214	7			3	54.23	55	10	0		0		10.97	17066.8	60S ribosomal protein L26, putative OS=Theileria annulata GN=TA10065 PE=4 SV=1
248	A0JNP3	A0JNP3_BOVIN	BOVIN	168.436	4	55.0311	2	81.9392	3			3	22.79	28	4	0		1	Q2KI40	10.17	15712.7	LOC539475 protein (Fragment) OS=Bos taurus GN=LOC539475 PE=2 SV=1
71	V5IXB0	V5IXB0_THEAN	THEAN	158.318	7	234.797	8	295.329	9			3	68.98	56	13	0		3	V5IXB7,V5IX96,Q4UFS9	10.71	21351.7	40S ribosomal protein S8 (Fragment) OS=Theileria annulata GN=RPs8 PE=3 SV=1
128	Q8SQH5	ADT2_BOVIN	BOVIN	141.902	6	83.0697	6			88.3746	4	3	30.54	32	9	0		5	G3N3W3,P02722,Q3ZC05,Q2YDD9,F1MDK8	9.84	32955.3	ADP/ATP translocase 2 OS=Bos taurus GN=SLC25A5 PE=2 SV=3
215	A0A140T897	A0A140T897_BOVIN	BOVIN	136.007	6	69.0153	3			29.3841	2	3	10.87	22	7	2	P02769,B0JYQ0	0		5.88	69323.5	Serum albumin OS=Bos taurus GN=ALB PE=1 SV=1
269	E1BM22	E1BM22_BOVIN	BOVIN	116.714	4	66.0668	3			243.024	4	3	22.22	51	4	0		0		10.25	13953.2	Uncharacterized protein OS=Bos taurus GN=LOC100300167 PE=3 SV=2
72	E1BKQ6	E1BKQ6_BOVIN	BOVIN	115.176	6	307.645	14	276.581	14			3	11.29	68	20	0		0		6.1	232840	Uncharacterized protein OS=Bos taurus GN=MYO18A PE=3 SV=2
155	E1BDU8	E1BDU8_BOVIN	BOVIN	110.137	5	79.7093	6	217.622	8			3	13.78	40	9	0		0		8.1	84964.8	Uncharacterized protein OS=Bos taurus GN=LIMA1 PE=1 SV=2
78	Q4UHW3	Q4UHW3_THEAN	THEAN	106.856	5	284.996	9	341.998	15			3	14.46	69	17	0		0		8.83	166297	Myosin, putative OS=Theileria annulata GN=TA06960 PE=4 SV=1
192	Q17QD7	Q17QD7_BOVIN	BOVIN	106.727	3			76.3353	5	158.401	6	3	17.52	32	7	1	F1MMH3	0		10.1	43746.9	LUC7-like (S. cerevisiae) OS=Bos taurus GN=LUC7L PE=2 SV=1
188	O18789	RS2_BOVIN	BOVIN	104.175	6	175.074	6			68.1	4	3	24.57	36	7	1	M5FJW2	1	Q862M9	10.31	31235.3	40S ribosomal protein S2 OS=Bos taurus GN=RPS2 PE=2 SV=2
293	Q4UIB6	Q4UIB6_THEAN	THEAN	104.038	3	82.5969	3	62.6126	3			3	23.53	24	3	0		0		10.52	14110.4	60S ribosomal protein L31, putative OS=Theileria annulata GN=TA06425 PE=4 SV=1
146	Q4UDF3	Q4UDF3_THEAN	THEAN	100.421	5	108.851	6	78.3569	4			3	54.37	28	8	0		0		10.48	18627.9	60S ribosomal protein l21, putative OS=Theileria annulata GN=TA15220 PE=4 SV=1
253	Q4UIF8	RL35_THEAN	THEAN	98.1404	3	116.975	3	102.39	3			3	21.13	27	3	0		0		10.74	16597.8	60S ribosomal protein L35 OS=Theileria annulata GN=RPL35 PE=3 SV=1
213	E1BIL2	E1BIL2_BOVIN	BOVIN	96.7047	4			17.6444	2	130.532	5	3	7.58	25	8	0		3	F1N362,A4IFN4,P04263	5.9	57262.9	Uncharacterized protein OS=Bos taurus PE=3 SV=2
252	Q4UBZ4	Q4UBZ4_THEAN	THEAN	92.5528	2	129.283	4	81.6858	2			3	20.21	29	4	0		0		4.57	33843.9	Nucleosome assembly protein, putative OS=Theileria annulata GN=TA04600 PE=3 SV=1
121	Q4UH48	Q4UH48_THEAN	THEAN	89.8799	3	171.16	8	116.83	5			3	54.97	35	9	0		0		10.41	17127.2	Ribosomal protein s15, putative OS=Theileria annulata GN=TA20545 PE=3 SV=1
263	Q4UGT4	Q4UGT4_THEAN	THEAN	84.9136	4	33.0909	2	56.151	3			3	21.05	17	4	0		0		9.95	19757	60S ribosomal protein l11a, putative OS=Theileria annulata GN=TA21110 PE=3 SV=1
228	Q862B7	Q862B7_BOVIN	BOVIN	82.3404	4	71.5238	3	64.3451	3			3	33.1	23	5	1	Q3T076	1	F1MR01	9.62	15677	Similar to ribosomal protein S14 (Fragment) OS=Bos taurus PE=2 SV=1
191	Q4U9D6	Q4U9D6_THEAN	THEAN	80.9055	3	73.1775	5	68.8217	3			3	22.13	21	7	0		0		9.27	53827.2	RNA binding protein, putative OS=Theileria annulata GN=TA08945 PE=4 SV=1
130	Q58DW0	RL4_BOVIN	BOVIN	76.7729	3	251.803	9			63.5381	3	3	27.96	37	9	0		1	G3MXR5	11.01	47411.9	60S ribosomal protein L4 OS=Bos taurus GN=RPL4 PE=2 SV=3
244	Q4U907	Q4U907_THEAN	THEAN	74.1472	3	64.9174	3	70.4471	3			3	41.75	20	4	0		0		11.51	11369.3	Histone H4 OS=Theileria annulata GN=TA10535 PE=3 SV=1
169	P32007	ADT3_BOVIN	BOVIN	73.5994	4	55.7316	4			126.748	5	3	27.18	28	8	0		2	Q2YDD9,F1MDK8	9.87	32877.4	ADP/ATP translocase 3 OS=Bos taurus GN=SLC25A6 PE=1 SV=3
159	A5D7A0	EFHD2_BOVIN	BOVIN	71.9384	5	37.9577	3	77.3193	4			3	34.3	18	8	0		0		5.16	26918.4	EF-hand domain-containing protein D2 OS=Bos taurus GN=EFHD2 PE=2 SV=1
250	Q4UB42	Q4UB42_THEAN	THEAN	65.7957	4	77.9675	3	109.655	4			3	18.62	25	4	0		0		10.95	16160.8	40s ribosomal protein s23, putative OS=Theileria annulata GN=TA18035 PE=3 SV=1
176	Q17QL7	Q17QL7_BOVIN	BOVIN	65.0787	4	17.8075	2			142.275	4	3	14.35	26	9	0		0		4.86	48999.5	KRT15 protein OS=Bos taurus GN=KRT15 PE=1 SV=2
256	Q4UDF6	Q4UDF6_THEAN	THEAN	62.3308	3	81.8544	3	43.1023	2			3	18.02	20	4	0		0		10.13	25226.4	60S ribosomal protein l10, putative OS=Theileria annulata GN=TA15385 PE=4 SV=1
381	F1MER3	F1MER3_BOVIN	BOVIN	59.226	2			29.4466	2	59.5337	2	3	4.47	15	2	0		0		10.19	49625.6	Uncharacterized protein OS=Bos taurus GN=CWC25 PE=4 SV=1
208	Q2HJ65	Q2HJ65_BOVIN	BOVIN	58.1233	4	76.4949	3			62.8153	5	3	25.07	19	6	0		0		9.82	39532.9	Core histone macro-H2A OS=Bos taurus GN=H2AFY PE=2 SV=1
251	Q4UE19	Q4UE19_THEAN	THEAN	56.3763	3	104.552	3	53.4184	2			3	40.14	23	4	0		0		10.79	16648.4	60S ribosomal protein L27a, putative OS=Theileria annulata GN=TA12500 PE=3 SV=1
366	F1MSQ6	F1MSQ6_BOVIN	BOVIN	56.2751	2	40.8149	2			32.0773	2	3	1.76	16	3	0		1	P04262	8.51	118289	Uncharacterized protein OS=Bos taurus GN=NEFH PE=3 SV=2
241	Q4UBK0	Q4UBK0_THEAN	THEAN	53.4046	2	88.3612	4	74.2508	3			3	31.62	20	4	0		0		11.01	13543.9	60S ribosomal protein l35a, putative OS=Theileria annulata GN=TA18050 PE=4 SV=1
258	Q4U8G1	Q4U8G1_THEAN	THEAN	52.7682	2	73.5873	2	88.0538	3			3	29.5	17	3	0		0		4.76	16201.1	Uncharacterized protein OS=Theileria annulata GN=TA11055 PE=4 SV=1
410	F1MM07	F1MM07_BOVIN	BOVIN	52.5188	2			77.1234	2	106.337	2	3	0.83	25	2	0		0		5.59	322525	Myosin-7 OS=Bos taurus GN=MYH7 PE=3 SV=2
261	F1MMU4	F1MMU4_BOVIN	BOVIN	52.4094	2	57.7037	2			86.9042	4	3	12.62	21	4	0		0		10.77	22361	Uncharacterized protein OS=Bos taurus GN=H1FX PE=1 SV=2
33	F1MHT3	F1MHT3_BOVIN	BOVIN	51.1973	3	366.886	17	436.399	19			3	16.89	80	26	0		1	G3MZH3	8.71	216076	Uncharacterized protein OS=Bos taurus GN=MYO5A PE=4 SV=2
206	Q1RMM7	Q1RMM7_BOVIN	BOVIN	50.0083	2	89.8849	3	159.726	5			3	33.16	25	5	1	F6RF62	0		5.06	21270.2	Myosin, light chain 4, alkali; atrial, embryonic OS=Bos taurus GN=MYL4 PE=2 SV=1
380	G5E513	G5E513_BOVIN	BOVIN	48.1623	2	50.5063	2	45.5609	2			3	5.25	15	2	0		0		5.4	49970.2	Uncharacterized protein OS=Bos taurus PE=1 SV=1
243	Q56JV1	RS26_BOVIN	BOVIN	46.9101	3	80.3151	3			41.4776	3	3	37.39	19	4	1	F1MB60	2	A1XED9,G3N0E2	11.17	13015.4	40S ribosomal protein S26 OS=Bos taurus GN=RPS26 PE=3 SV=3
294	Q4UHR5	Q4UHR5_THEAN	THEAN	36.3123	2	55.3405	2			58.4908	4	3	8.26	19	4	0		0		9.12	49527.2	Elongation factor 1-alpha OS=Theileria annulata GN=TA06720 PE=3 SV=1
399	A1A4K2	A1A4K2_BOVIN	BOVIN	36.294	2	26.6871	2	17.901	2			3	2.75	9	2	1	F1MK61	0		6.24	76500.6	NSUN2 protein (Fragment) OS=Bos taurus GN=NSUN2 PE=2 SV=1
209	Q4UFD7	Q4UFD7_THEAN	THEAN	35.4822	2	156.412	6	46.1701	3			3	27.13	23	6	0		0		10.84	21563.4	60S ribosomal protein L18a OS=Theileria annulata GN=TA15210 PE=3 SV=1
340	Q4UFD5	RL18_THEAN	THEAN	30.0837	2	30.7104	2	46.7977	2			3	14.67	11	2	0		0		11.52	20821.8	60S ribosomal protein L18 OS=Theileria annulata GN=RPL18 PE=3 SV=2
264	Q17QE8	Q17QE8_BOVIN	BOVIN	29.7133	2			36.2828	3	106.634	4	3	5.52	18	5	1	F1MY97	0		8.57	94545.3	pre-rRNA processing protein FTSJ3 OS=Bos taurus GN=FTSJ3 PE=2 SV=1
299	F1N3L1	F1N3L1_BOVIN	BOVIN	27.8785	2	50.1193	3	50.6275	4			3	6.5	13	4	1	E1BC59	1	A6QPI0	5.31	79342.6	Protein phosphatase 1 regulatory subunit OS=Bos taurus GN=PPP1R12A PE=4 SV=2
222	Q58CQ2	ARC1B_BOVIN	BOVIN	25.8167	2	128.893	5	66.9985	3			3	22.85	23	6	0		3	Q1JPK9,Q0V8E5,Q862G4	8.78	40975.8	Actin-related protein 2/3 complex subunit 1B OS=Bos taurus GN=ARPC1B PE=1 SV=4
326	F1N365	F1N365_BOVIN	BOVIN	25.7799	2	62.1481	3			36.0401	2	3	2.76	14	3	0		0		5.83	144233	Uncharacterized protein OS=Bos taurus GN=FLII PE=4 SV=1
225	Q3T0D0	HNRPK_BOVIN	BOVIN	18.7862	2	86.9044	5			65.5998	3	3	13.79	17	6	0		0		5.2	51019.2	Heterogeneous nuclear ribonucleoprotein K OS=Bos taurus GN=HNRNPK PE=2 SV=1
164	Q58DQ3	RL6_BOVIN	BOVIN	18.6346	2	181.796	8			82.9615	4	3	26.13	30	8	0		3	G3N2R1,A8NJ40,A1XED0	10.74	32689.8	60S ribosomal protein L6 OS=Bos taurus GN=RPL6 PE=2 SV=3
25	P61286	PABP1_BOVIN	BOVIN			1008.03	28	34.1868	2	52.461	3	3	44.18	106	28	0		2	Q862M1,E1BNB4	9.55	70670.9	Polyadenylate-binding protein 1 OS=Bos taurus GN=PABPC1 PE=2 SV=1
102	A4FV23	A4FV23_BOVIN	BOVIN			327.418	13	52.9308	2	67.4363	3	3	20.79	44	13	0		0		9.33	87230.5	DDX21 protein OS=Bos taurus GN=DDX21 PE=2 SV=1
211	Q5E997	CAZA2_BOVIN	BOVIN			182.882	6	81.7268	3	48.7273	2	3	29.37	34	6	0		0		5.69	32979.1	F-actin-capping protein subunit alpha-2 OS=Bos taurus GN=CAPZA2 PE=1 SV=3
184	A1L5B0	A1L5B0_BOVIN	BOVIN			124.321	5	103.635	4	166.629	5	3	40.48	37	6	1	Q1LZF9	0		4.75	19411.7	Myosin regulatory light polypeptide 9 (Fragment) OS=Bos taurus GN=MYL9 PE=2 SV=1
254	Q3T035	ARPC3_BOVIN	BOVIN			86.0833	3	91.2202	3	52.8249	2	3	21.35	25	4	0		0		8.94	20546.7	Actin-related protein 2/3 complex subunit 3 OS=Bos taurus GN=ARPC3 PE=1 SV=3
207	A7Z032	A7Z032_BOVIN	BOVIN			84.6156	4	174.617	6	48.1111	2	3	10.54	24	6	1	F1MNF9	0		6.08	114111	M-RIP protein OS=Bos taurus GN=M-RIP PE=2 SV=1
387	F1MWU9	F1MWU9_BOVIN	BOVIN			41.3073	2	45.4694	2	56.923	2	3	3.27	14	2	0		0		5.8	70956.1	Uncharacterized protein OS=Bos taurus GN=HSPA6 PE=3 SV=2
308	F1N7I8	F1N7I8_BOVIN	BOVIN			26.0472	2	46.1242	3	36.3718	2	3	23.13	15	3	0		0		10	15132.1	Uncharacterized protein OS=Bos taurus GN=ZNF593 PE=4 SV=2
2	F1MQ37	F1MQ37_BOVIN	BOVIN	4844.95	129	8906.16	187	8790.74	170	11117.4	203	4	75.36	2988	226	0		0		5.51	227103	Uncharacterized protein OS=Bos taurus GN=MYH9 PE=1 SV=2
1	Q27991	MYH10_BOVIN	BOVIN	2247.47	75	4717.82	129	4246.79	112	12563.5	236	4	75.3	2093	241	0		1	Q27990	5.44	229099	Myosin-10 OS=Bos taurus GN=MYH10 PE=2 SV=2
3	O02717	O02717_BOVIN	BOVIN	1981.55	53	3364.95	72	3517.65	68	4059.8	76	4	80.8	1136	87	0		0		5.19	72371	Non-muscle myosin heavy chain (Fragment) OS=Bos taurus PE=2 SV=2
10	P63258	ACTG_BOVIN	BOVIN	1423.57	27	1861.77	33	1929.4	26	1666.24	30	4	78.4	634	34	0		4	Q862P9,Q9TTW4,H6S1N4,Q2QJG3	5.39	41792.9	Actin, cytoplasmic 2 OS=Bos taurus GN=ACTG1 PE=1 SV=1
11	P60712	ACTB_BOVIN	BOVIN	1415.23	27	1794.28	33	1904.72	26	1636.47	30	4	78.13	623	34	0		5	F1MRD0,Q862P9,Q9TTW4,H6S1N4,Q2QJG3	5.37	41736.7	Actin, cytoplasmic 1 OS=Bos taurus GN=ACTB PE=1 SV=1
47	G3MWV5	G3MWV5_BOVIN	BOVIN	1169.19	15	996.987	14	1348.66	15	1374.37	16	4	41.55	418	16	0		0		11.12	21889.3	Uncharacterized protein OS=Bos taurus GN=HIST1H1E PE=3 SV=1
36	A7MAZ5	H13_BOVIN	BOVIN	1158.51	16	1057.05	15	1366.51	17	1287.51	16	4	39.82	413	18	0		0		11.04	22153.7	Histone H1.3 OS=Bos taurus GN=HIST1H1D PE=1 SV=1
43	P02253	H12_BOVIN	BOVIN	1150.45	16	996.897	14	1335.68	15	1301.56	16	4	41.31	407	17	0		0		11.1	21355.7	Histone H1.2 OS=Bos taurus GN=HIST1H1C PE=1 SV=2
26	Q3ZC07	ACTC_BOVIN	BOVIN	1129.11	17	1751.75	25	1613.4	19	1418.46	24	4	49.07	550	26	1	P68138	2	A4IFM8,H6S1N4	5.3	42019	Actin, alpha cardiac muscle 1 OS=Bos taurus GN=ACTC1 PE=2 SV=1
54	Q3MHM7	RL35_BOVIN	BOVIN	1030.22	13	844.966	12	878.793	14	881.077	15	4	60.98	351	15	0		1	E1BFM3	11.17	14565.5	60S ribosomal protein L35 OS=Bos taurus GN=RPL35 PE=2 SV=3
45	G3N131	H11_BOVIN	BOVIN	1008.94	16	880.139	12	1163.88	16	1074.14	16	4	41.74	346	16	0		0		11.01	22100.5	Histone H1.1 OS=Bos taurus GN=HIST1H1A PE=1 SV=1
4	E1BCZ2	E1BCZ2_BOVIN	BOVIN	1005.41	39	1185.61	39	1123.84	38	620.628	21	4	29.95	338	54	0		0		9.56	192692	Uncharacterized protein OS=Bos taurus GN=RBBP6 PE=4 SV=2
28	P62739	ACTA_BOVIN	BOVIN	983.13	15	1265.91	23	1341.58	16	1189.67	22	4	49.07	439	24	0		7	Q5E9B5,G8JKX4,A5D7J0,Q58DT9,F1MKC4,Q862L0,H6S1N4	5.31	42009	Actin, aortic smooth muscle OS=Bos taurus GN=ACTA2 PE=1 SV=1
37	Q862E3	Q862E3_BOVIN	BOVIN	794.137	17	903.525	18	736.667	14	683.144	14	4	62.57	294	18	2	Q862J9,Q3T025	11	Q862T7,F1MQJ8,F1N0W3,G3N288,Q862H0,G3N3W9,Q862J1,Q862F1,E1BG46,E1B871,A1XED3	10.1	20759.1	Similar to ribosomal protein L17 (Fragment) OS=Bos taurus PE=2 SV=1
96	A5PK20	A5PK20_BOVIN	BOVIN	791.228	11	724.98	9	955.054	10	883.261	10	4	24.76	275	11	0		0		11.07	21350.6	HIST1H1E protein OS=Bos taurus GN=HIST1H1E PE=2 SV=1
22	E1BHU1	E1BHU1_BOVIN	BOVIN	765.83	25	470.611	16	621.431	23	209.3	12	4	26.34	186	31	0		0		9.25	151295	Uncharacterized protein OS=Bos taurus GN=TCOF1 PE=4 SV=1
23	A6QP77	A6QP77_BOVIN	BOVIN	723.21	24	447.951	16	589.302	23	223.127	12	4	27.27	182	31	0		0		9.2	138848	TCOF1 protein (Fragment) OS=Bos taurus GN=TCOF1 PE=2 SV=1
21	A6H769	RS7_BOVIN	BOVIN	711.449	18	652.11	16	689.616	20	714.013	19	4	78.87	246	24	0		0		10.16	22126.9	40S ribosomal protein S7 OS=Bos taurus GN=RPS7 PE=2 SV=1
195	Q3T051	RL39_BOVIN	BOVIN	687.054	6	681.942	5	668.24	5	502.5	3	4	52.94	258	6	0		0		12.91	6406.68	60S ribosomal protein L39 OS=Bos taurus GN=RPL39 PE=3 SV=3
24	Q08DZ2	PRP4B_BOVIN	BOVIN	684.893	18	475.929	19	517.202	20	685.239	24	4	25.89	206	28	0		0		10.26	116646	Serine/threonine-protein kinase PRP4 homolog OS=Bos taurus GN=PRPF4B PE=2 SV=1
112	P62992	RS27A_BOVIN	BOVIN	677.91	8	443.789	6	683.05	7	492.166	6	4	45.51	187	9	0		0		9.73	17964.9	Ubiquitin-40S ribosomal protein S27a OS=Bos taurus GN=RPS27A PE=1 SV=2
217	P62866	RS30_BOVIN	BOVIN	650.858	5	604.964	5	551.643	5	582.232	5	4	35.59	230	5	0		4	Q56JV7,E1BH19,Q3SZG2,H7BWV9	12.41	6647.86	40S ribosomal protein S30 OS=Bos taurus GN=FAU PE=3 SV=1
14	Q7YRV4	RO52_BOVIN	BOVIN	635.821	20	1111.87	33	565.036	17	106.573	3	4	62.47	228	35	0		1	G3MWU8	6.27	54030.9	E3 ubiquitin-protein ligase TRIM21 OS=Bos taurus GN=TRIM21 PE=2 SV=1
59	Q56JZ1	RL13_BOVIN	BOVIN	600.474	15	585.256	13	646.444	14	532.436	12	4	44.08	215	15	1	Q3SZG7	1	F1MK30	11.65	24291.6	60S ribosomal protein L13 OS=Bos taurus GN=RPL13 PE=2 SV=3
150	G3N0V2	G3N0V2_BOVIN	BOVIN	555.114	9	279.765	8	386.798	9	278.265	8	4	12.54	130	9	0		0		8.6	63151.3	Uncharacterized protein OS=Bos taurus GN=KRT1 PE=1 SV=1
32	F6QIA5	F6QIA5_BOVIN	BOVIN	554.476	16	465.871	11	585.933	14	533.764	13	4	40.38	162	19	0		2	Q2HJD8,Q2KJK0	10.17	58727.8	Uncharacterized protein OS=Bos taurus GN=RBM39 PE=1 SV=1
51	G3X807	G3X807_BOVIN	BOVIN	553.061	11	304.652	6	519.858	11	871.386	14	4	66.33	206	16	2	P62803,E1BLC2	7	E1BBP7,E1B7N2,G3N2B8,E1B9M9,A5D792,G3N081,G3MYX0	11.51	10948.9	Histone H4 OS=Bos taurus PE=3 SV=1
34	P79103	RS4_BOVIN	BOVIN	535.887	18	389.056	11	353.964	13	293.779	12	4	58.56	148	20	0		6	G3N0K3,F1MJH2,E1BGR7,Q2XW10,G3N267,F1MZI5	10.22	29597.7	40S ribosomal protein S4 OS=Bos taurus GN=RPS4 PE=2 SV=3
60	Q24JY1	RL23A_BOVIN	BOVIN	526.545	12	448.399	12	513.22	12	450.282	10	4	62.18	163	14	2	E1BII3,E1BB71	3	S5G966,E1B983,E1BED6	10.5	17695.1	60S ribosomal protein L23a OS=Bos taurus GN=RPL23A PE=2 SV=1
44	A2VE06	A2VE06_BOVIN	BOVIN	507.417	15	417.496	12	331.124	11	282.327	11	4	58.94	144	18	0		3	F1MJH2,G3N267,F1MZI5	10.22	29595.8	40S ribosomal protein S4 OS=Bos taurus GN=RPS4Y1 PE=2 SV=1
39	Q56JV9	RS3A_BOVIN	BOVIN	498.651	18	462.121	14	462.102	13	430.796	13	4	59.47	181	19	0		3	G3N262,Q862H3,Q862R1	9.79	29944.9	40S ribosomal protein S3a OS=Bos taurus GN=RPS3A PE=2 SV=3
57	M0QVZ6	M0QVZ6_BOVIN	BOVIN	475.417	16	249.152	8	308.268	12	266.64	9	4	24.61	123	19	2	A5D7M6,Q5XQN5	5	A4IFN4,P04261,A7YWK3,Q148H8,P04262	8.21	60666.6	Keratin, type II cytoskeletal 5 OS=Bos taurus GN=KRT5 PE=1 SV=1
46	P61257	RL26_BOVIN	BOVIN	455.178	17	373.058	13	415.772	18	476.276	17	4	71.03	185	19	0		2	Q862N4,E1BCF5	10.63	17258.2	60S ribosomal protein L26 OS=Bos taurus GN=RPL26 PE=2 SV=1
64	Q3SZ59	RL36A_BOVIN	BOVIN	451.996	10	503.261	11	405.385	11	502.866	12	4	52.83	154	13	1	G3N2Y0	4	G3N147,Q3ZCJ0,G8JL02,F1MG09	10.69	12440.8	60S ribosomal protein L36a OS=Bos taurus GN=RPL36A PE=3 SV=3
35	A6QLN6	A6QLN6_BOVIN	BOVIN	451.019	14	711.218	19	777.497	19	1263.83	25	4	10.95	316	25	0		1	F1MYM9	5.4	227655	MYH11 protein OS=Bos taurus GN=MYH11 PE=2 SV=1
80	Q3T0L7	RL28_BOVIN	BOVIN	427.593	12	406.093	11	332.705	12	296.02	10	4	57.66	130	12	0		0		12.06	15692.4	60S ribosomal protein L28 OS=Bos taurus GN=RPL28 PE=2 SV=3
41	F1MME0	F1MME0_BOVIN	BOVIN	426.31	22	221.899	13	175.163	9	113.722	5	4	20.8	91	23	0		0		8.67	136957	Uncharacterized protein OS=Bos taurus GN=TAF2 PE=4 SV=2
87	F1MC11	F1MC11_BOVIN	BOVIN	412.076	13	188.433	6	200.031	5	303.617	7	4	25.79	104	15	0		2	P05785,F1MJ66	5.13	51910.6	Keratin, type I cytoskeletal 14 OS=Bos taurus GN=KRT14 PE=1 SV=2
58	P60661-2	MYL6_BOVIN	BOVIN	383.707	9	668.846	11	503.408	11	883.49	13	4	79.47	215	13	0		4	P60661,A1XEB1,A1XEA7,A1XEA6	4.51	16961.1	Isoform Smooth muscle of Myosin light polypeptide 6 OS=Bos taurus GN=MYL6
69	A4FV94	A4FV94_BOVIN	BOVIN	380.2	12	219.174	10	197.338	9	296.386	11	4	19.96	99	17	1	M0QVY0	8	A4IFP2,F1N362,P04260,A4IFN4,A7YWK3,Q148H8,P04262,P04263	8.47	60819.9	KRT6A protein OS=Bos taurus GN=KRT6A PE=2 SV=1
76	Q56K10	RS15_BOVIN	BOVIN	374.35	10	277.758	7	334.008	8	307.565	8	4	80	115	10	0		0		10.48	17026.1	40S ribosomal protein S15 OS=Bos taurus GN=RPS15 PE=2 SV=3
98	G1K1B4	G1K1B4_BOVIN	BOVIN	371.247	7	458.462	8	281.107	7	298.145	7	4	48.3	120	10	1	Q56K03	4	Q58DM9,Q28150,G3MWX5,E1BE42	11.27	16446.2	60S ribosomal protein L27a OS=Bos taurus GN=RPL27A PE=3 SV=2
63	G3MYC1	G3MYC1_BOVIN	BOVIN	370.603	15	320.527	11	353.725	15	426.708	15	4	65.52	157	16	0		0		10.8	17231.2	Uncharacterized protein OS=Bos taurus PE=3 SV=1
97	Q3SZQ6	RL32_BOVIN	BOVIN	366.104	10	416.967	10	330.23	9	275.259	9	4	50.37	125	10	0		0		11.45	15873.8	60S ribosomal protein L32 OS=Bos taurus GN=RPL32 PE=2 SV=3
100	G3MXL3	G3MXL3_BOVIN	BOVIN	357.558	11	237.855	10	246.256	10	264.437	10	4	14.29	103	14	0		5	A4IFP2,A4IFN4,A7YWK3,Q148H8,P04262	5.95	62892.3	Uncharacterized protein OS=Bos taurus GN=KRT3 PE=3 SV=1
94	A7E3C9	A7E3C9_BOVIN	BOVIN	353.164	10	228.606	9	305.413	10	53.8903	3	4	60.21	91	12	1	F1MEU0	0		9.39	22487.4	RP9 protein (Fragment) OS=Bos taurus GN=RP9 PE=2 SV=1
50	F1MM57	F1MM57_BOVIN	BOVIN	346.424	11	406.372	13	424.898	11	814.021	23	4	11.36	200	25	0		0		5.6	232365	Uncharacterized protein OS=Bos taurus GN=MYH14 PE=1 SV=2
70	G3X7D5	G3X7D5_BOVIN	BOVIN	326.363	10	304.089	10	436.214	10	321.854	9	4	63.12	131	13	1	Q3T199	2	E1BEQ3,E1B8G4	10.38	15575.1	Uncharacterized protein OS=Bos taurus PE=3 SV=1
137	Q4UFN5	Q4UFN5_THEAN	THEAN	321.014	6	685.362	6	515.438	8	416.468	6	4	21.54	185	9	0		0		5.13	41997.9	Actin 1, putative OS=Theileria annulata GN=TA15750 PE=3 SV=1
105	Q2KII5	Q2KII5_BOVIN	BOVIN	318.953	8	248.686	8	279.895	6	615.727	9	4	57.94	140	10	3	P62808,F2Z4E8,F1MUD2	51	F2Z4F9,Q2M2T1,Q32S29,Q32L48,G3MWH4,G3N068,G3MXP6,G3N011,G3N1C9,G3N053,E1BK75,E1BL10,E1BKX5,G3MYV4,G5E6I9,E1BDE9,G3MZL8,A6QQ28,G3N0F3,E1BC18,G3MX03,G3N3L9,G3MXG1,G3N0L9,G3N1F3,G3N080,V6F804,F1MJU1,G5E6E8,G3MZ91,E1BL49,F1N5F3,E1BAA6,F1MVX6,E1BHL3,E1BLK2,F1MUU9,G3MYB1,E1B7N8,G3MZR4,G3MY27,F1MV26,G3MXT2,F1MIF8,E1B975,G3MZ02,G3N1G0,E1BPK0,E1B896,G3N0M9,G3N1L0	10.39	13936.2	Histone H2B OS=Bos taurus GN=HIST1H2BI PE=2 SV=1
84	F1MUY2	F1MUY2_BOVIN	BOVIN	299.778	11	179.649	9	129.911	7	258.064	10	4	18.04	82	16	0		9	F1MKE7,A4IFP2,F1N362,P04260,A4IFN4,A7YWK3,Q148H8,P04262,P04263	8.7	60856	Uncharacterized protein OS=Bos taurus GN=KRT6B PE=3 SV=1
79	Q3T0H4	Q3T0H4_BOVIN	BOVIN	293.67	8	491.748	11	464.395	11	300.682	7	4	45.64	140	13	0		1	F1N7K4	9.76	27563.5	Putative S1 RNA binding domain protein OS=Bos taurus GN=ZCCHC17 PE=2 SV=1
203	Q3MIC0	RL37A_BOVIN	BOVIN	272.434	5	285.351	5	271.254	5	242.433	5	4	52.17	97	5	0		0		10.56	10275.3	60S ribosomal protein L37a OS=Bos taurus GN=RPL37A PE=3 SV=3
131	Q861U5	Q861U5_BOVIN	BOVIN	265.176	9	53.6954	2	127.824	6	101.075	4	4	51.91	54	9	1	Q3T0R1	1	Q862S8	10.52	15398	Similar to 40S ribosomal protein S18 (Fragment) OS=Bos taurus PE=2 SV=1
160	Q2TBR9	CL031_BOVIN	BOVIN	261.969	4	272.283	4	309.47	5	301.591	4	4	48.03	103	6	0		0		10.4	15046.9	Uncharacterized protein C12orf31 homolog OS=Bos taurus PE=2 SV=1
156	Q56JU9-2	RS24_BOVIN	BOVIN	253.377	6	278.731	6	206.708	6	182.058	6	4	43.85	87	7	1	Q56JU9	0		11.02	15068.8	Isoform 2 of 40S ribosomal protein S24 OS=Bos taurus GN=RPS24
82	Q2TA42	ARGL1_BOVIN	BOVIN	250.563	11	324.298	11	352.485	13	209.806	9	4	33.33	113	15	0		1	G3X760	10.4	33216.4	Arginine and glutamate-rich protein 1 OS=Bos taurus GN=ARGLU1 PE=2 SV=1
111	P81947	TBA1B_BOVIN	BOVIN	249.696	8	272.06	7	193.821	5	337.111	8	4	32.82	82	9	0		7	F2Z4C1,F6RP72,Q32KN8,F2Z4K0,P81948,Q2HJB8,Q862L2	4.98	50151.6	Tubulin alpha-1B chain OS=Bos taurus PE=1 SV=2
27	Q5KR47-2	TPM3_BOVIN	BOVIN	246.26	12	622.21	20	651.764	21	614.146	17	4	75.81	205	24	0		0		4.78	29032.7	Isoform 2 of Tropomyosin alpha-3 chain OS=Bos taurus GN=TPM3
170	P06394	K1C10_BOVIN	BOVIN	246.219	5	210.25	6	251.832	6	173.97	5	4	12.17	87	9	1	A6QNZ7	0		5.1	54848.3	Keratin, type I cytoskeletal 10 OS=Bos taurus GN=KRT10 PE=3 SV=1
117	A2VDN7	A2VDN7_BOVIN	BOVIN	243.267	8	297.777	9	158.532	9	232.08	7	4	15.76	86	11	0		2	F1MFT4,Q08DH6	5.81	90452.3	Heterogeneous nuclear ribonucleoprotein U (Scaffold attachment factor A) OS=Bos taurus GN=HNRNPU PE=2 SV=1
89	P19120	HSP7C_BOVIN	BOVIN	241.714	7	315.001	11	204.46	7	321.889	9	4	25.54	88	13	0		8	P34933,A7E3Q2,A8KC76,Q861V2,K8FK38,Q27975,Q27965,P0CB32	5.42	71240.5	Heat shock cognate 71 kDa protein OS=Bos taurus GN=HSPA8 PE=1 SV=2
132	Q08D91	K2C75_BOVIN	BOVIN	236.223	8	187.672	6	143.607	6	250.889	8	4	13.44	77	11	0		4	A4IFN4,A7YWK3,Q148H8,P04262	8.05	59035.8	Keratin, type II cytoskeletal 75 OS=Bos taurus GN=KRT75 PE=2 SV=1
124	Q2HJ86	TBA1D_BOVIN	BOVIN	236.069	7	272.06	7	193.821	5	324.76	7	4	29.42	80	8	0		4	F6RP72,Q32KN8,F2Z4K0,Q862L2	4.94	50282.8	Tubulin alpha-1D chain OS=Bos taurus GN=TUBA1D PE=1 SV=1
165	F2Z4I6	F2Z4I6_BOVIN	BOVIN	232.693	4	191.309	4	172.349	4	269.432	6	4	43.85	84	6	4	Q3ZBX9,A1A4R1,P0C0S9,A0A0A0MPA2	4	F2Z4G5,F1MRN2,A0A0A0MP93,Q2QJG7	11.08	14095.5	Histone H2A OS=Bos taurus GN=HIST2H2AA4 PE=3 SV=1
90	Q5E973	RL18_BOVIN	BOVIN	224.804	10	277.863	12	226.512	7	243.148	8	4	50.53	88	12	0		1	Q0QEV5	11.75	21535.4	60S ribosomal protein L18 OS=Bos taurus GN=RPL18 PE=2 SV=3
174	Q58DW3	RL29_BOVIN	BOVIN	223.931	5	217.432	6	219.514	6	201.182	5	4	32.24	83	7	0		0		11.92	16771.9	60S ribosomal protein L29 OS=Bos taurus GN=RPL29 PE=2 SV=3
38	A3KN07	A3KN07_BOVIN	BOVIN	219.217	12	138.461	7	229.061	9	485.684	18	4	39.39	101	20	0		0		6.63	69813.6	DDX41 protein OS=Bos taurus GN=DDX41 PE=2 SV=1
161	Q56JX5	RS25_BOVIN	BOVIN	218.634	7	103.856	5	161.715	6	147.015	6	4	38.4	60	7	0		2	A0A0A0MPA4,A0A0A0MPA7	10.18	13742.1	40S ribosomal protein S25 OS=Bos taurus GN=RPS25 PE=2 SV=1
120	Q3T0V4	RS11_BOVIN	BOVIN	217.314	8	198.946	7	149.34	6	139.396	6	4	55.06	74	10	0		2	A1XED6,G3MXJ7	10.38	18430.7	40S ribosomal protein S11 OS=Bos taurus GN=RPS11 PE=2 SV=3
183	Q3T087	RL11_BOVIN	BOVIN	214.694	6	145.837	5	191.832	6	162.646	6	4	30.9	65	6	0		0		9.72	20252.4	60S ribosomal protein L11 OS=Bos taurus GN=RPL11 PE=2 SV=3
119	Q56JX8	RS13_BOVIN	BOVIN	211.075	8	176.595	6	187.456	7	120.154	4	4	46.36	65	9	0		1	E1BGR6	10.63	17222.3	40S ribosomal protein S13 OS=Bos taurus GN=RPS13 PE=2 SV=3
108	F1N453	F1N453_BOVIN	BOVIN	205.962	6	205.362	6	201.352	6	455.623	9	4	57.94	108	10	2	A5D7N2,G8JL06	31	E1B8G9,E1BGW2,G3N1C9,G3N053,E1BK75,G3MYV4,G3MZL8,A6QQ28,G3N0F3,E1BC18,G3MX03,G3N3L9,G3MXG1,G3N0L9,G3N080,V6F804,G5E6E8,F1N5F3,E1BAA6,F1MVX6,E1BHL3,F1MUU9,G3MZR4,G3MY27,F1MV26,F1MIF8,G3MZ02,G3N1G0,E1BPK0,G3N0M9,G3N1L0	10.48	13919.2	Histone H2B OS=Bos taurus GN=HIST2H2BE PE=3 SV=1
85	F1MBQ8	F1MBQ8_BOVIN	BOVIN	202.404	10	179.021	9	161.544	7	280.317	12	4	24.92	83	16	1	Q3SYZ5	1	A7E307	9.12	69148.1	Uncharacterized protein OS=Bos taurus GN=DDX5 PE=3 SV=2
157	F1MNF8	F1MNF8_BOVIN	BOVIN	197.935	6	210.691	6	144.691	3	265.965	6	4	26.5	64	7	0		1	Q862L2	4.97	49902.4	Uncharacterized protein OS=Bos taurus GN=LOC100141266 PE=3 SV=1
151	Q3T0X6	RS16_BOVIN	BOVIN	197.028	6	142.49	4	131.115	3	179.646	6	4	45.21	53	7	0		0		10.29	16445.3	40S ribosomal protein S16 OS=Bos taurus GN=RPS16 PE=2 SV=3
127	P79244	RL37_BOVIN	BOVIN	196.145	5	207.867	5	307.763	8	241.103	6	4	51.55	95	9	0		1	E1BFX3	11.85	11077.9	60S ribosomal protein L37 OS=Bos taurus GN=RPL37 PE=3 SV=4
163	Q3ZCJ7	TBA1C_BOVIN	BOVIN	195.979	6	230.121	6	165.22	4	249.581	6	4	25.84	67	7	0		1	Q862L2	5	49857.3	Tubulin alpha-1C chain OS=Bos taurus GN=TUBA1C PE=1 SV=1
229	E1B991	E1B991_BOVIN	BOVIN	189.513	6	79.4243	6	118.089	5	94.4016	4	4	8.27	48	6	1	G3MZ71	1	P04262	8.92	64333.8	Uncharacterized protein OS=Bos taurus GN=KRT2 PE=1 SV=2
149	E1BP16	E1BP16_BOVIN	BOVIN	180.976	8	93.9868	4	195.275	10	57.7434	4	4	10.54	53	11	0		0		11.83	101892	Uncharacterized protein OS=Bos taurus GN=SRRM1 PE=4 SV=2
62	F1MXI4	F1MXI4_BOVIN	BOVIN	180.56	8	136.849	10	92.8546	6	330.97	13	4	27.13	72	17	0		2	A4IF82,E1BAY3	5.42	93824	Uncharacterized protein OS=Bos taurus GN=MATR3 PE=1 SV=1
99	Q3T057	RL23_BOVIN	BOVIN	180.559	6	294.308	9	142.172	5	157.347	5	4	70.71	78	9	0		2	A1XED4,G3MY15	10.63	14865.4	60S ribosomal protein L23 OS=Bos taurus GN=RPL23 PE=2 SV=2
9	F1MJ56	F1MJ56_BOVIN	BOVIN	179.727	7	204.667	9	260.193	11	1439.39	42	4	44.53	190	42	0		1	Q17R14	9.39	115911	Unconventional myosin-Id OS=Bos taurus GN=MYO1D PE=3 SV=1
171	P61356	RL27_BOVIN	BOVIN	178.778	7	184.791	7	244.946	7	206.726	6	4	36.03	80	7	0		0		10.64	15797.7	60S ribosomal protein L27 OS=Bos taurus GN=RPL27 PE=2 SV=2
332	Q148H6	K1C28_BOVIN	BOVIN	177.304	3	113.246	2	147.979	2	148.697	2	4	5.39	56	3	0		2	Q0P5J4,Q0P5J6	5.24	50775.5	Keratin, type I cytoskeletal 28 OS=Bos taurus GN=KRT28 PE=2 SV=1
77	Q0IIJ2	H10_BOVIN	BOVIN	175.844	5	98.2083	3	202.52	6	535.233	12	4	37.11	85	13	0		0		10.97	20951	Histone H1.0 OS=Bos taurus GN=H1F0 PE=2 SV=3
73	Q2KJD0	TBB5_BOVIN	BOVIN	170.89	6	333.332	10	151.133	5	330.623	10	4	28.38	85	13	0		7	Q2T9S0,Q148E2,G3X7R7,G3N1W7,Q4UEG7,E1B953,E1BJK2	4.81	49670.8	Tubulin beta-5 chain OS=Bos taurus GN=TUBB5 PE=2 SV=1
61	Q3MHM5	TBB4B_BOVIN	BOVIN	165.398	7	327.766	10	128.469	5	351.88	11	4	32.58	83	14	0		3	G3X7R8,Q2HJ81,E1BJK2	4.82	49831	Tubulin beta-4B chain OS=Bos taurus GN=TUBB4B PE=2 SV=1
147	Q32PB9	RL38_BOVIN	BOVIN	165.072	6	44.3936	2	130.095	5	95.3974	4	4	61.43	38	7	0		1	G3MY09	10.2	8217.89	60S ribosomal protein L38 OS=Bos taurus GN=RPL38 PE=3 SV=4
259	Q17Q99	Q17Q99_BOVIN	BOVIN	164.579	2	203.334	3	140.911	2	169.562	3	4	19.67	53	3	1	F1MYF3	0		9.7	14242.3	SFRS12IP1 protein (Fragment) OS=Bos taurus GN=SFRS12IP1 PE=2 SV=1
106	Q862I1	RL24_BOVIN	BOVIN	159.319	5	363.138	10	180.75	6	157.511	5	4	40.76	79	10	0		1	Q862D6	11.38	17779	60S ribosomal protein L24 OS=Bos taurus GN=RPL24 PE=2 SV=2
214	A1L595	K1C17_BOVIN	BOVIN	157.735	6	59.4145	3	78.1715	3	224.584	5	4	10.66	51	7	1	A0A140T867	2	P05785,F1MJ66	5.13	48712.3	Keratin, type I cytoskeletal 17 OS=Bos taurus GN=KRT17 PE=2 SV=1
68	Q5KR47	TPM3_BOVIN	BOVIN	154.75	8	324.066	10	373.657	13	435.169	12	4	43.31	129	15	0		0		4.71	32818.8	Tropomyosin alpha-3 chain OS=Bos taurus GN=TPM3 PE=2 SV=1
221	E1BAT6	E1BAT6_BOVIN	BOVIN	154.704	4	100.114	3	90.7323	2	165.264	5	4	29.66	43	5	0		0		10.22	16369.2	40S ribosomal protein S16 OS=Bos taurus GN=RPS16 PE=1 SV=1
101	Q9XSI3	RL10_BOVIN	BOVIN	152.835	5	263.693	9	107.925	5	138.859	6	4	49.07	66	12	0		6	G8JKX9,Q2TBW8,Q58DU2,A1XED2,A1XEA9,Q862I0	10.22	24602.9	60S ribosomal protein L10 OS=Bos taurus GN=RPL10 PE=2 SV=4
205	P63048	RL40_BOVIN	BOVIN	148.908	6	50.2632	3	84.9672	3	121.749	5	4	31.25	36	6	0		0		9.95	14728.3	Ubiquitin-60S ribosomal protein L40 OS=Bos taurus GN=UBA52 PE=1 SV=2
196	Q148H7	K2C79_BOVIN	BOVIN	147.347	5	85.4167	4	57.8934	5	174.811	7	4	10.09	44	8	0		1	A4IFN4	7.61	57720.6	Keratin, type II cytoskeletal 79 OS=Bos taurus GN=KRT79 PE=2 SV=1
212	Q2TBU1	Q2TBU1_BOVIN	BOVIN	146.353	5	61.8463	3	106.892	4	108.967	4	4	36.59	39	5	0		0		11.44	14161.6	Putative uncharacterized protein MGC134282 OS=Bos taurus GN=MGC134282 PE=2 SV=1
134	F1MYQ8	F1MYQ8_BOVIN	BOVIN	143.108	3	23.8869	2	270.294	8	182.183	5	4	22.7	53	9	0		1	G3MY01	10.13	46522.9	Uncharacterized protein OS=Bos taurus GN=LOC516355 PE=4 SV=2
92	Q3T0W9	RL19_BOVIN	BOVIN	142.561	7	309.61	12	244.67	8	286.662	13	4	42.86	100	14	0		1	F1N2W8	11.54	23466	60S ribosomal protein L19 OS=Bos taurus GN=RPL19 PE=2 SV=1
67	P39872	RL3_BOVIN	BOVIN	141.78	7	530.886	16	274.245	11	219.868	11	4	31.27	114	16	1	B1H0W8	4	A1XEC9,Q862D2,Q3SZ10,M5FKG6	10.26	46023.8	60S ribosomal protein L3 OS=Bos taurus GN=RPL3 PE=2 SV=2
95	Q6B856	TBB2B_BOVIN	BOVIN	140.444	6	299.876	9	119.888	4	282.943	9	4	24.49	71	11	1	E1BJB1	8	Q148E2,G3X7R7,G3N1W7,G3X7R8,Q2HJ81,Q4UEG7,E1B953,E1BJK2	4.81	49953.1	Tubulin beta-2B chain OS=Bos taurus GN=TUBB2B PE=1 SV=2
173	F2Z4J1	F2Z4J1_BOVIN	BOVIN	140.118	4	186.689	4	158.259	4	309.165	6	4	43.85	77	6	0		7	G8JL00,A4IFU5,A0A0A0MP90,F1MLQ1,F1MRN2,A0A0A0MP93,Q2QJG7	11.23	14105.5	Histone H2A OS=Bos taurus GN=HIST1H2AC PE=3 SV=1
168	Q29S21	K2C7_BOVIN	BOVIN	140.058	4	114.584	3	98.213	4	274.495	8	4	12.45	59	9	0		2	F1N362,A4IFN4	5.96	51577.9	Keratin, type II cytoskeletal 7 OS=Bos taurus GN=KRT7 PE=2 SV=1
193	Q56JX3	RL31_BOVIN	BOVIN	138.341	3	195.285	6	108.546	3	133.422	4	4	41.6	54	6	0		1	G3MX45	10.66	14462.9	60S ribosomal protein L31 OS=Bos taurus GN=RPL31 PE=2 SV=1
185	Q5E996	NOP16_BOVIN	BOVIN	135.011	5	124.511	4	97.1109	5	121.609	5	4	39.89	47	7	0		0		10	21139.3	Nucleolar protein 16 OS=Bos taurus GN=NOP16 PE=2 SV=1
133	A6QLG5	RS9_BOVIN	BOVIN	128.701	5	304.833	10	114.008	5	195.721	6	4	29.38	77	10	0		0		10.76	22591.4	40S ribosomal protein S9 OS=Bos taurus GN=RPS9 PE=2 SV=1
93	F1MV90	F1MV90_BOVIN	BOVIN	124.547	7	279.826	10	327.63	11	314.209	9	4	40.73	105	13	0		0		5.06	28984	Uncharacterized protein OS=Bos taurus GN=LOC101904481 PE=3 SV=2
138	Q3T0D5	RL30_BOVIN	BOVIN	123.289	5	181.895	8	69.5059	3	104.999	5	4	67.83	44	8	0		1	E1B8L7	9.74	12784.1	60S ribosomal protein L30 OS=Bos taurus GN=RPL30 PE=3 SV=3
122	Q3ZBU7	TBB4A_BOVIN	BOVIN	122.819	5	205.196	7	119.888	4	226.735	8	4	22.97	62	10	0		1	E1BJK2	4.81	49585.8	Tubulin beta-4A chain OS=Bos taurus GN=TUBB4A PE=2 SV=1
186	Q3SYZ7	Q3SYZ7_BOVIN	BOVIN	120.928	7	130.105	5	96.1546	4	138.491	5	4	42.48	51	7	1	F1ML72	0		11.51	12778.3	RPL34 protein (Fragment) OS=Bos taurus GN=RPL34 PE=2 SV=1
49	A6QR15	A6QR15_BOVIN	BOVIN	118.478	6	250.668	8	350.261	11	482.921	14	4	58.45	116	18	0		0		4.72	32823.8	LOC535277 protein OS=Bos taurus GN=LOC535277 PE=1 SV=1
30	P79136-2	CAPZB_BOVIN	BOVIN	116.902	5	813.92	21	227.184	9	89.8919	3	4	68.38	120	21	0		1	P79136	5.89	30628.7	Isoform Beta-2 of F-actin-capping protein subunit beta OS=Bos taurus GN=CAPZB
113	Q2TBQ5	RL7A_BOVIN	BOVIN	116.403	7	269.29	10	60.9759	4	118.116	4	4	41.35	54	10	0		0		10.67	30025.7	60S ribosomal protein L7a OS=Bos taurus GN=RPL7A PE=2 SV=3
166	P68432	H31_BOVIN	BOVIN	116.316	4	120.422	3	63.6085	3	240.71	6	4	50.74	51	6	0		1	G3N2P2	11.27	15404.1	Histone H3.1 OS=Bos taurus PE=1 SV=2
145	A0A140T832	A0A140T832_BOVIN	BOVIN	112.596	4	125.862	4	131.126	4	117.922	4	4	60	44	7	0		1	A5PK63	9.95	15524.1	40S ribosomal protein S17 OS=Bos taurus GN=RPS17 PE=1 SV=1
153	Q5E9F7	COF1_BOVIN	BOVIN	112.357	4	123.333	6	105.457	4	131.436	5	4	48.19	42	7	1	B0JYL8	0		8.47	18518.6	Cofilin-1 OS=Bos taurus GN=CFL1 PE=2 SV=3
233	F1N671	F1N671_BOVIN	BOVIN	106.503	5	120.937	5	71.5713	4	92.0855	4	4	17.25	41	5	0		0		11.73	34503	Uncharacterized protein OS=Bos taurus GN=ARL6IP4 PE=4 SV=2
88	Q27989	Q27989_BOVIN	BOVIN	104.044	3	211.225	7	212.711	6	424.792	11	4	80.6	89	12	0		1	Q27988	4.82	7686.68	Nonmuscle myosin heavy chain B (Fragment) OS=Bos taurus PE=2 SV=1
273	Q3ZBH8	RS20_BOVIN	BOVIN	102.269	3	56.4889	3	36.8069	2	83.9236	2	4	25.21	25	3	0		0		10.07	13372.7	40S ribosomal protein S20 OS=Bos taurus GN=RPS20 PE=3 SV=1
125	A5D984	A5D984_BOVIN	BOVIN	101.033	4	70.5384	4	112.786	5	163.016	6	4	19.96	38	8	1	Q3ZC87	0		8.21	57948.9	Pyruvate kinase OS=Bos taurus GN=PKM2 PE=1 SV=1
198	Q3SX47	Q3SX47_BOVIN	BOVIN	98.0176	5	107.582	5	76.2013	5	81.2466	6	4	24.49	37	7	0		0		5	32427.6	Heterogeneous nuclear ribonucleoprotein C (C1/C2) OS=Bos taurus GN=HNRPC PE=2 SV=1
175	Q0VCX2	GRP78_BOVIN	BOVIN	96.7577	3	142.144	5	136.583	6	146.782	5	4	14.96	45	7	0		1	F1N614	5.09	72400.1	78 kDa glucose-regulated protein OS=Bos taurus GN=HSPA5 PE=2 SV=1
245	Q3T054	RAN_BOVIN	BOVIN	95.672	3	145.735	4	65.7927	3	88.3227	3	4	21.3	36	4	2	G5E619,B0JYN2	1	G3MZP2	7.71	24423.1	GTP-binding nuclear protein Ran OS=Bos taurus GN=RAN PE=2 SV=3
74	G5E631	G5E631_BOVIN	BOVIN	91.1922	6	217.928	11	148.144	6	189.119	10	4	26.78	64	15	0		8	C0L633,D3IVZ3,D3IVZ2,K0FH98,K0FD10,Q5W5U4,F1MYC6,Q4UBV5	6.94	73128.3	Uncharacterized protein OS=Bos taurus GN=DDX3X PE=1 SV=1
210	Q3T0S6	RL8_BOVIN	BOVIN	90.4438	3	143.806	5	53.2594	3	91.2499	3	4	18.29	34	6	0		0		11.12	28024.7	60S ribosomal protein L8 OS=Bos taurus GN=RPL8 PE=2 SV=3
227	G5E5D9	G5E5D9_BOVIN	BOVIN	90.0492	3	49.5095	2	130.491	4	219.023	5	4	13.19	42	5	0		0		10.11	47255.4	Uncharacterized protein OS=Bos taurus GN=NKAP PE=4 SV=1
18	Q5KR49	TPM1_BOVIN	BOVIN	89.1319	6	232.789	9	466.246	17	1151.62	29	4	76.06	194	30	0		1	G3X7S7	4.71	32694.6	Tropomyosin alpha-1 chain OS=Bos taurus GN=TPM1 PE=2 SV=1
287	Q17QG8	Q17QG8_BOVIN	BOVIN	88.7454	3	95.853	3	122.919	3	162.474	3	4	22.38	48	3	0		0		10.9	15128.6	Histone H2A OS=Bos taurus GN=H2AFX PE=2 SV=1
180	Q3T0U2	RL14_BOVIN	BOVIN	88.2017	4	164.035	6	88.1541	3	34.1312	2	4	33.18	33	6	0		1	G8JKV5	10.86	23436	60S ribosomal protein L14 OS=Bos taurus GN=RPL14 PE=2 SV=3
15	P05786	K2C8_BOVIN	BOVIN	87.561	3	42.7509	2	38.4257	3	962.13	34	4	53.35	109	35	0		3	F1MU12,G3X8G9,A4IFN4	5.7	53627.3	Keratin, type II cytoskeletal 8 OS=Bos taurus GN=KRT8 PE=2 SV=3
66	Q5E995	RS6_BOVIN	BOVIN	85.3939	4	312.674	13	26.2023	3	69.7917	6	4	50.2	48	15	0		4	F1MKZ5,E1BG13,E1B8K9,A4IFU6	10.92	28666.6	40S ribosomal protein S6 OS=Bos taurus GN=RPS6 PE=2 SV=1
246	Q32LA7	H2AV_BOVIN	BOVIN	85.3701	3	74.7128	2	87.1222	2	188.534	4	4	46.09	46	4	1	P0C0S4	2	F1MT45,Q4UEX0	10.74	13508.7	Histone H2A.V OS=Bos taurus GN=H2AFV PE=2 SV=3
200	Q5E9F8	H33_BOVIN	BOVIN	82.6476	4	96.9217	3	63.6085	3	164.649	5	4	40.44	42	5	2	G3MYD7,A5PK61	1	G3N2P2	11.4	15327.9	Histone H3.3 OS=Bos taurus GN=H3F3A PE=1 SV=3
271	Q08E10	Q08E10_BOVIN	BOVIN	82.5057	2	133.689	3	134.794	3	254.167	2	4	14.77	51	3	2	A0JNJ5,P85100	0		4.8	19505.1	MYL1 protein (Fragment) OS=Bos taurus GN=MYL1 PE=2 SV=1
110	A4IF97	ML12B_BOVIN	BOVIN	82.2923	4	188.668	7	127.227	5	205.587	9	4	55.56	57	10	1	Q5E9E2	0		4.74	19692.1	Myosin regulatory light chain 12B OS=Bos taurus GN=MYL12B PE=2 SV=1
75	Q5KR48-2	TPM2_BOVIN	BOVIN	78.3667	5	195.001	6	272.676	10	458.406	13	4	42.61	102	15	1	Q5KR48	0		4.67	33011.9	Isoform 2 of Tropomyosin beta chain OS=Bos taurus GN=TPM2
274	P62276	RS29_BOVIN	BOVIN	74.0995	3	32.475	2	33.8729	2	67.6625	2	4	44.64	19	3	1	E1BNY4	0		10.39	6676.76	40S ribosomal protein S29 OS=Bos taurus GN=RPS29 PE=3 SV=2
177	E1BF20	E1BF20_BOVIN	BOVIN	73.8069	3	172.94	6	58.1334	2	147.289	5	4	21.4	38	7	0		2	A5D9B4,Q3SZF3	6.48	51250.8	Uncharacterized protein OS=Bos taurus GN=HNRNPH1 PE=4 SV=2
167	Q5E9J1	HNRPF_BOVIN	BOVIN	73.1102	3	178.872	7	56.4317	3	101.586	4	4	25.36	36	7	0		0		5.36	45688.9	Heterogeneous nuclear ribonucleoprotein F OS=Bos taurus GN=HNRNPF PE=2 SV=3
81	G8JKY0	G8JKY0_BOVIN	BOVIN	72.5348	3	357.872	12	266.021	7	175.983	7	4	55.07	74	13	1	Q5E958	2	Q862P8,A1XED8	10.37	24074	40S ribosomal protein S8 OS=Bos taurus GN=RPS8 PE=1 SV=1
190	Q2KHT8	DIM1_BOVIN	BOVIN	70.4461	3	36.3237	2	121.873	6	40.485	2	4	26.2	27	7	0		0		10.07	35167.3	Probable dimethyladenosine transferase OS=Bos taurus GN=DIMT1 PE=2 SV=1
194	P84227	H32_BOVIN	BOVIN	68.1119	3	76.9779	2	73.4394	4	153.555	5	4	50	40	6	1	E1BGN3	1	G3N2P2	11.4	15388	Histone H3.2 OS=Bos taurus PE=1 SV=2
239	Q28141	DHX9_BOVIN	BOVIN	66.1119	3	62.4953	4	45.8252	2	97.063	5	4	5.75	27	6	1	G5E5N3	0		6.54	141944	ATP-dependent RNA helicase A OS=Bos taurus GN=DHX9 PE=2 SV=1
303	E1BH22	E1BH22_BOVIN	BOVIN	65.8744	2	65.7301	2	69.9961	2	99.5594	3	4	19.12	31	3	0		2	Q2QJG7,Q4U9Y5	11.07	14550	Histone H2A OS=Bos taurus GN=HIST2H2AB PE=3 SV=2
129	D3JUI8	D3JUI8_BOVIN	BOVIN	62.0161	3	172.635	6	79.8705	3	191.112	7	4	29.67	49	9	0		0		10.06	42312.8	Rbmx OS=Bos taurus GN=RBMXL1 PE=1 SV=1
249	Q861S4	Q861S4_BOVIN	BOVIN	61.3532	3	141.549	4	101.24	3	117.053	3	4	22.5	40	4	0		5	Q862K6,G5E6D6,F1N7U3,Q862P2,E1BM31	10.62	18606.9	Similar to ribosomal protein L21 (Fragment) OS=Bos taurus GN=RPL21 PE=2 SV=1
317	G3MYU2	G3MYU2_BOVIN	BOVIN	56.8676	2	31.5698	3	38.1571	2	62.4859	2	4	5.79	18	3	0		0		6.7	61168.7	Uncharacterized protein OS=Bos taurus GN=KRT77 PE=3 SV=1
335	Q7M2Y2	Q7M2Y2_BOVIN	BOVIN	56.1809	2	72.4658	2	30.2122	2	69.9112	2	4	10.89	20	2	1	Q3SZ90	0		11.11	23450	Tumor-specific transplantation antigen P198 homolog p23 (Fragment) OS=Bos taurus PE=3 SV=1
347	Q0VCJ1	Q0VCJ1_BOVIN	BOVIN	55.9226	2	79.8364	2	69.2095	2	67.0898	2	4	7.04	24	2	1	F1MIJ4	0		11.18	22921.2	Aurora kinase A interacting protein 1 OS=Bos taurus GN=AURKAIP1 PE=2 SV=1
280	Q3SZR8	SRSF3_BOVIN	BOVIN	54.6371	2	70.172	3	53.2821	2	72.0239	3	4	20.73	21	3	0		0		11.69	19329.6	Serine/arginine-rich splicing factor 3 OS=Bos taurus GN=SRSF3 PE=2 SV=1
242	Q4UIP3	Q4UIP3_THEAN	THEAN	54.3451	2	122.256	4	42.8009	2	57.2262	2	4	14.34	24	4	0		0		10.82	27909.3	60S ribosomal protein L2/L8, putative OS=Theileria annulata GN=TA17025 PE=3 SV=1
118	P61283	BAF_BOVIN	BOVIN	51.471	3	289.057	8	81.9185	5	94.3927	6	4	83.15	48	8	0		0		6.57	10058.6	Barrier-to-autointegration factor OS=Bos taurus GN=BANF1 PE=3 SV=1
236	Q32PD0	FCF1_BOVIN	BOVIN	50.9283	3	42.8273	3	102.267	4	99.8778	4	4	25.76	27	4	0		0		9.79	23369.6	rRNA-processing protein FCF1 homolog OS=Bos taurus GN=FCF1 PE=2 SV=1
345	G3MYN6	G3MYN6_BOVIN	BOVIN	49.8688	2	47.0585	2	59.0694	2	55.854	2	4	14	22	2	0		0		12.02	10751	Ribosomal protein OS=Bos taurus GN=MRPL36 PE=3 SV=1
187	Q2KIV0	NOL12_BOVIN	BOVIN	49.8024	3	35.4498	3	85.9924	5	99.4503	5	4	35.21	27	7	0		0		10.29	24707.1	Nucleolar protein 12 OS=Bos taurus GN=NOL12 PE=2 SV=1
83	Q58DW5	RL5_BOVIN	BOVIN	49.6204	3	241.283	11	77.934	5	22.735	2	4	49.16	37	13	0		2	G3N1F5,G3MYE2	9.76	34344.6	60S ribosomal protein L5 OS=Bos taurus GN=RPL5 PE=2 SV=3
107	Q58DT1	RL7_BOVIN	BOVIN	43.2944	3	313.301	9	111.272	6	93.2127	5	4	47.98	52	10	0		3	A1XED1,E1B7T4,E1BLQ8	10.73	29168.8	60S ribosomal protein L7 OS=Bos taurus GN=RPL7 PE=2 SV=1
270	Q5EAD6	RL15_BOVIN	BOVIN	36.6623	3	79.2512	4	26.2724	2	45.7818	3	4	17.16	20	4	2	G5E686,E1BK63	1	Q5U7H2	11.67	24146.1	60S ribosomal protein L15 OS=Bos taurus GN=RPL15 PE=2 SV=3
230	Q4UCS5	Q4UCS5_THEAN	THEAN	35.2736	2	16.3559	2	45.7519	4	57.5291	5	4	33.82	18	6	0		0		11.3	15390.1	Histone H3 OS=Theileria annulata GN=TA05395 PE=3 SV=1
20	Q27966-3	MYO1C_BOVIN	BOVIN	32.1218	2	587.222	26	559.264	24	76.6572	4	4	34.67	118	31	1	Q27966	0		9.4	119868	Isoform 3 of Unconventional myosin-Ic OS=Bos taurus GN=MYO1C
19	Q27966-2	MYO1C_BOVIN	BOVIN	32.1218	2	557.593	25	560.664	24	76.6572	4	4	34.92	115	31	0		0		9.35	118147	Isoform 2 of Unconventional myosin-Ic OS=Bos taurus GN=MYO1C
219	P68103	EF1A1_BOVIN	BOVIN	28.826	2	46.5048	2	36.8041	2	95.9302	7	4	13.42	22	7	1	E1B9F6	11	G3N0P6,E1BPF4,Q32PH8,Q862L7,E1BED8,E1B7J1,Q862J5,O18787,G3N2F0,Q862R6,Q862G2	9.16	50140.9	Elongation factor 1-alpha 1 OS=Bos taurus GN=EEF1A1 PE=1 SV=1
140	A4FUA8	CAZA1_BOVIN	BOVIN	26.9948	2	347.643	9	130.341	6	102.654	4	4	34.97	63	9	0		0		5.64	32931.8	F-actin-capping protein subunit alpha-1 OS=Bos taurus GN=CAPZA1 PE=2 SV=1
237	P61157	ARP3_BOVIN	BOVIN	25.6316	2	95.7699	3	109.941	4	37.806	2	4	11.24	22	5	0		2	F1N049,F1N6J8	5.71	47371.2	Actin-related protein 3 OS=Bos taurus GN=ACTR3 PE=1 SV=3
240	Q4U9Y6	Q4U9Y6_THEAN	THEAN	19.1473	2	28.9978	2	68.5423	4	82.5458	5	4	25	21	5	0		0		11.4	15363	Histone H3 OS=Theileria annulata GN=TA07840 PE=3 SV=1
331	A5PJU0	A5PJU0_BOVIN	BOVIN	18.0707	2	44.879	3	49.0996	3	33.3603	2	4	3.75	14	3	0		0		7.7	127403	NOL6 protein OS=Bos taurus GN=NOL6 PE=2 SV=1

## Sheet: Protein Details
Rank	AC	ID	Description	Protein Score	% Coverage	#PSMs	#Peptides	#Ambiguous Prots	Ambiguous Prots	#Sub-Prots	Sub-Prots	Protein PI	Protein Mass (Da)	Sequence	uniq pep	Sequence + PTMs	#PTMs	Position (to mature prot.)	Proteotypic	Phenyx:PepPvalue	Phenyx:Score	Phenyx:Pepzscore	Delta Mass (ppm)	Experimental Mass (m/z)	Charge	Retention Time (min)	Theoretical Mass (Da)	Missed Cleavages	Spectrum Description	Job Title	#Ref Proteins	Ref Proteins
1	Q27991	MYH10_BOVIN	Myosin-10 OS=Bos taurus GN=MYH10 PE=2 SV=2	8877.25	75.3	2093	241	0		1	Q27990	5.44	229099	K|ADEWLMK|N	1	ADEWLMK	0	588-594	FALSE	1.63396e-13	17.8746	8.06076	-1.442	446.716	2	31.08	891.416	0	File: "D:\_HF_QE\20161213_KW\20161213_1a_CIN85_KW_i01.raw"; SpectrumID: "15329"; scans: "11559"	20161213_1a_CIN85_KW_i01to3	4	Q27991,F1MQ37,Q27989,Q27988
1	Q27991	MYH10_BOVIN	Myosin-10 OS=Bos taurus GN=MYH10 PE=2 SV=2	8877.25	75.3	2093	241	0		1	Q27990	5.44	229099	K|ADEWLMK|N	0	ADEWLMK	0	588-594	FALSE	9.52052e-14	20.1378	8.12652	-1.105	446.716	2	30.9	891.416	0	File: "D:\_HF_QE\20161213_KW\20161213_1a_CIN85_KW_i02.raw"; SpectrumID: "55593"; scans: "11499"	20161213_1a_CIN85_KW_i01to3	4	Q27991,F1MQ37,Q27989,Q27988
1	Q27991	MYH10_BOVIN	Myosin-10 OS=Bos taurus GN=MYH10 PE=2 SV=2	8877.25	75.3	2093	241	0		1	Q27990	5.44	229099	K|ADEWLMK|N	0	ADEWLMK	0	588-594	FALSE	2.16722e-13	20.0837	8.02617	-0.702	446.716	2	31.18	891.416	0	File: "D:\_HF_QE\20161213_KW\20161213_1a_CIN85_KW_i03.raw"; SpectrumID: "95609"; scans: "11464"	20161213_1a_CIN85_KW_i01to3	4	Q27991,F1MQ37,Q27989,Q27988
1	Q27991	MYH10_BOVIN	Myosin-10 OS=Bos taurus GN=MYH10 PE=2 SV=2	8877.25	75.3	2093	241	0		1	Q27990	5.44	229099	K|ADFCIIHYAGK|V	1	ADFC[Cys_CAM]IIHYAGK	1	573-583	FALSE	4.50757e-22	17.1505	10.2113	1.202	432.213	3	34.58	1293.62	0	File: "D:\_HF_QE\20161213_KW\20161213_1a_CIN85_KW_i01.raw"; SpectrumID: "18154"; scans: "13411"	20161213_1a_CIN85_KW_i01to3	4	Q27991,F1MQ37,Q27989,Q27988
1	Q27991	MYH10_BOVIN	Myosin-10 OS=Bos taurus GN=MYH10 PE=2 SV=2	8877.25	75.3	2093	241	0		1	Q27990	5.44	229099	K|ADFCIIHYAGK|V	0	ADFC[Cys_CAM]IIHYAGK	1	573-583	FALSE	1.10959e-24	20.5316	10.7783	1.573	432.212	3	34.47	1293.62	0	File: "D:\_HF_QE\20161213_KW\20161213_1a_CIN85_KW_i02.raw"; SpectrumID: "58478"; scans: "13388"	20161213_1a_CIN85_KW_i01to3	4	Q27991,F1MQ37,Q27989,Q27988
1	Q27991	MYH10_BOVIN	Myosin-10 OS=Bos taurus GN=MYH10 PE=2 SV=2	8877.25	75.3	2093	241	0		1	Q27990	5.44	229099	K|ADFCIIHYAGK|V	0	ADFC[Cys_CAM]IIHYAGK	1	573-583	FALSE	4.13706e-26	26.7825	11.0768	1.65	647.815	2	34.48	1293.62	0	File: "D:\_HF_QE\20161213_KW\20161213_1a_CIN85_KW_i02.raw"; SpectrumID: "58480"; scans: "13390"	20161213_1a_CIN85_KW_i01to3	4	Q27991,F1MQ37,Q27989,Q27988
1	Q27991	MYH10_BOVIN	Myosin-10 OS=Bos taurus GN=MYH10 PE=2 SV=2	8877.25	75.3	2093	241	0		1	Q27990	5.44	229099	K|ADFCIIHYAGK|V	0	ADFC[Cys_CAM]IIHYAGK	1	573-583	FALSE	1.0535e-24	22.2338	10.7897	-0.839	432.214	3	34.67	1293.62	0	File: "D:\_HF_QE\20161213_KW\20161213_1a_CIN85_KW_i03.raw"; SpectrumID: "98445"; scans: "13300"	20161213_1a_CIN85_KW_i01to3	4	Q27991,F1MQ37,Q27989,Q27988
1	Q27991	MYH10_BOVIN	Myosin-10 OS=Bos taurus GN=MYH10 PE=2 SV=2	8877.25	75.3	2093	241	0		1	Q27990	5.44	229099	K|ADFCIIHYAGK|V	0	ADFC[Cys_CAM]IIHYAGK	1	573-583	FALSE	3.07722e-27	23.4618	11.3068	1.264	647.815	2	34.73	1293.62	0	File: "D:\_HF_QE\20161213_KW\20161213_1a_CIN85_KW_i03.raw"; SpectrumID: "98467"; scans: "13334"	20161213_1a_CIN85_KW_i01to3	4	Q27991,F1MQ37,Q27989,Q27988
1	Q27991	MYH10_BOVIN	Myosin-10 OS=Bos taurus GN=MYH10 PE=2 SV=2	8877.25	75.3	2093	241	0		1	Q27990	5.44	229099	K|ADFCIIHYAGKVDYK|A	1	ADFC[Cys_CAM]IIHYAGKVDYK	1	573-587	FALSE	1.07641e-13	10.7478	8.17539	-2.588	600.633	3	36.67	1798.87	1	File: "D:\_HF_QE\20161213_KW\20161213_1a_CIN85_KW_i01.raw"; SpectrumID: "20781"; scans: "14515"	20161213_1a_CIN85_KW_i01to3	2	Q27991,F1MQ37
1	Q27991	MYH10_BOVIN	Myosin-10 OS=Bos taurus GN=MYH10 PE=2 SV=2	8877.25	75.3	2093	241	0		1	Q27990	5.44	229099	K|AKLQELEGAVK|S	1	AKLQELEGAVK	0	1799-1809	TRUE	1.92474e-24	25.1348	10.728	-2.174	593.347	2	25.8	1184.68	1	File: "D:\_HF_QE\20161213_KW\20161213_1a_CIN85_KW_i01.raw"; SpectrumID: "12151"; scans: "8687"	20161213_1a_CIN85_KW_i01to3	1	Q27991
1	Q27991	MYH10_BOVIN	Myosin-10 OS=Bos taurus GN=MYH10 PE=2 SV=2	8877.25	75.3	2093	241	0		1	Q27990	5.44	229099	K|AKLQELEGAVK|S	0	AKLQELEGAVK	0	1799-1809	TRUE	2.10385e-21	18.0491	10.071	-0.013	593.346	2	25.72	1184.68	1	File: "D:\_HF_QE\20161213_KW\20161213_1a_CIN85_KW_i02.raw"; SpectrumID: "52379"; scans: "8660"	20161213_1a_CIN85_KW_i01to3	1	Q27991
1	Q27991	MYH10_BOVIN	Myosin-10 OS=Bos taurus GN=MYH10 PE=2 SV=2	8877.25	75.3	2093	241	0		1	Q27990	5.44	229099	K|AKLQELEGAVK|S	0	AKLQELEGAVK	0	1799-1809	TRUE	2.17318e-21	23.4915	10.0337	1.321	593.345	2	25.98	1184.68	1	File: "D:\_HF_QE\20161213_KW\20161213_1a_CIN85_KW_i03.raw"; SpectrumID: "92405"; scans: "8673"	20161213_1a_CIN85_KW_i01to3	1	Q27991
1	Q27991	MYH10_BOVIN	Myosin-10 OS=Bos taurus GN=MYH10 PE=2 SV=2	8877.25	75.3	2093	241	0		1	Q27990	5.44	229099	K|AMVNKDDIQK|M	1	AMVNKDDIQK	0	69-78	TRUE	2.58416e-31	52.8057	12.1381	0.047	581.3	2	15.88	1160.59	1	File: "D:\_HF_QE\20161213_KW\20161213_1a_CIN85_KW_i01.raw"; SpectrumID: "4564"; scans: "3278"	20161213_1a_CIN85_KW_i01to3	1	Q27991
1	Q27991	MYH10_BOVIN	Myosin-10 OS=Bos taurus GN=MYH10 PE=2 SV=2	8877.25	75.3	2093	241	0		1	Q27990	5.44	229099	K|AMVNKDDIQK|M	0	AMVNKDDIQK	0	69-78	TRUE	1.02753e-38	60.582	13.4525	0.891	581.3	2	15.98	1160.59	1	File: "D:\_HF_QE\20161213_KW\20161213_1a_CIN85_KW_i02.raw"; SpectrumID: "44823"; scans: "3338"	20161213_1a_CIN85_KW_i01to3	1	Q27991
1	Q27991	MYH10_BOVIN	Myosin-10 OS=Bos taurus GN=MYH10 PE=2 SV=2	8877.25	75.3	2093	241	0		1	Q27990	5.44	229099	K|AMVNKDDIQK|M	0	AMVNKDDIQK	0	69-78	TRUE	1.97384e-33	52.1086	12.5257	-0.28	581.3	2	15.83	1160.59	1	File: "D:\_HF_QE\20161213_KW\20161213_1a_CIN85_KW_i03.raw"; SpectrumID: "84705"; scans: "3219"	20161213_1a_CIN85_KW_i01to3	1	Q27991
1	Q27991	MYH10_BOVIN	Myosin-10 OS=Bos taurus GN=MYH10 PE=2 SV=2	8877.25	75.3	2093	241	0		1	Q27990	5.44	229099	K|ANKLQNELDNVSTLLEEAEKK|G	1	ANKLQNELDNVSTLLEEAEKK	0	1282-1302	TRUE	2.56317e-50	33.0623	15.332	0.513	597.317	4	50.68	2385.24	2	File: "D:\_HF_QE\20161213_KW\20161213_1a_CIN85_KW_i01.raw"; SpectrumID: "28793"; scans: "21540"	20161213_1a_CIN85_KW_i01to3	1	Q27991
1	Q27991	MYH10_BOVIN	Myosin-10 OS=Bos taurus GN=MYH10 PE=2 SV=2	8877.25	75.3	2093	241	0		1	Q27990	5.44	229099	K|DKADFCIIHYAGK|V	1	DKADFC[Cys_CAM]IIHYAGK	1	571-583	FALSE	5.63843e-49	43.4382	15.0908	-0.973	513.254	3	32.25	1536.74	1	File: "D:\_HF_QE\20161213_KW\20161213_1a_CIN85_KW_i01.raw"; SpectrumID: "17579"; scans: "12182"	20161213_1a_CIN85_KW_i01to3	4	Q27991,F1MQ37,Q27989,Q27988
1	Q27991	MYH10_BOVIN	Myosin-10 OS=Bos taurus GN=MYH10 PE=2 SV=2	8877.25	75.3	2093	241	0		1	Q27990	5.44	229099	K|DKADFCIIHYAGK|V	0	DKADFC[Cys_CAM]IIHYAGK	1	571-583	FALSE	1.16161e-23	20.3438	10.5764	-0.856	513.254	3	32.45	1536.74	1	File: "D:\_HF_QE\20161213_KW\20161213_1a_CIN85_KW_i02.raw"; SpectrumID: "55934"; scans: "12302"	20161213_1a_CIN85_KW_i01to3	4	Q27991,F1MQ37,Q27989,Q27988
1	Q27991	MYH10_BOVIN	Myosin-10 OS=Bos taurus GN=MYH10 PE=2 SV=2	8877.25	75.3	2093	241	0		1	Q27990	5.44	229099	K|FDQLLAEEK|N	1	FDQLLAEEK	0	1453-1461	FALSE	1.21075e-16	37.9136	8.94867	-7.279	546.786	2	29.25	1091.55	0	File: "D:\_HF_QE\20161213_KW\20161213_1a_CIN85_KW_i01.raw"; SpectrumID: "14822"; scans: "10532"	20161213_1a_CIN85_KW_i01to3	6	Q27991,F1MQ37,A6QLN6,O02717,F1MYM9,F1MM57
1	Q27991	MYH10_BOVIN	Myosin-10 OS=Bos taurus GN=MYH10 PE=2 SV=2	8877.25	75.3	2093	241	0		1	Q27990	5.44	229099	K|FDQLLAEEK|N	0	FDQLLAEEK	0	1453-1461	FALSE	1.81392e-18	40.3848	9.4042	-1.801	546.783	2	29.22	1091.55	0	File: "D:\_HF_QE\20161213_KW\20161213_1a_CIN85_KW_i02.raw"; SpectrumID: "55145"; scans: "10557"	20161213_1a_CIN85_KW_i01to3	6	Q27991,F1MQ37,A6QLN6,O02717,F1MYM9,F1MM57
1	Q27991	MYH10_BOVIN	Myosin-10 OS=Bos taurus GN=MYH10 PE=2 SV=2	8877.25	75.3	2093	241	0		1	Q27990	5.44	229099	K|FDQLLAEEK|N	0	FDQLLAEEK	0	1453-1461	FALSE	2.95988e-17	33.0045	9.11304	-5.392	546.785	2	29.37	1091.55	0	File: "D:\_HF_QE\20161213_KW\20161213_1a_CIN85_KW_i03.raw"; SpectrumID: "95144"; scans: "10472"	20161213_1a_CIN85_KW_i01to3	6	Q27991,F1MQ37,A6QLN6,O02717,F1MYM9,F1MM57
1	Q27991	MYH10_BOVIN	Myosin-10 OS=Bos taurus GN=MYH10 PE=2 SV=2	8877.25	75.3	2093	241	0		1	Q27990	5.44	229099	K|GRKDHNIPGELER|Q	1	GRKDHNIPGELER	0	204-216	TRUE	7.47209e-13	5.10968	7.98413	-0.234	507.603	3	16.55	1519.79	2	File: "D:\_HF_QE\20161213_KW\20161213_1a_CIN85_KW_i02.raw"; SpectrumID: "44965"; scans: "3635"	20161213_1a_CIN85_KW_i01to3	1	Q27991
1	Q27991	MYH10_BOVIN	Myosin-10 OS=Bos taurus GN=MYH10 PE=2 SV=2	8877.25	75.3	2093	241	0		1	Q27990	5.44	229099	K|IGQLEEQLEQEAKER|A	1	IGQLEEQLEQEAKER	0	1823-1837	TRUE	3.75193e-40	42.6713	13.7074	0.203	600.643	3	34.8	1798.91	1	File: "D:\_HF_QE\20161213_KW\20161213_1a_CIN85_KW_i01.raw"; SpectrumID: "18201"; scans: "13523"	20161213_1a_CIN85_KW_i01to3	1	Q27991
1	Q27991	MYH10_BOVIN	Myosin-10 OS=Bos taurus GN=MYH10 PE=2 SV=2	8877.25	75.3	2093	241	0		1	Q27990	5.44	229099	K|IGQLEEQLEQEAKER|A	0	IGQLEEQLEQEAKER	0	1823-1837	TRUE	2.42122e-43	51.7098	14.2306	0.103	600.643	3	34.73	1798.91	1	File: "D:\_HF_QE\20161213_KW\20161213_1a_CIN85_KW_i02.raw"; SpectrumID: "58535"; scans: "13520"	20161213_1a_CIN85_KW_i01to3	1	Q27991
1	Q27991	MYH10_BOVIN	Myosin-10 OS=Bos taurus GN=MYH10 PE=2 SV=2	8877.25	75.3	2093	241	0		1	Q27990	5.44	229099	K|IGQLEEQLEQEAKER|A	0	IGQLEEQLEQEAKER	0	1823-1837	TRUE	1.135e-37	48.2215	13.2858	1.12	600.642	3	34.92	1798.91	1	File: "D:\_HF_QE\20161213_KW\20161213_1a_CIN85_KW_i03.raw"; SpectrumID: "98506"; scans: "13428"	20161213_1a_CIN85_KW_i01to3	1	Q27991
1	Q27991	MYH10_BOVIN	Myosin-10 OS=Bos taurus GN=MYH10 PE=2 SV=2	8877.25	75.3	2093	241	0		1	Q27990	5.44	229099	K|KEEELQGALAR|G	1	KEEELQGALAR	0	1088-1098	TRUE	5.89555e-17	13.831	9.02663	-0.407	415.226	3	20.9	1242.66	1	File: "D:\_HF_QE\20161213_KW\20161213_1a_CIN85_KW_i01.raw"; SpectrumID: "9067"; scans: "6048"	20161213_1a_CIN85_KW_i01to3	1	Q27991
1	Q27991	MYH10_BOVIN	Myosin-10 OS=Bos taurus GN=MYH10 PE=2 SV=2	8877.25	75.3	2093	241	0		1	Q27990	5.44	229099	K|KEEELQGALAR|G	0	KEEELQGALAR	0	1088-1098	TRUE	1.22166e-22	60.0941	10.3614	-0.117	622.336	2	20.93	1242.66	1	File: "D:\_HF_QE\20161213_KW\20161213_1a_CIN85_KW_i01.raw"; SpectrumID: "9074"; scans: "6068"	20161213_1a_CIN85_KW_i01to3	1	Q27991
1	Q27991	MYH10_BOVIN	Myosin-10 OS=Bos taurus GN=MYH10 PE=2 SV=2	8877.25	75.3	2093	241	0		1	Q27990	5.44	229099	K|KEEELQGALAR|G	0	KEEELQGALAR	0	1088-1098	TRUE	4.39483e-16	12.9704	8.80404	-0.552	415.226	3	21.02	1242.66	1	File: "D:\_HF_QE\20161213_KW\20161213_1a_CIN85_KW_i02.raw"; SpectrumID: "49388"; scans: "6101"	20161213_1a_CIN85_KW_i01to3	1	Q27991
1	Q27991	MYH10_BOVIN	Myosin-10 OS=Bos taurus GN=MYH10 PE=2 SV=2	8877.25	75.3	2093	241	0		1	Q27990	5.44	229099	K|KEEELQGALAR|G	0	KEEELQGALAR	0	1088-1098	TRUE	2.08144e-23	52.1756	10.5294	0.076	622.336	2	21.03	1242.66	1	File: "D:\_HF_QE\20161213_KW\20161213_1a_CIN85_KW_i02.raw"; SpectrumID: "49394"; scans: "6113"	20161213_1a_CIN85_KW_i01to3	1	Q27991
1	Q27991	MYH10_BOVIN	Myosin-10 OS=Bos taurus GN=MYH10 PE=2 SV=2	8877.25	75.3	2093	241	0		1	Q27990	5.44	229099	K|KEEELQGALAR|G	0	KEEELQGALAR	0	1088-1098	TRUE	9.72556e-18	18.8065	9.21451	2.973	415.225	3	20.98	1242.66	1	File: "D:\_HF_QE\20161213_KW\20161213_1a_CIN85_KW_i03.raw"; SpectrumID: "89292"; scans: "5994"	20161213_1a_CIN85_KW_i01to3	1	Q27991
1	Q27991	MYH10_BOVIN	Myosin-10 OS=Bos taurus GN=MYH10 PE=2 SV=2	8877.25	75.3	2093	241	0		1	Q27990	5.44	229099	K|KEEELQGALAR|G	0	KEEELQGALAR	0	1088-1098	TRUE	4.96206e-21	47.8786	10.0004	0.656	622.335	2	21.02	1242.66	1	File: "D:\_HF_QE\20161213_KW\20161213_1a_CIN85_KW_i03.raw"; SpectrumID: "89301"; scans: "6010"	20161213_1a_CIN85_KW_i01to3	1	Q27991
1	Q27991	MYH10_BOVIN	Myosin-10 OS=Bos taurus GN=MYH10 PE=2 SV=2	8877.25	75.3	2093	241	0		1	Q27990	5.44	229099	K|KFDQLLAEEK|N	1	KFDQLLAEEK	0	1452-1461	FALSE	3.63815e-28	67.2982	11.492	1.275	610.829	2	27.85	1219.64	1	File: "D:\_HF_QE\20161213_KW\20161213_1a_CIN85_KW_i01.raw"; SpectrumID: "12700"; scans: "9780"	20161213_1a_CIN85_KW_i01to3	6	Q27991,F1MQ37,A6QLN6,O02717,F1MYM9,F1MM57
1	Q27991	MYH10_BOVIN	Myosin-10 OS=Bos taurus GN=MYH10 PE=2 SV=2	8877.25	75.3	2093	241	0		1	Q27990	5.44	229099	K|KFDQLLAEEK|N	0	KFDQLLAEEK	0	1452-1461	FALSE	2.22871e-14	12.9448	8.35073	-0.496	407.556	3	27.85	1219.64	1	File: "D:\_HF_QE\20161213_KW\20161213_1a_CIN85_KW_i01.raw"; SpectrumID: "12701"; scans: "9781"	20161213_1a_CIN85_KW_i01to3	6	Q27991,F1MQ37,A6QLN6,O02717,F1MYM9,F1MM57
1	Q27991	MYH10_BOVIN	Myosin-10 OS=Bos taurus GN=MYH10 PE=2 SV=2	8877.25	75.3	2093	241	0		1	Q27990	5.44	229099	K|KFDQLLAEEK|N	0	KFDQLLAEEK	0	1452-1461	FALSE	2.13876e-21	52.6412	10.0815	0.373	610.829	2	28.18	1219.64	1	File: "D:\_HF_QE\20161213_KW\20161213_1a_CIN85_KW_i01.raw"; SpectrumID: "12782"; scans: "9962"	20161213_1a_CIN85_KW_i01to3	6	Q27991,F1MQ37,A6QLN6,O02717,F1MYM9,F1MM57
1	Q27991	MYH10_BOVIN	Myosin-10 OS=Bos taurus GN=MYH10 PE=2 SV=2	8877.25	75.3	2093	241	0		1	Q27990	5.44	229099	K|KFDQLLAEEK|N	0	KFDQLLAEEK	0	1452-1461	FALSE	1.12019e-25	66.0061	11.008	0.274	610.83	2	27.58	1219.64	1	File: "D:\_HF_QE\20161213_KW\20161213_1a_CIN85_KW_i02.raw"; SpectrumID: "52903"; scans: "9686"	20161213_1a_CIN85_KW_i01to3	6	Q27991,F1MQ37,A6QLN6,O02717,F1MYM9,F1MM57
1	Q27991	MYH10_BOVIN	Myosin-10 OS=Bos taurus GN=MYH10 PE=2 SV=2	8877.25	75.3	2093	241	0		1	Q27990	5.44	229099	K|KFDQLLAEEK|N	0	KFDQLLAEEK	0	1452-1461	FALSE	3.3867e-14	11.1866	8.29842	-0.324	407.556	3	27.6	1219.64	1	File: "D:\_HF_QE\20161213_KW\20161213_1a_CIN85_KW_i02.raw"; SpectrumID: "52906"; scans: "9697"	20161213_1a_CIN85_KW_i01to3	6	Q27991,F1MQ37,A6QLN6,O02717,F1MYM9,F1MM57
1	Q27991	MYH10_BOVIN	Myosin-10 OS=Bos taurus GN=MYH10 PE=2 SV=2	8877.25	75.3	2093	241	0		1	Q27990	5.44	229099	K|KFDQLLAEEK|N	0	KFDQLLAEEK	0	1452-1461	FALSE	5.61182e-24	61.4312	10.6445	1.881	610.829	2	27.93	1219.64	1	File: "D:\_HF_QE\20161213_KW\20161213_1a_CIN85_KW_i02.raw"; SpectrumID: "52979"; scans: "9871"	20161213_1a_CIN85_KW_i01to3	6	Q27991,F1MQ37,A6QLN6,O02717,F1MYM9,F1MM57
1	Q27991	MYH10_BOVIN	Myosin-10 OS=Bos taurus GN=MYH10 PE=2 SV=2	8877.25	75.3	2093	241	0		1	Q27990	5.44	229099	K|KFDQLLAEEK|N	0	KFDQLLAEEK	0	1452-1461	FALSE	1.00361e-24	64.0414	10.8087	0.176	610.83	2	28	1219.64	1	File: "D:\_HF_QE\20161213_KW\20161213_1a_CIN85_KW_i03.raw"; SpectrumID: "92927"; scans: "9739"	20161213_1a_CIN85_KW_i01to3	6	Q27991,F1MQ37,A6QLN6,O02717,F1MYM9,F1MM57
1	Q27991	MYH10_BOVIN	Myosin-10 OS=Bos taurus GN=MYH10 PE=2 SV=2	8877.25	75.3	2093	241	0		1	Q27990	5.44	229099	K|KFDQLLAEEK|N	0	KFDQLLAEEK	0	1452-1461	FALSE	2.12579e-24	63.7903	10.7168	0.881	610.829	2	28.35	1219.64	1	File: "D:\_HF_QE\20161213_KW\20161213_1a_CIN85_KW_i03.raw"; SpectrumID: "93010"; scans: "9933"	20161213_1a_CIN85_KW_i01to3	6	Q27991,F1MQ37,A6QLN6,O02717,F1MYM9,F1MM57
1	Q27991	MYH10_BOVIN	Myosin-10 OS=Bos taurus GN=MYH10 PE=2 SV=2	8877.25	75.3	2093	241	0		1	Q27990	5.44	229099	K|KFDQLLAEEKNISAR|Y	1	KFDQLLAEEKNISAR	0	1452-1466	TRUE	2.26648e-35	48.5685	12.8798	0.514	587.988	3	33.35	1760.94	2	File: "D:\_HF_QE\20161213_KW\20161213_1a_CIN85_KW_i02.raw"; SpectrumID: "58224"; scans: "12779"	20161213_1a_CIN85_KW_i01to3	1	Q27991
1	Q27991	MYH10_BOVIN	Myosin-10 OS=Bos taurus GN=MYH10 PE=2 SV=2	8877.25	75.3	2093	241	0		1	Q27990	5.44	229099	K|KLDAQVQELHAK|V	1	KLDAQVQELHAK	0	1256-1267	TRUE	8.07331e-16	14.8465	8.70173	0.859	460.592	3	19.55	1378.76	1	File: "D:\_HF_QE\20161213_KW\20161213_1a_CIN85_KW_i01.raw"; SpectrumID: "7103"; scans: "5319"	20161213_1a_CIN85_KW_i01to3	1	Q27991
1	Q27991	MYH10_BOVIN	Myosin-10 OS=Bos taurus GN=MYH10 PE=2 SV=2	8877.25	75.3	2093	241	0		1	Q27990	5.44	229099	K|KLDAQVQELHAK|V	0	KLDAQVQELHAK	0	1256-1267	TRUE	9.52226e-19	21.494	9.43081	-0.533	460.593	3	19.45	1378.76	1	File: "D:\_HF_QE\20161213_KW\20161213_1a_CIN85_KW_i02.raw"; SpectrumID: "47328"; scans: "5250"	20161213_1a_CIN85_KW_i01to3	1	Q27991
1	Q27991	MYH10_BOVIN	Myosin-10 OS=Bos taurus GN=MYH10 PE=2 SV=2	8877.25	75.3	2093	241	0		1	Q27990	5.44	229099	K|KLDAQVQELHAK|V	0	KLDAQVQELHAK	0	1256-1267	TRUE	1.96144e-19	28.9113	9.60027	-1.186	460.593	3	19.63	1378.76	1	File: "D:\_HF_QE\20161213_KW\20161213_1a_CIN85_KW_i03.raw"; SpectrumID: "87313"; scans: "5269"	20161213_1a_CIN85_KW_i01to3	1	Q27991
1	Q27991	MYH10_BOVIN	Myosin-10 OS=Bos taurus GN=MYH10 PE=2 SV=2	8877.25	75.3	2093	241	0		1	Q27990	5.44	229099	K|KLVWIPSER|H	1	KLVWIPSER	0	34-42	TRUE	1.58541e-17	30.9712	9.09525	-5.96	564.336	2	33.23	1126.65	1	File: "D:\_HF_QE\20161213_KW\20161213_1a_CIN85_KW_i01.raw"; SpectrumID: "17822"; scans: "12686"	20161213_1a_CIN85_KW_i01to3	1	Q27991
1	Q27991	MYH10_BOVIN	Myosin-10 OS=Bos taurus GN=MYH10 PE=2 SV=2	8877.25	75.3	2093	241	0		1	Q27990	5.44	229099	K|KMEEEILLLEDQNSK|F	1	KMEEEILLLEDQNSK	0	982-996	TRUE	5.44753e-36	28.8145	13.0006	1.526	606.976	3	38.42	1817.91	1	File: "D:\_HF_QE\20161213_KW\20161213_1a_CIN85_KW_i03.raw"; SpectrumID: "101534"; scans: "15312"	20161213_1a_CIN85_KW_i01to3	1	Q27991
1	Q27991	MYH10_BOVIN	Myosin-10 OS=Bos taurus GN=MYH10 PE=2 SV=2	8877.25	75.3	2093	241	0		1	Q27990	5.44	229099	K|KQELEEILHDLESR|V	1	KQELEEILHDLESR	0	917-930	TRUE	6.49233e-19	4.31749	9.52072	1.499	580.303	3	46.6	1737.89	1	File: "D:\_HF_QE\20161213_KW\20161213_1a_CIN85_KW_i01.raw"; SpectrumID: "28198"; scans: "19599"	20161213_1a_CIN85_KW_i01to3	1	Q27991
1	Q27991	MYH10_BOVIN	Myosin-10 OS=Bos taurus GN=MYH10 PE=2 SV=2	8877.25	75.3	2093	241	0		1	Q27990	5.44	229099	K|LCHLLGMNVMEFTR|A	1	LC[Cys_CAM]HLLGMNVMEFTR	1	381-394	TRUE	6.38323e-30	25.5571	11.8649	0.392	574.282	3	46.28	1719.83	0	File: "D:\_HF_QE\20161213_KW\20161213_1a_CIN85_KW_i01.raw"; SpectrumID: "28158"; scans: "19456"	20161213_1a_CIN85_KW_i01to3	1	Q27991
1	Q27991	MYH10_BOVIN	Myosin-10 OS=Bos taurus GN=MYH10 PE=2 SV=2	8877.25	75.3	2093	241	0		1	Q27990	5.44	229099	K|LCHLLGMNVMEFTR|A	0	LC[Cys_CAM]HLLGMNVMEFTR	1	381-394	TRUE	5.83368e-40	37.9773	13.6676	1.352	574.282	3	46.3	1719.83	0	File: "D:\_HF_QE\20161213_KW\20161213_1a_CIN85_KW_i02.raw"; SpectrumID: "65648"; scans: "19435"	20161213_1a_CIN85_KW_i01to3	1	Q27991
1	Q27991	MYH10_BOVIN	Myosin-10 OS=Bos taurus GN=MYH10 PE=2 SV=2	8877.25	75.3	2093	241	0		1	Q27990	5.44	229099	K|LCHLLGMNVMEFTR|A	0	LC[Cys_CAM]HLLGMNVMEFTR	1	381-394	TRUE	1.11097e-29	26.2844	11.8217	1.142	574.282	3	46.35	1719.83	0	File: "D:\_HF_QE\20161213_KW\20161213_1a_CIN85_KW_i03.raw"; SpectrumID: "105599"; scans: "19272"	20161213_1a_CIN85_KW_i01to3	1	Q27991
1	Q27991	MYH10_BOVIN	Myosin-10 OS=Bos taurus GN=MYH10 PE=2 SV=2	8877.25	75.3	2093	241	0		1	Q27990	5.44	229099	K|LDAQVQELHAK|V	1	LDAQVQELHAK	0	1257-1267	TRUE	1.64035e-28	31.0048	11.5791	1.411	626.337	2	21.62	1250.66	0	File: "D:\_HF_QE\20161213_KW\20161213_1a_CIN85_KW_i01.raw"; SpectrumID: "9255"; scans: "6427"	20161213_1a_CIN85_KW_i01to3	1	Q27991
1	Q27991	MYH10_BOVIN	Myosin-10 OS=Bos taurus GN=MYH10 PE=2 SV=2	8877.25	75.3	2093	241	0		1	Q27990	5.44	229099	K|LDAQVQELHAK|V	0	LDAQVQELHAK	0	1257-1267	TRUE	1.80223e-13	8.16409	8.09394	1.427	417.894	3	21.6	1250.66	0	File: "D:\_HF_QE\20161213_KW\20161213_1a_CIN85_KW_i02.raw"; SpectrumID: "49545"; scans: "6412"	20161213_1a_CIN85_KW_i01to3	1	Q27991
1	Q27991	MYH10_BOVIN	Myosin-10 OS=Bos taurus GN=MYH10 PE=2 SV=2	8877.25	75.3	2093	241	0		1	Q27990	5.44	229099	K|LDPHLVLDQLR|C	1	LDPHLVLDQLR	0	690-700	FALSE	3.60339e-28	25.044	11.4795	0.436	440.254	3	42.62	1317.74	0	File: "D:\_HF_QE\20161213_KW\20161213_1a_CIN85_KW_i01.raw"; SpectrumID: "24436"; scans: "17645"	20161213_1a_CIN85_KW_i01to3	2	Q27991,F1MQ37
1	Q27991	MYH10_BOVIN	Myosin-10 OS=Bos taurus GN=MYH10 PE=2 SV=2	8877.25	75.3	2093	241	0		1	Q27990	5.44	229099	K|LDPHLVLDQLR|C	0	LDPHLVLDQLR	0	690-700	FALSE	1.05109e-13	-0.914239	8.11451	0.383	659.877	2	42.68	1317.74	0	File: "D:\_HF_QE\20161213_KW\20161213_1a_CIN85_KW_i01.raw"; SpectrumID: "24447"; scans: "17678"	20161213_1a_CIN85_KW_i01to3	2	Q27991,F1MQ37
1	Q27991	MYH10_BOVIN	Myosin-10 OS=Bos taurus GN=MYH10 PE=2 SV=2	8877.25	75.3	2093	241	0		1	Q27990	5.44	229099	K|LDPHLVLDQLR|C	0	LDPHLVLDQLR	0	690-700	FALSE	1.02127e-22	12.8016	10.3385	-0.52	440.254	3	42.97	1317.74	0	File: "D:\_HF_QE\20161213_KW\20161213_1a_CIN85_KW_i01.raw"; SpectrumID: "24498"; scans: "17819"	20161213_1a_CIN85_KW_i01to3	2	Q27991,F1MQ37
1	Q27991	MYH10_BOVIN	Myosin-10 OS=Bos taurus GN=MYH10 PE=2 SV=2	8877.25	75.3	2093	241	0		1	Q27990	5.44	229099	K|LDPHLVLDQLR|C	0	LDPHLVLDQLR	0	690-700	FALSE	1.37209e-26	26.5646	11.1649	-0.884	440.254	3	42.62	1317.74	0	File: "D:\_HF_QE\20161213_KW\20161213_1a_CIN85_KW_i02.raw"; SpectrumID: "64999"; scans: "17630"	20161213_1a_CIN85_KW_i01to3	2	Q27991,F1MQ37
1	Q27991	MYH10_BOVIN	Myosin-10 OS=Bos taurus GN=MYH10 PE=2 SV=2	8877.25	75.3	2093	241	0		1	Q27990	5.44	229099	K|LDPHLVLDQLR|C	0	LDPHLVLDQLR	0	690-700	FALSE	6.10141e-34	49.3545	12.5733	2.614	659.876	2	42.68	1317.74	0	File: "D:\_HF_QE\20161213_KW\20161213_1a_CIN85_KW_i02.raw"; SpectrumID: "65009"; scans: "17660"	20161213_1a_CIN85_KW_i01to3	2	Q27991,F1MQ37
1	Q27991	MYH10_BOVIN	Myosin-10 OS=Bos taurus GN=MYH10 PE=2 SV=2	8877.25	75.3	2093	241	0		1	Q27990	5.44	229099	K|LDPHLVLDQLR|C	0	LDPHLVLDQLR	0	690-700	FALSE	8.80044e-27	22.7699	11.2003	-0.384	440.254	3	42.97	1317.74	0	File: "D:\_HF_QE\20161213_KW\20161213_1a_CIN85_KW_i02.raw"; SpectrumID: "65064"; scans: "17800"	20161213_1a_CIN85_KW_i01to3	2	Q27991,F1MQ37
1	Q27991	MYH10_BOVIN	Myosin-10 OS=Bos taurus GN=MYH10 PE=2 SV=2	8877.25	75.3	2093	241	0		1	Q27990	5.44	229099	K|LDPHLVLDQLR|C	0	LDPHLVLDQLR	0	690-700	FALSE	2.14723e-29	27.541	11.7218	0.573	440.254	3	42.68	1317.74	0	File: "D:\_HF_QE\20161213_KW\20161213_1a_CIN85_KW_i03.raw"; SpectrumID: "104935"; scans: "17482"	20161213_1a_CIN85_KW_i01to3	2	Q27991,F1MQ37
1	Q27991	MYH10_BOVIN	Myosin-10 OS=Bos taurus GN=MYH10 PE=2 SV=2	8877.25	75.3	2093	241	0		1	Q27990	5.44	229099	K|LDPHLVLDQLR|C	0	LDPHLVLDQLR	0	690-700	FALSE	2.6978e-21	9.52784	10.0252	0.762	659.877	2	42.82	1317.74	0	File: "D:\_HF_QE\20161213_KW\20161213_1a_CIN85_KW_i03.raw"; SpectrumID: "104962"; scans: "17546"	20161213_1a_CIN85_KW_i01to3	2	Q27991,F1MQ37
1	Q27991	MYH10_BOVIN	Myosin-10 OS=Bos taurus GN=MYH10 PE=2 SV=2	8877.25	75.3	2093	241	0		1	Q27990	5.44	229099	K|LDPHLVLDQLR|C	0	LDPHLVLDQLR	0	690-700	FALSE	7.88086e-19	12.5453	9.43126	-2.546	440.255	3	43.05	1317.74	0	File: "D:\_HF_QE\20161213_KW\20161213_1a_CIN85_KW_i03.raw"; SpectrumID: "105004"; scans: "17653"	20161213_1a_CIN85_KW_i01to3	2	Q27991,F1MQ37
1	Q27991	MYH10_BOVIN	Myosin-10 OS=Bos taurus GN=MYH10 PE=2 SV=2	8877.25	75.3	2093	241	0		1	Q27990	5.44	229099	K|LLKDVEVLSQR|L	1	LLKDVEVLSQR	0	1397-1407	TRUE	1.66327e-23	23.1177	10.5172	-0.566	433.926	3	31.15	1298.76	1	File: "D:\_HF_QE\20161213_KW\20161213_1a_CIN85_KW_i01.raw"; SpectrumID: "15347"; scans: "11595"	20161213_1a_CIN85_KW_i01to3	1	Q27991
1	Q27991	MYH10_BOVIN	Myosin-10 OS=Bos taurus GN=MYH10 PE=2 SV=2	8877.25	75.3	2093	241	0		1	Q27990	5.44	229099	K|LLKDVEVLSQR|L	0	LLKDVEVLSQR	0	1397-1407	TRUE	5.78448e-19	14.5614	9.4816	-1.051	433.926	3	31.48	1298.76	1	File: "D:\_HF_QE\20161213_KW\20161213_1a_CIN85_KW_i01.raw"; SpectrumID: "15429"; scans: "11778"	20161213_1a_CIN85_KW_i01to3	1	Q27991
1	Q27991	MYH10_BOVIN	Myosin-10 OS=Bos taurus GN=MYH10 PE=2 SV=2	8877.25	75.3	2093	241	0		1	Q27990	5.44	229099	K|LLKDVEVLSQR|L	0	LLKDVEVLSQR	0	1397-1407	TRUE	2.56408e-24	23.4222	10.6818	4.03	433.924	3	31.07	1298.76	1	File: "D:\_HF_QE\20161213_KW\20161213_1a_CIN85_KW_i02.raw"; SpectrumID: "55634"; scans: "11596"	20161213_1a_CIN85_KW_i01to3	1	Q27991
1	Q27991	MYH10_BOVIN	Myosin-10 OS=Bos taurus GN=MYH10 PE=2 SV=2	8877.25	75.3	2093	241	0		1	Q27990	5.44	229099	K|LLKDVEVLSQR|L	0	LLKDVEVLSQR	0	1397-1407	TRUE	2.87487e-15	11.45	8.53717	-2.183	433.927	3	31.45	1298.76	1	File: "D:\_HF_QE\20161213_KW\20161213_1a_CIN85_KW_i02.raw"; SpectrumID: "55715"; scans: "11796"	20161213_1a_CIN85_KW_i01to3	1	Q27991
1	Q27991	MYH10_BOVIN	Myosin-10 OS=Bos taurus GN=MYH10 PE=2 SV=2	8877.25	75.3	2093	241	0		1	Q27990	5.44	229099	K|LLKDVEVLSQR|L	0	LLKDVEVLSQR	0	1397-1407	TRUE	8.1068e-31	36.2315	12.0125	0.981	433.925	3	31.35	1298.76	1	File: "D:\_HF_QE\20161213_KW\20161213_1a_CIN85_KW_i03.raw"; SpectrumID: "95654"; scans: "11550"	20161213_1a_CIN85_KW_i01to3	1	Q27991
1	Q27991	MYH10_BOVIN	Myosin-10 OS=Bos taurus GN=MYH10 PE=2 SV=2	8877.25	75.3	2093	241	0		1	Q27990	5.44	229099	K|LQNELDNVSTLLEEAEKK|G	1	LQNELDNVSTLLEEAEKK	0	1285-1302	TRUE	1.27965e-80	85.0344	19.3375	1.407	691.694	3	49.38	2072.06	1	File: "D:\_HF_QE\20161213_KW\20161213_1a_CIN85_KW_i02.raw"; SpectrumID: "69268"; scans: "20886"	20161213_1a_CIN85_KW_i01to3	1	Q27991
1	Q27991	MYH10_BOVIN	Myosin-10 OS=Bos taurus GN=MYH10 PE=2 SV=2	8877.25	75.3	2093	241	0		1	Q27990	5.44	229099	K|LQNELDNVSTLLEEAEKKGIK|F	1	LQNELDNVSTLLEEAEKKGIK	0	1285-1305	TRUE	1.0694e-32	17.4291	12.3878	0.449	593.573	4	50.02	2370.26	2	File: "D:\_HF_QE\20161213_KW\20161213_1a_CIN85_KW_i02.raw"; SpectrumID: "69361"; scans: "21187"	20161213_1a_CIN85_KW_i01to3	1	Q27991
1	Q27991	MYH10_BOVIN	Myosin-10 OS=Bos taurus GN=MYH10 PE=2 SV=2	8877.25	75.3	2093	241	0		1	Q27990	5.44	229099	K|MNPPKFSK|V	1	MNPPKFSK	0	79-86	FALSE	2.90382e-16	23.5474	8.84023	3.076	474.751	2	19.32	947.49	1	File: "D:\_HF_QE\20161213_KW\20161213_1a_CIN85_KW_i02.raw"; SpectrumID: "47294"; scans: "5177"	20161213_1a_CIN85_KW_i01to3	5	Q27991,F1MQ37,A6QLN6,F1MYM9,F1MM57
1	Q27991	MYH10_BOVIN	Myosin-10 OS=Bos taurus GN=MYH10 PE=2 SV=2	8877.25	75.3	2093	241	0		1	Q27990	5.44	229099	K|MNPPKFSK|V	0	MNPPKFSK	0	79-86	FALSE	5.99893e-18	23.7028	9.27524	0.628	474.752	2	19.52	947.49	1	File: "D:\_HF_QE\20161213_KW\20161213_1a_CIN85_KW_i03.raw"; SpectrumID: "87279"; scans: "5206"	20161213_1a_CIN85_KW_i01to3	5	Q27991,F1MQ37,A6QLN6,F1MYM9,F1MM57
1	Q27991	MYH10_BOVIN	Myosin-10 OS=Bos taurus GN=MYH10 PE=2 SV=2	8877.25	75.3	2093	241	0		1	Q27990	5.44	229099	K|NKQGLETDNKELACEVK|V	1	NKQGLETDNKELAC[Cys_CAM]EVK	1	1225-1241	TRUE	5.63435e-14	4.27175	8.25583	0.362	494.749	4	21.57	1974.97	2	File: "D:\_HF_QE\20161213_KW\20161213_1a_CIN85_KW_i02.raw"; SpectrumID: "49537"; scans: "6397"	20161213_1a_CIN85_KW_i01to3	1	Q27991
1	Q27991	MYH10_BOVIN	Myosin-10 OS=Bos taurus GN=MYH10 PE=2 SV=2	8877.25	75.3	2093	241	0		1	Q27990	5.44	229099	K|QGLETDNKELACEVK|V	1	QGLETDNKELAC[Cys_CAM]EVK	1	1227-1241	TRUE	6.09549e-30	22.827	11.8589	1.503	578.616	3	25.48	1732.83	1	File: "D:\_HF_QE\20161213_KW\20161213_1a_CIN85_KW_i01.raw"; SpectrumID: "12062"; scans: "8509"	20161213_1a_CIN85_KW_i01to3	1	Q27991
1	Q27991	MYH10_BOVIN	Myosin-10 OS=Bos taurus GN=MYH10 PE=2 SV=2	8877.25	75.3	2093	241	0		1	Q27990	5.44	229099	K|QGLETDNKELACEVK|V	0	QGLETDNKELAC[Cys_CAM]EVK	1	1227-1241	TRUE	4.20524e-24	16.0469	10.6759	1.832	578.616	3	25.28	1732.83	1	File: "D:\_HF_QE\20161213_KW\20161213_1a_CIN85_KW_i02.raw"; SpectrumID: "52273"; scans: "8430"	20161213_1a_CIN85_KW_i01to3	1	Q27991
1	Q27991	MYH10_BOVIN	Myosin-10 OS=Bos taurus GN=MYH10 PE=2 SV=2	8877.25	75.3	2093	241	0		1	Q27990	5.44	229099	K|QGLETDNKELACEVK|V	0	QGLETDNKELAC[Cys_CAM]EVK	1	1227-1241	TRUE	2.2233e-29	22.8984	11.7522	0.776	578.617	3	25.63	1732.83	1	File: "D:\_HF_QE\20161213_KW\20161213_1a_CIN85_KW_i03.raw"; SpectrumID: "92315"; scans: "8485"	20161213_1a_CIN85_KW_i01to3	1	Q27991
1	Q27991	MYH10_BOVIN	Myosin-10 OS=Bos taurus GN=MYH10 PE=2 SV=2	8877.25	75.3	2093	241	0		1	Q27990	5.44	229099	K|SLEAEILQLQEELASSER|A	1	SLEAEILQLQEELASSER	0	1684-1701	TRUE	1.78431e-35	21.3419	12.915	0.624	682.351	3	60.93	2044.03	0	File: "D:\_HF_QE\20161213_KW\20161213_1a_CIN85_KW_i02.raw"; SpectrumID: "75488"; scans: "26180"	20161213_1a_CIN85_KW_i01to3	1	Q27991
1	Q27991	MYH10_BOVIN	Myosin-10 OS=Bos taurus GN=MYH10 PE=2 SV=2	8877.25	75.3	2093	241	0		1	Q27990	5.44	229099	K|SLEAEILQLQEELASSER|A	0	SLEAEILQLQEELASSER	0	1684-1701	TRUE	1.42372e-52	38.0131	15.656	-0.673	1023.02	2	61	2044.03	0	File: "D:\_HF_QE\20161213_KW\20161213_1a_CIN85_KW_i02.raw"; SpectrumID: "75492"; scans: "26212"	20161213_1a_CIN85_KW_i01to3	1	Q27991
1	Q27991	MYH10_BOVIN	Myosin-10 OS=Bos taurus GN=MYH10 PE=2 SV=2	8877.25	75.3	2093	241	0		1	Q27990	5.44	229099	K|SLEAEILQLQEELASSER|A	0	SLEAEILQLQEELASSER	0	1684-1701	TRUE	6.36199e-48	32.4868	14.9599	0.359	682.351	3	61.03	2044.03	0	File: "D:\_HF_QE\20161213_KW\20161213_1a_CIN85_KW_i03.raw"; SpectrumID: "115416"; scans: "26036"	20161213_1a_CIN85_KW_i01to3	1	Q27991
1	Q27991	MYH10_BOVIN	Myosin-10 OS=Bos taurus GN=MYH10 PE=2 SV=2	8877.25	75.3	2093	241	0		1	Q27990	5.44	229099	K|TRLQQELDDLLVDLDHQR|Q	1	TRLQQELDDLLVDLDHQR	0	1423-1440	FALSE	3.13327e-76	57.9108	18.8032	0.102	552.541	4	55.27	2206.13	1	File: "D:\_HF_QE\20161213_KW\20161213_1a_CIN85_KW_i01.raw"; SpectrumID: "33972"; scans: "23653"	20161213_1a_CIN85_KW_i01to3	3	Q27991,F1MQ37,O02717
1	Q27991	MYH10_BOVIN	Myosin-10 OS=Bos taurus GN=MYH10 PE=2 SV=2	8877.25	75.3	2093	241	0		1	Q27990	5.44	229099	K|TRLQQELDDLLVDLDHQR|Q	0	TRLQQELDDLLVDLDHQR	0	1423-1440	FALSE	2.16053e-62	44.6911	17.0284	-0.895	552.541	4	55.3	2206.13	1	File: "D:\_HF_QE\20161213_KW\20161213_1a_CIN85_KW_i03.raw"; SpectrumID: "114940"; scans: "23409"	20161213_1a_CIN85_KW_i01to3	3	Q27991,F1MQ37,O02717
1	Q27991	MYH10_BOVIN	Myosin-10 OS=Bos taurus GN=MYH10 PE=2 SV=2	8877.25	75.3	2093	241	0		1	Q27990	5.44	229099	K|TRLQQELDDLLVDLDHQR|Q	0	TRLQQELDDLLVDLDHQR	0	1423-1440	FALSE	6.71608e-106	104.936	22.1302	-1.956	736.387	3	55.35	2206.13	1	File: "D:\_HF_QE\20161213_KW\20161213_1a_CIN85_KW_i03.raw"; SpectrumID: "114948"; scans: "23434"	20161213_1a_CIN85_KW_i01to3	3	Q27991,F1MQ37,O02717
1	Q27991	MYH10_BOVIN	Myosin-10 OS=Bos taurus GN=MYH10 PE=2 SV=2	8877.25	75.3	2093	241	0		1	Q27990	5.44	229099	K|TRLQQELDDLLVDLDHQR|Q	0	TRLQQ[DEAMID]ELDDLLVDLDHQR	1	1423-1440	FALSE	1.16211e-40	27.2279	13.8063	-4.936	552.79	4	55.23	2207.12	1	File: "D:\_HF_QE\20161213_KW\20161213_1a_CIN85_KW_i02.raw"; SpectrumID: "75027"; scans: "23606"	20161213_1a_CIN85_KW_i01to3	3	Q27991,F1MQ37,O02717
1	Q27991	MYH10_BOVIN	Myosin-10 OS=Bos taurus GN=MYH10 PE=2 SV=2	8877.25	75.3	2093	241	0		1	Q27990	5.44	229099	K|VDYKADEWLMK|N	1	VDYKADEWLMK	0	584-594	FALSE	2.5632e-13	17.1013	8.01488	0.383	466.564	3	35.92	1396.67	1	File: "D:\_HF_QE\20161213_KW\20161213_1a_CIN85_KW_i02.raw"; SpectrumID: "58807"; scans: "14138"	20161213_1a_CIN85_KW_i01to3	2	Q27991,F1MQ37
1	Q27991	MYH10_BOVIN	Myosin-10 OS=Bos taurus GN=MYH10 PE=2 SV=2	8877.25	75.3	2093	241	0		1	Q27990	5.44	229099	K|VEGELEEMER|K	1	VEGELEEMER	0	871-880	TRUE	1.61797e-33	35.9679	12.4605	-0.578	610.777	2	26.08	1219.54	0	File: "D:\_HF_QE\20161213_KW\20161213_1a_CIN85_KW_i01.raw"; SpectrumID: "12226"; scans: "8839"	20161213_1a_CIN85_KW_i01to3	1	Q27991
1	Q27991	MYH10_BOVIN	Myosin-10 OS=Bos taurus GN=MYH10 PE=2 SV=2	8877.25	75.3	2093	241	0		1	Q27990	5.44	229099	K|VEGELEEMER|K	0	VEGELEEMER	0	871-880	TRUE	2.34035e-29	31.9219	11.65	2.931	610.775	2	26.18	1219.54	0	File: "D:\_HF_QE\20161213_KW\20161213_1a_CIN85_KW_i02.raw"; SpectrumID: "52482"; scans: "8895"	20161213_1a_CIN85_KW_i01to3	1	Q27991
1	Q27991	MYH10_BOVIN	Myosin-10 OS=Bos taurus GN=MYH10 PE=2 SV=2	8877.25	75.3	2093	241	0		1	Q27990	5.44	229099	K|VEGELEEMER|K	0	VEGELEEMER	0	871-880	TRUE	1.85768e-29	40.4155	11.6636	0.717	610.776	2	26.23	1219.54	0	File: "D:\_HF_QE\20161213_KW\20161213_1a_CIN85_KW_i03.raw"; SpectrumID: "92470"; scans: "8808"	20161213_1a_CIN85_KW_i01to3	1	Q27991
1	Q27991	MYH10_BOVIN	Myosin-10 OS=Bos taurus GN=MYH10 PE=2 SV=2	8877.25	75.3	2093	241	0		1	Q27990	5.44	229099	K|VIQYLAHVASSHK|G	1	VIQYLAHVASSHK	0	191-203	FALSE	5.31951e-23	19.4624	10.4138	-1.498	484.938	3	25.87	1451.79	0	File: "D:\_HF_QE\20161213_KW\20161213_1a_CIN85_KW_i01.raw"; SpectrumID: "12160"; scans: "8716"	20161213_1a_CIN85_KW_i01to3	2	Q27991,F1MQ37
1	Q27991	MYH10_BOVIN	Myosin-10 OS=Bos taurus GN=MYH10 PE=2 SV=2	8877.25	75.3	2093	241	0		1	Q27990	5.44	229099	K|VIQYLAHVASSHK|G	0	VIQYLAHVASSHK	0	191-203	FALSE	1.23553e-13	1.57447	8.12558	0.713	484.936	3	26.2	1451.79	0	File: "D:\_HF_QE\20161213_KW\20161213_1a_CIN85_KW_i01.raw"; SpectrumID: "12264"; scans: "8912"	20161213_1a_CIN85_KW_i01to3	2	Q27991,F1MQ37
1	Q27991	MYH10_BOVIN	Myosin-10 OS=Bos taurus GN=MYH10 PE=2 SV=2	8877.25	75.3	2093	241	0		1	Q27990	5.44	229099	K|VIQYLAHVASSHK|G	0	VIQYLAHVASSHK	0	191-203	FALSE	4.89339e-42	33.9298	13.9832	-0.734	484.937	3	26.57	1451.79	0	File: "D:\_HF_QE\20161213_KW\20161213_1a_CIN85_KW_i01.raw"; SpectrumID: "12364"; scans: "9104"	20161213_1a_CIN85_KW_i01to3	2	Q27991,F1MQ37
1	Q27991	MYH10_BOVIN	Myosin-10 OS=Bos taurus GN=MYH10 PE=2 SV=2	8877.25	75.3	2093	241	0		1	Q27990	5.44	229099	K|VIQYLAHVASSHK|G	0	VIQYLAHVASSHK	0	191-203	FALSE	5.48634e-22	16.6072	10.1894	-1.374	484.937	3	25.82	1451.79	0	File: "D:\_HF_QE\20161213_KW\20161213_1a_CIN85_KW_i02.raw"; SpectrumID: "52402"; scans: "8708"	20161213_1a_CIN85_KW_i01to3	2	Q27991,F1MQ37
1	Q27991	MYH10_BOVIN	Myosin-10 OS=Bos taurus GN=MYH10 PE=2 SV=2	8877.25	75.3	2093	241	0		1	Q27990	5.44	229099	K|VIQYLAHVASSHK|G	0	VIQYLAHVASSHK	0	191-203	FALSE	8.41759e-38	26.3415	13.2711	0.01	484.937	3	26.17	1451.79	0	File: "D:\_HF_QE\20161213_KW\20161213_1a_CIN85_KW_i02.raw"; SpectrumID: "52477"; scans: "8888"	20161213_1a_CIN85_KW_i01to3	2	Q27991,F1MQ37
1	Q27991	MYH10_BOVIN	Myosin-10 OS=Bos taurus GN=MYH10 PE=2 SV=2	8877.25	75.3	2093	241	0		1	Q27990	5.44	229099	K|VIQYLAHVASSHK|G	0	VIQYLAHVASSHK	0	191-203	FALSE	7.66331e-34	28.5861	12.5696	0.01	484.937	3	26.5	1451.79	0	File: "D:\_HF_QE\20161213_KW\20161213_1a_CIN85_KW_i02.raw"; SpectrumID: "52575"; scans: "9074"	20161213_1a_CIN85_KW_i01to3	2	Q27991,F1MQ37
1	Q27991	MYH10_BOVIN	Myosin-10 OS=Bos taurus GN=MYH10 PE=2 SV=2	8877.25	75.3	2093	241	0		1	Q27990	5.44	229099	K|VIQYLAHVASSHK|G	0	VIQYLAHVASSHK	0	191-203	FALSE	3.16349e-36	33.3232	12.9949	0.589	484.936	3	26.12	1451.79	0	File: "D:\_HF_QE\20161213_KW\20161213_1a_CIN85_KW_i03.raw"; SpectrumID: "92439"; scans: "8744"	20161213_1a_CIN85_KW_i01to3	2	Q27991,F1MQ37
1	Q27991	MYH10_BOVIN	Myosin-10 OS=Bos taurus GN=MYH10 PE=2 SV=2	8877.25	75.3	2093	241	0		1	Q27990	5.44	229099	K|VIQYLAHVASSHK|G	0	VIQYLAHVASSHK	0	191-203	FALSE	1.74551e-33	23.0896	12.5136	0.651	484.936	3	26.45	1451.79	0	File: "D:\_HF_QE\20161213_KW\20161213_1a_CIN85_KW_i03.raw"; SpectrumID: "92530"; scans: "8924"	20161213_1a_CIN85_KW_i01to3	2	Q27991,F1MQ37
1	Q27991	MYH10_BOVIN	Myosin-10 OS=Bos taurus GN=MYH10 PE=2 SV=2	8877.25	75.3	2093	241	0		1	Q27990	5.44	229099	K|VIQYLAHVASSHK|G	0	VIQYLAHVASSHK	0	191-203	FALSE	2.56286e-28	22.2474	11.5303	1.911	484.936	3	26.8	1451.79	0	File: "D:\_HF_QE\20161213_KW\20161213_1a_CIN85_KW_i03.raw"; SpectrumID: "92623"; scans: "9113"	20161213_1a_CIN85_KW_i01to3	2	Q27991,F1MQ37
1	Q27991	MYH10_BOVIN	Myosin-10 OS=Bos taurus GN=MYH10 PE=2 SV=2	8877.25	75.3	2093	241	0		1	Q27990	5.44	229099	K|VIQYLAHVASSHK|G	0	VIQYLAHVASSHK	0	191-203	FALSE	9.0492e-24	19.1977	10.5911	2.035	484.936	3	27.22	1451.79	0	File: "D:\_HF_QE\20161213_KW\20161213_1a_CIN85_KW_i03.raw"; SpectrumID: "92737"; scans: "9332"	20161213_1a_CIN85_KW_i01to3	2	Q27991,F1MQ37
1	Q27991	MYH10_BOVIN	Myosin-10 OS=Bos taurus GN=MYH10 PE=2 SV=2	8877.25	75.3	2093	241	0		1	Q27990	5.44	229099	K|VVSSVLQFGNISFKK|E	1	VVSSVLQFGNISFKK	0	349-363	TRUE	1.47435e-20	19.1536	9.83805	0.348	551.65	3	43.52	1651.93	1	File: "D:\_HF_QE\20161213_KW\20161213_1a_CIN85_KW_i01.raw"; SpectrumID: "24622"; scans: "18105"	20161213_1a_CIN85_KW_i01to3	1	Q27991
1	Q27991	MYH10_BOVIN	Myosin-10 OS=Bos taurus GN=MYH10 PE=2 SV=2	8877.25	75.3	2093	241	0		1	Q27990	5.44	229099	K|VVSSVLQFGNISFKK|E	0	VVSSVLQFGNISFKK	0	349-363	TRUE	3.76289e-28	34.9657	11.4653	2.6	551.649	3	43.6	1651.93	1	File: "D:\_HF_QE\20161213_KW\20161213_1a_CIN85_KW_i02.raw"; SpectrumID: "65199"; scans: "18123"	20161213_1a_CIN85_KW_i01to3	1	Q27991
1	Q27991	MYH10_BOVIN	Myosin-10 OS=Bos taurus GN=MYH10 PE=2 SV=2	8877.25	75.3	2093	241	0		1	Q27990	5.44	229099	K|VVSSVLQFGNISFKK|E	0	VVSSVLQFGNISFKK	0	349-363	TRUE	1.77051e-19	19.1206	9.58365	2.346	551.649	3	43.67	1651.93	1	File: "D:\_HF_QE\20161213_KW\20161213_1a_CIN85_KW_i03.raw"; SpectrumID: "105140"; scans: "17982"	20161213_1a_CIN85_KW_i01to3	1	Q27991
1	Q27991	MYH10_BOVIN	Myosin-10 OS=Bos taurus GN=MYH10 PE=2 SV=2	8877.25	75.3	2093	241	0		1	Q27990	5.44	229099	R|ADMEDLMSSKDDVGKNVHELEK|S	1	ADMEDLMSSKDDVGKNVHELEK	0	1511-1532	TRUE	3.43766e-14	-7.5335	8.2426	2.481	623.291	4	34.48	2489.14	2	File: "D:\_HF_QE\20161213_KW\20161213_1a_CIN85_KW_i01.raw"; SpectrumID: "18133"; scans: "13355"	20161213_1a_CIN85_KW_i01to3	1	Q27991
1	Q27991	MYH10_BOVIN	Myosin-10 OS=Bos taurus GN=MYH10 PE=2 SV=2	8877.25	75.3	2093	241	0		1	Q27990	5.44	229099	R|ADMEDLMSSKDDVGKNVHELEK|S	0	ADMEDLMSSKDDVGKNVHELEK	0	1511-1532	TRUE	1.68705e-25	15.9198	10.9178	4.554	623.29	4	34.48	2489.14	2	File: "D:\_HF_QE\20161213_KW\20161213_1a_CIN85_KW_i03.raw"; SpectrumID: "98404"; scans: "13208"	20161213_1a_CIN85_KW_i01to3	1	Q27991
1	Q27991	MYH10_BOVIN	Myosin-10 OS=Bos taurus GN=MYH10 PE=2 SV=2	8877.25	75.3	2093	241	0		1	Q27990	5.44	229099	R|AGKLDPHLVLDQLR|C	1	AGKLDPHLVLDQLR	0	687-700	FALSE	1.66828e-26	16.2455	11.1227	1.051	525.638	3	39.1	1573.89	1	File: "D:\_HF_QE\20161213_KW\20161213_1a_CIN85_KW_i01.raw"; SpectrumID: "21372"; scans: "15839"	20161213_1a_CIN85_KW_i01to3	2	Q27991,F1MQ37
1	Q27991	MYH10_BOVIN	Myosin-10 OS=Bos taurus GN=MYH10 PE=2 SV=2	8877.25	75.3	2093	241	0		1	Q27990	5.44	229099	R|AGKLDPHLVLDQLR|C	0	AGKLDPHLVLDQLR	0	687-700	FALSE	6.3046e-21	4.90102	9.91213	-0.321	787.955	2	39.12	1573.89	1	File: "D:\_HF_QE\20161213_KW\20161213_1a_CIN85_KW_i01.raw"; SpectrumID: "21376"; scans: "15847"	20161213_1a_CIN85_KW_i01to3	2	Q27991,F1MQ37
1	Q27991	MYH10_BOVIN	Myosin-10 OS=Bos taurus GN=MYH10 PE=2 SV=2	8877.25	75.3	2093	241	0		1	Q27990	5.44	229099	R|AGKLDPHLVLDQLR|C	0	AGKLDPHLVLDQLR	0	687-700	FALSE	5.37227e-22	18.8647	10.1517	-1.045	525.639	3	39.5	1573.89	1	File: "D:\_HF_QE\20161213_KW\20161213_1a_CIN85_KW_i01.raw"; SpectrumID: "21459"; scans: "16036"	20161213_1a_CIN85_KW_i01to3	2	Q27991,F1MQ37
1	Q27991	MYH10_BOVIN	Myosin-10 OS=Bos taurus GN=MYH10 PE=2 SV=2	8877.25	75.3	2093	241	0		1	Q27990	5.44	229099	R|AGKLDPHLVLDQLR|C	0	AGKLDPHLVLDQLR	0	687-700	FALSE	2.17884e-39	33.0999	13.5166	0.46	525.638	3	39.22	1573.89	1	File: "D:\_HF_QE\20161213_KW\20161213_1a_CIN85_KW_i02.raw"; SpectrumID: "61815"; scans: "15909"	20161213_1a_CIN85_KW_i01to3	2	Q27991,F1MQ37
1	Q27991	MYH10_BOVIN	Myosin-10 OS=Bos taurus GN=MYH10 PE=2 SV=2	8877.25	75.3	2093	241	0		1	Q27990	5.44	229099	R|AGKLDPHLVLDQLR|C	0	AGKLDPHLVLDQLR	0	687-700	FALSE	8.44235e-34	26.2785	12.5328	-0.702	525.639	3	39.57	1573.89	1	File: "D:\_HF_QE\20161213_KW\20161213_1a_CIN85_KW_i02.raw"; SpectrumID: "61887"; scans: "16083"	20161213_1a_CIN85_KW_i01to3	2	Q27991,F1MQ37
1	Q27991	MYH10_BOVIN	Myosin-10 OS=Bos taurus GN=MYH10 PE=2 SV=2	8877.25	75.3	2093	241	0		1	Q27990	5.44	229099	R|AGKLDPHLVLDQLR|C	0	AGKLDPHLVLDQLR	0	687-700	FALSE	5.71463e-30	23.6833	11.8131	-0.455	525.639	3	39.25	1573.89	1	File: "D:\_HF_QE\20161213_KW\20161213_1a_CIN85_KW_i03.raw"; SpectrumID: "101727"; scans: "15754"	20161213_1a_CIN85_KW_i01to3	2	Q27991,F1MQ37
1	Q27991	MYH10_BOVIN	Myosin-10 OS=Bos taurus GN=MYH10 PE=2 SV=2	8877.25	75.3	2093	241	0		1	Q27990	5.44	229099	R|AGKLDPHLVLDQLR|C	0	AGKLDPHLVLDQLR	0	687-700	FALSE	3.2648e-29	21.2017	11.6671	0.937	525.638	3	39.6	1573.89	1	File: "D:\_HF_QE\20161213_KW\20161213_1a_CIN85_KW_i03.raw"; SpectrumID: "101805"; scans: "15932"	20161213_1a_CIN85_KW_i01to3	2	Q27991,F1MQ37
1	Q27991	MYH10_BOVIN	Myosin-10 OS=Bos taurus GN=MYH10 PE=2 SV=2	8877.25	75.3	2093	241	0		1	Q27990	5.44	229099	R|AGVLAHLEEER|D	1	AGVLAHLEEER	0	772-782	FALSE	4.89728e-32	21.1785	12.2619	0.429	408.551	3	28.5	1222.63	0	File: "D:\_HF_QE\20161213_KW\20161213_1a_CIN85_KW_i01.raw"; SpectrumID: "14625"; scans: "10126"	20161213_1a_CIN85_KW_i01to3	2	Q27991,F1MQ37
1	Q27991	MYH10_BOVIN	Myosin-10 OS=Bos taurus GN=MYH10 PE=2 SV=2	8877.25	75.3	2093	241	0		1	Q27990	5.44	229099	R|AGVLAHLEEER|D	0	AGVLAHLEEER	0	772-782	FALSE	5.93658e-44	37.163	14.3066	-1.706	612.324	2	28.5	1222.63	0	File: "D:\_HF_QE\20161213_KW\20161213_1a_CIN85_KW_i01.raw"; SpectrumID: "14627"; scans: "10129"	20161213_1a_CIN85_KW_i01to3	2	Q27991,F1MQ37
1	Q27991	MYH10_BOVIN	Myosin-10 OS=Bos taurus GN=MYH10 PE=2 SV=2	8877.25	75.3	2093	241	0		1	Q27990	5.44	229099	R|AGVLAHLEEER|D	0	AGVLAHLEEER	0	772-782	FALSE	7.02035e-38	27.9779	13.2987	-2.409	612.324	2	28.38	1222.63	0	File: "D:\_HF_QE\20161213_KW\20161213_1a_CIN85_KW_i02.raw"; SpectrumID: "53079"; scans: "10100"	20161213_1a_CIN85_KW_i01to3	2	Q27991,F1MQ37
1	Q27991	MYH10_BOVIN	Myosin-10 OS=Bos taurus GN=MYH10 PE=2 SV=2	8877.25	75.3	2093	241	0		1	Q27990	5.44	229099	R|AGVLAHLEEER|D	0	AGVLAHLEEER	0	772-782	FALSE	1.48987e-22	16.0266	10.3386	-3.006	408.552	3	28.65	1222.63	0	File: "D:\_HF_QE\20161213_KW\20161213_1a_CIN85_KW_i02.raw"; SpectrumID: "54988"; scans: "10245"	20161213_1a_CIN85_KW_i01to3	2	Q27991,F1MQ37
1	Q27991	MYH10_BOVIN	Myosin-10 OS=Bos taurus GN=MYH10 PE=2 SV=2	8877.25	75.3	2093	241	0		1	Q27990	5.44	229099	R|AGVLAHLEEER|D	0	AGVLAHLEEER	0	772-782	FALSE	2.09795e-20	14.697	9.84595	-2.049	408.552	3	28.63	1222.63	0	File: "D:\_HF_QE\20161213_KW\20161213_1a_CIN85_KW_i03.raw"; SpectrumID: "93083"; scans: "10082"	20161213_1a_CIN85_KW_i01to3	2	Q27991,F1MQ37
1	Q27991	MYH10_BOVIN	Myosin-10 OS=Bos taurus GN=MYH10 PE=2 SV=2	8877.25	75.3	2093	241	0		1	Q27990	5.44	229099	R|AGVLAHLEEER|D	0	AGVLAHLEEER	0	772-782	FALSE	1.3126e-57	52.8338	16.3492	-2.295	612.324	2	28.72	1222.63	0	File: "D:\_HF_QE\20161213_KW\20161213_1a_CIN85_KW_i03.raw"; SpectrumID: "93102"; scans: "10125"	20161213_1a_CIN85_KW_i01to3	2	Q27991,F1MQ37
1	Q27991	MYH10_BOVIN	Myosin-10 OS=Bos taurus GN=MYH10 PE=2 SV=2	8877.25	75.3	2093	241	0		1	Q27990	5.44	229099	R|AGVLAHLEEERDLK|I	1	AGVLAHLEEERDLK	0	772-785	FALSE	3.50835e-13	7.23148	8.05108	-0.713	527.287	3	30.18	1578.84	1	File: "D:\_HF_QE\20161213_KW\20161213_1a_CIN85_KW_i01.raw"; SpectrumID: "15102"; scans: "11069"	20161213_1a_CIN85_KW_i01to3	2	Q27991,F1MQ37
1	Q27991	MYH10_BOVIN	Myosin-10 OS=Bos taurus GN=MYH10 PE=2 SV=2	8877.25	75.3	2093	241	0		1	Q27990	5.44	229099	R|AGVLAHLEEERDLK|I	0	AGVLAHLEEERDLK	0	772-785	FALSE	4.30999e-17	15.7432	9.09291	1.947	527.285	3	30.52	1578.84	1	File: "D:\_HF_QE\20161213_KW\20161213_1a_CIN85_KW_i01.raw"; SpectrumID: "15192"; scans: "11257"	20161213_1a_CIN85_KW_i01to3	2	Q27991,F1MQ37
1	Q27991	MYH10_BOVIN	Myosin-10 OS=Bos taurus GN=MYH10 PE=2 SV=2	8877.25	75.3	2093	241	0		1	Q27990	5.44	229099	R|AGVLAHLEEERDLK|I	0	AGVLAHLEEERDLK	0	772-785	FALSE	9.81581e-27	31.4332	11.2459	0.446	527.286	3	30.35	1578.84	1	File: "D:\_HF_QE\20161213_KW\20161213_1a_CIN85_KW_i02.raw"; SpectrumID: "55444"; scans: "11193"	20161213_1a_CIN85_KW_i01to3	2	Q27991,F1MQ37
1	Q27991	MYH10_BOVIN	Myosin-10 OS=Bos taurus GN=MYH10 PE=2 SV=2	8877.25	75.3	2093	241	0		1	Q27990	5.44	229099	R|AGVLAHLEEERDLK|I	0	AGVLAHLEEERDLK	0	772-785	FALSE	4.18559e-16	11.5744	8.83212	1.149	527.286	3	30.32	1578.84	1	File: "D:\_HF_QE\20161213_KW\20161213_1a_CIN85_KW_i03.raw"; SpectrumID: "95400"; scans: "10999"	20161213_1a_CIN85_KW_i01to3	2	Q27991,F1MQ37
1	Q27991	MYH10_BOVIN	Myosin-10 OS=Bos taurus GN=MYH10 PE=2 SV=2	8877.25	75.3	2093	241	0		1	Q27990	5.44	229099	R|AGVLAHLEEERDLK|I	0	AGVLAHLEEERDLK	0	772-785	FALSE	8.75716e-24	24.5665	10.6255	-1.758	527.287	3	30.68	1578.84	1	File: "D:\_HF_QE\20161213_KW\20161213_1a_CIN85_KW_i03.raw"; SpectrumID: "95493"; scans: "11193"	20161213_1a_CIN85_KW_i01to3	2	Q27991,F1MQ37
1	Q27991	MYH10_BOVIN	Myosin-10 OS=Bos taurus GN=MYH10 PE=2 SV=2	8877.25	75.3	2093	241	0		1	Q27990	5.44	229099	R|ALEEALEAR|E	1	ALEEALEAR	0	1491-1499	TRUE	4.90188e-14	24.9954	8.21981	0.804	501.266	2	26.48	1000.52	0	File: "D:\_HF_QE\20161213_KW\20161213_1a_CIN85_KW_i03.raw"; SpectrumID: "92537"; scans: "8938"	20161213_1a_CIN85_KW_i01to3	1	Q27991
1	Q27991	MYH10_BOVIN	Myosin-10 OS=Bos taurus GN=MYH10 PE=2 SV=2	8877.25	75.3	2093	241	0		1	Q27990	5.44	229099	R|ALELDPNLYR|I	1	ALELDPNLYR	0	753-762	FALSE	1.83053e-30	40.4247	11.9755	-0.678	602.322	2	39.1	1202.63	0	File: "D:\_HF_QE\20161213_KW\20161213_1a_CIN85_KW_i01.raw"; SpectrumID: "21373"; scans: "15840"	20161213_1a_CIN85_KW_i01to3	3	Q27991,A6QLN6,F1MYM9
1	Q27991	MYH10_BOVIN	Myosin-10 OS=Bos taurus GN=MYH10 PE=2 SV=2	8877.25	75.3	2093	241	0		1	Q27990	5.44	229099	R|ALELDPNLYR|I	0	ALELDPNLYR	0	753-762	FALSE	1.32536e-22	32.5077	10.3683	-0.977	602.323	2	39.13	1202.63	0	File: "D:\_HF_QE\20161213_KW\20161213_1a_CIN85_KW_i02.raw"; SpectrumID: "61791"; scans: "15861"	20161213_1a_CIN85_KW_i01to3	3	Q27991,A6QLN6,F1MYM9
1	Q27991	MYH10_BOVIN	Myosin-10 OS=Bos taurus GN=MYH10 PE=2 SV=2	8877.25	75.3	2093	241	0		1	Q27990	5.44	229099	R|ALELDPNLYR|I	0	ALELDPNLYR	0	753-762	FALSE	3.32022e-26	35.6148	11.1241	-1.493	602.323	2	39.2	1202.63	0	File: "D:\_HF_QE\20161213_KW\20161213_1a_CIN85_KW_i03.raw"; SpectrumID: "101712"; scans: "15725"	20161213_1a_CIN85_KW_i01to3	3	Q27991,A6QLN6,F1MYM9
1	Q27991	MYH10_BOVIN	Myosin-10 OS=Bos taurus GN=MYH10 PE=2 SV=2	8877.25	75.3	2093	241	0		1	Q27990	5.44	229099	R|ALEQQVEEMR|T	1	ALEQQVEEMR	0	1536-1545	TRUE	2.82053e-22	32.1526	10.2484	0.442	616.8	2	28.15	1231.59	0	File: "D:\_HF_QE\20161213_KW\20161213_1a_CIN85_KW_i01.raw"; SpectrumID: "12771"; scans: "9943"	20161213_1a_CIN85_KW_i01to3	1	Q27991
1	Q27991	MYH10_BOVIN	Myosin-10 OS=Bos taurus GN=MYH10 PE=2 SV=2	8877.25	75.3	2093	241	0		1	Q27990	5.44	229099	R|ALEQQVEEMR|T	0	ALEQQVEEMR	0	1536-1545	TRUE	2.6008e-24	38.127	10.6918	0.637	616.8	2	27.78	1231.59	0	File: "D:\_HF_QE\20161213_KW\20161213_1a_CIN85_KW_i02.raw"; SpectrumID: "52949"; scans: "9793"	20161213_1a_CIN85_KW_i01to3	1	Q27991
1	Q27991	MYH10_BOVIN	Myosin-10 OS=Bos taurus GN=MYH10 PE=2 SV=2	8877.25	75.3	2093	241	0		1	Q27990	5.44	229099	R|ALEQQVEEMR|T	0	ALEQQVEEMR	0	1536-1545	TRUE	7.09177e-22	33.7697	10.1587	0.637	616.8	2	28.37	1231.59	0	File: "D:\_HF_QE\20161213_KW\20161213_1a_CIN85_KW_i03.raw"; SpectrumID: "93013"; scans: "9937"	20161213_1a_CIN85_KW_i01to3	1	Q27991
1	Q27991	MYH10_BOVIN	Myosin-10 OS=Bos taurus GN=MYH10 PE=2 SV=2	8877.25	75.3	2093	241	0		1	Q27990	5.44	229099	R|ASRDEIFAQSK|E	1	ASRDEIFAQSK	0	1666-1676	TRUE	8.82684e-21	40.5968	9.92953	0.627	626.32	2	19.17	1250.63	1	File: "D:\_HF_QE\20161213_KW\20161213_1a_CIN85_KW_i03.raw"; SpectrumID: "87178"; scans: "5012"	20161213_1a_CIN85_KW_i01to3	1	Q27991
1	Q27991	MYH10_BOVIN	Myosin-10 OS=Bos taurus GN=MYH10 PE=2 SV=2	8877.25	75.3	2093	241	0		1	Q27990	5.44	229099	R|CIIPNHEK|R	1	C[Cys_CAM]IIPNHEK	1	678-685	FALSE	1.37641e-14	18.6996	8.377	1.52	505.757	2	16.88	1009.5	0	File: "D:\_HF_QE\20161213_KW\20161213_1a_CIN85_KW_i01.raw"; SpectrumID: "4841"; scans: "3812"	20161213_1a_CIN85_KW_i01to3	5	Q27991,F1MQ37,A6QLN6,F1MYM9,F1MM57
1	Q27991	MYH10_BOVIN	Myosin-10 OS=Bos taurus GN=MYH10 PE=2 SV=2	8877.25	75.3	2093	241	0		1	Q27990	5.44	229099	R|CIIPNHEK|R	0	C[Cys_CAM]IIPNHEK	1	678-685	FALSE	4.97259e-22	24.7291	10.1688	-0.184	505.758	2	17.22	1009.5	0	File: "D:\_HF_QE\20161213_KW\20161213_1a_CIN85_KW_i01.raw"; SpectrumID: "6425"; scans: "3990"	20161213_1a_CIN85_KW_i01to3	5	Q27991,F1MQ37,A6QLN6,F1MYM9,F1MM57
1	Q27991	MYH10_BOVIN	Myosin-10 OS=Bos taurus GN=MYH10 PE=2 SV=2	8877.25	75.3	2093	241	0		1	Q27990	5.44	229099	R|CIIPNHEK|R	0	C[Cys_CAM]IIPNHEK	1	678-685	FALSE	1.19893e-19	26.9567	9.64962	3.323	505.756	2	16.83	1009.5	0	File: "D:\_HF_QE\20161213_KW\20161213_1a_CIN85_KW_i02.raw"; SpectrumID: "45068"; scans: "3806"	20161213_1a_CIN85_KW_i01to3	5	Q27991,F1MQ37,A6QLN6,F1MYM9,F1MM57
1	Q27991	MYH10_BOVIN	Myosin-10 OS=Bos taurus GN=MYH10 PE=2 SV=2	8877.25	75.3	2093	241	0		1	Q27990	5.44	229099	R|CIIPNHEK|R	0	C[Cys_CAM]IIPNHEK	1	678-685	FALSE	5.07061e-22	23.573	10.1991	1.639	505.757	2	17	1009.5	0	File: "D:\_HF_QE\20161213_KW\20161213_1a_CIN85_KW_i03.raw"; SpectrumID: "85005"; scans: "3830"	20161213_1a_CIN85_KW_i01to3	5	Q27991,F1MQ37,A6QLN6,F1MYM9,F1MM57
1	Q27991	MYH10_BOVIN	Myosin-10 OS=Bos taurus GN=MYH10 PE=2 SV=2	8877.25	75.3	2093	241	0		1	Q27990	5.44	229099	R|CMLQDREDQSILCTGESGAGKTENTKK|V	1	C[Cys_CAM]MLQDREDQSILC[Cys_CAM]TGESGAGKTENTKK	2	164-190	TRUE	2.45617e-36	7.61844	13.0229	-0.421	612.088	5	27.55	3055.4	3	File: "D:\_HF_QE\20161213_KW\20161213_1a_CIN85_KW_i01.raw"; SpectrumID: "12620"; scans: "9617"	20161213_1a_CIN85_KW_i01to3	1	Q27991
1	Q27991	MYH10_BOVIN	Myosin-10 OS=Bos taurus GN=MYH10 PE=2 SV=2	8877.25	75.3	2093	241	0		1	Q27990	5.44	229099	R|CNGVLEGIR|I	1	C[Cys_CAM]NGVLEGIR	1	701-709	FALSE	1.71386e-21	25.4565	10.0947	-0.114	509.261	2	28	1016.51	0	File: "D:\_HF_QE\20161213_KW\20161213_1a_CIN85_KW_i01.raw"; SpectrumID: "12737"; scans: "9861"	20161213_1a_CIN85_KW_i01to3	6	Q27991,F1MQ37,A6QLN6,F1MYM9,F1MM07,F1MM57
1	Q27991	MYH10_BOVIN	Myosin-10 OS=Bos taurus GN=MYH10 PE=2 SV=2	8877.25	75.3	2093	241	0		1	Q27990	5.44	229099	R|CNGVLEGIR|I	0	C[Cys_CAM]NGVLEGIR	1	701-709	FALSE	1.93623e-31	35.7976	12.1473	1.401	509.26	2	27.5	1016.51	0	File: "D:\_HF_QE\20161213_KW\20161213_1a_CIN85_KW_i02.raw"; SpectrumID: "52869"; scans: "9632"	20161213_1a_CIN85_KW_i01to3	6	Q27991,F1MQ37,A6QLN6,F1MYM9,F1MM07,F1MM57
1	Q27991	MYH10_BOVIN	Myosin-10 OS=Bos taurus GN=MYH10 PE=2 SV=2	8877.25	75.3	2093	241	0		1	Q27990	5.44	229099	R|CNGVLEGIR|I	0	C[Cys_CAM]NGVLEGIR	1	701-709	FALSE	2.52708e-27	30.3362	11.3423	2.484	509.26	2	27.85	1016.51	0	File: "D:\_HF_QE\20161213_KW\20161213_1a_CIN85_KW_i02.raw"; SpectrumID: "52959"; scans: "9826"	20161213_1a_CIN85_KW_i01to3	6	Q27991,F1MQ37,A6QLN6,F1MYM9,F1MM07,F1MM57
1	Q27991	MYH10_BOVIN	Myosin-10 OS=Bos taurus GN=MYH10 PE=2 SV=2	8877.25	75.3	2093	241	0		1	Q27990	5.44	229099	R|CNGVLEGIR|I	0	C[Cys_CAM]NGVLEGIR	1	701-709	FALSE	6.08923e-25	29.7861	10.8465	0.142	509.261	2	28.13	1016.51	0	File: "D:\_HF_QE\20161213_KW\20161213_1a_CIN85_KW_i03.raw"; SpectrumID: "92960"; scans: "9816"	20161213_1a_CIN85_KW_i01to3	6	Q27991,F1MQ37,A6QLN6,F1MYM9,F1MM07,F1MM57
1	Q27991	MYH10_BOVIN	Myosin-10 OS=Bos taurus GN=MYH10 PE=2 SV=2	8877.25	75.3	2093	241	0		1	Q27990	5.44	229099	R|DLQTRDEQNEEKKR|L	1	DLQTRDEQNEEKKR	0	1579-1592	TRUE	1.91707e-32	35.2045	12.3577	-2.145	596.967	3	11.8	1787.88	3	File: "D:\_HF_QE\20161213_KW\20161213_1a_CIN85_KW_i01.raw"; SpectrumID: "1862"; scans: "1009"	20161213_1a_CIN85_KW_i01to3	1	Q27991
1	Q27991	MYH10_BOVIN	Myosin-10 OS=Bos taurus GN=MYH10 PE=2 SV=2	8877.25	75.3	2093	241	0		1	Q27990	5.44	229099	R|DLQTRDEQNEEKKR|L	0	DLQTRDEQNEEKKR	0	1579-1592	TRUE	2.69492e-40	48.4288	13.734	-2.649	596.968	3	11.57	1787.88	3	File: "D:\_HF_QE\20161213_KW\20161213_1a_CIN85_KW_i02.raw"; SpectrumID: "42056"; scans: "900"	20161213_1a_CIN85_KW_i01to3	1	Q27991
1	Q27991	MYH10_BOVIN	Myosin-10 OS=Bos taurus GN=MYH10 PE=2 SV=2	8877.25	75.3	2093	241	0		1	Q27990	5.44	229099	R|DLQTRDEQNEEKKR|L	0	DLQTRDEQNEEKKR	0	1579-1592	TRUE	4.74579e-21	14.2258	10.0309	-1.004	596.967	3	11.58	1787.88	3	File: "D:\_HF_QE\20161213_KW\20161213_1a_CIN85_KW_i03.raw"; SpectrumID: "81974"; scans: "911"	20161213_1a_CIN85_KW_i01to3	1	Q27991
1	Q27991	MYH10_BOVIN	Myosin-10 OS=Bos taurus GN=MYH10 PE=2 SV=2	8877.25	75.3	2093	241	0		1	Q27990	5.44	229099	R|DLSEELEALKTELEDTLDTTAAQQELR|T	1	DLSEELEALKTELEDTLDTTAAQQELR	0	1143-1169	TRUE	1.80903e-40	19.4381	13.7612	7.981	1021.16	3	68.07	3060.5	1	File: "D:\_HF_QE\20161213_KW\20161213_1a_CIN85_KW_i01.raw"; SpectrumID: "38615"; scans: "29420"	20161213_1a_CIN85_KW_i01to3	1	Q27991
1	Q27991	MYH10_BOVIN	Myosin-10 OS=Bos taurus GN=MYH10 PE=2 SV=2	8877.25	75.3	2093	241	0		1	Q27990	5.44	229099	R|DLSEELEALKTELEDTLDTTAAQQELR|T	0	DLSEELEALKTELEDTLDTTAAQQELR	0	1143-1169	TRUE	2.46852e-17	-16.2245	9.15568	3.491	1021.17	3	68.05	3060.5	1	File: "D:\_HF_QE\20161213_KW\20161213_1a_CIN85_KW_i03.raw"; SpectrumID: "118620"; scans: "29181"	20161213_1a_CIN85_KW_i01to3	1	Q27991
1	Q27991	MYH10_BOVIN	Myosin-10 OS=Bos taurus GN=MYH10 PE=2 SV=2	8877.25	75.3	2093	241	0		1	Q27990	5.44	229099	R|EDQSILCTGESGAGKTENTKK|V	1	EDQSILC[Cys_CAM]TGESGAGKTENTKK	1	170-190	FALSE	1.32406e-18	5.59662	9.4242	0.335	564.022	4	19.85	2252.06	2	File: "D:\_HF_QE\20161213_KW\20161213_1a_CIN85_KW_i02.raw"; SpectrumID: "47423"; scans: "5461"	20161213_1a_CIN85_KW_i01to3	5	Q27991,F1MQ37,A6QLN6,F1MYM9,F1MM57
1	Q27991	MYH10_BOVIN	Myosin-10 OS=Bos taurus GN=MYH10 PE=2 SV=2	8877.25	75.3	2093	241	0		1	Q27990	5.44	229099	R|EDQSILCTGESGAGKTENTKK|V	0	EDQSILC[Cys_CAM]TGESGAGKTENTKK	1	170-190	FALSE	3.3919e-13	-6.03734	8.00351	2.289	564.021	4	20.02	2252.06	2	File: "D:\_HF_QE\20161213_KW\20161213_1a_CIN85_KW_i03.raw"; SpectrumID: "87388"; scans: "5474"	20161213_1a_CIN85_KW_i01to3	5	Q27991,F1MQ37,A6QLN6,F1MYM9,F1MM57
1	Q27991	MYH10_BOVIN	Myosin-10 OS=Bos taurus GN=MYH10 PE=2 SV=2	8877.25	75.3	2093	241	0		1	Q27990	5.44	229099	R|ELEAELEDER|K	1	ELEAELEDER	0	1600-1609	TRUE	2.12233e-21	34.1317	9.98729	4.713	616.783	2	27.55	1231.56	0	File: "D:\_HF_QE\20161213_KW\20161213_1a_CIN85_KW_i03.raw"; SpectrumID: "92815"; scans: "9507"	20161213_1a_CIN85_KW_i01to3	1	Q27991
1	Q27991	MYH10_BOVIN	Myosin-10 OS=Bos taurus GN=MYH10 PE=2 SV=2	8877.25	75.3	2093	241	0		1	Q27990	5.44	229099	R|HADQYKEQMEK|A	1	HADQYKEQMEK	0	1864-1874	TRUE	8.17967e-32	29.1231	12.1558	-0.374	469.551	3	12.28	1405.63	1	File: "D:\_HF_QE\20161213_KW\20161213_1a_CIN85_KW_i01.raw"; SpectrumID: "2038"; scans: "1297"	20161213_1a_CIN85_KW_i01to3	1	Q27991
1	Q27991	MYH10_BOVIN	Myosin-10 OS=Bos taurus GN=MYH10 PE=2 SV=2	8877.25	75.3	2093	241	0		1	Q27990	5.44	229099	R|HADQYKEQMEK|A	0	HADQYKEQMEK	0	1864-1874	TRUE	2.48404e-31	29.5206	12.0625	0.928	469.55	3	12.13	1405.63	1	File: "D:\_HF_QE\20161213_KW\20161213_1a_CIN85_KW_i02.raw"; SpectrumID: "42265"; scans: "1235"	20161213_1a_CIN85_KW_i01to3	1	Q27991
1	Q27991	MYH10_BOVIN	Myosin-10 OS=Bos taurus GN=MYH10 PE=2 SV=2	8877.25	75.3	2093	241	0		1	Q27990	5.44	229099	R|HADQYKEQMEK|A	0	HADQYKEQMEK	0	1864-1874	TRUE	6.5993e-28	26.1348	11.4041	-0.502	469.551	3	12.28	1405.63	1	File: "D:\_HF_QE\20161213_KW\20161213_1a_CIN85_KW_i03.raw"; SpectrumID: "82199"; scans: "1294"	20161213_1a_CIN85_KW_i01to3	1	Q27991
1	Q27991	MYH10_BOVIN	Myosin-10 OS=Bos taurus GN=MYH10 PE=2 SV=2	8877.25	75.3	2093	241	0		1	Q27990	5.44	229099	R|HAEQERDELADEIANSASGK|S	1	HAEQERDELADEIANSASGK	0	1705-1724	TRUE	5.97839e-34	19.221	12.59	-1.224	543.256	4	29.83	2168.99	1	File: "D:\_HF_QE\20161213_KW\20161213_1a_CIN85_KW_i01.raw"; SpectrumID: "15012"; scans: "10876"	20161213_1a_CIN85_KW_i01to3	1	Q27991
1	Q27991	MYH10_BOVIN	Myosin-10 OS=Bos taurus GN=MYH10 PE=2 SV=2	8877.25	75.3	2093	241	0		1	Q27990	5.44	229099	R|HAEQERDELADEIANSASGK|S	0	HAEQERDELADEIANSASGK	0	1705-1724	TRUE	2.37818e-43	36.6126	14.1843	1.376	543.255	4	29.73	2168.99	1	File: "D:\_HF_QE\20161213_KW\20161213_1a_CIN85_KW_i02.raw"; SpectrumID: "55293"; scans: "10847"	20161213_1a_CIN85_KW_i01to3	1	Q27991
1	Q27991	MYH10_BOVIN	Myosin-10 OS=Bos taurus GN=MYH10 PE=2 SV=2	8877.25	75.3	2093	241	0		1	Q27990	5.44	229099	R|HAEQERDELADEIANSASGK|S	0	HAEQERDELADEIANSASGK	0	1705-1724	TRUE	6.17469e-30	20.2619	11.8193	3.054	543.254	4	29.95	2168.99	1	File: "D:\_HF_QE\20161213_KW\20161213_1a_CIN85_KW_i03.raw"; SpectrumID: "95296"; scans: "10790"	20161213_1a_CIN85_KW_i01to3	1	Q27991
1	Q27991	MYH10_BOVIN	Myosin-10 OS=Bos taurus GN=MYH10 PE=2 SV=2	8877.25	75.3	2093	241	0		1	Q27990	5.44	229099	R|HATALEELSEQLEQAKR|F	1	HATALEELSEQLEQAKR	0	1201-1217	TRUE	1.93481e-44	33.5455	14.4119	0.889	489.006	4	41.17	1952	1	File: "D:\_HF_QE\20161213_KW\20161213_1a_CIN85_KW_i01.raw"; SpectrumID: "24106"; scans: "16888"	20161213_1a_CIN85_KW_i01to3	1	Q27991
1	Q27991	MYH10_BOVIN	Myosin-10 OS=Bos taurus GN=MYH10 PE=2 SV=2	8877.25	75.3	2093	241	0		1	Q27990	5.44	229099	R|HATALEELSEQLEQAKR|F	0	HATALEELSEQLEQAKR	0	1201-1217	TRUE	3.0772e-52	47.9403	15.6047	1.012	489.006	4	41.23	1952	1	File: "D:\_HF_QE\20161213_KW\20161213_1a_CIN85_KW_i02.raw"; SpectrumID: "62201"; scans: "16925"	20161213_1a_CIN85_KW_i01to3	1	Q27991
1	Q27991	MYH10_BOVIN	Myosin-10 OS=Bos taurus GN=MYH10 PE=2 SV=2	8877.25	75.3	2093	241	0		1	Q27990	5.44	229099	R|HATALEELSEQLEQAKR|F	0	HATALEELSEQLEQAKR	0	1201-1217	TRUE	3.12152e-55	44.8728	16.0374	0.581	489.006	4	41.22	1952	1	File: "D:\_HF_QE\20161213_KW\20161213_1a_CIN85_KW_i03.raw"; SpectrumID: "102106"; scans: "16725"	20161213_1a_CIN85_KW_i01to3	1	Q27991
1	Q27991	MYH10_BOVIN	Myosin-10 OS=Bos taurus GN=MYH10 PE=2 SV=2	8877.25	75.3	2093	241	0		1	Q27990	5.44	229099	R|HGFEAASIKEERGDEVLVELAENGKK|A	1	HGFEAASIKEERGDEVLVELAENGKK	0	43-68	TRUE	1.34995e-18	-6.58361	9.47174	1.606	571.896	5	37.32	2854.45	3	File: "D:\_HF_QE\20161213_KW\20161213_1a_CIN85_KW_i01.raw"; SpectrumID: "20957"; scans: "14866"	20161213_1a_CIN85_KW_i01to3	1	Q27991
1	Q27991	MYH10_BOVIN	Myosin-10 OS=Bos taurus GN=MYH10 PE=2 SV=2	8877.25	75.3	2093	241	0		1	Q27990	5.44	229099	R|HGFEAASIKEERGDEVLVELAENGKK|A	0	HGFEAASIKEERGDEVLVELAENGKK	0	43-68	TRUE	6.93404e-24	3.7302	10.6696	3.218	571.895	5	37.37	2854.45	3	File: "D:\_HF_QE\20161213_KW\20161213_1a_CIN85_KW_i01.raw"; SpectrumID: "20972"; scans: "14895"	20161213_1a_CIN85_KW_i01to3	1	Q27991
1	Q27991	MYH10_BOVIN	Myosin-10 OS=Bos taurus GN=MYH10 PE=2 SV=2	8877.25	75.3	2093	241	0		1	Q27990	5.44	229099	R|IAECSSQLAEEEEKAK|N	1	IAEC[Cys_CAM]SSQLAEEEEKAK	1	1008-1023	TRUE	2.71211e-47	41.5438	14.8286	-0.678	607.956	3	22.58	1820.85	1	File: "D:\_HF_QE\20161213_KW\20161213_1a_CIN85_KW_i01.raw"; SpectrumID: "9517"; scans: "6950"	20161213_1a_CIN85_KW_i01to3	1	Q27991
1	Q27991	MYH10_BOVIN	Myosin-10 OS=Bos taurus GN=MYH10 PE=2 SV=2	8877.25	75.3	2093	241	0		1	Q27990	5.44	229099	R|IAECSSQLAEEEEKAK|N	0	IAEC[Cys_CAM]SSQLAEEEEKAK	1	1008-1023	TRUE	5.77112e-57	52.181	16.2549	-0.069	607.956	3	22.65	1820.85	1	File: "D:\_HF_QE\20161213_KW\20161213_1a_CIN85_KW_i02.raw"; SpectrumID: "49815"; scans: "6978"	20161213_1a_CIN85_KW_i01to3	1	Q27991
1	Q27991	MYH10_BOVIN	Myosin-10 OS=Bos taurus GN=MYH10 PE=2 SV=2	8877.25	75.3	2093	241	0		1	Q27990	5.44	229099	R|IAECSSQLAEEEEKAK|N	0	IAEC[Cys_CAM]SSQLAEEEEKAK	1	1008-1023	TRUE	1.08834e-63	58.1019	17.1772	0.623	607.956	3	22.65	1820.85	1	File: "D:\_HF_QE\20161213_KW\20161213_1a_CIN85_KW_i03.raw"; SpectrumID: "89742"; scans: "6893"	20161213_1a_CIN85_KW_i01to3	1	Q27991
1	Q27991	MYH10_BOVIN	Myosin-10 OS=Bos taurus GN=MYH10 PE=2 SV=2	8877.25	75.3	2093	241	0		1	Q27990	5.44	229099	R|IAQLEEELEEEQSNMELLNDR|F	1	IAQLEEELEEEQSNMELLNDR	0	1738-1758	TRUE	9.45596e-31	16.4442	11.9925	1.215	844.729	3	50.25	2531.17	0	File: "D:\_HF_QE\20161213_KW\20161213_1a_CIN85_KW_i01.raw"; SpectrumID: "28716"; scans: "21342"	20161213_1a_CIN85_KW_i01to3	1	Q27991
1	Q27991	MYH10_BOVIN	Myosin-10 OS=Bos taurus GN=MYH10 PE=2 SV=2	8877.25	75.3	2093	241	0		1	Q27990	5.44	229099	R|IVFQEFR|Q	1	IVFQEFR	0	719-725	FALSE	5.45559e-15	22.3417	8.44241	1.221	469.758	2	35.3	937.502	0	File: "D:\_HF_QE\20161213_KW\20161213_1a_CIN85_KW_i01.raw"; SpectrumID: "18320"; scans: "13779"	20161213_1a_CIN85_KW_i01to3	3	Q27991,A6QLN6,F1MYM9
1	Q27991	MYH10_BOVIN	Myosin-10 OS=Bos taurus GN=MYH10 PE=2 SV=2	8877.25	75.3	2093	241	0		1	Q27990	5.44	229099	R|IVFQEFR|Q	0	IVFQEFR	0	719-725	FALSE	3.34339e-13	23.6288	7.90621	2.458	469.757	2	35.2	937.502	0	File: "D:\_HF_QE\20161213_KW\20161213_1a_CIN85_KW_i02.raw"; SpectrumID: "58639"; scans: "13756"	20161213_1a_CIN85_KW_i01to3	3	Q27991,A6QLN6,F1MYM9
1	Q27991	MYH10_BOVIN	Myosin-10 OS=Bos taurus GN=MYH10 PE=2 SV=2	8877.25	75.3	2093	241	0		1	Q27990	5.44	229099	R|IVGLDQVTGMTETAFGSAYK|T	1	IVGLDQVTGMTETAFGSAYK	0	625-644	TRUE	4.0027e-33	20.0194	12.4866	0.501	696.682	3	52.67	2087.02	0	File: "D:\_HF_QE\20161213_KW\20161213_1a_CIN85_KW_i03.raw"; SpectrumID: "109625"; scans: "22200"	20161213_1a_CIN85_KW_i01to3	1	Q27991
1	Q27991	MYH10_BOVIN	Myosin-10 OS=Bos taurus GN=MYH10 PE=2 SV=2	8877.25	75.3	2093	241	0		1	Q27990	5.44	229099	R|KDHNIPGELER|Q	1	KDHNIPGELER	0	206-216	TRUE	4.73825e-17	8.24469	9.046	1.779	436.561	3	18.03	1306.66	1	File: "D:\_HF_QE\20161213_KW\20161213_1a_CIN85_KW_i01.raw"; SpectrumID: "6664"; scans: "4448"	20161213_1a_CIN85_KW_i01to3	1	Q27991
1	Q27991	MYH10_BOVIN	Myosin-10 OS=Bos taurus GN=MYH10 PE=2 SV=2	8877.25	75.3	2093	241	0		1	Q27990	5.44	229099	R|KHQQLLEEK|N	1	KHQQLLEEK	0	881-889	TRUE	1.15869e-16	31.6864	8.89396	0.438	576.822	2	12.83	1151.63	1	File: "D:\_HF_QE\20161213_KW\20161213_1a_CIN85_KW_i02.raw"; SpectrumID: "42480"; scans: "1607"	20161213_1a_CIN85_KW_i01to3	1	Q27991
1	Q27991	MYH10_BOVIN	Myosin-10 OS=Bos taurus GN=MYH10 PE=2 SV=2	8877.25	75.3	2093	241	0		1	Q27990	5.44	229099	R|KHQQLLEEK|N	0	KHQQLLEEK	0	881-889	TRUE	2.6419e-17	46.4561	9.07827	0.126	576.822	2	12.93	1151.63	1	File: "D:\_HF_QE\20161213_KW\20161213_1a_CIN85_KW_i03.raw"; SpectrumID: "82390"; scans: "1639"	20161213_1a_CIN85_KW_i01to3	1	Q27991
1	Q27991	MYH10_BOVIN	Myosin-10 OS=Bos taurus GN=MYH10 PE=2 SV=2	8877.25	75.3	2093	241	0		1	Q27990	5.44	229099	R|KKLDAQVQELHAK|V	1	KKLDAQVQELHAK	0	1255-1267	TRUE	6.59472e-21	16.9104	9.90376	-0.329	503.291	3	16.73	1506.85	2	File: "D:\_HF_QE\20161213_KW\20161213_1a_CIN85_KW_i02.raw"; SpectrumID: "45031"; scans: "3743"	20161213_1a_CIN85_KW_i01to3	1	Q27991
1	Q27991	MYH10_BOVIN	Myosin-10 OS=Bos taurus GN=MYH10 PE=2 SV=2	8877.25	75.3	2093	241	0		1	Q27990	5.44	229099	R|KKLDAQVQELHAK|V	0	KKLDAQVQELHAK	0	1255-1267	TRUE	4.68022e-20	15.1892	9.70372	-0.568	503.291	3	16.8	1506.85	2	File: "D:\_HF_QE\20161213_KW\20161213_1a_CIN85_KW_i03.raw"; SpectrumID: "84948"; scans: "3722"	20161213_1a_CIN85_KW_i01to3	1	Q27991
1	Q27991	MYH10_BOVIN	Myosin-10 OS=Bos taurus GN=MYH10 PE=2 SV=2	8877.25	75.3	2093	241	0		1	Q27990	5.44	229099	R|KLDGETTDLQDQIAELQAQIDELK|I	1	KLDGETTDLQDQIAELQAQIDELK	0	1059-1082	TRUE	2.30772e-19	-6.50899	9.65584	-0.92	905.463	3	58.48	2713.37	1	File: "D:\_HF_QE\20161213_KW\20161213_1a_CIN85_KW_i03.raw"; SpectrumID: "115241"; scans: "24886"	20161213_1a_CIN85_KW_i01to3	1	Q27991
1	Q27991	MYH10_BOVIN	Myosin-10 OS=Bos taurus GN=MYH10 PE=2 SV=2	8877.25	75.3	2093	241	0		1	Q27990	5.44	229099	R|KLDGETTDLQDQIAELQAQIDELKIQVAK|K	1	KLDGETTDLQDQIAELQAQIDELKIQVAK	0	1059-1087	TRUE	1.72288e-13	-28.3729	8.1158	0.131	814.184	4	60.53	3252.71	2	File: "D:\_HF_QE\20161213_KW\20161213_1a_CIN85_KW_i01.raw"; SpectrumID: "34443"; scans: "26057"	20161213_1a_CIN85_KW_i01to3	1	Q27991
1	Q27991	MYH10_BOVIN	Myosin-10 OS=Bos taurus GN=MYH10 PE=2 SV=2	8877.25	75.3	2093	241	0		1	Q27990	5.44	229099	R|KTTLQVDTLNTELAAER|S	1	KTTLQVDTLNTELAAER	0	1761-1777	TRUE	1.3224e-28	19.9331	11.6148	2.121	635.008	3	35.42	1902.01	1	File: "D:\_HF_QE\20161213_KW\20161213_1a_CIN85_KW_i02.raw"; SpectrumID: "58685"; scans: "13866"	20161213_1a_CIN85_KW_i01to3	1	Q27991
1	Q27991	MYH10_BOVIN	Myosin-10 OS=Bos taurus GN=MYH10 PE=2 SV=2	8877.25	75.3	2093	241	0		1	Q27990	5.44	229099	R|LEVNMQAMK|A	1	LEVNMQAMK	0	1565-1573	TRUE	3.17543e-13	27.0506	8.03065	-2.094	532.268	2	30	1062.52	0	File: "D:\_HF_QE\20161213_KW\20161213_1a_CIN85_KW_i01.raw"; SpectrumID: "15051"; scans: "10963"	20161213_1a_CIN85_KW_i01to3	1	Q27991
1	Q27991	MYH10_BOVIN	Myosin-10 OS=Bos taurus GN=MYH10 PE=2 SV=2	8877.25	75.3	2093	241	0		1	Q27990	5.44	229099	R|LQQELDDLLVDLDHQR|Q	1	LQQELDDLLVDLDHQR	0	1425-1440	FALSE	1.66932e-30	14.2613	12.0016	1.798	650.668	3	50.65	1948.98	0	File: "D:\_HF_QE\20161213_KW\20161213_1a_CIN85_KW_i01.raw"; SpectrumID: "28785"; scans: "21521"	20161213_1a_CIN85_KW_i01to3	3	Q27991,F1MQ37,O02717
1	Q27991	MYH10_BOVIN	Myosin-10 OS=Bos taurus GN=MYH10 PE=2 SV=2	8877.25	75.3	2093	241	0		1	Q27990	5.44	229099	R|LQQELDDLLVDLDHQR|Q	0	LQQELDDLLVDLDHQR	0	1425-1440	FALSE	6.47095e-22	1.67276	10.2379	1.521	650.668	3	51	1948.98	0	File: "D:\_HF_QE\20161213_KW\20161213_1a_CIN85_KW_i01.raw"; SpectrumID: "28833"; scans: "21676"	20161213_1a_CIN85_KW_i01to3	3	Q27991,F1MQ37,O02717
1	Q27991	MYH10_BOVIN	Myosin-10 OS=Bos taurus GN=MYH10 PE=2 SV=2	8877.25	75.3	2093	241	0		1	Q27990	5.44	229099	R|LQQELDDLLVDLDHQR|Q	0	LQQELDDLLVDLDHQR	0	1425-1440	FALSE	5.7512e-33	14.9706	12.4582	0.675	650.669	3	50.63	1948.98	0	File: "D:\_HF_QE\20161213_KW\20161213_1a_CIN85_KW_i02.raw"; SpectrumID: "69451"; scans: "21470"	20161213_1a_CIN85_KW_i01to3	3	Q27991,F1MQ37,O02717
1	Q27991	MYH10_BOVIN	Myosin-10 OS=Bos taurus GN=MYH10 PE=2 SV=2	8877.25	75.3	2093	241	0		1	Q27990	5.44	229099	R|LQQELDDLLVDLDHQR|Q	0	LQQELDDLLVDLDHQR	0	1425-1440	FALSE	1.96098e-53	35.7061	15.7793	0.582	650.669	3	50.97	1948.98	0	File: "D:\_HF_QE\20161213_KW\20161213_1a_CIN85_KW_i02.raw"; SpectrumID: "69487"; scans: "21622"	20161213_1a_CIN85_KW_i01to3	3	Q27991,F1MQ37,O02717
1	Q27991	MYH10_BOVIN	Myosin-10 OS=Bos taurus GN=MYH10 PE=2 SV=2	8877.25	75.3	2093	241	0		1	Q27990	5.44	229099	R|LQQELDDLLVDLDHQR|Q	0	LQQ[DEAMID]ELDDLLVDLDHQR	1	1425-1440	FALSE	4.46179e-53	53.1111	15.7306	-6.475	975.998	2	50.8	1949.97	0	File: "D:\_HF_QE\20161213_KW\20161213_1a_CIN85_KW_i01.raw"; SpectrumID: "28804"; scans: "21591"	20161213_1a_CIN85_KW_i01to3	3	Q27991,F1MQ37,O02717
1	Q27991	MYH10_BOVIN	Myosin-10 OS=Bos taurus GN=MYH10 PE=2 SV=2	8877.25	75.3	2093	241	0		1	Q27990	5.44	229099	R|NCAAYLK|L	1	NC[Cys_CAM]AAYLK	1	822-828	FALSE	3.36403e-22	28.7283	10.2047	-0.734	420.208	2	17.45	838.401	0	File: "D:\_HF_QE\20161213_KW\20161213_1a_CIN85_KW_i03.raw"; SpectrumID: "86697"; scans: "4077"	20161213_1a_CIN85_KW_i01to3	5	Q27991,F1MQ37,A6QLN6,F1MYM9,F1MM57
1	Q27991	MYH10_BOVIN	Myosin-10 OS=Bos taurus GN=MYH10 PE=2 SV=2	8877.25	75.3	2093	241	0		1	Q27990	5.44	229099	R|NKQEVMISDLEER|L	1	NKQEVMISDLEER	0	1030-1042	TRUE	8.96429e-26	30.3832	11.0415	-0.96	530.932	3	30.2	1589.77	1	File: "D:\_HF_QE\20161213_KW\20161213_1a_CIN85_KW_i01.raw"; SpectrumID: "15107"; scans: "11076"	20161213_1a_CIN85_KW_i01to3	1	Q27991
1	Q27991	MYH10_BOVIN	Myosin-10 OS=Bos taurus GN=MYH10 PE=2 SV=2	8877.25	75.3	2093	241	0		1	Q27990	5.44	229099	R|NKQEVMISDLEER|L	0	NKQEVMISDLEER	0	1030-1042	TRUE	1.69295e-24	29.4421	10.7768	2.381	530.93	3	30.07	1589.77	1	File: "D:\_HF_QE\20161213_KW\20161213_1a_CIN85_KW_i02.raw"; SpectrumID: "55379"; scans: "11042"	20161213_1a_CIN85_KW_i01to3	1	Q27991
1	Q27991	MYH10_BOVIN	Myosin-10 OS=Bos taurus GN=MYH10 PE=2 SV=2	8877.25	75.3	2093	241	0		1	Q27990	5.44	229099	R|NKQEVMISDLEER|L	0	NKQEVMISDLEER	0	1030-1042	TRUE	3.99876e-26	27.9977	11.1089	0.644	530.931	3	30.35	1589.77	1	File: "D:\_HF_QE\20161213_KW\20161213_1a_CIN85_KW_i03.raw"; SpectrumID: "95405"; scans: "11012"	20161213_1a_CIN85_KW_i01to3	1	Q27991
1	Q27991	MYH10_BOVIN	Myosin-10 OS=Bos taurus GN=MYH10 PE=2 SV=2	8877.25	75.3	2093	241	0		1	Q27990	5.44	229099	R|NTNPNFVR|C	1	NTNPNFVR	0	670-677	FALSE	1.84882e-13	16.216	8.09296	0.994	481.246	2	18.72	960.478	0	File: "D:\_HF_QE\20161213_KW\20161213_1a_CIN85_KW_i01.raw"; SpectrumID: "6883"; scans: "4857"	20161213_1a_CIN85_KW_i01to3	2	Q27991,F1MQ37
1	Q27991	MYH10_BOVIN	Myosin-10 OS=Bos taurus GN=MYH10 PE=2 SV=2	8877.25	75.3	2093	241	0		1	Q27990	5.44	229099	R|NTNPNFVR|C	0	NTNPNFVR	0	670-677	FALSE	1.5821e-18	20.8315	9.40954	0.994	481.246	2	19.1	960.478	0	File: "D:\_HF_QE\20161213_KW\20161213_1a_CIN85_KW_i01.raw"; SpectrumID: "6969"; scans: "5064"	20161213_1a_CIN85_KW_i01to3	2	Q27991,F1MQ37
1	Q27991	MYH10_BOVIN	Myosin-10 OS=Bos taurus GN=MYH10 PE=2 SV=2	8877.25	75.3	2093	241	0		1	Q27990	5.44	229099	R|NTNPNFVR|C	0	NTNPNFVR	0	670-677	FALSE	1.50364e-16	23.9083	8.9188	1.202	481.246	2	18.77	960.478	0	File: "D:\_HF_QE\20161213_KW\20161213_1a_CIN85_KW_i02.raw"; SpectrumID: "47133"; scans: "4872"	20161213_1a_CIN85_KW_i01to3	2	Q27991,F1MQ37
1	Q27991	MYH10_BOVIN	Myosin-10 OS=Bos taurus GN=MYH10 PE=2 SV=2	8877.25	75.3	2093	241	0		1	Q27990	5.44	229099	R|NTNPNFVR|C	0	NTNPNFVR	0	670-677	FALSE	4.10929e-13	17.1935	7.99572	1.119	481.246	2	18.73	960.478	0	File: "D:\_HF_QE\20161213_KW\20161213_1a_CIN85_KW_i03.raw"; SpectrumID: "87057"; scans: "4777"	20161213_1a_CIN85_KW_i01to3	2	Q27991,F1MQ37
1	Q27991	MYH10_BOVIN	Myosin-10 OS=Bos taurus GN=MYH10 PE=2 SV=2	8877.25	75.3	2093	241	0		1	Q27990	5.44	229099	R|QEEELQAKDEELLK|V	1	QEEELQAKDEELLK	0	850-863	TRUE	1.93477e-21	18.8585	10.1139	0.414	567.956	3	28.5	1700.85	1	File: "D:\_HF_QE\20161213_KW\20161213_1a_CIN85_KW_i01.raw"; SpectrumID: "14630"; scans: "10132"	20161213_1a_CIN85_KW_i01to3	1	Q27991
1	Q27991	MYH10_BOVIN	Myosin-10 OS=Bos taurus GN=MYH10 PE=2 SV=2	8877.25	75.3	2093	241	0		1	Q27990	5.44	229099	R|QEEELQAKDEELLK|V	0	QEEELQAKDEELLK	0	850-863	TRUE	2.04541e-19	17.7173	9.64582	0.626	567.956	3	28.37	1700.85	1	File: "D:\_HF_QE\20161213_KW\20161213_1a_CIN85_KW_i02.raw"; SpectrumID: "53076"; scans: "10096"	20161213_1a_CIN85_KW_i01to3	1	Q27991
1	Q27991	MYH10_BOVIN	Myosin-10 OS=Bos taurus GN=MYH10 PE=2 SV=2	8877.25	75.3	2093	241	0		1	Q27990	5.44	229099	R|QEEELQAKDEELLK|V	0	QEEELQAKDEELLK	0	850-863	TRUE	7.0688e-23	26.2173	10.4321	0.52	567.956	3	28.67	1700.85	1	File: "D:\_HF_QE\20161213_KW\20161213_1a_CIN85_KW_i03.raw"; SpectrumID: "93088"; scans: "10095"	20161213_1a_CIN85_KW_i01to3	1	Q27991
1	Q27991	MYH10_BOVIN	Myosin-10 OS=Bos taurus GN=MYH10 PE=2 SV=2	8877.25	75.3	2093	241	0		1	Q27990	5.44	229099	R|QLKDKADFCIIHYAGK|V	1	QLKDKADFC[Cys_CAM]IIHYAGK	1	568-583	FALSE	2.05999e-26	21.8835	11.1864	-0.465	477.502	4	30.53	1905.98	2	File: "D:\_HF_QE\20161213_KW\20161213_1a_CIN85_KW_i01.raw"; SpectrumID: "15195"; scans: "11262"	20161213_1a_CIN85_KW_i01to3	2	Q27991,F1MQ37
1	Q27991	MYH10_BOVIN	Myosin-10 OS=Bos taurus GN=MYH10 PE=2 SV=2	8877.25	75.3	2093	241	0		1	Q27990	5.44	229099	R|QLKDKADFCIIHYAGK|V	0	QLKDKADFC[Cys_CAM]IIHYAGK	1	568-583	FALSE	8.74353e-24	20.2703	10.6341	-0.842	477.502	4	30.35	1905.98	2	File: "D:\_HF_QE\20161213_KW\20161213_1a_CIN85_KW_i02.raw"; SpectrumID: "55447"; scans: "11198"	20161213_1a_CIN85_KW_i01to3	2	Q27991,F1MQ37
1	Q27991	MYH10_BOVIN	Myosin-10 OS=Bos taurus GN=MYH10 PE=2 SV=2	8877.25	75.3	2093	241	0		1	Q27990	5.44	229099	R|QLKDKADFCIIHYAGK|V	0	QLKDKADFC[Cys_CAM]IIHYAGK	1	568-583	FALSE	1.66773e-23	15.9165	10.5743	-1.934	477.502	4	30.65	1905.98	2	File: "D:\_HF_QE\20161213_KW\20161213_1a_CIN85_KW_i03.raw"; SpectrumID: "95482"; scans: "11175"	20161213_1a_CIN85_KW_i01to3	2	Q27991,F1MQ37
1	Q27991	MYH10_BOVIN	Myosin-10 OS=Bos taurus GN=MYH10 PE=2 SV=2	8877.25	75.3	2093	241	0		1	Q27990	5.44	229099	R|QLKDKADFCIIHYAGK|V	0	QLKDKADFC[Cys_CAM]IIHYAGK	1	568-583	FALSE	1.25215e-17	9.55752	9.22449	0.249	477.501	4	30.98	1905.98	2	File: "D:\_HF_QE\20161213_KW\20161213_1a_CIN85_KW_i03.raw"; SpectrumID: "95568"; scans: "11362"	20161213_1a_CIN85_KW_i01to3	2	Q27991,F1MQ37
1	Q27991	MYH10_BOVIN	Myosin-10 OS=Bos taurus GN=MYH10 PE=2 SV=2	8877.25	75.3	2093	241	0		1	Q27990	5.44	229099	R|QLLQANPILESFGNAK|T	1	QLLQANPILESFGNAK	0	217-232	FALSE	7.87744e-33	23.6428	12.4083	1.673	581.652	3	49.45	1741.94	0	File: "D:\_HF_QE\20161213_KW\20161213_1a_CIN85_KW_i02.raw"; SpectrumID: "69278"; scans: "20919"	20161213_1a_CIN85_KW_i01to3	2	Q27991,Q27990
1	Q27991	MYH10_BOVIN	Myosin-10 OS=Bos taurus GN=MYH10 PE=2 SV=2	8877.25	75.3	2093	241	0		1	Q27990	5.44	229099	R|QLLQANPILESFGNAK|T	0	QLLQANPILESFGNAK	0	217-232	FALSE	3.45366e-37	27.3855	13.195	0.519	581.652	3	49.57	1741.94	0	File: "D:\_HF_QE\20161213_KW\20161213_1a_CIN85_KW_i03.raw"; SpectrumID: "109212"; scans: "20792"	20161213_1a_CIN85_KW_i01to3	2	Q27991,Q27990
1	Q27991	MYH10_BOVIN	Myosin-10 OS=Bos taurus GN=MYH10 PE=2 SV=2	8877.25	75.3	2093	241	0		1	Q27990	5.44	229099	R|QLLQANPILESFGNAK|T	0	QLLQAN[DEAMID]PILESFGNAK	1	217-232	FALSE	2.44709e-29	18.8179	11.7495	-7.898	581.985	3	49.5	1742.92	0	File: "D:\_HF_QE\20161213_KW\20161213_1a_CIN85_KW_i01.raw"; SpectrumID: "28611"; scans: "20997"	20161213_1a_CIN85_KW_i01to3	2	Q27991,Q27990
1	Q27991	MYH10_BOVIN	Myosin-10 OS=Bos taurus GN=MYH10 PE=2 SV=2	8877.25	75.3	2093	241	0		1	Q27990	5.44	229099	R|QRYEILTPNAIPK|G	1	QRYEILTPNAIPK	0	726-738	FALSE	5.70289e-14	3.15869	8.24999	2.137	514.958	3	35.02	1541.86	1	File: "D:\_HF_QE\20161213_KW\20161213_1a_CIN85_KW_i01.raw"; SpectrumID: "18253"; scans: "13640"	20161213_1a_CIN85_KW_i01to3	2	Q27991,F1MM57
1	Q27991	MYH10_BOVIN	Myosin-10 OS=Bos taurus GN=MYH10 PE=2 SV=2	8877.25	75.3	2093	241	0		1	Q27990	5.44	229099	R|QRYEILTPNAIPK|G	0	QRYEILTPNAIPK	0	726-738	FALSE	3.15797e-18	9.90714	9.34402	0.95	514.959	3	34.9	1541.86	1	File: "D:\_HF_QE\20161213_KW\20161213_1a_CIN85_KW_i02.raw"; SpectrumID: "58572"; scans: "13612"	20161213_1a_CIN85_KW_i01to3	2	Q27991,F1MM57
1	Q27991	MYH10_BOVIN	Myosin-10 OS=Bos taurus GN=MYH10 PE=2 SV=2	8877.25	75.3	2093	241	0		1	Q27990	5.44	229099	R|QRYEILTPNAIPK|G	0	QRYEILTPNAIPK	0	726-738	FALSE	1.23871e-15	4.77365	8.6927	1.65	514.959	3	35.12	1541.86	1	File: "D:\_HF_QE\20161213_KW\20161213_1a_CIN85_KW_i03.raw"; SpectrumID: "98556"; scans: "13542"	20161213_1a_CIN85_KW_i01to3	2	Q27991,F1MM57
1	Q27991	MYH10_BOVIN	Myosin-10 OS=Bos taurus GN=MYH10 PE=2 SV=2	8877.25	75.3	2093	241	0		1	Q27990	5.44	229099	R|RHAEQERDELADEIANSASGK|S	1	RHAEQERDELADEIANSASGK	0	1704-1724	TRUE	3.86093e-13	-4.11598	8.01106	1.297	582.28	4	27.82	2325.09	2	File: "D:\_HF_QE\20161213_KW\20161213_1a_CIN85_KW_i03.raw"; SpectrumID: "92876"; scans: "9641"	20161213_1a_CIN85_KW_i01to3	1	Q27991
1	Q27991	MYH10_BOVIN	Myosin-10 OS=Bos taurus GN=MYH10 PE=2 SV=2	8877.25	75.3	2093	241	0		1	Q27990	5.44	229099	R|TGLEDPERYLFVDR|A	1	TGLEDPERYLFVDR	0	5-18	TRUE	2.94288e-13	2.98495	8.05508	0.12	570.621	3	43.2	1708.84	1	File: "D:\_HF_QE\20161213_KW\20161213_1a_CIN85_KW_i02.raw"; SpectrumID: "65103"; scans: "17913"	20161213_1a_CIN85_KW_i01to3	1	Q27991
1	Q27991	MYH10_BOVIN	Myosin-10 OS=Bos taurus GN=MYH10 PE=2 SV=2	8877.25	75.3	2093	241	0		1	Q27990	5.44	229099	R|TGLEDPERYLFVDR|A	0	TGLEDPERYLFVDR	0	5-18	TRUE	5.07978e-18	9.87882	9.30678	0.875	570.621	3	43.25	1708.84	1	File: "D:\_HF_QE\20161213_KW\20161213_1a_CIN85_KW_i03.raw"; SpectrumID: "105046"; scans: "17760"	20161213_1a_CIN85_KW_i01to3	1	Q27991
1	Q27991	MYH10_BOVIN	Myosin-10 OS=Bos taurus GN=MYH10 PE=2 SV=2	8877.25	75.3	2093	241	0		1	Q27990	5.44	229099	R|TQLEELEDELQATEDAK|L	1	TQLEELEDELQ[DEAMID]ATEDAK	1	1546-1562	FALSE	2.18769e-22	18.8992	10.2929	-8.265	654.978	3	47.17	1961.89	0	File: "D:\_HF_QE\20161213_KW\20161213_1a_CIN85_KW_i01.raw"; SpectrumID: "28271"; scans: "19872"	20161213_1a_CIN85_KW_i01to3	5	Q27991,F1MQ37,A6QLN6,O02717,F1MYM9
1	Q27991	MYH10_BOVIN	Myosin-10 OS=Bos taurus GN=MYH10 PE=2 SV=2	8877.25	75.3	2093	241	0		1	Q27990	5.44	229099	R|YAEERDRAEAEAR|E	1	YAEERDRAEAEAR	0	1467-1479	FALSE	7.92945e-14	6.71003	8.13501	0.124	522.582	3	12.83	1564.72	2	File: "D:\_HF_QE\20161213_KW\20161213_1a_CIN85_KW_i02.raw"; SpectrumID: "42482"; scans: "1613"	20161213_1a_CIN85_KW_i01to3	3	Q27991,F1MQ37,O02717
1	Q27991	MYH10_BOVIN	Myosin-10 OS=Bos taurus GN=MYH10 PE=2 SV=2	8877.25	75.3	2093	241	0		1	Q27990	5.44	229099	R|YAEERDRAEAEAR|E	0	YAEERDRAEAEAR	0	1467-1479	FALSE	4.37484e-14	6.49259	8.20164	0.354	522.581	3	12.93	1564.72	2	File: "D:\_HF_QE\20161213_KW\20161213_1a_CIN85_KW_i03.raw"; SpectrumID: "82389"; scans: "1638"	20161213_1a_CIN85_KW_i01to3	3	Q27991,F1MQ37,O02717
1	Q27991	MYH10_BOVIN	Myosin-10 OS=Bos taurus GN=MYH10 PE=2 SV=2	8877.25	75.3	2093	241	0		1	Q27990	5.44	229099	R|YAEERDRAEAEAR|E	0	YAEERDRAEAEAR	0	1467-1479	FALSE	1.48559e-17	12.9255	9.11792	-0.125	522.582	3	13.27	1564.72	2	File: "D:\_HF_QE\20161213_KW\20161213_1a_CIN85_KW_i03.raw"; SpectrumID: "82506"; scans: "1826"	20161213_1a_CIN85_KW_i01to3	3	Q27991,F1MQ37,O02717
1	Q27991	MYH10_BOVIN	Myosin-10 OS=Bos taurus GN=MYH10 PE=2 SV=2	8877.25	75.3	2093	241	0		1	Q27990	5.44	229099	R|YEILTPNAIPK|G	1	YEILTPNAIPK	0	728-738	FALSE	9.65879e-14	1.58729	8.18008	1.65	629.855	2	38.75	1257.7	0	File: "D:\_HF_QE\20161213_KW\20161213_1a_CIN85_KW_i02.raw"; SpectrumID: "61715"; scans: "15652"	20161213_1a_CIN85_KW_i01to3	2	Q27991,F1MM57
1	Q27991	MYH10_BOVIN	Myosin-10 OS=Bos taurus GN=MYH10 PE=2 SV=2	8877.25	75.3	2093	241	0		1	Q27990	5.44	229099	R|YEILTPNAIPK|G	0	YEILTPNAIPK	0	728-738	FALSE	1.15656e-15	4.33016	8.68579	1.077	629.855	2	38.85	1257.7	0	File: "D:\_HF_QE\20161213_KW\20161213_1a_CIN85_KW_i03.raw"; SpectrumID: "101623"; scans: "15526"	20161213_1a_CIN85_KW_i01to3	2	Q27991,F1MM57
2	F1MQ37	F1MQ37_BOVIN	Uncharacterized protein OS=Bos taurus GN=MYH9 PE=1 SV=2	8455.44	75.36	2988	226	0		0		5.51	227103	K|ADEWLMK|N	1	ADEWLMK	0	581-587	FALSE	1.63396e-13	17.8746	8.06076	-1.442	446.716	2	31.08	891.416	0	File: "D:\_HF_QE\20161213_KW\20161213_1a_CIN85_KW_i01.raw"; SpectrumID: "15329"; scans: "11559"	20161213_1a_CIN85_KW_i01to3	4	Q27991,F1MQ37,Q27989,Q27988
2	F1MQ37	F1MQ37_BOVIN	Uncharacterized protein OS=Bos taurus GN=MYH9 PE=1 SV=2	8455.44	75.36	2988	226	0		0		5.51	227103	K|ADEWLMK|N	0	ADEWLMK	0	581-587	FALSE	9.52052e-14	20.1378	8.12652	-1.105	446.716	2	30.9	891.416	0	File: "D:\_HF_QE\20161213_KW\20161213_1a_CIN85_KW_i02.raw"; SpectrumID: "55593"; scans: "11499"	20161213_1a_CIN85_KW_i01to3	4	Q27991,F1MQ37,Q27989,Q27988
2	F1MQ37	F1MQ37_BOVIN	Uncharacterized protein OS=Bos taurus GN=MYH9 PE=1 SV=2	8455.44	75.36	2988	226	0		0		5.51	227103	K|ADEWLMK|N	0	ADEWLMK	0	581-587	FALSE	2.16722e-13	20.0837	8.02617	-0.702	446.716	2	31.18	891.416	0	File: "D:\_HF_QE\20161213_KW\20161213_1a_CIN85_KW_i03.raw"; SpectrumID: "95609"; scans: "11464"	20161213_1a_CIN85_KW_i01to3	4	Q27991,F1MQ37,Q27989,Q27988
2	F1MQ37	F1MQ37_BOVIN	Uncharacterized protein OS=Bos taurus GN=MYH9 PE=1 SV=2	8455.44	75.36	2988	226	0		0		5.51	227103	K|ADFCIIHYAGK|V	1	ADFC[Cys_CAM]IIHYAGK	1	566-576	FALSE	4.50757e-22	17.1505	10.2113	1.202	432.213	3	34.58	1293.62	0	File: "D:\_HF_QE\20161213_KW\20161213_1a_CIN85_KW_i01.raw"; SpectrumID: "18154"; scans: "13411"	20161213_1a_CIN85_KW_i01to3	4	Q27991,F1MQ37,Q27989,Q27988
2	F1MQ37	F1MQ37_BOVIN	Uncharacterized protein OS=Bos taurus GN=MYH9 PE=1 SV=2	8455.44	75.36	2988	226	0		0		5.51	227103	K|ADFCIIHYAGK|V	0	ADFC[Cys_CAM]IIHYAGK	1	566-576	FALSE	1.10959e-24	20.5316	10.7783	1.573	432.212	3	34.47	1293.62	0	File: "D:\_HF_QE\20161213_KW\20161213_1a_CIN85_KW_i02.raw"; SpectrumID: "58478"; scans: "13388"	20161213_1a_CIN85_KW_i01to3	4	Q27991,F1MQ37,Q27989,Q27988
2	F1MQ37	F1MQ37_BOVIN	Uncharacterized protein OS=Bos taurus GN=MYH9 PE=1 SV=2	8455.44	75.36	2988	226	0		0		5.51	227103	K|ADFCIIHYAGK|V	0	ADFC[Cys_CAM]IIHYAGK	1	566-576	FALSE	4.13706e-26	26.7825	11.0768	1.65	647.815	2	34.48	1293.62	0	File: "D:\_HF_QE\20161213_KW\20161213_1a_CIN85_KW_i02.raw"; SpectrumID: "58480"; scans: "13390"	20161213_1a_CIN85_KW_i01to3	4	Q27991,F1MQ37,Q27989,Q27988
2	F1MQ37	F1MQ37_BOVIN	Uncharacterized protein OS=Bos taurus GN=MYH9 PE=1 SV=2	8455.44	75.36	2988	226	0		0		5.51	227103	K|ADFCIIHYAGK|V	0	ADFC[Cys_CAM]IIHYAGK	1	566-576	FALSE	1.0535e-24	22.2338	10.7897	-0.839	432.214	3	34.67	1293.62	0	File: "D:\_HF_QE\20161213_KW\20161213_1a_CIN85_KW_i03.raw"; SpectrumID: "98445"; scans: "13300"	20161213_1a_CIN85_KW_i01to3	4	Q27991,F1MQ37,Q27989,Q27988
2	F1MQ37	F1MQ37_BOVIN	Uncharacterized protein OS=Bos taurus GN=MYH9 PE=1 SV=2	8455.44	75.36	2988	226	0		0		5.51	227103	K|ADFCIIHYAGK|V	0	ADFC[Cys_CAM]IIHYAGK	1	566-576	FALSE	3.07722e-27	23.4618	11.3068	1.264	647.815	2	34.73	1293.62	0	File: "D:\_HF_QE\20161213_KW\20161213_1a_CIN85_KW_i03.raw"; SpectrumID: "98467"; scans: "13334"	20161213_1a_CIN85_KW_i01to3	4	Q27991,F1MQ37,Q27989,Q27988
2	F1MQ37	F1MQ37_BOVIN	Uncharacterized protein OS=Bos taurus GN=MYH9 PE=1 SV=2	8455.44	75.36	2988	226	0		0		5.51	227103	K|ADFCIIHYAGKVDYK|A	1	ADFC[Cys_CAM]IIHYAGKVDYK	1	566-580	FALSE	1.07641e-13	10.7478	8.17539	-2.588	600.633	3	36.67	1798.87	1	File: "D:\_HF_QE\20161213_KW\20161213_1a_CIN85_KW_i01.raw"; SpectrumID: "20781"; scans: "14515"	20161213_1a_CIN85_KW_i01to3	2	Q27991,F1MQ37
2	F1MQ37	F1MQ37_BOVIN	Uncharacterized protein OS=Bos taurus GN=MYH9 PE=1 SV=2	8455.44	75.36	2988	226	0		0		5.51	227103	K|AGKLDPHLVLDQLR|C	1	AGKLDPHLVLDQLR	0	680-693	FALSE	1.66828e-26	16.2455	11.1227	1.051	525.638	3	39.1	1573.89	1	File: "D:\_HF_QE\20161213_KW\20161213_1a_CIN85_KW_i01.raw"; SpectrumID: "21372"; scans: "15839"	20161213_1a_CIN85_KW_i01to3	2	Q27991,F1MQ37
2	F1MQ37	F1MQ37_BOVIN	Uncharacterized protein OS=Bos taurus GN=MYH9 PE=1 SV=2	8455.44	75.36	2988	226	0		0		5.51	227103	K|AGKLDPHLVLDQLR|C	0	AGKLDPHLVLDQLR	0	680-693	FALSE	6.3046e-21	4.90102	9.91213	-0.321	787.955	2	39.12	1573.89	1	File: "D:\_HF_QE\20161213_KW\20161213_1a_CIN85_KW_i01.raw"; SpectrumID: "21376"; scans: "15847"	20161213_1a_CIN85_KW_i01to3	2	Q27991,F1MQ37
2	F1MQ37	F1MQ37_BOVIN	Uncharacterized protein OS=Bos taurus GN=MYH9 PE=1 SV=2	8455.44	75.36	2988	226	0		0		5.51	227103	K|AGKLDPHLVLDQLR|C	0	AGKLDPHLVLDQLR	0	680-693	FALSE	5.37227e-22	18.8647	10.1517	-1.045	525.639	3	39.5	1573.89	1	File: "D:\_HF_QE\20161213_KW\20161213_1a_CIN85_KW_i01.raw"; SpectrumID: "21459"; scans: "16036"	20161213_1a_CIN85_KW_i01to3	2	Q27991,F1MQ37
2	F1MQ37	F1MQ37_BOVIN	Uncharacterized protein OS=Bos taurus GN=MYH9 PE=1 SV=2	8455.44	75.36	2988	226	0		0		5.51	227103	K|AGKLDPHLVLDQLR|C	0	AGKLDPHLVLDQLR	0	680-693	FALSE	2.17884e-39	33.0999	13.5166	0.46	525.638	3	39.22	1573.89	1	File: "D:\_HF_QE\20161213_KW\20161213_1a_CIN85_KW_i02.raw"; SpectrumID: "61815"; scans: "15909"	20161213_1a_CIN85_KW_i01to3	2	Q27991,F1MQ37
2	F1MQ37	F1MQ37_BOVIN	Uncharacterized protein OS=Bos taurus GN=MYH9 PE=1 SV=2	8455.44	75.36	2988	226	0		0		5.51	227103	K|AGKLDPHLVLDQLR|C	0	AGKLDPHLVLDQLR	0	680-693	FALSE	8.44235e-34	26.2785	12.5328	-0.702	525.639	3	39.57	1573.89	1	File: "D:\_HF_QE\20161213_KW\20161213_1a_CIN85_KW_i02.raw"; SpectrumID: "61887"; scans: "16083"	20161213_1a_CIN85_KW_i01to3	2	Q27991,F1MQ37
2	F1MQ37	F1MQ37_BOVIN	Uncharacterized protein OS=Bos taurus GN=MYH9 PE=1 SV=2	8455.44	75.36	2988	226	0		0		5.51	227103	K|AGKLDPHLVLDQLR|C	0	AGKLDPHLVLDQLR	0	680-693	FALSE	5.71463e-30	23.6833	11.8131	-0.455	525.639	3	39.25	1573.89	1	File: "D:\_HF_QE\20161213_KW\20161213_1a_CIN85_KW_i03.raw"; SpectrumID: "101727"; scans: "15754"	20161213_1a_CIN85_KW_i01to3	2	Q27991,F1MQ37
2	F1MQ37	F1MQ37_BOVIN	Uncharacterized protein OS=Bos taurus GN=MYH9 PE=1 SV=2	8455.44	75.36	2988	226	0		0		5.51	227103	K|AGKLDPHLVLDQLR|C	0	AGKLDPHLVLDQLR	0	680-693	FALSE	3.2648e-29	21.2017	11.6671	0.937	525.638	3	39.6	1573.89	1	File: "D:\_HF_QE\20161213_KW\20161213_1a_CIN85_KW_i03.raw"; SpectrumID: "101805"; scans: "15932"	20161213_1a_CIN85_KW_i01to3	2	Q27991,F1MQ37
2	F1MQ37	F1MQ37_BOVIN	Uncharacterized protein OS=Bos taurus GN=MYH9 PE=1 SV=2	8455.44	75.36	2988	226	0		0		5.51	227103	K|ALELDSNLYR|I	1	ALELDSNLYR	0	746-755	TRUE	6.55987e-24	29.6792	10.6411	0.364	597.311	2	35.8	1192.61	0	File: "D:\_HF_QE\20161213_KW\20161213_1a_CIN85_KW_i01.raw"; SpectrumID: "18440"; scans: "14052"	20161213_1a_CIN85_KW_i01to3	1	F1MQ37
2	F1MQ37	F1MQ37_BOVIN	Uncharacterized protein OS=Bos taurus GN=MYH9 PE=1 SV=2	8455.44	75.36	2988	226	0		0		5.51	227103	K|ALELDSNLYR|I	0	ALELDSNLYR	0	746-755	TRUE	6.64394e-32	32.407	12.2376	2.612	597.31	2	36.15	1192.61	0	File: "D:\_HF_QE\20161213_KW\20161213_1a_CIN85_KW_i01.raw"; SpectrumID: "18528"; scans: "14234"	20161213_1a_CIN85_KW_i01to3	1	F1MQ37
2	F1MQ37	F1MQ37_BOVIN	Uncharacterized protein OS=Bos taurus GN=MYH9 PE=1 SV=2	8455.44	75.36	2988	226	0		0		5.51	227103	K|ALELDSNLYR|I	0	ALELDSNLYR	0	746-755	TRUE	1.96847e-26	32.629	11.1694	0.364	597.311	2	35.73	1192.61	0	File: "D:\_HF_QE\20161213_KW\20161213_1a_CIN85_KW_i02.raw"; SpectrumID: "58761"; scans: "14038"	20161213_1a_CIN85_KW_i01to3	1	F1MQ37
2	F1MQ37	F1MQ37_BOVIN	Uncharacterized protein OS=Bos taurus GN=MYH9 PE=1 SV=2	8455.44	75.36	2988	226	0		0		5.51	227103	K|ALELDSNLYR|I	0	ALELDSNLYR	0	746-755	TRUE	2.3529e-27	27.4331	11.3429	0.868	597.311	2	35.82	1192.61	0	File: "D:\_HF_QE\20161213_KW\20161213_1a_CIN85_KW_i03.raw"; SpectrumID: "98728"; scans: "13925"	20161213_1a_CIN85_KW_i01to3	1	F1MQ37
2	F1MQ37	F1MQ37_BOVIN	Uncharacterized protein OS=Bos taurus GN=MYH9 PE=1 SV=2	8455.44	75.36	2988	226	0		0		5.51	227103	K|ALELDSNLYR|I	0	ALELDSNLYR	0	746-755	TRUE	2.65115e-28	32.1254	11.5458	0.163	597.312	2	36.17	1192.61	0	File: "D:\_HF_QE\20161213_KW\20161213_1a_CIN85_KW_i03.raw"; SpectrumID: "98799"; scans: "14105"	20161213_1a_CIN85_KW_i01to3	1	F1MQ37
2	F1MQ37	F1MQ37_BOVIN	Uncharacterized protein OS=Bos taurus GN=MYH9 PE=1 SV=2	8455.44	75.36	2988	226	0		0		5.51	227103	K|ANLQIDQLNTDLNLER|S	1	ANLQIDQLNTDLNLER	0	1755-1770	FALSE	1.16105e-13	-9.82942	8.18131	-3.074	935.49	2	44.22	1868.96	0	File: "D:\_HF_QE\20161213_KW\20161213_1a_CIN85_KW_i01.raw"; SpectrumID: "24750"; scans: "18444"	20161213_1a_CIN85_KW_i01to3	2	F1MQ37,O02717
2	F1MQ37	F1MQ37_BOVIN	Uncharacterized protein OS=Bos taurus GN=MYH9 PE=1 SV=2	8455.44	75.36	2988	226	0		0		5.51	227103	K|ANLQIDQLNTDLNLER|S	0	ANLQIDQLNTDLNLER	0	1755-1770	FALSE	2.1296e-66	70.2624	17.559	2.389	623.992	3	44.28	1868.96	0	File: "D:\_HF_QE\20161213_KW\20161213_1a_CIN85_KW_i01.raw"; SpectrumID: "24768"; scans: "18477"	20161213_1a_CIN85_KW_i01to3	2	F1MQ37,O02717
2	F1MQ37	F1MQ37_BOVIN	Uncharacterized protein OS=Bos taurus GN=MYH9 PE=1 SV=2	8455.44	75.36	2988	226	0		0		5.51	227103	K|ANLQIDQLNTDLNLER|S	0	ANLQIDQLNTDLNLER	0	1755-1770	FALSE	9.89562e-69	76.5065	17.859	0.431	623.993	3	44.23	1868.96	0	File: "D:\_HF_QE\20161213_KW\20161213_1a_CIN85_KW_i02.raw"; SpectrumID: "65321"; scans: "18435"	20161213_1a_CIN85_KW_i01to3	2	F1MQ37,O02717
2	F1MQ37	F1MQ37_BOVIN	Uncharacterized protein OS=Bos taurus GN=MYH9 PE=1 SV=2	8455.44	75.36	2988	226	0		0		5.51	227103	K|ANLQIDQLNTDLNLER|S	0	ANLQIDQLNTDLNLER	0	1755-1770	FALSE	5.47255e-50	50.1789	15.2624	0.329	935.487	2	44.28	1868.96	0	File: "D:\_HF_QE\20161213_KW\20161213_1a_CIN85_KW_i03.raw"; SpectrumID: "105243"; scans: "18283"	20161213_1a_CIN85_KW_i01to3	2	F1MQ37,O02717
2	F1MQ37	F1MQ37_BOVIN	Uncharacterized protein OS=Bos taurus GN=MYH9 PE=1 SV=2	8455.44	75.36	2988	226	0		0		5.51	227103	K|ANLQIDQLNTDLNLER|S	0	ANLQIDQLNTDLNLER	0	1755-1770	FALSE	2.74866e-40	29.892	13.7292	0.928	623.993	3	44.33	1868.96	0	File: "D:\_HF_QE\20161213_KW\20161213_1a_CIN85_KW_i03.raw"; SpectrumID: "105261"; scans: "18318"	20161213_1a_CIN85_KW_i01to3	2	F1MQ37,O02717
2	F1MQ37	F1MQ37_BOVIN	Uncharacterized protein OS=Bos taurus GN=MYH9 PE=1 SV=2	8455.44	75.36	2988	226	0		0		5.51	227103	K|DFSALESQLQDTQELLQEENRQK|L	1	DFSALESQLQDTQELLQEENRQK	0	1302-1324	TRUE	1.77101e-71	60.683	18.213	-2.76	688.089	4	52.93	2748.32	1	File: "D:\_HF_QE\20161213_KW\20161213_1a_CIN85_KW_i01.raw"; SpectrumID: "33674"; scans: "22551"	20161213_1a_CIN85_KW_i01to3	1	F1MQ37
2	F1MQ37	F1MQ37_BOVIN	Uncharacterized protein OS=Bos taurus GN=MYH9 PE=1 SV=2	8455.44	75.36	2988	226	0		0		5.51	227103	K|DKADFCIIHYAGK|V	1	DKADFC[Cys_CAM]IIHYAGK	1	564-576	FALSE	5.63843e-49	43.4382	15.0908	-0.973	513.254	3	32.25	1536.74	1	File: "D:\_HF_QE\20161213_KW\20161213_1a_CIN85_KW_i01.raw"; SpectrumID: "17579"; scans: "12182"	20161213_1a_CIN85_KW_i01to3	4	Q27991,F1MQ37,Q27989,Q27988
2	F1MQ37	F1MQ37_BOVIN	Uncharacterized protein OS=Bos taurus GN=MYH9 PE=1 SV=2	8455.44	75.36	2988	226	0		0		5.51	227103	K|DKADFCIIHYAGK|V	0	DKADFC[Cys_CAM]IIHYAGK	1	564-576	FALSE	1.16161e-23	20.3438	10.5764	-0.856	513.254	3	32.45	1536.74	1	File: "D:\_HF_QE\20161213_KW\20161213_1a_CIN85_KW_i02.raw"; SpectrumID: "55934"; scans: "12302"	20161213_1a_CIN85_KW_i01to3	4	Q27991,F1MQ37,Q27989,Q27988
2	F1MQ37	F1MQ37_BOVIN	Uncharacterized protein OS=Bos taurus GN=MYH9 PE=1 SV=2	8455.44	75.36	2988	226	0		0		5.51	227103	K|DVLLQVDDERR|N	1	DVLLQVDDERR	0	1845-1855	FALSE	4.53951e-14	10.0328	8.27402	0.225	453.24	3	28.78	1356.7	1	File: "D:\_HF_QE\20161213_KW\20161213_1a_CIN85_KW_i01.raw"; SpectrumID: "14699"; scans: "10289"	20161213_1a_CIN85_KW_i01to3	2	F1MQ37,O02717
2	F1MQ37	F1MQ37_BOVIN	Uncharacterized protein OS=Bos taurus GN=MYH9 PE=1 SV=2	8455.44	75.36	2988	226	0		0		5.51	227103	K|DVLLQVDDERR|N	0	DVLLQVDDERR	0	1845-1855	FALSE	1.21673e-15	10.8268	8.6901	-1.124	453.241	3	28.77	1356.7	1	File: "D:\_HF_QE\20161213_KW\20161213_1a_CIN85_KW_i02.raw"; SpectrumID: "55023"; scans: "10312"	20161213_1a_CIN85_KW_i01to3	2	F1MQ37,O02717
2	F1MQ37	F1MQ37_BOVIN	Uncharacterized protein OS=Bos taurus GN=MYH9 PE=1 SV=2	8455.44	75.36	2988	226	0		0		5.51	227103	K|EQADFAIEALAK|A	1	EQADFAIEALAK	0	408-419	TRUE	3.69227e-28	23.0626	11.5195	1.674	653.337	2	41.17	1304.66	0	File: "D:\_HF_QE\20161213_KW\20161213_1a_CIN85_KW_i01.raw"; SpectrumID: "24103"; scans: "16884"	20161213_1a_CIN85_KW_i01to3	1	F1MQ37
2	F1MQ37	F1MQ37_BOVIN	Uncharacterized protein OS=Bos taurus GN=MYH9 PE=1 SV=2	8455.44	75.36	2988	226	0		0		5.51	227103	K|EQADFAIEALAK|A	0	EQADFAIEALAK	0	408-419	TRUE	2.90816e-28	19.8448	11.5401	1.491	653.337	2	41.08	1304.66	0	File: "D:\_HF_QE\20161213_KW\20161213_1a_CIN85_KW_i02.raw"; SpectrumID: "62173"; scans: "16855"	20161213_1a_CIN85_KW_i01to3	1	F1MQ37
2	F1MQ37	F1MQ37_BOVIN	Uncharacterized protein OS=Bos taurus GN=MYH9 PE=1 SV=2	8455.44	75.36	2988	226	0		0		5.51	227103	K|EQADFAIEALAK|A	0	EQADFAIEALAK	0	408-419	TRUE	1.53363e-21	14.0581	10.1383	1.107	653.337	2	41.57	1304.66	0	File: "D:\_HF_QE\20161213_KW\20161213_1a_CIN85_KW_i02.raw"; SpectrumID: "64755"; scans: "17087"	20161213_1a_CIN85_KW_i01to3	1	F1MQ37
2	F1MQ37	F1MQ37_BOVIN	Uncharacterized protein OS=Bos taurus GN=MYH9 PE=1 SV=2	8455.44	75.36	2988	226	0		0		5.51	227103	K|EQADFAIEALAK|A	0	EQADFAIEALAK	0	408-419	TRUE	2.27012e-27	22.2146	11.3714	0.172	653.338	2	41.1	1304.66	0	File: "D:\_HF_QE\20161213_KW\20161213_1a_CIN85_KW_i03.raw"; SpectrumID: "102086"; scans: "16669"	20161213_1a_CIN85_KW_i01to3	1	F1MQ37
2	F1MQ37	F1MQ37_BOVIN	Uncharacterized protein OS=Bos taurus GN=MYH9 PE=1 SV=2	8455.44	75.36	2988	226	0		0		5.51	227103	K|EQADFAIEALAK|A	0	EQADFAIEALAK	0	408-419	TRUE	1.93658e-33	27.8402	12.5275	1.291	653.337	2	41.52	1304.66	0	File: "D:\_HF_QE\20161213_KW\20161213_1a_CIN85_KW_i03.raw"; SpectrumID: "102163"; scans: "16877"	20161213_1a_CIN85_KW_i01to3	1	F1MQ37
2	F1MQ37	F1MQ37_BOVIN	Uncharacterized protein OS=Bos taurus GN=MYH9 PE=1 SV=2	8455.44	75.36	2988	226	0		0		5.51	227103	K|ERNSDQASMPDNTAAQK|V	1	ERNSDQASMPDNTAAQK	0	357-373	TRUE	4.48516e-23	18.013	10.3369	1.41	621.614	3	14.42	1861.82	1	File: "D:\_HF_QE\20161213_KW\20161213_1a_CIN85_KW_i01.raw"; SpectrumID: "4172"; scans: "2472"	20161213_1a_CIN85_KW_i01to3	1	F1MQ37
2	F1MQ37	F1MQ37_BOVIN	Uncharacterized protein OS=Bos taurus GN=MYH9 PE=1 SV=2	8455.44	75.36	2988	226	0		0		5.51	227103	K|ERNSDQASMPDNTAAQK|V	0	ERNSDQASMPDNTAAQK	0	357-373	TRUE	5.91536e-26	22.8554	10.9559	1.216	621.614	3	14.48	1861.82	1	File: "D:\_HF_QE\20161213_KW\20161213_1a_CIN85_KW_i02.raw"; SpectrumID: "44432"; scans: "2521"	20161213_1a_CIN85_KW_i01to3	1	F1MQ37
2	F1MQ37	F1MQ37_BOVIN	Uncharacterized protein OS=Bos taurus GN=MYH9 PE=1 SV=2	8455.44	75.36	2988	226	0		0		5.51	227103	K|FDQLLAEEK|T	1	FDQLLAEEK	0	1446-1454	FALSE	1.21075e-16	37.9136	8.94867	-7.279	546.786	2	29.25	1091.55	0	File: "D:\_HF_QE\20161213_KW\20161213_1a_CIN85_KW_i01.raw"; SpectrumID: "14822"; scans: "10532"	20161213_1a_CIN85_KW_i01to3	6	Q27991,F1MQ37,A6QLN6,O02717,F1MYM9,F1MM57
2	F1MQ37	F1MQ37_BOVIN	Uncharacterized protein OS=Bos taurus GN=MYH9 PE=1 SV=2	8455.44	75.36	2988	226	0		0		5.51	227103	K|FDQLLAEEK|T	0	FDQLLAEEK	0	1446-1454	FALSE	1.81392e-18	40.3848	9.4042	-1.801	546.783	2	29.22	1091.55	0	File: "D:\_HF_QE\20161213_KW\20161213_1a_CIN85_KW_i02.raw"; SpectrumID: "55145"; scans: "10557"	20161213_1a_CIN85_KW_i01to3	6	Q27991,F1MQ37,A6QLN6,O02717,F1MYM9,F1MM57
2	F1MQ37	F1MQ37_BOVIN	Uncharacterized protein OS=Bos taurus GN=MYH9 PE=1 SV=2	8455.44	75.36	2988	226	0		0		5.51	227103	K|FDQLLAEEK|T	0	FDQLLAEEK	0	1446-1454	FALSE	2.95988e-17	33.0045	9.11304	-5.392	546.785	2	29.37	1091.55	0	File: "D:\_HF_QE\20161213_KW\20161213_1a_CIN85_KW_i03.raw"; SpectrumID: "95144"; scans: "10472"	20161213_1a_CIN85_KW_i01to3	6	Q27991,F1MQ37,A6QLN6,O02717,F1MYM9,F1MM57
2	F1MQ37	F1MQ37_BOVIN	Uncharacterized protein OS=Bos taurus GN=MYH9 PE=1 SV=2	8455.44	75.36	2988	226	0		0		5.51	227103	K|HSQAVEELAEQLEQTK|R	1	HSQAVEELAEQLEQTK	0	1194-1209	TRUE	6.89734e-65	41.6012	17.3569	0.166	613.974	3	39.42	1838.9	0	File: "D:\_HF_QE\20161213_KW\20161213_1a_CIN85_KW_i02.raw"; SpectrumID: "61859"; scans: "16009"	20161213_1a_CIN85_KW_i01to3	1	F1MQ37
2	F1MQ37	F1MQ37_BOVIN	Uncharacterized protein OS=Bos taurus GN=MYH9 PE=1 SV=2	8455.44	75.36	2988	226	0		0		5.51	227103	K|HSQAVEELAEQLEQTK|R	0	HSQAVEELAEQLEQTK	0	1194-1209	TRUE	1.34558e-76	56.8662	18.8438	1.96	613.973	3	39.45	1838.9	0	File: "D:\_HF_QE\20161213_KW\20161213_1a_CIN85_KW_i03.raw"; SpectrumID: "101770"; scans: "15857"	20161213_1a_CIN85_KW_i01to3	1	F1MQ37
2	F1MQ37	F1MQ37_BOVIN	Uncharacterized protein OS=Bos taurus GN=MYH9 PE=1 SV=2	8455.44	75.36	2988	226	0		0		5.51	227103	K|HSQAVEELAEQLEQTK|R	0	HSQAVEELAEQ[DEAMID]LEQTK	1	1194-1209	TRUE	6.84182e-37	39.2752	13.1467	-8.9	614.308	3	39.4	1839.88	0	File: "D:\_HF_QE\20161213_KW\20161213_1a_CIN85_KW_i02.raw"; SpectrumID: "61856"; scans: "16000"	20161213_1a_CIN85_KW_i01to3	1	F1MQ37
2	F1MQ37	F1MQ37_BOVIN	Uncharacterized protein OS=Bos taurus GN=MYH9 PE=1 SV=2	8455.44	75.36	2988	226	0		0		5.51	227103	K|HSQAVEELAEQLEQTKR|V	1	HSQAVEELAEQLEQTKR	0	1194-1210	TRUE	8.69198e-99	95.2883	21.3802	0.714	666.008	3	36.67	1995	1	File: "D:\_HF_QE\20161213_KW\20161213_1a_CIN85_KW_i03.raw"; SpectrumID: "98918"; scans: "14386"	20161213_1a_CIN85_KW_i01to3	1	F1MQ37
2	F1MQ37	F1MQ37_BOVIN	Uncharacterized protein OS=Bos taurus GN=MYH9 PE=1 SV=2	8455.44	75.36	2988	226	0		0		5.51	227103	K|KAGKLDPHLVLDQLR|C	1	KAGKLDPHLVLDQLR	0	679-693	TRUE	2.5671e-18	9.66692	9.23128	0.373	426.504	4	35.97	1701.99	2	File: "D:\_HF_QE\20161213_KW\20161213_1a_CIN85_KW_i01.raw"; SpectrumID: "18480"; scans: "14139"	20161213_1a_CIN85_KW_i01to3	1	F1MQ37
2	F1MQ37	F1MQ37_BOVIN	Uncharacterized protein OS=Bos taurus GN=MYH9 PE=1 SV=2	8455.44	75.36	2988	226	0		0		5.51	227103	K|KAGKLDPHLVLDQLR|C	0	KAGKLDPHLVLDQLR	0	679-693	TRUE	9.01197e-30	27.7221	11.725	1.748	568.336	3	36	1701.99	2	File: "D:\_HF_QE\20161213_KW\20161213_1a_CIN85_KW_i01.raw"; SpectrumID: "18494"; scans: "14157"	20161213_1a_CIN85_KW_i01to3	1	F1MQ37
2	F1MQ37	F1MQ37_BOVIN	Uncharacterized protein OS=Bos taurus GN=MYH9 PE=1 SV=2	8455.44	75.36	2988	226	0		0		5.51	227103	K|KAGKLDPHLVLDQLR|C	0	KAGKLDPHLVLDQLR	0	679-693	TRUE	1.37058e-13	-0.227029	7.97979	-1.296	426.505	4	36.33	1701.99	2	File: "D:\_HF_QE\20161213_KW\20161213_1a_CIN85_KW_i01.raw"; SpectrumID: "20697"; scans: "14332"	20161213_1a_CIN85_KW_i01to3	1	F1MQ37
2	F1MQ37	F1MQ37_BOVIN	Uncharacterized protein OS=Bos taurus GN=MYH9 PE=1 SV=2	8455.44	75.36	2988	226	0		0		5.51	227103	K|KAGKLDPHLVLDQLR|C	0	KAGKLDPHLVLDQLR	0	679-693	TRUE	1.77465e-22	17.1613	10.2058	2.441	426.503	4	35.8	1701.99	2	File: "D:\_HF_QE\20161213_KW\20161213_1a_CIN85_KW_i02.raw"; SpectrumID: "58778"; scans: "14079"	20161213_1a_CIN85_KW_i01to3	1	F1MQ37
2	F1MQ37	F1MQ37_BOVIN	Uncharacterized protein OS=Bos taurus GN=MYH9 PE=1 SV=2	8455.44	75.36	2988	226	0		0		5.51	227103	K|KAGKLDPHLVLDQLR|C	0	KAGKLDPHLVLDQLR	0	679-693	TRUE	1.18137e-30	30.8595	11.8959	1.748	568.336	3	35.87	1701.99	2	File: "D:\_HF_QE\20161213_KW\20161213_1a_CIN85_KW_i02.raw"; SpectrumID: "58790"; scans: "14111"	20161213_1a_CIN85_KW_i01to3	1	F1MQ37
2	F1MQ37	F1MQ37_BOVIN	Uncharacterized protein OS=Bos taurus GN=MYH9 PE=1 SV=2	8455.44	75.36	2988	226	0		0		5.51	227103	K|KAGKLDPHLVLDQLR|C	0	KAGKLDPHLVLDQLR	0	679-693	TRUE	4.19416e-19	10.4325	9.4239	-0.92	426.505	4	36.15	1701.99	2	File: "D:\_HF_QE\20161213_KW\20161213_1a_CIN85_KW_i02.raw"; SpectrumID: "58859"; scans: "14261"	20161213_1a_CIN85_KW_i01to3	1	F1MQ37
2	F1MQ37	F1MQ37_BOVIN	Uncharacterized protein OS=Bos taurus GN=MYH9 PE=1 SV=2	8455.44	75.36	2988	226	0		0		5.51	227103	K|KAGKLDPHLVLDQLR|C	0	KAGKLDPHLVLDQLR	0	679-693	TRUE	4.44269e-19	12.3137	9.42107	0.584	426.504	4	35.9	1701.99	2	File: "D:\_HF_QE\20161213_KW\20161213_1a_CIN85_KW_i03.raw"; SpectrumID: "98737"; scans: "13970"	20161213_1a_CIN85_KW_i01to3	1	F1MQ37
2	F1MQ37	F1MQ37_BOVIN	Uncharacterized protein OS=Bos taurus GN=MYH9 PE=1 SV=2	8455.44	75.36	2988	226	0		0		5.51	227103	K|KANLQIDQLNTDLNLER|S	1	KANLQIDQLNTDLNLER	0	1754-1770	FALSE	1.04306e-54	52.125	15.9522	0.057	666.692	3	39.88	1997.05	1	File: "D:\_HF_QE\20161213_KW\20161213_1a_CIN85_KW_i01.raw"; SpectrumID: "21529"; scans: "16225"	20161213_1a_CIN85_KW_i01to3	2	F1MQ37,O02717
2	F1MQ37	F1MQ37_BOVIN	Uncharacterized protein OS=Bos taurus GN=MYH9 PE=1 SV=2	8455.44	75.36	2988	226	0		0		5.51	227103	K|KANLQIDQLNTDLNLER|S	0	KANLQIDQLNTDLNLER	0	1754-1770	FALSE	2.35322e-30	18.9685	11.9533	0.253	666.692	3	40.35	1997.05	1	File: "D:\_HF_QE\20161213_KW\20161213_1a_CIN85_KW_i02.raw"; SpectrumID: "62026"; scans: "16482"	20161213_1a_CIN85_KW_i01to3	2	F1MQ37,O02717
2	F1MQ37	F1MQ37_BOVIN	Uncharacterized protein OS=Bos taurus GN=MYH9 PE=1 SV=2	8455.44	75.36	2988	226	0		0		5.51	227103	K|KANLQIDQLNTDLNLER|S	0	KANLQIDQLNTDLNLER	0	1754-1770	FALSE	6.04474e-15	-2.34689	8.51584	0.703	666.692	3	39.95	1997.05	1	File: "D:\_HF_QE\20161213_KW\20161213_1a_CIN85_KW_i03.raw"; SpectrumID: "101863"; scans: "16108"	20161213_1a_CIN85_KW_i01to3	2	F1MQ37,O02717
2	F1MQ37	F1MQ37_BOVIN	Uncharacterized protein OS=Bos taurus GN=MYH9 PE=1 SV=2	8455.44	75.36	2988	226	0		0		5.51	227103	K|KEEELQAALAR|V	1	KEEELQAALAR	0	1081-1091	FALSE	8.62243e-16	16.2695	8.73488	-0.227	419.898	3	24.48	1256.67	1	File: "D:\_HF_QE\20161213_KW\20161213_1a_CIN85_KW_i02.raw"; SpectrumID: "50276"; scans: "7988"	20161213_1a_CIN85_KW_i01to3	2	F1MQ37,F1MM57
2	F1MQ37	F1MQ37_BOVIN	Uncharacterized protein OS=Bos taurus GN=MYH9 PE=1 SV=2	8455.44	75.36	2988	226	0		0		5.51	227103	K|KFDQLLAEEK|T	1	KFDQLLAEEK	0	1445-1454	FALSE	3.63815e-28	67.2982	11.492	1.275	610.829	2	27.85	1219.64	1	File: "D:\_HF_QE\20161213_KW\20161213_1a_CIN85_KW_i01.raw"; SpectrumID: "12700"; scans: "9780"	20161213_1a_CIN85_KW_i01to3	6	Q27991,F1MQ37,A6QLN6,O02717,F1MYM9,F1MM57
2	F1MQ37	F1MQ37_BOVIN	Uncharacterized protein OS=Bos taurus GN=MYH9 PE=1 SV=2	8455.44	75.36	2988	226	0		0		5.51	227103	K|KFDQLLAEEK|T	0	KFDQLLAEEK	0	1445-1454	FALSE	2.22871e-14	12.9448	8.35073	-0.496	407.556	3	27.85	1219.64	1	File: "D:\_HF_QE\20161213_KW\20161213_1a_CIN85_KW_i01.raw"; SpectrumID: "12701"; scans: "9781"	20161213_1a_CIN85_KW_i01to3	6	Q27991,F1MQ37,A6QLN6,O02717,F1MYM9,F1MM57
2	F1MQ37	F1MQ37_BOVIN	Uncharacterized protein OS=Bos taurus GN=MYH9 PE=1 SV=2	8455.44	75.36	2988	226	0		0		5.51	227103	K|KFDQLLAEEK|T	0	KFDQLLAEEK	0	1445-1454	FALSE	2.13876e-21	52.6412	10.0815	0.373	610.829	2	28.18	1219.64	1	File: "D:\_HF_QE\20161213_KW\20161213_1a_CIN85_KW_i01.raw"; SpectrumID: "12782"; scans: "9962"	20161213_1a_CIN85_KW_i01to3	6	Q27991,F1MQ37,A6QLN6,O02717,F1MYM9,F1MM57
2	F1MQ37	F1MQ37_BOVIN	Uncharacterized protein OS=Bos taurus GN=MYH9 PE=1 SV=2	8455.44	75.36	2988	226	0		0		5.51	227103	K|KFDQLLAEEK|T	0	KFDQLLAEEK	0	1445-1454	FALSE	1.12019e-25	66.0061	11.008	0.274	610.83	2	27.58	1219.64	1	File: "D:\_HF_QE\20161213_KW\20161213_1a_CIN85_KW_i02.raw"; SpectrumID: "52903"; scans: "9686"	20161213_1a_CIN85_KW_i01to3	6	Q27991,F1MQ37,A6QLN6,O02717,F1MYM9,F1MM57
2	F1MQ37	F1MQ37_BOVIN	Uncharacterized protein OS=Bos taurus GN=MYH9 PE=1 SV=2	8455.44	75.36	2988	226	0		0		5.51	227103	K|KFDQLLAEEK|T	0	KFDQLLAEEK	0	1445-1454	FALSE	3.3867e-14	11.1866	8.29842	-0.324	407.556	3	27.6	1219.64	1	File: "D:\_HF_QE\20161213_KW\20161213_1a_CIN85_KW_i02.raw"; SpectrumID: "52906"; scans: "9697"	20161213_1a_CIN85_KW_i01to3	6	Q27991,F1MQ37,A6QLN6,O02717,F1MYM9,F1MM57
2	F1MQ37	F1MQ37_BOVIN	Uncharacterized protein OS=Bos taurus GN=MYH9 PE=1 SV=2	8455.44	75.36	2988	226	0		0		5.51	227103	K|KFDQLLAEEK|T	0	KFDQLLAEEK	0	1445-1454	FALSE	5.61182e-24	61.4312	10.6445	1.881	610.829	2	27.93	1219.64	1	File: "D:\_HF_QE\20161213_KW\20161213_1a_CIN85_KW_i02.raw"; SpectrumID: "52979"; scans: "9871"	20161213_1a_CIN85_KW_i01to3	6	Q27991,F1MQ37,A6QLN6,O02717,F1MYM9,F1MM57
2	F1MQ37	F1MQ37_BOVIN	Uncharacterized protein OS=Bos taurus GN=MYH9 PE=1 SV=2	8455.44	75.36	2988	226	0		0		5.51	227103	K|KFDQLLAEEK|T	0	KFDQLLAEEK	0	1445-1454	FALSE	1.00361e-24	64.0414	10.8087	0.176	610.83	2	28	1219.64	1	File: "D:\_HF_QE\20161213_KW\20161213_1a_CIN85_KW_i03.raw"; SpectrumID: "92927"; scans: "9739"	20161213_1a_CIN85_KW_i01to3	6	Q27991,F1MQ37,A6QLN6,O02717,F1MYM9,F1MM57
2	F1MQ37	F1MQ37_BOVIN	Uncharacterized protein OS=Bos taurus GN=MYH9 PE=1 SV=2	8455.44	75.36	2988	226	0		0		5.51	227103	K|KFDQLLAEEK|T	0	KFDQLLAEEK	0	1445-1454	FALSE	2.12579e-24	63.7903	10.7168	0.881	610.829	2	28.35	1219.64	1	File: "D:\_HF_QE\20161213_KW\20161213_1a_CIN85_KW_i03.raw"; SpectrumID: "93010"; scans: "9933"	20161213_1a_CIN85_KW_i01to3	6	Q27991,F1MQ37,A6QLN6,O02717,F1MYM9,F1MM57
2	F1MQ37	F1MQ37_BOVIN	Uncharacterized protein OS=Bos taurus GN=MYH9 PE=1 SV=2	8455.44	75.36	2988	226	0		0		5.51	227103	K|KLKDVLLQVDDERR|N	1	KLKDVLLQVDDERR	0	1842-1855	FALSE	5.61559e-23	21.6056	10.381	2.013	576.331	3	29.17	1725.97	3	File: "D:\_HF_QE\20161213_KW\20161213_1a_CIN85_KW_i02.raw"; SpectrumID: "55132"; scans: "10533"	20161213_1a_CIN85_KW_i01to3	2	F1MQ37,O02717
2	F1MQ37	F1MQ37_BOVIN	Uncharacterized protein OS=Bos taurus GN=MYH9 PE=1 SV=2	8455.44	75.36	2988	226	0		0		5.51	227103	K|KLKDVLLQVDDERR|N	0	KLKDVLLQVDDERR	0	1842-1855	FALSE	3.01597e-18	6.64626	9.28151	-0.704	432.501	4	29.12	1725.97	3	File: "D:\_HF_QE\20161213_KW\20161213_1a_CIN85_KW_i03.raw"; SpectrumID: "95079"; scans: "10340"	20161213_1a_CIN85_KW_i01to3	2	F1MQ37,O02717
2	F1MQ37	F1MQ37_BOVIN	Uncharacterized protein OS=Bos taurus GN=MYH9 PE=1 SV=2	8455.44	75.36	2988	226	0		0		5.51	227103	K|KLKDVLLQVDDERR|N	0	KLKDVLLQVDDERR	0	1842-1855	FALSE	6.92237e-46	56.9789	14.5815	-1.168	576.333	3	29.12	1725.97	3	File: "D:\_HF_QE\20161213_KW\20161213_1a_CIN85_KW_i03.raw"; SpectrumID: "95080"; scans: "10341"	20161213_1a_CIN85_KW_i01to3	2	F1MQ37,O02717
2	F1MQ37	F1MQ37_BOVIN	Uncharacterized protein OS=Bos taurus GN=MYH9 PE=1 SV=2	8455.44	75.36	2988	226	0		0		5.51	227103	K|KLKDVLLQVDDERR|N	0	KLKDVLLQVDDERR	0	1842-1855	FALSE	2.85928e-13	-2.73084	7.97458	0.014	432.501	4	29.48	1725.97	3	File: "D:\_HF_QE\20161213_KW\20161213_1a_CIN85_KW_i03.raw"; SpectrumID: "95172"; scans: "10534"	20161213_1a_CIN85_KW_i01to3	2	F1MQ37,O02717
2	F1MQ37	F1MQ37_BOVIN	Uncharacterized protein OS=Bos taurus GN=MYH9 PE=1 SV=2	8455.44	75.36	2988	226	0		0		5.51	227103	K|KLVWVPSDK|S	1	KLVWVPSDK	0	30-38	TRUE	7.19152e-21	44.54	9.95685	1.732	536.313	2	28.77	1070.61	1	File: "D:\_HF_QE\20161213_KW\20161213_1a_CIN85_KW_i01.raw"; SpectrumID: "14694"; scans: "10281"	20161213_1a_CIN85_KW_i01to3	1	F1MQ37
2	F1MQ37	F1MQ37_BOVIN	Uncharacterized protein OS=Bos taurus GN=MYH9 PE=1 SV=2	8455.44	75.36	2988	226	0		0		5.51	227103	K|KLVWVPSDK|S	0	KLVWVPSDK	0	30-38	TRUE	2.8137e-30	52.5343	11.9184	4.815	536.311	2	28.7	1070.61	1	File: "D:\_HF_QE\20161213_KW\20161213_1a_CIN85_KW_i02.raw"; SpectrumID: "55008"; scans: "10281"	20161213_1a_CIN85_KW_i01to3	1	F1MQ37
2	F1MQ37	F1MQ37_BOVIN	Uncharacterized protein OS=Bos taurus GN=MYH9 PE=1 SV=2	8455.44	75.36	2988	226	0		0		5.51	227103	K|KLVWVPSDK|S	0	KLVWVPSDK	0	30-38	TRUE	2.17595e-28	52.5874	11.5531	0.705	536.313	2	28.92	1070.61	1	File: "D:\_HF_QE\20161213_KW\20161213_1a_CIN85_KW_i03.raw"; SpectrumID: "95023"; scans: "10234"	20161213_1a_CIN85_KW_i01to3	1	F1MQ37
2	F1MQ37	F1MQ37_BOVIN	Uncharacterized protein OS=Bos taurus GN=MYH9 PE=1 SV=2	8455.44	75.36	2988	226	0		0		5.51	227103	K|KMDDSVGCLETAEEAK|R	1	KMDDSVGC[Cys_CAM]LETAEEAK	1	1372-1387	FALSE	4.86269e-59	39.841	16.4821	0.721	594.934	3	27.55	1781.78	1	File: "D:\_HF_QE\20161213_KW\20161213_1a_CIN85_KW_i01.raw"; SpectrumID: "12617"; scans: "9614"	20161213_1a_CIN85_KW_i01to3	2	F1MQ37,O02717
2	F1MQ37	F1MQ37_BOVIN	Uncharacterized protein OS=Bos taurus GN=MYH9 PE=1 SV=2	8455.44	75.36	2988	226	0		0		5.51	227103	K|KMDDSVGCLETAEEAK|R	0	KMDDSVGC[Cys_CAM]LETAEEAK	1	1372-1387	FALSE	6.75148e-70	59.8707	17.9327	0.317	594.934	3	27.23	1781.78	1	File: "D:\_HF_QE\20161213_KW\20161213_1a_CIN85_KW_i02.raw"; SpectrumID: "52787"; scans: "9476"	20161213_1a_CIN85_KW_i01to3	2	F1MQ37,O02717
2	F1MQ37	F1MQ37_BOVIN	Uncharacterized protein OS=Bos taurus GN=MYH9 PE=1 SV=2	8455.44	75.36	2988	226	0		0		5.51	227103	K|KMDDSVGCLETAEEAKRK|L	1	KMDDSVGC[Cys_CAM]LETAEEAKRK	1	1372-1389	FALSE	3.02608e-28	19.8951	11.531	2.234	517.5	4	22.68	2065.98	3	File: "D:\_HF_QE\20161213_KW\20161213_1a_CIN85_KW_i01.raw"; SpectrumID: "9548"; scans: "7009"	20161213_1a_CIN85_KW_i01to3	2	F1MQ37,O02717
2	F1MQ37	F1MQ37_BOVIN	Uncharacterized protein OS=Bos taurus GN=MYH9 PE=1 SV=2	8455.44	75.36	2988	226	0		0		5.51	227103	K|KMDDSVGCLETAEEAKRK|L	0	KMDDSVGC[Cys_CAM]LETAEEAKRK	1	1372-1389	FALSE	1.19073e-28	20.2318	11.6184	-2.607	517.503	4	22.75	2065.98	3	File: "D:\_HF_QE\20161213_KW\20161213_1a_CIN85_KW_i02.raw"; SpectrumID: "49851"; scans: "7043"	20161213_1a_CIN85_KW_i01to3	2	F1MQ37,O02717
2	F1MQ37	F1MQ37_BOVIN	Uncharacterized protein OS=Bos taurus GN=MYH9 PE=1 SV=2	8455.44	75.36	2988	226	0		0		5.51	227103	K|KMDDSVGCLETAEEAKRK|L	0	KMDDSVGC[Cys_CAM]LETAEEAKRK	1	1372-1389	FALSE	2.56038e-29	20.0924	11.7463	-0.825	517.502	4	22.75	2065.98	3	File: "D:\_HF_QE\20161213_KW\20161213_1a_CIN85_KW_i03.raw"; SpectrumID: "89774"; scans: "6948"	20161213_1a_CIN85_KW_i01to3	2	F1MQ37,O02717
2	F1MQ37	F1MQ37_BOVIN	Uncharacterized protein OS=Bos taurus GN=MYH9 PE=1 SV=2	8455.44	75.36	2988	226	0		0		5.51	227103	K|KQELEEICHDLEAR|V	1	KQELEEIC[Cys_CAM]HDLEAR	1	910-923	TRUE	2.68976e-36	35.1159	13.0343	2.648	590.62	3	32.8	1768.84	1	File: "D:\_HF_QE\20161213_KW\20161213_1a_CIN85_KW_i01.raw"; SpectrumID: "17703"; scans: "12457"	20161213_1a_CIN85_KW_i01to3	1	F1MQ37
2	F1MQ37	F1MQ37_BOVIN	Uncharacterized protein OS=Bos taurus GN=MYH9 PE=1 SV=2	8455.44	75.36	2988	226	0		0		5.51	227103	K|KQELEEICHDLEAR|V	0	KQELEEIC[Cys_CAM]HDLEAR	1	910-923	TRUE	6.67818e-19	6.85176	9.51066	-1.303	443.218	4	32.87	1768.84	1	File: "D:\_HF_QE\20161213_KW\20161213_1a_CIN85_KW_i01.raw"; SpectrumID: "17724"; scans: "12496"	20161213_1a_CIN85_KW_i01to3	1	F1MQ37
2	F1MQ37	F1MQ37_BOVIN	Uncharacterized protein OS=Bos taurus GN=MYH9 PE=1 SV=2	8455.44	75.36	2988	226	0		0		5.51	227103	K|KQELEEICHDLEAR|V	0	KQELEEIC[Cys_CAM]HDLEAR	1	910-923	TRUE	3.84552e-15	10.1781	8.55614	3.581	590.619	3	33.42	1768.84	1	File: "D:\_HF_QE\20161213_KW\20161213_1a_CIN85_KW_i01.raw"; SpectrumID: "17860"; scans: "12781"	20161213_1a_CIN85_KW_i01to3	1	F1MQ37
2	F1MQ37	F1MQ37_BOVIN	Uncharacterized protein OS=Bos taurus GN=MYH9 PE=1 SV=2	8455.44	75.36	2988	226	0		0		5.51	227103	K|KQELEEICHDLEAR|V	0	KQELEEIC[Cys_CAM]HDLEAR	1	910-923	TRUE	7.15579e-38	34.8195	13.3053	1.512	590.62	3	32.65	1768.84	1	File: "D:\_HF_QE\20161213_KW\20161213_1a_CIN85_KW_i02.raw"; SpectrumID: "58047"; scans: "12405"	20161213_1a_CIN85_KW_i01to3	1	F1MQ37
2	F1MQ37	F1MQ37_BOVIN	Uncharacterized protein OS=Bos taurus GN=MYH9 PE=1 SV=2	8455.44	75.36	2988	226	0		0		5.51	227103	K|KQELEEICHDLEAR|V	0	KQELEEIC[Cys_CAM]HDLEAR	1	910-923	TRUE	2.19761e-21	10.2235	10.0791	-2.208	443.219	4	32.85	1768.84	1	File: "D:\_HF_QE\20161213_KW\20161213_1a_CIN85_KW_i02.raw"; SpectrumID: "58101"; scans: "12515"	20161213_1a_CIN85_KW_i01to3	1	F1MQ37
2	F1MQ37	F1MQ37_BOVIN	Uncharacterized protein OS=Bos taurus GN=MYH9 PE=1 SV=2	8455.44	75.36	2988	226	0		0		5.51	227103	K|KQELEEICHDLEAR|V	0	KQELEEIC[Cys_CAM]HDLEAR	1	910-923	TRUE	4.9782e-25	23.5063	10.8794	2.75	590.619	3	33.23	1768.84	1	File: "D:\_HF_QE\20161213_KW\20161213_1a_CIN85_KW_i02.raw"; SpectrumID: "58197"; scans: "12713"	20161213_1a_CIN85_KW_i01to3	1	F1MQ37
2	F1MQ37	F1MQ37_BOVIN	Uncharacterized protein OS=Bos taurus GN=MYH9 PE=1 SV=2	8455.44	75.36	2988	226	0		0		5.51	227103	K|KQELEEICHDLEAR|V	0	KQELEEIC[Cys_CAM]HDLEAR	1	910-923	TRUE	2.35496e-38	28.6043	13.3909	2.547	590.62	3	32.95	1768.84	1	File: "D:\_HF_QE\20161213_KW\20161213_1a_CIN85_KW_i03.raw"; SpectrumID: "98035"; scans: "12384"	20161213_1a_CIN85_KW_i01to3	1	F1MQ37
2	F1MQ37	F1MQ37_BOVIN	Uncharacterized protein OS=Bos taurus GN=MYH9 PE=1 SV=2	8455.44	75.36	2988	226	0		0		5.51	227103	K|KRHEMPPHIYAITDTAYR|S	1	KRHEMPPHIYAITDTAYR	0	142-159	TRUE	1.88319e-23	6.35457	10.5787	-0.294	550.534	4	27.22	2198.11	2	File: "D:\_HF_QE\20161213_KW\20161213_1a_CIN85_KW_i01.raw"; SpectrumID: "12534"; scans: "9446"	20161213_1a_CIN85_KW_i01to3	1	F1MQ37
2	F1MQ37	F1MQ37_BOVIN	Uncharacterized protein OS=Bos taurus GN=MYH9 PE=1 SV=2	8455.44	75.36	2988	226	0		0		5.51	227103	K|KRHEMPPHIYAITDTAYR|S	0	KRHEMPPHIYAITDTAYR	0	142-159	TRUE	3.5272e-18	1.32852	9.37388	-0.403	550.534	4	27.57	2198.11	2	File: "D:\_HF_QE\20161213_KW\20161213_1a_CIN85_KW_i01.raw"; SpectrumID: "12627"; scans: "9630"	20161213_1a_CIN85_KW_i01to3	1	F1MQ37
2	F1MQ37	F1MQ37_BOVIN	Uncharacterized protein OS=Bos taurus GN=MYH9 PE=1 SV=2	8455.44	75.36	2988	226	0		0		5.51	227103	K|KRHEMPPHIYAITDTAYR|S	0	KRHEMPPHIYAITDTAYR	0	142-159	TRUE	5.41245e-21	4.52324	10.0317	2.145	550.532	4	27.05	2198.11	2	File: "D:\_HF_QE\20161213_KW\20161213_1a_CIN85_KW_i02.raw"; SpectrumID: "52736"; scans: "9380"	20161213_1a_CIN85_KW_i01to3	1	F1MQ37
2	F1MQ37	F1MQ37_BOVIN	Uncharacterized protein OS=Bos taurus GN=MYH9 PE=1 SV=2	8455.44	75.36	2988	226	0		0		5.51	227103	K|KRHEMPPHIYAITDTAYR|S	0	KRHEMPPHIYAITDTAYR	0	142-159	TRUE	3.52619e-24	10.3788	10.7339	2.927	550.532	4	27.7	2198.11	2	File: "D:\_HF_QE\20161213_KW\20161213_1a_CIN85_KW_i03.raw"; SpectrumID: "92855"; scans: "9585"	20161213_1a_CIN85_KW_i01to3	1	F1MQ37
2	F1MQ37	F1MQ37_BOVIN	Uncharacterized protein OS=Bos taurus GN=MYH9 PE=1 SV=2	8455.44	75.36	2988	226	0		0		5.51	227103	K|LDPHLVLDQLR|C	1	LDPHLVLDQLR	0	683-693	FALSE	3.60339e-28	25.044	11.4795	0.436	440.254	3	42.62	1317.74	0	File: "D:\_HF_QE\20161213_KW\20161213_1a_CIN85_KW_i01.raw"; SpectrumID: "24436"; scans: "17645"	20161213_1a_CIN85_KW_i01to3	2	Q27991,F1MQ37
2	F1MQ37	F1MQ37_BOVIN	Uncharacterized protein OS=Bos taurus GN=MYH9 PE=1 SV=2	8455.44	75.36	2988	226	0		0		5.51	227103	K|LDPHLVLDQLR|C	0	LDPHLVLDQLR	0	683-693	FALSE	1.05109e-13	-0.914239	8.11451	0.383	659.877	2	42.68	1317.74	0	File: "D:\_HF_QE\20161213_KW\20161213_1a_CIN85_KW_i01.raw"; SpectrumID: "24447"; scans: "17678"	20161213_1a_CIN85_KW_i01to3	2	Q27991,F1MQ37
2	F1MQ37	F1MQ37_BOVIN	Uncharacterized protein OS=Bos taurus GN=MYH9 PE=1 SV=2	8455.44	75.36	2988	226	0		0		5.51	227103	K|LDPHLVLDQLR|C	0	LDPHLVLDQLR	0	683-693	FALSE	1.02127e-22	12.8016	10.3385	-0.52	440.254	3	42.97	1317.74	0	File: "D:\_HF_QE\20161213_KW\20161213_1a_CIN85_KW_i01.raw"; SpectrumID: "24498"; scans: "17819"	20161213_1a_CIN85_KW_i01to3	2	Q27991,F1MQ37
2	F1MQ37	F1MQ37_BOVIN	Uncharacterized protein OS=Bos taurus GN=MYH9 PE=1 SV=2	8455.44	75.36	2988	226	0		0		5.51	227103	K|LDPHLVLDQLR|C	0	LDPHLVLDQLR	0	683-693	FALSE	1.37209e-26	26.5646	11.1649	-0.884	440.254	3	42.62	1317.74	0	File: "D:\_HF_QE\20161213_KW\20161213_1a_CIN85_KW_i02.raw"; SpectrumID: "64999"; scans: "17630"	20161213_1a_CIN85_KW_i01to3	2	Q27991,F1MQ37
2	F1MQ37	F1MQ37_BOVIN	Uncharacterized protein OS=Bos taurus GN=MYH9 PE=1 SV=2	8455.44	75.36	2988	226	0		0		5.51	227103	K|LDPHLVLDQLR|C	0	LDPHLVLDQLR	0	683-693	FALSE	6.10141e-34	49.3545	12.5733	2.614	659.876	2	42.68	1317.74	0	File: "D:\_HF_QE\20161213_KW\20161213_1a_CIN85_KW_i02.raw"; SpectrumID: "65009"; scans: "17660"	20161213_1a_CIN85_KW_i01to3	2	Q27991,F1MQ37
2	F1MQ37	F1MQ37_BOVIN	Uncharacterized protein OS=Bos taurus GN=MYH9 PE=1 SV=2	8455.44	75.36	2988	226	0		0		5.51	227103	K|LDPHLVLDQLR|C	0	LDPHLVLDQLR	0	683-693	FALSE	8.80044e-27	22.7699	11.2003	-0.384	440.254	3	42.97	1317.74	0	File: "D:\_HF_QE\20161213_KW\20161213_1a_CIN85_KW_i02.raw"; SpectrumID: "65064"; scans: "17800"	20161213_1a_CIN85_KW_i01to3	2	Q27991,F1MQ37
2	F1MQ37	F1MQ37_BOVIN	Uncharacterized protein OS=Bos taurus GN=MYH9 PE=1 SV=2	8455.44	75.36	2988	226	0		0		5.51	227103	K|LDPHLVLDQLR|C	0	LDPHLVLDQLR	0	683-693	FALSE	2.14723e-29	27.541	11.7218	0.573	440.254	3	42.68	1317.74	0	File: "D:\_HF_QE\20161213_KW\20161213_1a_CIN85_KW_i03.raw"; SpectrumID: "104935"; scans: "17482"	20161213_1a_CIN85_KW_i01to3	2	Q27991,F1MQ37
2	F1MQ37	F1MQ37_BOVIN	Uncharacterized protein OS=Bos taurus GN=MYH9 PE=1 SV=2	8455.44	75.36	2988	226	0		0		5.51	227103	K|LDPHLVLDQLR|C	0	LDPHLVLDQLR	0	683-693	FALSE	2.6978e-21	9.52784	10.0252	0.762	659.877	2	42.82	1317.74	0	File: "D:\_HF_QE\20161213_KW\20161213_1a_CIN85_KW_i03.raw"; SpectrumID: "104962"; scans: "17546"	20161213_1a_CIN85_KW_i01to3	2	Q27991,F1MQ37
2	F1MQ37	F1MQ37_BOVIN	Uncharacterized protein OS=Bos taurus GN=MYH9 PE=1 SV=2	8455.44	75.36	2988	226	0		0		5.51	227103	K|LDPHLVLDQLR|C	0	LDPHLVLDQLR	0	683-693	FALSE	7.88086e-19	12.5453	9.43126	-2.546	440.255	3	43.05	1317.74	0	File: "D:\_HF_QE\20161213_KW\20161213_1a_CIN85_KW_i03.raw"; SpectrumID: "105004"; scans: "17653"	20161213_1a_CIN85_KW_i01to3	2	Q27991,F1MQ37
2	F1MQ37	F1MQ37_BOVIN	Uncharacterized protein OS=Bos taurus GN=MYH9 PE=1 SV=2	8455.44	75.36	2988	226	0		0		5.51	227103	K|LKDVLLQVDDER|R	1	LKDVLLQVDDER	0	1843-1854	FALSE	1.58742e-22	21.5606	10.347	-0.385	481.6	3	33.47	1441.78	1	File: "D:\_HF_QE\20161213_KW\20161213_1a_CIN85_KW_i02.raw"; SpectrumID: "58249"; scans: "12846"	20161213_1a_CIN85_KW_i01to3	2	F1MQ37,O02717
2	F1MQ37	F1MQ37_BOVIN	Uncharacterized protein OS=Bos taurus GN=MYH9 PE=1 SV=2	8455.44	75.36	2988	226	0		0		5.51	227103	K|LKDVLLQVDDER|R	0	LKDVLLQVDDER	0	1843-1854	FALSE	8.07221e-24	26.7254	10.641	0.51	481.6	3	33.72	1441.78	1	File: "D:\_HF_QE\20161213_KW\20161213_1a_CIN85_KW_i03.raw"; SpectrumID: "98222"; scans: "12791"	20161213_1a_CIN85_KW_i01to3	2	F1MQ37,O02717
2	F1MQ37	F1MQ37_BOVIN	Uncharacterized protein OS=Bos taurus GN=MYH9 PE=1 SV=2	8455.44	75.36	2988	226	0		0		5.51	227103	K|LKDVLLQVDDERR|N	1	LKDVLLQVDDERR	0	1843-1855	FALSE	1.33418e-22	14.7076	10.3257	-3.114	400.478	4	29.48	1597.88	2	File: "D:\_HF_QE\20161213_KW\20161213_1a_CIN85_KW_i01.raw"; SpectrumID: "14898"; scans: "10675"	20161213_1a_CIN85_KW_i01to3	2	F1MQ37,O02717
2	F1MQ37	F1MQ37_BOVIN	Uncharacterized protein OS=Bos taurus GN=MYH9 PE=1 SV=2	8455.44	75.36	2988	226	0		0		5.51	227103	K|LKDVLLQVDDERR|N	0	LKDVLLQVDDERR	0	1843-1855	FALSE	6.5816e-18	11.5466	9.25084	2.832	533.632	3	29.52	1597.88	2	File: "D:\_HF_QE\20161213_KW\20161213_1a_CIN85_KW_i01.raw"; SpectrumID: "14905"; scans: "10689"	20161213_1a_CIN85_KW_i01to3	2	F1MQ37,O02717
2	F1MQ37	F1MQ37_BOVIN	Uncharacterized protein OS=Bos taurus GN=MYH9 PE=1 SV=2	8455.44	75.36	2988	226	0		0		5.51	227103	K|LKDVLLQVDDERR|N	0	LKDVLLQVDDERR	0	1843-1855	FALSE	1.38492e-26	26.7282	11.1818	0.541	533.633	3	29.4	1597.88	2	File: "D:\_HF_QE\20161213_KW\20161213_1a_CIN85_KW_i02.raw"; SpectrumID: "55199"; scans: "10665"	20161213_1a_CIN85_KW_i01to3	2	F1MQ37,O02717
2	F1MQ37	F1MQ37_BOVIN	Uncharacterized protein OS=Bos taurus GN=MYH9 PE=1 SV=2	8455.44	75.36	2988	226	0		0		5.51	227103	K|LKDVLLQVDDERR|N	0	LKDVLLQVDDERR	0	1843-1855	FALSE	8.4778e-28	23.7655	11.4313	0.09	400.477	4	29.4	1597.88	2	File: "D:\_HF_QE\20161213_KW\20161213_1a_CIN85_KW_i02.raw"; SpectrumID: "55203"; scans: "10669"	20161213_1a_CIN85_KW_i01to3	2	F1MQ37,O02717
2	F1MQ37	F1MQ37_BOVIN	Uncharacterized protein OS=Bos taurus GN=MYH9 PE=1 SV=2	8455.44	75.36	2988	226	0		0		5.51	227103	K|LKDVLLQVDDERR|N	0	LKDVLLQVDDERR	0	1843-1855	FALSE	2.23102e-34	37.5257	12.6764	-2.331	533.635	3	29.62	1597.88	2	File: "D:\_HF_QE\20161213_KW\20161213_1a_CIN85_KW_i03.raw"; SpectrumID: "95220"; scans: "10619"	20161213_1a_CIN85_KW_i01to3	2	F1MQ37,O02717
2	F1MQ37	F1MQ37_BOVIN	Uncharacterized protein OS=Bos taurus GN=MYH9 PE=1 SV=2	8455.44	75.36	2988	226	0		0		5.51	227103	K|LKDVLLQVDDERR|N	0	LKDVLLQVDDERR	0	1843-1855	FALSE	2.00434e-27	26.0515	11.3528	-2.738	400.478	4	29.63	1597.88	2	File: "D:\_HF_QE\20161213_KW\20161213_1a_CIN85_KW_i03.raw"; SpectrumID: "95222"; scans: "10623"	20161213_1a_CIN85_KW_i01to3	2	F1MQ37,O02717
2	F1MQ37	F1MQ37_BOVIN	Uncharacterized protein OS=Bos taurus GN=MYH9 PE=1 SV=2	8455.44	75.36	2988	226	0		0		5.51	227103	K|LKKLEEDQIIMEDQNCK|L	1	LKKLEEDQIIMEDQNC[Cys_CAM]K	1	973-989	TRUE	1.4619e-48	31.111	15.0582	-4.588	534.271	4	27.7	2133.05	2	File: "D:\_HF_QE\20161213_KW\20161213_1a_CIN85_KW_i03.raw"; SpectrumID: "92856"; scans: "9587"	20161213_1a_CIN85_KW_i01to3	1	F1MQ37
2	F1MQ37	F1MQ37_BOVIN	Uncharacterized protein OS=Bos taurus GN=MYH9 PE=1 SV=2	8455.44	75.36	2988	226	0		0		5.51	227103	K|LKKLEEDQIIMEDQNCK|L	0	LKKLEEDQ[DEAMID]IIMEDQNC[Cys_CAM]K	2	973-989	TRUE	1.78062e-39	21.2957	13.6045	-7.978	534.519	4	27.57	2134.03	2	File: "D:\_HF_QE\20161213_KW\20161213_1a_CIN85_KW_i01.raw"; SpectrumID: "12624"; scans: "9626"	20161213_1a_CIN85_KW_i01to3	1	F1MQ37
2	F1MQ37	F1MQ37_BOVIN	Uncharacterized protein OS=Bos taurus GN=MYH9 PE=1 SV=2	8455.44	75.36	2988	226	0		0		5.51	227103	K|LKSMEAEMIQLQEELAAAER|A	1	LKSMEAEMIQ[DEAMID]LQEELAAAER	1	1675-1694	FALSE	2.73703e-27	13.1536	11.3724	-7.316	764.386	3	54.22	2290.12	1	File: "D:\_HF_QE\20161213_KW\20161213_1a_CIN85_KW_i01.raw"; SpectrumID: "33835"; scans: "23150"	20161213_1a_CIN85_KW_i01to3	2	F1MQ37,O02717
2	F1MQ37	F1MQ37_BOVIN	Uncharacterized protein OS=Bos taurus GN=MYH9 PE=1 SV=2	8455.44	75.36	2988	226	0		0		5.51	227103	K|LKSMEAEMIQLQEELAAAER|A	0	LKSMEAEMIQ[DEAMID]LQEELAAAER	1	1675-1694	FALSE	5.90015e-31	23.7564	12.087	-9.242	764.387	3	54.23	2290.12	1	File: "D:\_HF_QE\20161213_KW\20161213_1a_CIN85_KW_i02.raw"; SpectrumID: "69880"; scans: "23129"	20161213_1a_CIN85_KW_i01to3	2	F1MQ37,O02717
2	F1MQ37	F1MQ37_BOVIN	Uncharacterized protein OS=Bos taurus GN=MYH9 PE=1 SV=2	8455.44	75.36	2988	226	0		0		5.51	227103	K|LQEMEGTVK|S	1	LQEMEGTVK	0	1794-1802	FALSE	1.75549e-18	31.9039	9.38173	0.904	517.763	2	18.92	1033.51	0	File: "D:\_HF_QE\20161213_KW\20161213_1a_CIN85_KW_i01.raw"; SpectrumID: "6926"; scans: "4961"	20161213_1a_CIN85_KW_i01to3	2	F1MQ37,O02717
2	F1MQ37	F1MQ37_BOVIN	Uncharacterized protein OS=Bos taurus GN=MYH9 PE=1 SV=2	8455.44	75.36	2988	226	0		0		5.51	227103	K|LQEMEGTVK|S	0	LQEMEGTVK	0	1794-1802	FALSE	2.04654e-14	22.2104	8.33784	0.672	517.763	2	19.27	1033.51	0	File: "D:\_HF_QE\20161213_KW\20161213_1a_CIN85_KW_i01.raw"; SpectrumID: "7012"; scans: "5150"	20161213_1a_CIN85_KW_i01to3	2	F1MQ37,O02717
2	F1MQ37	F1MQ37_BOVIN	Uncharacterized protein OS=Bos taurus GN=MYH9 PE=1 SV=2	8455.44	75.36	2988	226	0		0		5.51	227103	K|LQEMEGTVK|S	0	LQEMEGTVK	0	1794-1802	FALSE	1.99483e-17	32.2918	9.12161	1.253	517.762	2	19.03	1033.51	0	File: "D:\_HF_QE\20161213_KW\20161213_1a_CIN85_KW_i02.raw"; SpectrumID: "47210"; scans: "5019"	20161213_1a_CIN85_KW_i01to3	2	F1MQ37,O02717
2	F1MQ37	F1MQ37_BOVIN	Uncharacterized protein OS=Bos taurus GN=MYH9 PE=1 SV=2	8455.44	75.36	2988	226	0		0		5.51	227103	K|LQEMEGTVK|S	0	LQEMEGTVK	0	1794-1802	FALSE	6.55752e-19	35.6967	9.48498	0.788	517.763	2	19.08	1033.51	0	File: "D:\_HF_QE\20161213_KW\20161213_1a_CIN85_KW_i03.raw"; SpectrumID: "87158"; scans: "4966"	20161213_1a_CIN85_KW_i01to3	2	F1MQ37,O02717
2	F1MQ37	F1MQ37_BOVIN	Uncharacterized protein OS=Bos taurus GN=MYH9 PE=1 SV=2	8455.44	75.36	2988	226	0		0		5.51	227103	K|LQEMEGTVK|S	0	LQEM[Oxidation_M]EGTVK	1	1794-1802	FALSE	1.40617e-18	27.0905	9.40891	0.681	525.76	2	13.93	1049.51	0	File: "D:\_HF_QE\20161213_KW\20161213_1a_CIN85_KW_i01.raw"; SpectrumID: "4007"; scans: "2206"	20161213_1a_CIN85_KW_i01to3	2	F1MQ37,O02717
2	F1MQ37	F1MQ37_BOVIN	Uncharacterized protein OS=Bos taurus GN=MYH9 PE=1 SV=2	8455.44	75.36	2988	226	0		0		5.51	227103	K|LQEMEGTVK|S	0	LQEM[Oxidation_M]EGTVK	1	1794-1802	FALSE	4.65266e-14	20.59	8.24806	-1.072	525.761	2	13.87	1049.51	0	File: "D:\_HF_QE\20161213_KW\20161213_1a_CIN85_KW_i02.raw"; SpectrumID: "44238"; scans: "2181"	20161213_1a_CIN85_KW_i01to3	2	F1MQ37,O02717
2	F1MQ37	F1MQ37_BOVIN	Uncharacterized protein OS=Bos taurus GN=MYH9 PE=1 SV=2	8455.44	75.36	2988	226	0		0		5.51	227103	K|LQEMEGTVK|S	0	LQEM[Oxidation_M]EGTVK	1	1794-1802	FALSE	2.88181e-13	20.6872	8.02354	-0.253	525.761	2	13.8	1049.51	0	File: "D:\_HF_QE\20161213_KW\20161213_1a_CIN85_KW_i03.raw"; SpectrumID: "84153"; scans: "2115"	20161213_1a_CIN85_KW_i01to3	2	F1MQ37,O02717
2	F1MQ37	F1MQ37_BOVIN	Uncharacterized protein OS=Bos taurus GN=MYH9 PE=1 SV=2	8455.44	75.36	2988	226	0		0		5.51	227103	K|LQKDLEGLSQCYEEK|V	1	LQKDLEGLSQC[Cys_CAM]YEEK	1	1390-1404	FALSE	2.92672e-24	15.8043	10.713	2.526	613.963	3	29.48	1838.87	1	File: "D:\_HF_QE\20161213_KW\20161213_1a_CIN85_KW_i01.raw"; SpectrumID: "14897"; scans: "10674"	20161213_1a_CIN85_KW_i01to3	2	F1MQ37,O02717
2	F1MQ37	F1MQ37_BOVIN	Uncharacterized protein OS=Bos taurus GN=MYH9 PE=1 SV=2	8455.44	75.36	2988	226	0		0		5.51	227103	K|LQKDLEGLSQCYEEK|V	0	LQKDLEGLSQC[Cys_CAM]YEEK	1	1390-1404	FALSE	1.68928e-26	20.2171	11.1855	-0.068	613.965	3	29.37	1838.87	1	File: "D:\_HF_QE\20161213_KW\20161213_1a_CIN85_KW_i02.raw"; SpectrumID: "55187"; scans: "10642"	20161213_1a_CIN85_KW_i01to3	2	F1MQ37,O02717
2	F1MQ37	F1MQ37_BOVIN	Uncharacterized protein OS=Bos taurus GN=MYH9 PE=1 SV=2	8455.44	75.36	2988	226	0		0		5.51	227103	K|LQKDLEGLSQCYEEK|V	0	LQKDLEGLSQC[Cys_CAM]YEEK	1	1390-1404	FALSE	9.65731e-21	10.7774	9.94765	-0.574	613.965	3	29.62	1838.87	1	File: "D:\_HF_QE\20161213_KW\20161213_1a_CIN85_KW_i03.raw"; SpectrumID: "95219"; scans: "10616"	20161213_1a_CIN85_KW_i01to3	2	F1MQ37,O02717
2	F1MQ37	F1MQ37_BOVIN	Uncharacterized protein OS=Bos taurus GN=MYH9 PE=1 SV=2	8455.44	75.36	2988	226	0		0		5.51	227103	K|LQVELDNVTGLLTQSDSK|S	1	LQVELDNVTGLLTQSDSK	0	1278-1295	TRUE	3.47439e-30	10.9435	11.9434	0.845	980.514	2	50.03	1959.02	0	File: "D:\_HF_QE\20161213_KW\20161213_1a_CIN85_KW_i01.raw"; SpectrumID: "28689"; scans: "21247"	20161213_1a_CIN85_KW_i01to3	1	F1MQ37
2	F1MQ37	F1MQ37_BOVIN	Uncharacterized protein OS=Bos taurus GN=MYH9 PE=1 SV=2	8455.44	75.36	2988	226	0		0		5.51	227103	K|LQVELDNVTGLLTQSDSK|S	0	LQVELDNVTGLLTQSDSK	0	1278-1295	TRUE	8.65107e-67	72.0157	17.6175	-1.085	980.516	2	50.13	1959.02	0	File: "D:\_HF_QE\20161213_KW\20161213_1a_CIN85_KW_i03.raw"; SpectrumID: "109285"; scans: "21047"	20161213_1a_CIN85_KW_i01to3	1	F1MQ37
2	F1MQ37	F1MQ37_BOVIN	Uncharacterized protein OS=Bos taurus GN=MYH9 PE=1 SV=2	8455.44	75.36	2988	226	0		0		5.51	227103	K|LQVELDNVTGLLTQSDSK|S	0	LQVELDNVTGLLTQSDSK	0	1278-1295	TRUE	2.76809e-63	50.0444	17.154	1.952	654.011	3	50.15	1959.02	0	File: "D:\_HF_QE\20161213_KW\20161213_1a_CIN85_KW_i03.raw"; SpectrumID: "109286"; scans: "21050"	20161213_1a_CIN85_KW_i01to3	1	F1MQ37
2	F1MQ37	F1MQ37_BOVIN	Uncharacterized protein OS=Bos taurus GN=MYH9 PE=1 SV=2	8455.44	75.36	2988	226	0		0		5.51	227103	K|LRNWQWWR|L	1	LRNWQWWR	0	822-829	FALSE	3.80334e-19	22.6356	9.57251	0.317	415.553	3	38.95	1243.64	1	File: "D:\_HF_QE\20161213_KW\20161213_1a_CIN85_KW_i01.raw"; SpectrumID: "21320"; scans: "15738"	20161213_1a_CIN85_KW_i01to3	3	F1MQ37,A6QLN6,F1MYM9
2	F1MQ37	F1MQ37_BOVIN	Uncharacterized protein OS=Bos taurus GN=MYH9 PE=1 SV=2	8455.44	75.36	2988	226	0		0		5.51	227103	K|LRNWQWWR|L	0	LRNWQWWR	0	822-829	FALSE	8.37058e-15	10.5238	8.47724	-0.358	415.553	3	39.4	1243.64	1	File: "D:\_HF_QE\20161213_KW\20161213_1a_CIN85_KW_i01.raw"; SpectrumID: "21444"; scans: "15993"	20161213_1a_CIN85_KW_i01to3	3	F1MQ37,A6QLN6,F1MYM9
2	F1MQ37	F1MQ37_BOVIN	Uncharacterized protein OS=Bos taurus GN=MYH9 PE=1 SV=2	8455.44	75.36	2988	226	0		0		5.51	227103	K|LRNWQWWR|L	0	LRNWQWWR	0	822-829	FALSE	2.53077e-19	21.1324	9.61948	0.969	415.552	3	38.92	1243.64	1	File: "D:\_HF_QE\20161213_KW\20161213_1a_CIN85_KW_i02.raw"; SpectrumID: "61743"; scans: "15736"	20161213_1a_CIN85_KW_i01to3	3	F1MQ37,A6QLN6,F1MYM9
2	F1MQ37	F1MQ37_BOVIN	Uncharacterized protein OS=Bos taurus GN=MYH9 PE=1 SV=2	8455.44	75.36	2988	226	0		0		5.51	227103	K|LRNWQWWR|L	0	LRNWQWWR	0	822-829	FALSE	6.12296e-19	36.9476	9.52612	2.44	622.824	2	39.03	1243.64	1	File: "D:\_HF_QE\20161213_KW\20161213_1a_CIN85_KW_i02.raw"; SpectrumID: "61758"; scans: "15790"	20161213_1a_CIN85_KW_i01to3	3	F1MQ37,A6QLN6,F1MYM9
2	F1MQ37	F1MQ37_BOVIN	Uncharacterized protein OS=Bos taurus GN=MYH9 PE=1 SV=2	8455.44	75.36	2988	226	0		0		5.51	227103	K|LRNWQWWR|L	0	LRNWQWWR	0	822-829	FALSE	8.25844e-20	20.8118	9.72813	-0.503	415.553	3	38.97	1243.64	1	File: "D:\_HF_QE\20161213_KW\20161213_1a_CIN85_KW_i03.raw"; SpectrumID: "101648"; scans: "15589"	20161213_1a_CIN85_KW_i01to3	3	F1MQ37,A6QLN6,F1MYM9
2	F1MQ37	F1MQ37_BOVIN	Uncharacterized protein OS=Bos taurus GN=MYH9 PE=1 SV=2	8455.44	75.36	2988	226	0		0		5.51	227103	K|LTKDFSALESQLQDTQELLQEENR|Q	1	LTKDFSALESQLQDTQELLQEENR	0	1299-1322	TRUE	1.70119e-17	-16.9902	9.20151	1.113	945.804	3	51.52	2834.39	1	File: "D:\_HF_QE\20161213_KW\20161213_1a_CIN85_KW_i03.raw"; SpectrumID: "109478"; scans: "21670"	20161213_1a_CIN85_KW_i01to3	1	F1MQ37
2	F1MQ37	F1MQ37_BOVIN	Uncharacterized protein OS=Bos taurus GN=MYH9 PE=1 SV=2	8455.44	75.36	2988	226	0		0		5.51	227103	K|LTKDFSALESQLQDTQELLQEENRQK|L	1	LTKDFSALESQLQDTQELLQEENRQK	0	1299-1324	TRUE	1.33861e-12	-24.7865	7.91526	-0.998	773.645	4	48.73	3090.55	2	File: "D:\_HF_QE\20161213_KW\20161213_1a_CIN85_KW_i01.raw"; SpectrumID: "28497"; scans: "20627"	20161213_1a_CIN85_KW_i01to3	1	F1MQ37
2	F1MQ37	F1MQ37_BOVIN	Uncharacterized protein OS=Bos taurus GN=MYH9 PE=1 SV=2	8455.44	75.36	2988	226	0		0		5.51	227103	K|LVWVPSDK|S	1	LVWVPSDK	0	31-38	TRUE	5.57083e-22	19.0887	10.212	0.482	472.266	2	32.85	942.518	0	File: "D:\_HF_QE\20161213_KW\20161213_1a_CIN85_KW_i03.raw"; SpectrumID: "95979"; scans: "12334"	20161213_1a_CIN85_KW_i01to3	1	F1MQ37
2	F1MQ37	F1MQ37_BOVIN	Uncharacterized protein OS=Bos taurus GN=MYH9 PE=1 SV=2	8455.44	75.36	2988	226	0		0		5.51	227103	K|MDDSVGCLETAEEAKR|K	1	MDDSVGC[Cys_CAM]LETAEEAKR	1	1373-1388	FALSE	1.10508e-19	8.72466	9.55216	1.213	604.269	3	27.77	1809.79	1	File: "D:\_HF_QE\20161213_KW\20161213_1a_CIN85_KW_i01.raw"; SpectrumID: "12673"; scans: "9731"	20161213_1a_CIN85_KW_i01to3	2	F1MQ37,O02717
2	F1MQ37	F1MQ37_BOVIN	Uncharacterized protein OS=Bos taurus GN=MYH9 PE=1 SV=2	8455.44	75.36	2988	226	0		0		5.51	227103	K|MDDSVGCLETAEEAKR|K	0	MDDSVGC[Cys_CAM]LETAEEAKR	1	1373-1388	FALSE	1.3674e-47	36.5698	14.7964	-0.71	604.27	3	27.4	1809.79	1	File: "D:\_HF_QE\20161213_KW\20161213_1a_CIN85_KW_i02.raw"; SpectrumID: "52834"; scans: "9571"	20161213_1a_CIN85_KW_i01to3	2	F1MQ37,O02717
2	F1MQ37	F1MQ37_BOVIN	Uncharacterized protein OS=Bos taurus GN=MYH9 PE=1 SV=2	8455.44	75.36	2988	226	0		0		5.51	227103	K|MDDSVGCLETAEEAKR|K	0	MDDSVGC[Cys_CAM]LETAEEAKR	1	1373-1388	FALSE	1.18748e-40	25.594	13.6797	-0.611	604.27	3	27.9	1809.79	1	File: "D:\_HF_QE\20161213_KW\20161213_1a_CIN85_KW_i03.raw"; SpectrumID: "92905"; scans: "9693"	20161213_1a_CIN85_KW_i01to3	2	F1MQ37,O02717
2	F1MQ37	F1MQ37_BOVIN	Uncharacterized protein OS=Bos taurus GN=MYH9 PE=1 SV=2	8455.44	75.36	2988	226	0		0		5.51	227103	K|MNPPKFSK|V	1	MNPPKFSK	0	75-82	FALSE	2.90382e-16	23.5474	8.84023	3.076	474.751	2	19.32	947.49	1	File: "D:\_HF_QE\20161213_KW\20161213_1a_CIN85_KW_i02.raw"; SpectrumID: "47294"; scans: "5177"	20161213_1a_CIN85_KW_i01to3	5	Q27991,F1MQ37,A6QLN6,F1MYM9,F1MM57
2	F1MQ37	F1MQ37_BOVIN	Uncharacterized protein OS=Bos taurus GN=MYH9 PE=1 SV=2	8455.44	75.36	2988	226	0		0		5.51	227103	K|MNPPKFSK|V	0	MNPPKFSK	0	75-82	FALSE	5.99893e-18	23.7028	9.27524	0.628	474.752	2	19.52	947.49	1	File: "D:\_HF_QE\20161213_KW\20161213_1a_CIN85_KW_i03.raw"; SpectrumID: "87279"; scans: "5206"	20161213_1a_CIN85_KW_i01to3	5	Q27991,F1MQ37,A6QLN6,F1MYM9,F1MM57
2	F1MQ37	F1MQ37_BOVIN	Uncharacterized protein OS=Bos taurus GN=MYH9 PE=1 SV=2	8455.44	75.36	2988	226	0		0		5.51	227103	K|MQQNIQELEEQLEEEESAR|Q	1	MQQNIQELEEQLEEEESAR	0	941-959	TRUE	1.99119e-27	21.0902	11.3125	2.399	778.355	3	45.8	2332.05	0	File: "D:\_HF_QE\20161213_KW\20161213_1a_CIN85_KW_i02.raw"; SpectrumID: "65568"; scans: "19189"	20161213_1a_CIN85_KW_i01to3	1	F1MQ37
2	F1MQ37	F1MQ37_BOVIN	Uncharacterized protein OS=Bos taurus GN=MYH9 PE=1 SV=2	8455.44	75.36	2988	226	0		0		5.51	227103	K|NKHEAMITDLEER|L	1	NKHEAMITDLEER	0	1023-1035	TRUE	3.32173e-19	18.9655	9.53634	1.189	529.259	3	24.53	1584.76	1	File: "D:\_HF_QE\20161213_KW\20161213_1a_CIN85_KW_i01.raw"; SpectrumID: "11833"; scans: "8006"	20161213_1a_CIN85_KW_i01to3	1	F1MQ37
2	F1MQ37	F1MQ37_BOVIN	Uncharacterized protein OS=Bos taurus GN=MYH9 PE=1 SV=2	8455.44	75.36	2988	226	0		0		5.51	227103	K|NKHEAMITDLEER|L	0	NKHEAMITDLEER	0	1023-1035	TRUE	2.49563e-28	28.2748	11.5142	0.735	529.259	3	24.58	1584.76	1	File: "D:\_HF_QE\20161213_KW\20161213_1a_CIN85_KW_i02.raw"; SpectrumID: "50298"; scans: "8036"	20161213_1a_CIN85_KW_i01to3	1	F1MQ37
2	F1MQ37	F1MQ37_BOVIN	Uncharacterized protein OS=Bos taurus GN=MYH9 PE=1 SV=2	8455.44	75.36	2988	226	0		0		5.51	227103	K|NKHEAMITDLEER|L	0	NKHEAMITDLEER	0	1023-1035	TRUE	6.26957e-18	16.7352	9.23858	-0.42	529.26	3	24.93	1584.76	1	File: "D:\_HF_QE\20161213_KW\20161213_1a_CIN85_KW_i02.raw"; SpectrumID: "52179"; scans: "8239"	20161213_1a_CIN85_KW_i01to3	1	F1MQ37
2	F1MQ37	F1MQ37_BOVIN	Uncharacterized protein OS=Bos taurus GN=MYH9 PE=1 SV=2	8455.44	75.36	2988	226	0		0		5.51	227103	K|NKHEAMITDLEER|L	0	NKHEAMITDLEER	0	1023-1035	TRUE	4.89347e-23	21.2008	10.4206	0.148	529.259	3	24.65	1584.76	1	File: "D:\_HF_QE\20161213_KW\20161213_1a_CIN85_KW_i03.raw"; SpectrumID: "90222"; scans: "7962"	20161213_1a_CIN85_KW_i01to3	1	F1MQ37
2	F1MQ37	F1MQ37_BOVIN	Uncharacterized protein OS=Bos taurus GN=MYH9 PE=1 SV=2	8455.44	75.36	2988	226	0		0		5.51	227103	K|NKHEAMITDLEER|L	0	NKHEAMITDLEER	0	1023-1035	TRUE	4.41402e-21	25.2338	9.978	2.458	529.258	3	24.98	1584.76	1	File: "D:\_HF_QE\20161213_KW\20161213_1a_CIN85_KW_i03.raw"; SpectrumID: "92153"; scans: "8140"	20161213_1a_CIN85_KW_i01to3	1	F1MQ37
2	F1MQ37	F1MQ37_BOVIN	Uncharacterized protein OS=Bos taurus GN=MYH9 PE=1 SV=2	8455.44	75.36	2988	226	0		0		5.51	227103	K|NLPIYSEEIVEMYKGK|K	1	NLPIYSEEIVEMYKGK	0	126-141	TRUE	5.08455e-31	15.6148	12.096	1.284	638.328	3	45.78	1911.96	1	File: "D:\_HF_QE\20161213_KW\20161213_1a_CIN85_KW_i01.raw"; SpectrumID: "28077"; scans: "19220"	20161213_1a_CIN85_KW_i01to3	1	F1MQ37
2	F1MQ37	F1MQ37_BOVIN	Uncharacterized protein OS=Bos taurus GN=MYH9 PE=1 SV=2	8455.44	75.36	2988	226	0		0		5.51	227103	K|NLPIYSEEIVEMYKGK|K	0	NLPIYSEEIVEMYKGK	0	126-141	TRUE	9.68955e-15	-5.10994	8.48663	1.582	638.328	3	45.87	1911.96	1	File: "D:\_HF_QE\20161213_KW\20161213_1a_CIN85_KW_i03.raw"; SpectrumID: "105512"; scans: "19043"	20161213_1a_CIN85_KW_i01to3	1	F1MQ37
2	F1MQ37	F1MQ37_BOVIN	Uncharacterized protein OS=Bos taurus GN=MYH9 PE=1 SV=2	8455.44	75.36	2988	226	0		0		5.51	227103	K|NMDPLNDNIATLLHQSSDKFVSELWKDVDR|I	1	NMDPLNDNIATLLHQ[DEAMID]SSDKFVSELWKDVDR	1	588-617	TRUE	1.74817e-22	-11.3743	10.366	-4.172	701.148	5	63.62	3500.69	2	File: "D:\_HF_QE\20161213_KW\20161213_1a_CIN85_KW_i01.raw"; SpectrumID: "34610"; scans: "27436"	20161213_1a_CIN85_KW_i01to3	1	F1MQ37
2	F1MQ37	F1MQ37_BOVIN	Uncharacterized protein OS=Bos taurus GN=MYH9 PE=1 SV=2	8455.44	75.36	2988	226	0		0		5.51	227103	K|NRDEAIKQLR|K	1	NRDEAIKQLR	0	1632-1641	FALSE	2.05641e-18	12.8795	9.39146	-2.573	414.903	3	15.3	1241.68	2	File: "D:\_HF_QE\20161213_KW\20161213_1a_CIN85_KW_i01.raw"; SpectrumID: "4404"; scans: "2957"	20161213_1a_CIN85_KW_i01to3	2	F1MQ37,O02717
2	F1MQ37	F1MQ37_BOVIN	Uncharacterized protein OS=Bos taurus GN=MYH9 PE=1 SV=2	8455.44	75.36	2988	226	0		0		5.51	227103	K|NRDEAIKQLR|K	0	NRDEAIKQLR	0	1632-1641	FALSE	5.64069e-17	11.9816	9.01518	1.123	414.901	3	15.17	1241.68	2	File: "D:\_HF_QE\20161213_KW\20161213_1a_CIN85_KW_i02.raw"; SpectrumID: "44612"; scans: "2895"	20161213_1a_CIN85_KW_i01to3	2	F1MQ37,O02717
2	F1MQ37	F1MQ37_BOVIN	Uncharacterized protein OS=Bos taurus GN=MYH9 PE=1 SV=2	8455.44	75.36	2988	226	0		0		5.51	227103	K|NSLKEQLEEEEEAKR|N	1	NSLKEQLEEEEEAKR	0	1339-1353	TRUE	3.03462e-37	47.9986	13.2134	-2.592	611.308	3	25.35	1830.9	2	File: "D:\_HF_QE\20161213_KW\20161213_1a_CIN85_KW_i02.raw"; SpectrumID: "52291"; scans: "8467"	20161213_1a_CIN85_KW_i01to3	1	F1MQ37
2	F1MQ37	F1MQ37_BOVIN	Uncharacterized protein OS=Bos taurus GN=MYH9 PE=1 SV=2	8455.44	75.36	2988	226	0		0		5.51	227103	K|QACVLMIK|A	1	QAC[Cys_CAM]VLMIK	1	738-745	TRUE	4.30843e-13	17.38	7.98636	-0.546	481.762	2	30.92	961.509	0	File: "D:\_HF_QE\20161213_KW\20161213_1a_CIN85_KW_i01.raw"; SpectrumID: "15294"; scans: "11475"	20161213_1a_CIN85_KW_i01to3	1	F1MQ37
2	F1MQ37	F1MQ37_BOVIN	Uncharacterized protein OS=Bos taurus GN=MYH9 PE=1 SV=2	8455.44	75.36	2988	226	0		0		5.51	227103	K|QACVLMIK|A	0	QAC[Cys_CAM]VLMIK	1	738-745	TRUE	4.94221e-16	21.0306	8.78282	-0.297	481.762	2	30.78	961.509	0	File: "D:\_HF_QE\20161213_KW\20161213_1a_CIN85_KW_i02.raw"; SpectrumID: "55569"; scans: "11439"	20161213_1a_CIN85_KW_i01to3	1	F1MQ37
2	F1MQ37	F1MQ37_BOVIN	Uncharacterized protein OS=Bos taurus GN=MYH9 PE=1 SV=2	8455.44	75.36	2988	226	0		0		5.51	227103	K|QACVLMIK|A	0	QAC[Cys_CAM]VLMIK	1	738-745	TRUE	2.66209e-14	16.3138	8.32285	0.202	481.762	2	31.05	961.509	0	File: "D:\_HF_QE\20161213_KW\20161213_1a_CIN85_KW_i03.raw"; SpectrumID: "95581"; scans: "11398"	20161213_1a_CIN85_KW_i01to3	1	F1MQ37
2	F1MQ37	F1MQ37_BOVIN	Uncharacterized protein OS=Bos taurus GN=MYH9 PE=1 SV=2	8455.44	75.36	2988	226	0		0		5.51	227103	K|QISTLHAQVTDMR|K	1	QISTLHAQVTDMR	0	1358-1370	FALSE	2.28108e-29	28.636	11.7517	-0.23	500.593	3	26.63	1498.76	0	File: "D:\_HF_QE\20161213_KW\20161213_1a_CIN85_KW_i01.raw"; SpectrumID: "12383"; scans: "9137"	20161213_1a_CIN85_KW_i01to3	2	F1MQ37,O02717
2	F1MQ37	F1MQ37_BOVIN	Uncharacterized protein OS=Bos taurus GN=MYH9 PE=1 SV=2	8455.44	75.36	2988	226	0		0		5.51	227103	K|QISTLHAQVTDMR|K	0	QISTLHAQVTDMR	0	1358-1370	FALSE	5.03274e-13	4.77779	7.99018	-2.132	500.594	3	26.97	1498.76	0	File: "D:\_HF_QE\20161213_KW\20161213_1a_CIN85_KW_i01.raw"; SpectrumID: "12471"; scans: "9315"	20161213_1a_CIN85_KW_i01to3	2	F1MQ37,O02717
2	F1MQ37	F1MQ37_BOVIN	Uncharacterized protein OS=Bos taurus GN=MYH9 PE=1 SV=2	8455.44	75.36	2988	226	0		0		5.51	227103	K|QISTLHAQVTDMR|K	0	QISTLHAQVTDMR	0	1358-1370	FALSE	1.93387e-21	18.2676	10.0939	-1.091	500.593	3	26.68	1498.76	0	File: "D:\_HF_QE\20161213_KW\20161213_1a_CIN85_KW_i02.raw"; SpectrumID: "52627"; scans: "9171"	20161213_1a_CIN85_KW_i01to3	2	F1MQ37,O02717
2	F1MQ37	F1MQ37_BOVIN	Uncharacterized protein OS=Bos taurus GN=MYH9 PE=1 SV=2	8455.44	75.36	2988	226	0		0		5.51	227103	K|QISTLHAQVTDMR|K	0	QISTLHAQVTDMR	0	1358-1370	FALSE	8.92418e-20	13.7016	9.71767	0.49	500.592	3	26.82	1498.76	0	File: "D:\_HF_QE\20161213_KW\20161213_1a_CIN85_KW_i03.raw"; SpectrumID: "92625"; scans: "9116"	20161213_1a_CIN85_KW_i01to3	2	F1MQ37,O02717
2	F1MQ37	F1MQ37_BOVIN	Uncharacterized protein OS=Bos taurus GN=MYH9 PE=1 SV=2	8455.44	75.36	2988	226	0		0		5.51	227103	K|QISTLHAQVTDMRK|K	1	QISTLHAQVTDMRK	0	1358-1371	FALSE	3.59928e-31	30.6564	12.0992	0.101	543.291	3	22.63	1626.85	1	File: "D:\_HF_QE\20161213_KW\20161213_1a_CIN85_KW_i01.raw"; SpectrumID: "9529"; scans: "6976"	20161213_1a_CIN85_KW_i01to3	2	F1MQ37,O02717
2	F1MQ37	F1MQ37_BOVIN	Uncharacterized protein OS=Bos taurus GN=MYH9 PE=1 SV=2	8455.44	75.36	2988	226	0		0		5.51	227103	K|QISTLHAQVTDMRK|K	0	QISTLHAQVTDMRK	0	1358-1371	FALSE	6.29864e-34	38.1893	12.6094	-0.802	543.291	3	22.68	1626.85	1	File: "D:\_HF_QE\20161213_KW\20161213_1a_CIN85_KW_i02.raw"; SpectrumID: "49827"; scans: "7001"	20161213_1a_CIN85_KW_i01to3	2	F1MQ37,O02717
2	F1MQ37	F1MQ37_BOVIN	Uncharacterized protein OS=Bos taurus GN=MYH9 PE=1 SV=2	8455.44	75.36	2988	226	0		0		5.51	227103	K|QLKDKADFCIIHYAGK|V	1	QLKDKADFC[Cys_CAM]IIHYAGK	1	561-576	FALSE	2.05999e-26	21.8835	11.1864	-0.465	477.502	4	30.53	1905.98	2	File: "D:\_HF_QE\20161213_KW\20161213_1a_CIN85_KW_i01.raw"; SpectrumID: "15195"; scans: "11262"	20161213_1a_CIN85_KW_i01to3	2	Q27991,F1MQ37
2	F1MQ37	F1MQ37_BOVIN	Uncharacterized protein OS=Bos taurus GN=MYH9 PE=1 SV=2	8455.44	75.36	2988	226	0		0		5.51	227103	K|QLKDKADFCIIHYAGK|V	0	QLKDKADFC[Cys_CAM]IIHYAGK	1	561-576	FALSE	8.74353e-24	20.2703	10.6341	-0.842	477.502	4	30.35	1905.98	2	File: "D:\_HF_QE\20161213_KW\20161213_1a_CIN85_KW_i02.raw"; SpectrumID: "55447"; scans: "11198"	20161213_1a_CIN85_KW_i01to3	2	Q27991,F1MQ37
2	F1MQ37	F1MQ37_BOVIN	Uncharacterized protein OS=Bos taurus GN=MYH9 PE=1 SV=2	8455.44	75.36	2988	226	0		0		5.51	227103	K|QLKDKADFCIIHYAGK|V	0	QLKDKADFC[Cys_CAM]IIHYAGK	1	561-576	FALSE	1.66773e-23	15.9165	10.5743	-1.934	477.502	4	30.65	1905.98	2	File: "D:\_HF_QE\20161213_KW\20161213_1a_CIN85_KW_i03.raw"; SpectrumID: "95482"; scans: "11175"	20161213_1a_CIN85_KW_i01to3	2	Q27991,F1MQ37
2	F1MQ37	F1MQ37_BOVIN	Uncharacterized protein OS=Bos taurus GN=MYH9 PE=1 SV=2	8455.44	75.36	2988	226	0		0		5.51	227103	K|QLKDKADFCIIHYAGK|V	0	QLKDKADFC[Cys_CAM]IIHYAGK	1	561-576	FALSE	1.25215e-17	9.55752	9.22449	0.249	477.501	4	30.98	1905.98	2	File: "D:\_HF_QE\20161213_KW\20161213_1a_CIN85_KW_i03.raw"; SpectrumID: "95568"; scans: "11362"	20161213_1a_CIN85_KW_i01to3	2	Q27991,F1MQ37
2	F1MQ37	F1MQ37_BOVIN	Uncharacterized protein OS=Bos taurus GN=MYH9 PE=1 SV=2	8455.44	75.36	2988	226	0		0		5.51	227103	K|QVEDEKNSLKEQLEEEEEAKR|N	1	QVEDEKNSLKEQLEEEEEAKR	0	1333-1353	TRUE	3.57641e-14	-16.2205	8.31792	0.248	512.853	5	27.65	2559.23	3	File: "D:\_HF_QE\20161213_KW\20161213_1a_CIN85_KW_i01.raw"; SpectrumID: "12639"; scans: "9667"	20161213_1a_CIN85_KW_i01to3	1	F1MQ37
2	F1MQ37	F1MQ37_BOVIN	Uncharacterized protein OS=Bos taurus GN=MYH9 PE=1 SV=2	8455.44	75.36	2988	226	0		0		5.51	227103	K|QVEDEKNSLKEQLEEEEEAKR|N	0	QVEDEKNSLKEQLEEEEEAKR	0	1333-1353	TRUE	2.89091e-24	-0.440292	10.7274	0.717	512.853	5	27.28	2559.23	3	File: "D:\_HF_QE\20161213_KW\20161213_1a_CIN85_KW_i02.raw"; SpectrumID: "52808"; scans: "9511"	20161213_1a_CIN85_KW_i01to3	1	F1MQ37
2	F1MQ37	F1MQ37_BOVIN	Uncharacterized protein OS=Bos taurus GN=MYH9 PE=1 SV=2	8455.44	75.36	2988	226	0		0		5.51	227103	K|QVEDEKNSLKEQLEEEEEAKR|N	0	QVEDEKNSLKEQLEEEEEAKR	0	1333-1353	TRUE	4.89585e-16	-8.22814	8.8039	1.44	512.853	5	27.8	2559.23	3	File: "D:\_HF_QE\20161213_KW\20161213_1a_CIN85_KW_i03.raw"; SpectrumID: "92871"; scans: "9632"	20161213_1a_CIN85_KW_i01to3	1	F1MQ37
2	F1MQ37	F1MQ37_BOVIN	Uncharacterized protein OS=Bos taurus GN=MYH9 PE=1 SV=2	8455.44	75.36	2988	226	0		0		5.51	227103	K|RQAQQERDELADEIANSSGK|G	1	RQAQQERDELADEIANSSGK	0	1697-1716	FALSE	5.10072e-21	6.55826	10.001	1.036	562.025	4	25.78	2244.07	2	File: "D:\_HF_QE\20161213_KW\20161213_1a_CIN85_KW_i01.raw"; SpectrumID: "12145"; scans: "8674"	20161213_1a_CIN85_KW_i01to3	2	F1MQ37,O02717
2	F1MQ37	F1MQ37_BOVIN	Uncharacterized protein OS=Bos taurus GN=MYH9 PE=1 SV=2	8455.44	75.36	2988	226	0		0		5.51	227103	K|RQLEEAEEEAQRANASR|R	1	RQLEEAEEEAQRANASR	0	1876-1892	FALSE	3.57191e-29	15.3848	11.7149	1.548	497.494	4	21.45	1985.95	2	File: "D:\_HF_QE\20161213_KW\20161213_1a_CIN85_KW_i02.raw"; SpectrumID: "49509"; scans: "6334"	20161213_1a_CIN85_KW_i01to3	2	F1MQ37,O02717
2	F1MQ37	F1MQ37_BOVIN	Uncharacterized protein OS=Bos taurus GN=MYH9 PE=1 SV=2	8455.44	75.36	2988	226	0		0		5.51	227103	K|RQLEEAEEEAQRANASR|R	0	RQLEEAEEEAQRANASR	0	1876-1892	FALSE	1.05322e-28	17.8639	11.6282	-0.426	497.495	4	21.52	1985.95	2	File: "D:\_HF_QE\20161213_KW\20161213_1a_CIN85_KW_i03.raw"; SpectrumID: "89438"; scans: "6276"	20161213_1a_CIN85_KW_i01to3	2	F1MQ37,O02717
2	F1MQ37	F1MQ37_BOVIN	Uncharacterized protein OS=Bos taurus GN=MYH9 PE=1 SV=2	8455.44	75.36	2988	226	0		0		5.51	227103	K|RQQQLTAMK|V	1	RQQQLTAMK	0	802-810	FALSE	6.74797e-25	42.8357	10.8659	0.512	552.303	2	14.37	1102.59	1	File: "D:\_HF_QE\20161213_KW\20161213_1a_CIN85_KW_i01.raw"; SpectrumID: "4159"; scans: "2445"	20161213_1a_CIN85_KW_i01to3	3	F1MQ37,A6QLN6,F1MYM9
2	F1MQ37	F1MQ37_BOVIN	Uncharacterized protein OS=Bos taurus GN=MYH9 PE=1 SV=2	8455.44	75.36	2988	226	0		0		5.51	227103	K|RQQQLTAMK|V	0	RQQQLTAMK	0	802-810	FALSE	1.49223e-24	42.7593	10.7799	0.186	552.303	2	14.37	1102.59	1	File: "D:\_HF_QE\20161213_KW\20161213_1a_CIN85_KW_i02.raw"; SpectrumID: "44401"; scans: "2453"	20161213_1a_CIN85_KW_i01to3	3	F1MQ37,A6QLN6,F1MYM9
2	F1MQ37	F1MQ37_BOVIN	Uncharacterized protein OS=Bos taurus GN=MYH9 PE=1 SV=2	8455.44	75.36	2988	226	0		0		5.51	227103	K|RQQQLTAMK|V	0	RQQQLTAMK	0	802-810	FALSE	2.30564e-23	40.3531	10.5279	-3.352	552.305	2	14.37	1102.59	1	File: "D:\_HF_QE\20161213_KW\20161213_1a_CIN85_KW_i03.raw"; SpectrumID: "84319"; scans: "2418"	20161213_1a_CIN85_KW_i01to3	3	F1MQ37,A6QLN6,F1MYM9
2	F1MQ37	F1MQ37_BOVIN	Uncharacterized protein OS=Bos taurus GN=MYH9 PE=1 SV=2	8455.44	75.36	2988	226	0		0		5.51	227103	K|RQQQLTAMK|V	0	RQQQLTAM[Oxidation_M]K	1	802-810	FALSE	2.22684e-19	27.8192	9.61651	-1.104	560.301	2	11.67	1118.59	1	File: "D:\_HF_QE\20161213_KW\20161213_1a_CIN85_KW_i02.raw"; SpectrumID: "42095"; scans: "960"	20161213_1a_CIN85_KW_i01to3	3	F1MQ37,A6QLN6,F1MYM9
2	F1MQ37	F1MQ37_BOVIN	Uncharacterized protein OS=Bos taurus GN=MYH9 PE=1 SV=2	8455.44	75.36	2988	226	0		0		5.51	227103	K|RQQQLTAMK|V	0	RQQQLTAM[Oxidation_M]K	1	802-810	FALSE	2.15157e-14	21.1232	8.36618	0.541	560.3	2	11.68	1118.59	1	File: "D:\_HF_QE\20161213_KW\20161213_1a_CIN85_KW_i03.raw"; SpectrumID: "82005"; scans: "961"	20161213_1a_CIN85_KW_i01to3	3	F1MQ37,A6QLN6,F1MYM9
2	F1MQ37	F1MQ37_BOVIN	Uncharacterized protein OS=Bos taurus GN=MYH9 PE=1 SV=2	8455.44	75.36	2988	226	0		0		5.51	227103	K|RTLEDEAR|I	1	RTLEDEAR	0	1174-1181	TRUE	2.16198e-13	33.2737	8.06346	-0.461	495.254	2	13.4	988.494	1	File: "D:\_HF_QE\20161213_KW\20161213_1a_CIN85_KW_i01.raw"; SpectrumID: "2407"; scans: "1913"	20161213_1a_CIN85_KW_i01to3	1	F1MQ37
2	F1MQ37	F1MQ37_BOVIN	Uncharacterized protein OS=Bos taurus GN=MYH9 PE=1 SV=2	8455.44	75.36	2988	226	0		0		5.51	227103	K|RTLEDEAR|I	0	RTLEDEAR	0	1174-1181	TRUE	7.22795e-13	35.0446	7.95561	2.19	495.253	2	13.37	988.494	1	File: "D:\_HF_QE\20161213_KW\20161213_1a_CIN85_KW_i02.raw"; SpectrumID: "42645"; scans: "1904"	20161213_1a_CIN85_KW_i01to3	1	F1MQ37
2	F1MQ37	F1MQ37_BOVIN	Uncharacterized protein OS=Bos taurus GN=MYH9 PE=1 SV=2	8455.44	75.36	2988	226	0		0		5.51	227103	K|SGFEPASLKEEMGEEAIVELVENGKK|V	1	SGFEPASLKEEMGEEAIVELVENGKK	0	39-64	TRUE	1.62439e-34	14.2673	12.7502	-1.041	940.805	3	50.37	2819.39	2	File: "D:\_HF_QE\20161213_KW\20161213_1a_CIN85_KW_i03.raw"; SpectrumID: "109320"; scans: "21152"	20161213_1a_CIN85_KW_i01to3	1	F1MQ37
2	F1MQ37	F1MQ37_BOVIN	Uncharacterized protein OS=Bos taurus GN=MYH9 PE=1 SV=2	8455.44	75.36	2988	226	0		0		5.51	227103	K|SGFEPASLKEEMGEEAIVELVENGKK|V	0	SGFEPASLKEEMGEEAIVELVENGKK	0	39-64	TRUE	4.90748e-28	20.9504	11.5355	0.963	705.854	4	50.38	2819.39	2	File: "D:\_HF_QE\20161213_KW\20161213_1a_CIN85_KW_i03.raw"; SpectrumID: "109323"; scans: "21158"	20161213_1a_CIN85_KW_i01to3	1	F1MQ37
2	F1MQ37	F1MQ37_BOVIN	Uncharacterized protein OS=Bos taurus GN=MYH9 PE=1 SV=2	8455.44	75.36	2988	226	0		0		5.51	227103	K|SMEAEMIQLQEELAAAER|A	1	SMEAEMIQLQEELAAAER	0	1677-1694	FALSE	2.11284e-68	50.732	17.7898	0.671	683.659	3	56.25	2047.95	0	File: "D:\_HF_QE\20161213_KW\20161213_1a_CIN85_KW_i01.raw"; SpectrumID: "34083"; scans: "24119"	20161213_1a_CIN85_KW_i01to3	2	F1MQ37,O02717
2	F1MQ37	F1MQ37_BOVIN	Uncharacterized protein OS=Bos taurus GN=MYH9 PE=1 SV=2	8455.44	75.36	2988	226	0		0		5.51	227103	K|SMEAEMIQLQEELAAAER|A	0	SMEAEMIQLQEELAAAER	0	1677-1694	FALSE	1.60864e-30	11.0297	11.9463	2.512	1024.98	2	56.28	2047.95	0	File: "D:\_HF_QE\20161213_KW\20161213_1a_CIN85_KW_i01.raw"; SpectrumID: "34085"; scans: "24130"	20161213_1a_CIN85_KW_i01to3	2	F1MQ37,O02717
2	F1MQ37	F1MQ37_BOVIN	Uncharacterized protein OS=Bos taurus GN=MYH9 PE=1 SV=2	8455.44	75.36	2988	226	0		0		5.51	227103	K|SMEAEMIQLQEELAAAER|A	0	SMEAEMIQLQEELAAAER	0	1677-1694	FALSE	6.13205e-26	9.62523	11.0347	1.653	683.658	3	56.65	2047.95	0	File: "D:\_HF_QE\20161213_KW\20161213_1a_CIN85_KW_i02.raw"; SpectrumID: "75161"; scans: "24251"	20161213_1a_CIN85_KW_i01to3	2	F1MQ37,O02717
2	F1MQ37	F1MQ37_BOVIN	Uncharacterized protein OS=Bos taurus GN=MYH9 PE=1 SV=2	8455.44	75.36	2988	226	0		0		5.51	227103	K|SMEAEMIQLQEELAAAER|A	0	SMEAEMIQLQEELAAAER	0	1677-1694	FALSE	2.77437e-14	-5.72966	8.29049	0.935	683.658	3	56.18	2047.95	0	File: "D:\_HF_QE\20161213_KW\20161213_1a_CIN85_KW_i03.raw"; SpectrumID: "115044"; scans: "23831"	20161213_1a_CIN85_KW_i01to3	2	F1MQ37,O02717
2	F1MQ37	F1MQ37_BOVIN	Uncharacterized protein OS=Bos taurus GN=MYH9 PE=1 SV=2	8455.44	75.36	2988	226	0		0		5.51	227103	K|SVHELEK|S	1	SVHELEK	0	1519-1525	FALSE	1.07514e-13	30.8618	8.03077	-0.851	421.225	2	12.02	840.434	0	File: "D:\_HF_QE\20161213_KW\20161213_1a_CIN85_KW_i03.raw"; SpectrumID: "82120"; scans: "1148"	20161213_1a_CIN85_KW_i01to3	2	F1MQ37,O02717
2	F1MQ37	F1MQ37_BOVIN	Uncharacterized protein OS=Bos taurus GN=MYH9 PE=1 SV=2	8455.44	75.36	2988	226	0		0		5.51	227103	K|TQLEELEDELQATEDAK|L	1	TQLEELEDELQ[DEAMID]ATEDAK	1	1539-1555	FALSE	2.18769e-22	18.8992	10.2929	-8.265	654.978	3	47.17	1961.89	0	File: "D:\_HF_QE\20161213_KW\20161213_1a_CIN85_KW_i01.raw"; SpectrumID: "28271"; scans: "19872"	20161213_1a_CIN85_KW_i01to3	5	Q27991,F1MQ37,A6QLN6,O02717,F1MYM9
2	F1MQ37	F1MQ37_BOVIN	Uncharacterized protein OS=Bos taurus GN=MYH9 PE=1 SV=2	8455.44	75.36	2988	226	0		0		5.51	227103	K|TRLQQELDDLLVDLDHQR|Q	1	TRLQQELDDLLVDLDHQR	0	1416-1433	FALSE	3.13327e-76	57.9108	18.8032	0.102	552.541	4	55.27	2206.13	1	File: "D:\_HF_QE\20161213_KW\20161213_1a_CIN85_KW_i01.raw"; SpectrumID: "33972"; scans: "23653"	20161213_1a_CIN85_KW_i01to3	3	Q27991,F1MQ37,O02717
2	F1MQ37	F1MQ37_BOVIN	Uncharacterized protein OS=Bos taurus GN=MYH9 PE=1 SV=2	8455.44	75.36	2988	226	0		0		5.51	227103	K|TRLQQELDDLLVDLDHQR|Q	0	TRLQQELDDLLVDLDHQR	0	1416-1433	FALSE	2.16053e-62	44.6911	17.0284	-0.895	552.541	4	55.3	2206.13	1	File: "D:\_HF_QE\20161213_KW\20161213_1a_CIN85_KW_i03.raw"; SpectrumID: "114940"; scans: "23409"	20161213_1a_CIN85_KW_i01to3	3	Q27991,F1MQ37,O02717
2	F1MQ37	F1MQ37_BOVIN	Uncharacterized protein OS=Bos taurus GN=MYH9 PE=1 SV=2	8455.44	75.36	2988	226	0		0		5.51	227103	K|TRLQQELDDLLVDLDHQR|Q	0	TRLQQELDDLLVDLDHQR	0	1416-1433	FALSE	6.71608e-106	104.936	22.1302	-1.956	736.387	3	55.35	2206.13	1	File: "D:\_HF_QE\20161213_KW\20161213_1a_CIN85_KW_i03.raw"; SpectrumID: "114948"; scans: "23434"	20161213_1a_CIN85_KW_i01to3	3	Q27991,F1MQ37,O02717
2	F1MQ37	F1MQ37_BOVIN	Uncharacterized protein OS=Bos taurus GN=MYH9 PE=1 SV=2	8455.44	75.36	2988	226	0		0		5.51	227103	K|TRLQQELDDLLVDLDHQR|Q	0	TRLQQ[DEAMID]ELDDLLVDLDHQR	1	1416-1433	FALSE	1.16211e-40	27.2279	13.8063	-4.936	552.79	4	55.23	2207.12	1	File: "D:\_HF_QE\20161213_KW\20161213_1a_CIN85_KW_i02.raw"; SpectrumID: "75027"; scans: "23606"	20161213_1a_CIN85_KW_i01to3	3	Q27991,F1MQ37,O02717
2	F1MQ37	F1MQ37_BOVIN	Uncharacterized protein OS=Bos taurus GN=MYH9 PE=1 SV=2	8455.44	75.36	2988	226	0		0		5.51	227103	K|VAAYDKLEK|T	1	VAAYDKLEK	0	1405-1413	FALSE	8.25637e-16	37.9606	8.66785	0.603	518.787	2	18.02	1035.56	1	File: "D:\_HF_QE\20161213_KW\20161213_1a_CIN85_KW_i01.raw"; SpectrumID: "6658"; scans: "4440"	20161213_1a_CIN85_KW_i01to3	2	F1MQ37,O02717
2	F1MQ37	F1MQ37_BOVIN	Uncharacterized protein OS=Bos taurus GN=MYH9 PE=1 SV=2	8455.44	75.36	2988	226	0		0		5.51	227103	K|VAAYDKLEK|T	0	VAAYDKLEK	0	1405-1413	FALSE	2.02543e-19	36.9386	9.56893	0.487	518.787	2	18.28	1035.56	1	File: "D:\_HF_QE\20161213_KW\20161213_1a_CIN85_KW_i02.raw"; SpectrumID: "46983"; scans: "4594"	20161213_1a_CIN85_KW_i01to3	2	F1MQ37,O02717
2	F1MQ37	F1MQ37_BOVIN	Uncharacterized protein OS=Bos taurus GN=MYH9 PE=1 SV=2	8455.44	75.36	2988	226	0		0		5.51	227103	K|VAAYDKLEK|T	0	VAAYDKLEK	0	1405-1413	FALSE	3.68277e-18	32.9089	9.26427	0.835	518.787	2	18.13	1035.56	1	File: "D:\_HF_QE\20161213_KW\20161213_1a_CIN85_KW_i03.raw"; SpectrumID: "86882"; scans: "4445"	20161213_1a_CIN85_KW_i01to3	2	F1MQ37,O02717
2	F1MQ37	F1MQ37_BOVIN	Uncharacterized protein OS=Bos taurus GN=MYH9 PE=1 SV=2	8455.44	75.36	2988	226	0		0		5.51	227103	K|VDYKADEWLMK|N	1	VDYKADEWLMK	0	577-587	FALSE	2.5632e-13	17.1013	8.01488	0.383	466.564	3	35.92	1396.67	1	File: "D:\_HF_QE\20161213_KW\20161213_1a_CIN85_KW_i02.raw"; SpectrumID: "58807"; scans: "14138"	20161213_1a_CIN85_KW_i01to3	2	Q27991,F1MQ37
2	F1MQ37	F1MQ37_BOVIN	Uncharacterized protein OS=Bos taurus GN=MYH9 PE=1 SV=2	8455.44	75.36	2988	226	0		0		5.51	227103	K|VEDMAELTCLNEASVLHNLKER|Y	1	VEDMAELTC[Cys_CAM]LNEASVLHNLKER	1	83-104	TRUE	9.4296e-88	60.8191	20.1593	1.558	643.568	4	44.98	2570.25	1	File: "D:\_HF_QE\20161213_KW\20161213_1a_CIN85_KW_i01.raw"; SpectrumID: "24893"; scans: "18823"	20161213_1a_CIN85_KW_i01to3	1	F1MQ37
2	F1MQ37	F1MQ37_BOVIN	Uncharacterized protein OS=Bos taurus GN=MYH9 PE=1 SV=2	8455.44	75.36	2988	226	0		0		5.51	227103	K|VEDMAELTCLNEASVLHNLKER|Y	0	VEDMAELTC[Cys_CAM]LNEASVLHNLKER	1	83-104	TRUE	7.10229e-54	30.2113	15.8391	2.118	643.568	4	44.88	2570.25	1	File: "D:\_HF_QE\20161213_KW\20161213_1a_CIN85_KW_i02.raw"; SpectrumID: "65428"; scans: "18753"	20161213_1a_CIN85_KW_i01to3	1	F1MQ37
2	F1MQ37	F1MQ37_BOVIN	Uncharacterized protein OS=Bos taurus GN=MYH9 PE=1 SV=2	8455.44	75.36	2988	226	0		0		5.51	227103	K|VEDMAELTCLNEASVLHNLKER|Y	0	VEDMAELTC[Cys_CAM]LNEASVLHNLKER	1	83-104	TRUE	2.15942e-17	-12.3817	9.15985	-2.535	643.571	4	45.08	2570.25	1	File: "D:\_HF_QE\20161213_KW\20161213_1a_CIN85_KW_i03.raw"; SpectrumID: "105379"; scans: "18665"	20161213_1a_CIN85_KW_i01to3	1	F1MQ37
2	F1MQ37	F1MQ37_BOVIN	Uncharacterized protein OS=Bos taurus GN=MYH9 PE=1 SV=2	8455.44	75.36	2988	226	0		0		5.51	227103	K|VEDMAELTCLNEASVLHNLKER|Y	0	VEDMAELTC[Cys_CAM]LN[DEAMID]EASVLHNLKER	2	83-104	TRUE	2.27057e-23	3.80522	10.5436	-7.049	858.09	3	45.03	2571.23	1	File: "D:\_HF_QE\20161213_KW\20161213_1a_CIN85_KW_i01.raw"; SpectrumID: "24899"; scans: "18843"	20161213_1a_CIN85_KW_i01to3	1	F1MQ37
2	F1MQ37	F1MQ37_BOVIN	Uncharacterized protein OS=Bos taurus GN=MYH9 PE=1 SV=2	8455.44	75.36	2988	226	0		0		5.51	227103	K|VIQYLAHVASSHK|S	1	VIQYLAHVASSHK	0	187-199	FALSE	5.31951e-23	19.4624	10.4138	-1.498	484.938	3	25.87	1451.79	0	File: "D:\_HF_QE\20161213_KW\20161213_1a_CIN85_KW_i01.raw"; SpectrumID: "12160"; scans: "8716"	20161213_1a_CIN85_KW_i01to3	2	Q27991,F1MQ37
2	F1MQ37	F1MQ37_BOVIN	Uncharacterized protein OS=Bos taurus GN=MYH9 PE=1 SV=2	8455.44	75.36	2988	226	0		0		5.51	227103	K|VIQYLAHVASSHK|S	0	VIQYLAHVASSHK	0	187-199	FALSE	1.23553e-13	1.57447	8.12558	0.713	484.936	3	26.2	1451.79	0	File: "D:\_HF_QE\20161213_KW\20161213_1a_CIN85_KW_i01.raw"; SpectrumID: "12264"; scans: "8912"	20161213_1a_CIN85_KW_i01to3	2	Q27991,F1MQ37
2	F1MQ37	F1MQ37_BOVIN	Uncharacterized protein OS=Bos taurus GN=MYH9 PE=1 SV=2	8455.44	75.36	2988	226	0		0		5.51	227103	K|VIQYLAHVASSHK|S	0	VIQYLAHVASSHK	0	187-199	FALSE	4.89339e-42	33.9298	13.9832	-0.734	484.937	3	26.57	1451.79	0	File: "D:\_HF_QE\20161213_KW\20161213_1a_CIN85_KW_i01.raw"; SpectrumID: "12364"; scans: "9104"	20161213_1a_CIN85_KW_i01to3	2	Q27991,F1MQ37
2	F1MQ37	F1MQ37_BOVIN	Uncharacterized protein OS=Bos taurus GN=MYH9 PE=1 SV=2	8455.44	75.36	2988	226	0		0		5.51	227103	K|VIQYLAHVASSHK|S	0	VIQYLAHVASSHK	0	187-199	FALSE	5.48634e-22	16.6072	10.1894	-1.374	484.937	3	25.82	1451.79	0	File: "D:\_HF_QE\20161213_KW\20161213_1a_CIN85_KW_i02.raw"; SpectrumID: "52402"; scans: "8708"	20161213_1a_CIN85_KW_i01to3	2	Q27991,F1MQ37
2	F1MQ37	F1MQ37_BOVIN	Uncharacterized protein OS=Bos taurus GN=MYH9 PE=1 SV=2	8455.44	75.36	2988	226	0		0		5.51	227103	K|VIQYLAHVASSHK|S	0	VIQYLAHVASSHK	0	187-199	FALSE	8.41759e-38	26.3415	13.2711	0.01	484.937	3	26.17	1451.79	0	File: "D:\_HF_QE\20161213_KW\20161213_1a_CIN85_KW_i02.raw"; SpectrumID: "52477"; scans: "8888"	20161213_1a_CIN85_KW_i01to3	2	Q27991,F1MQ37
2	F1MQ37	F1MQ37_BOVIN	Uncharacterized protein OS=Bos taurus GN=MYH9 PE=1 SV=2	8455.44	75.36	2988	226	0		0		5.51	227103	K|VIQYLAHVASSHK|S	0	VIQYLAHVASSHK	0	187-199	FALSE	7.66331e-34	28.5861	12.5696	0.01	484.937	3	26.5	1451.79	0	File: "D:\_HF_QE\20161213_KW\20161213_1a_CIN85_KW_i02.raw"; SpectrumID: "52575"; scans: "9074"	20161213_1a_CIN85_KW_i01to3	2	Q27991,F1MQ37
2	F1MQ37	F1MQ37_BOVIN	Uncharacterized protein OS=Bos taurus GN=MYH9 PE=1 SV=2	8455.44	75.36	2988	226	0		0		5.51	227103	K|VIQYLAHVASSHK|S	0	VIQYLAHVASSHK	0	187-199	FALSE	3.16349e-36	33.3232	12.9949	0.589	484.936	3	26.12	1451.79	0	File: "D:\_HF_QE\20161213_KW\20161213_1a_CIN85_KW_i03.raw"; SpectrumID: "92439"; scans: "8744"	20161213_1a_CIN85_KW_i01to3	2	Q27991,F1MQ37
2	F1MQ37	F1MQ37_BOVIN	Uncharacterized protein OS=Bos taurus GN=MYH9 PE=1 SV=2	8455.44	75.36	2988	226	0		0		5.51	227103	K|VIQYLAHVASSHK|S	0	VIQYLAHVASSHK	0	187-199	FALSE	1.74551e-33	23.0896	12.5136	0.651	484.936	3	26.45	1451.79	0	File: "D:\_HF_QE\20161213_KW\20161213_1a_CIN85_KW_i03.raw"; SpectrumID: "92530"; scans: "8924"	20161213_1a_CIN85_KW_i01to3	2	Q27991,F1MQ37
2	F1MQ37	F1MQ37_BOVIN	Uncharacterized protein OS=Bos taurus GN=MYH9 PE=1 SV=2	8455.44	75.36	2988	226	0		0		5.51	227103	K|VIQYLAHVASSHK|S	0	VIQYLAHVASSHK	0	187-199	FALSE	2.56286e-28	22.2474	11.5303	1.911	484.936	3	26.8	1451.79	0	File: "D:\_HF_QE\20161213_KW\20161213_1a_CIN85_KW_i03.raw"; SpectrumID: "92623"; scans: "9113"	20161213_1a_CIN85_KW_i01to3	2	Q27991,F1MQ37
2	F1MQ37	F1MQ37_BOVIN	Uncharacterized protein OS=Bos taurus GN=MYH9 PE=1 SV=2	8455.44	75.36	2988	226	0		0		5.51	227103	K|VIQYLAHVASSHK|S	0	VIQYLAHVASSHK	0	187-199	FALSE	9.0492e-24	19.1977	10.5911	2.035	484.936	3	27.22	1451.79	0	File: "D:\_HF_QE\20161213_KW\20161213_1a_CIN85_KW_i03.raw"; SpectrumID: "92737"; scans: "9332"	20161213_1a_CIN85_KW_i01to3	2	Q27991,F1MQ37
2	F1MQ37	F1MQ37_BOVIN	Uncharacterized protein OS=Bos taurus GN=MYH9 PE=1 SV=2	8455.44	75.36	2988	226	0		0		5.51	227103	K|VKLQEMEGTVK|S	1	VKLQEMEGTVK	0	1792-1802	FALSE	3.78055e-17	14.2765	9.08393	-0.092	421.232	3	24.1	1260.67	1	File: "D:\_HF_QE\20161213_KW\20161213_1a_CIN85_KW_i01.raw"; SpectrumID: "9909"; scans: "7788"	20161213_1a_CIN85_KW_i01to3	2	F1MQ37,O02717
2	F1MQ37	F1MQ37_BOVIN	Uncharacterized protein OS=Bos taurus GN=MYH9 PE=1 SV=2	8455.44	75.36	2988	226	0		0		5.51	227103	K|VKLQEMEGTVK|S	0	VKLQEMEGTVK	0	1792-1802	FALSE	4.66516e-22	19.4958	10.242	-0.377	421.232	3	24.18	1260.67	1	File: "D:\_HF_QE\20161213_KW\20161213_1a_CIN85_KW_i03.raw"; SpectrumID: "90120"; scans: "7725"	20161213_1a_CIN85_KW_i01to3	2	F1MQ37,O02717
2	F1MQ37	F1MQ37_BOVIN	Uncharacterized protein OS=Bos taurus GN=MYH9 PE=1 SV=2	8455.44	75.36	2988	226	0		0		5.51	227103	K|VKPLLQVSR|Q	1	VKPLLQVSR	0	834-842	TRUE	2.44912e-18	11.8946	9.12295	0.784	520.334	2	24.48	1038.65	1	File: "D:\_HF_QE\20161213_KW\20161213_1a_CIN85_KW_i01.raw"; SpectrumID: "11825"; scans: "7987"	20161213_1a_CIN85_KW_i01to3	1	F1MQ37
2	F1MQ37	F1MQ37_BOVIN	Uncharacterized protein OS=Bos taurus GN=MYH9 PE=1 SV=2	8455.44	75.36	2988	226	0		0		5.51	227103	K|VKPLLQVSR|Q	0	VKPLLQVSR	0	834-842	TRUE	3.18186e-14	14.1034	8.08215	1.362	520.334	2	24.52	1038.65	1	File: "D:\_HF_QE\20161213_KW\20161213_1a_CIN85_KW_i02.raw"; SpectrumID: "50282"; scans: "8002"	20161213_1a_CIN85_KW_i01to3	1	F1MQ37
2	F1MQ37	F1MQ37_BOVIN	Uncharacterized protein OS=Bos taurus GN=MYH9 PE=1 SV=2	8455.44	75.36	2988	226	0		0		5.51	227103	K|VKPLLQVSR|Q	0	VKPLLQVSR	0	834-842	TRUE	1.67606e-19	19.3127	9.40912	0.9	520.334	2	24.58	1038.65	1	File: "D:\_HF_QE\20161213_KW\20161213_1a_CIN85_KW_i03.raw"; SpectrumID: "90208"; scans: "7932"	20161213_1a_CIN85_KW_i01to3	1	F1MQ37
2	F1MQ37	F1MQ37_BOVIN	Uncharacterized protein OS=Bos taurus GN=MYH9 PE=1 SV=2	8455.44	75.36	2988	226	0		0		5.51	227103	K|VKVNKDDIQK|M	1	VKVNKDDIQK	0	65-74	TRUE	2.4608e-23	68.1166	10.5101	0.105	593.843	2	12.9	1185.67	2	File: "D:\_HF_QE\20161213_KW\20161213_1a_CIN85_KW_i01.raw"; SpectrumID: "2248"; scans: "1637"	20161213_1a_CIN85_KW_i01to3	1	F1MQ37
2	F1MQ37	F1MQ37_BOVIN	Uncharacterized protein OS=Bos taurus GN=MYH9 PE=1 SV=2	8455.44	75.36	2988	226	0		0		5.51	227103	K|VKVNKDDIQK|M	0	VKVNKDDIQK	0	65-74	TRUE	4.39952e-17	47.5795	9.05324	0.004	593.843	2	12.93	1185.67	2	File: "D:\_HF_QE\20161213_KW\20161213_1a_CIN85_KW_i02.raw"; SpectrumID: "42513"; scans: "1668"	20161213_1a_CIN85_KW_i01to3	1	F1MQ37
2	F1MQ37	F1MQ37_BOVIN	Uncharacterized protein OS=Bos taurus GN=MYH9 PE=1 SV=2	8455.44	75.36	2988	226	0		0		5.51	227103	K|VKVNKDDIQK|M	0	VKVNKDDIQK	0	65-74	TRUE	6.33886e-21	59.5	9.94986	0.628	593.843	2	13	1185.67	2	File: "D:\_HF_QE\20161213_KW\20161213_1a_CIN85_KW_i03.raw"; SpectrumID: "82415"; scans: "1680"	20161213_1a_CIN85_KW_i01to3	1	F1MQ37
2	F1MQ37	F1MQ37_BOVIN	Uncharacterized protein OS=Bos taurus GN=MYH9 PE=1 SV=2	8455.44	75.36	2988	226	0		0		5.51	227103	K|VMQEQGTHPK|F	1	VMQEQGTHPK	0	546-555	TRUE	4.78383e-35	56.7671	12.7822	0.29	577.785	2	11.65	1153.56	0	File: "D:\_HF_QE\20161213_KW\20161213_1a_CIN85_KW_i01.raw"; SpectrumID: "1813"; scans: "917"	20161213_1a_CIN85_KW_i01to3	1	F1MQ37
2	F1MQ37	F1MQ37_BOVIN	Uncharacterized protein OS=Bos taurus GN=MYH9 PE=1 SV=2	8455.44	75.36	2988	226	0		0		5.51	227103	K|VMQEQGTHPK|F	0	VMQEQGTHPK	0	546-555	TRUE	4.85232e-41	51.7505	13.8062	-0.23	577.785	2	11.48	1153.56	0	File: "D:\_HF_QE\20161213_KW\20161213_1a_CIN85_KW_i02.raw"; SpectrumID: "42028"; scans: "846"	20161213_1a_CIN85_KW_i01to3	1	F1MQ37
2	F1MQ37	F1MQ37_BOVIN	Uncharacterized protein OS=Bos taurus GN=MYH9 PE=1 SV=2	8455.44	75.36	2988	226	0		0		5.51	227103	K|VMQEQGTHPK|F	0	VMQEQGTHPK	0	546-555	TRUE	7.60026e-33	40.6113	12.3819	0.515	577.784	2	11.52	1153.56	0	File: "D:\_HF_QE\20161213_KW\20161213_1a_CIN85_KW_i03.raw"; SpectrumID: "81941"; scans: "858"	20161213_1a_CIN85_KW_i01to3	1	F1MQ37
2	F1MQ37	F1MQ37_BOVIN	Uncharacterized protein OS=Bos taurus GN=MYH9 PE=1 SV=2	8455.44	75.36	2988	226	0		0		5.51	227103	K|VQAQMKDYMR|E	1	VQAQMKDYMR	0	1643-1652	FALSE	4.91083e-24	16.5539	10.6206	-0.241	423.874	3	21.9	1268.6	1	File: "D:\_HF_QE\20161213_KW\20161213_1a_CIN85_KW_i01.raw"; SpectrumID: "9337"; scans: "6581"	20161213_1a_CIN85_KW_i01to3	2	F1MQ37,O02717
2	F1MQ37	F1MQ37_BOVIN	Uncharacterized protein OS=Bos taurus GN=MYH9 PE=1 SV=2	8455.44	75.36	2988	226	0		0		5.51	227103	K|VQAQMKDYMR|E	0	VQAQMKDYMR	0	1643-1652	FALSE	7.60184e-15	6.69515	8.42206	-0.241	423.874	3	21.93	1268.6	1	File: "D:\_HF_QE\20161213_KW\20161213_1a_CIN85_KW_i02.raw"; SpectrumID: "49635"; scans: "6599"	20161213_1a_CIN85_KW_i01to3	2	F1MQ37,O02717
2	F1MQ37	F1MQ37_BOVIN	Uncharacterized protein OS=Bos taurus GN=MYH9 PE=1 SV=2	8455.44	75.36	2988	226	0		0		5.51	227103	K|VQAQMKDYMR|E	0	VQAQMKDYMR	0	1643-1652	FALSE	2.69303e-16	8.89134	8.79952	-0.383	423.874	3	21.97	1268.6	1	File: "D:\_HF_QE\20161213_KW\20161213_1a_CIN85_KW_i03.raw"; SpectrumID: "89559"; scans: "6525"	20161213_1a_CIN85_KW_i01to3	2	F1MQ37,O02717
2	F1MQ37	F1MQ37_BOVIN	Uncharacterized protein OS=Bos taurus GN=MYH9 PE=1 SV=2	8455.44	75.36	2988	226	0		0		5.51	227103	K|VSHLLGINVTDFTR|G	1	VSHLLGINVTDFTR	0	374-387	TRUE	1.93341e-31	12.3349	12.1691	0.907	524.622	3	43.52	1570.85	0	File: "D:\_HF_QE\20161213_KW\20161213_1a_CIN85_KW_i01.raw"; SpectrumID: "24620"; scans: "18101"	20161213_1a_CIN85_KW_i01to3	1	F1MQ37
2	F1MQ37	F1MQ37_BOVIN	Uncharacterized protein OS=Bos taurus GN=MYH9 PE=1 SV=2	8455.44	75.36	2988	226	0		0		5.51	227103	K|VSHLLGINVTDFTR|G	0	VSHLLGINVTDFTR	0	374-387	TRUE	9.91879e-46	33.5838	14.615	0.449	524.623	3	43.85	1570.85	0	File: "D:\_HF_QE\20161213_KW\20161213_1a_CIN85_KW_i01.raw"; SpectrumID: "24689"; scans: "18272"	20161213_1a_CIN85_KW_i01to3	1	F1MQ37
2	F1MQ37	F1MQ37_BOVIN	Uncharacterized protein OS=Bos taurus GN=MYH9 PE=1 SV=2	8455.44	75.36	2988	226	0		0		5.51	227103	K|VSHLLGINVTDFTR|G	0	VSHLLGINVTDFTR	0	374-387	TRUE	3.60536e-63	36.596	17.1363	2.549	524.622	3	43.45	1570.85	0	File: "D:\_HF_QE\20161213_KW\20161213_1a_CIN85_KW_i02.raw"; SpectrumID: "65167"; scans: "18043"	20161213_1a_CIN85_KW_i01to3	1	F1MQ37
2	F1MQ37	F1MQ37_BOVIN	Uncharacterized protein OS=Bos taurus GN=MYH9 PE=1 SV=2	8455.44	75.36	2988	226	0		0		5.51	227103	K|VSHLLGINVTDFTR|G	0	VSHLLGINVTDFTR	0	374-387	TRUE	2.25657e-36	18.8976	13.063	1.384	524.622	3	43.78	1570.85	0	File: "D:\_HF_QE\20161213_KW\20161213_1a_CIN85_KW_i02.raw"; SpectrumID: "65239"; scans: "18217"	20161213_1a_CIN85_KW_i01to3	1	F1MQ37
2	F1MQ37	F1MQ37_BOVIN	Uncharacterized protein OS=Bos taurus GN=MYH9 PE=1 SV=2	8455.44	75.36	2988	226	0		0		5.51	227103	K|VSHLLGINVTDFTR|G	0	VSHLLGINVTDFTR	0	374-387	TRUE	2.55566e-64	37.2314	17.286	0.678	524.622	3	43.52	1570.85	0	File: "D:\_HF_QE\20161213_KW\20161213_1a_CIN85_KW_i03.raw"; SpectrumID: "105106"; scans: "17908"	20161213_1a_CIN85_KW_i01to3	1	F1MQ37
2	F1MQ37	F1MQ37_BOVIN	Uncharacterized protein OS=Bos taurus GN=MYH9 PE=1 SV=2	8455.44	75.36	2988	226	0		0		5.51	227103	K|VSHLLGINVTDFTR|G	0	VSHLLGINVTDFTR	0	374-387	TRUE	1.44788e-44	26.2415	14.432	1.843	524.622	3	43.87	1570.85	0	File: "D:\_HF_QE\20161213_KW\20161213_1a_CIN85_KW_i03.raw"; SpectrumID: "105172"; scans: "18076"	20161213_1a_CIN85_KW_i01to3	1	F1MQ37
2	F1MQ37	F1MQ37_BOVIN	Uncharacterized protein OS=Bos taurus GN=MYH9 PE=1 SV=2	8455.44	75.36	2988	226	0		0		5.51	227103	K|YAEERDRAEAEAR|E	1	YAEERDRAEAEAR	0	1460-1472	FALSE	7.92945e-14	6.71003	8.13501	0.124	522.582	3	12.83	1564.72	2	File: "D:\_HF_QE\20161213_KW\20161213_1a_CIN85_KW_i02.raw"; SpectrumID: "42482"; scans: "1613"	20161213_1a_CIN85_KW_i01to3	3	Q27991,F1MQ37,O02717
2	F1MQ37	F1MQ37_BOVIN	Uncharacterized protein OS=Bos taurus GN=MYH9 PE=1 SV=2	8455.44	75.36	2988	226	0		0		5.51	227103	K|YAEERDRAEAEAR|E	0	YAEERDRAEAEAR	0	1460-1472	FALSE	4.37484e-14	6.49259	8.20164	0.354	522.581	3	12.93	1564.72	2	File: "D:\_HF_QE\20161213_KW\20161213_1a_CIN85_KW_i03.raw"; SpectrumID: "82389"; scans: "1638"	20161213_1a_CIN85_KW_i01to3	3	Q27991,F1MQ37,O02717
2	F1MQ37	F1MQ37_BOVIN	Uncharacterized protein OS=Bos taurus GN=MYH9 PE=1 SV=2	8455.44	75.36	2988	226	0		0		5.51	227103	K|YAEERDRAEAEAR|E	0	YAEERDRAEAEAR	0	1460-1472	FALSE	1.48559e-17	12.9255	9.11792	-0.125	522.582	3	13.27	1564.72	2	File: "D:\_HF_QE\20161213_KW\20161213_1a_CIN85_KW_i03.raw"; SpectrumID: "82506"; scans: "1826"	20161213_1a_CIN85_KW_i01to3	3	Q27991,F1MQ37,O02717
2	F1MQ37	F1MQ37_BOVIN	Uncharacterized protein OS=Bos taurus GN=MYH9 PE=1 SV=2	8455.44	75.36	2988	226	0		0		5.51	227103	K|YLYVDKNFINNPLAQADWAAK|K	1	YLYVDKNFINNPLAQADWAAK	0	9-29	TRUE	1.06518e-35	9.22352	12.9579	0.772	818.753	3	49.57	2453.24	1	File: "D:\_HF_QE\20161213_KW\20161213_1a_CIN85_KW_i01.raw"; SpectrumID: "28621"; scans: "21027"	20161213_1a_CIN85_KW_i01to3	1	F1MQ37
2	F1MQ37	F1MQ37_BOVIN	Uncharacterized protein OS=Bos taurus GN=MYH9 PE=1 SV=2	8455.44	75.36	2988	226	0		0		5.51	227103	R|AGVLAHLEEER|D	1	AGVLAHLEEER	0	765-775	FALSE	4.89728e-32	21.1785	12.2619	0.429	408.551	3	28.5	1222.63	0	File: "D:\_HF_QE\20161213_KW\20161213_1a_CIN85_KW_i01.raw"; SpectrumID: "14625"; scans: "10126"	20161213_1a_CIN85_KW_i01to3	2	Q27991,F1MQ37
2	F1MQ37	F1MQ37_BOVIN	Uncharacterized protein OS=Bos taurus GN=MYH9 PE=1 SV=2	8455.44	75.36	2988	226	0		0		5.51	227103	R|AGVLAHLEEER|D	0	AGVLAHLEEER	0	765-775	FALSE	5.93658e-44	37.163	14.3066	-1.706	612.324	2	28.5	1222.63	0	File: "D:\_HF_QE\20161213_KW\20161213_1a_CIN85_KW_i01.raw"; SpectrumID: "14627"; scans: "10129"	20161213_1a_CIN85_KW_i01to3	2	Q27991,F1MQ37
2	F1MQ37	F1MQ37_BOVIN	Uncharacterized protein OS=Bos taurus GN=MYH9 PE=1 SV=2	8455.44	75.36	2988	226	0		0		5.51	227103	R|AGVLAHLEEER|D	0	AGVLAHLEEER	0	765-775	FALSE	7.02035e-38	27.9779	13.2987	-2.409	612.324	2	28.38	1222.63	0	File: "D:\_HF_QE\20161213_KW\20161213_1a_CIN85_KW_i02.raw"; SpectrumID: "53079"; scans: "10100"	20161213_1a_CIN85_KW_i01to3	2	Q27991,F1MQ37
2	F1MQ37	F1MQ37_BOVIN	Uncharacterized protein OS=Bos taurus GN=MYH9 PE=1 SV=2	8455.44	75.36	2988	226	0		0		5.51	227103	R|AGVLAHLEEER|D	0	AGVLAHLEEER	0	765-775	FALSE	1.48987e-22	16.0266	10.3386	-3.006	408.552	3	28.65	1222.63	0	File: "D:\_HF_QE\20161213_KW\20161213_1a_CIN85_KW_i02.raw"; SpectrumID: "54988"; scans: "10245"	20161213_1a_CIN85_KW_i01to3	2	Q27991,F1MQ37
2	F1MQ37	F1MQ37_BOVIN	Uncharacterized protein OS=Bos taurus GN=MYH9 PE=1 SV=2	8455.44	75.36	2988	226	0		0		5.51	227103	R|AGVLAHLEEER|D	0	AGVLAHLEEER	0	765-775	FALSE	2.09795e-20	14.697	9.84595	-2.049	408.552	3	28.63	1222.63	0	File: "D:\_HF_QE\20161213_KW\20161213_1a_CIN85_KW_i03.raw"; SpectrumID: "93083"; scans: "10082"	20161213_1a_CIN85_KW_i01to3	2	Q27991,F1MQ37
2	F1MQ37	F1MQ37_BOVIN	Uncharacterized protein OS=Bos taurus GN=MYH9 PE=1 SV=2	8455.44	75.36	2988	226	0		0		5.51	227103	R|AGVLAHLEEER|D	0	AGVLAHLEEER	0	765-775	FALSE	1.3126e-57	52.8338	16.3492	-2.295	612.324	2	28.72	1222.63	0	File: "D:\_HF_QE\20161213_KW\20161213_1a_CIN85_KW_i03.raw"; SpectrumID: "93102"; scans: "10125"	20161213_1a_CIN85_KW_i01to3	2	Q27991,F1MQ37
2	F1MQ37	F1MQ37_BOVIN	Uncharacterized protein OS=Bos taurus GN=MYH9 PE=1 SV=2	8455.44	75.36	2988	226	0		0		5.51	227103	R|AGVLAHLEEERDLK|I	1	AGVLAHLEEERDLK	0	765-778	FALSE	3.50835e-13	7.23148	8.05108	-0.713	527.287	3	30.18	1578.84	1	File: "D:\_HF_QE\20161213_KW\20161213_1a_CIN85_KW_i01.raw"; SpectrumID: "15102"; scans: "11069"	20161213_1a_CIN85_KW_i01to3	2	Q27991,F1MQ37
2	F1MQ37	F1MQ37_BOVIN	Uncharacterized protein OS=Bos taurus GN=MYH9 PE=1 SV=2	8455.44	75.36	2988	226	0		0		5.51	227103	R|AGVLAHLEEERDLK|I	0	AGVLAHLEEERDLK	0	765-778	FALSE	4.30999e-17	15.7432	9.09291	1.947	527.285	3	30.52	1578.84	1	File: "D:\_HF_QE\20161213_KW\20161213_1a_CIN85_KW_i01.raw"; SpectrumID: "15192"; scans: "11257"	20161213_1a_CIN85_KW_i01to3	2	Q27991,F1MQ37
2	F1MQ37	F1MQ37_BOVIN	Uncharacterized protein OS=Bos taurus GN=MYH9 PE=1 SV=2	8455.44	75.36	2988	226	0		0		5.51	227103	R|AGVLAHLEEERDLK|I	0	AGVLAHLEEERDLK	0	765-778	FALSE	9.81581e-27	31.4332	11.2459	0.446	527.286	3	30.35	1578.84	1	File: "D:\_HF_QE\20161213_KW\20161213_1a_CIN85_KW_i02.raw"; SpectrumID: "55444"; scans: "11193"	20161213_1a_CIN85_KW_i01to3	2	Q27991,F1MQ37
2	F1MQ37	F1MQ37_BOVIN	Uncharacterized protein OS=Bos taurus GN=MYH9 PE=1 SV=2	8455.44	75.36	2988	226	0		0		5.51	227103	R|AGVLAHLEEERDLK|I	0	AGVLAHLEEERDLK	0	765-778	FALSE	4.18559e-16	11.5744	8.83212	1.149	527.286	3	30.32	1578.84	1	File: "D:\_HF_QE\20161213_KW\20161213_1a_CIN85_KW_i03.raw"; SpectrumID: "95400"; scans: "10999"	20161213_1a_CIN85_KW_i01to3	2	Q27991,F1MQ37
2	F1MQ37	F1MQ37_BOVIN	Uncharacterized protein OS=Bos taurus GN=MYH9 PE=1 SV=2	8455.44	75.36	2988	226	0		0		5.51	227103	R|AGVLAHLEEERDLK|I	0	AGVLAHLEEERDLK	0	765-778	FALSE	8.75716e-24	24.5665	10.6255	-1.758	527.287	3	30.68	1578.84	1	File: "D:\_HF_QE\20161213_KW\20161213_1a_CIN85_KW_i03.raw"; SpectrumID: "95493"; scans: "11193"	20161213_1a_CIN85_KW_i01to3	2	Q27991,F1MQ37
2	F1MQ37	F1MQ37_BOVIN	Uncharacterized protein OS=Bos taurus GN=MYH9 PE=1 SV=2	8455.44	75.36	2988	226	0		0		5.51	227103	R|ALEEAMEQK|A	1	ALEEAMEQK	0	1484-1492	FALSE	2.91151e-15	24.7402	8.52559	0.663	524.752	2	19.38	1047.49	0	File: "D:\_HF_QE\20161213_KW\20161213_1a_CIN85_KW_i01.raw"; SpectrumID: "7052"; scans: "5219"	20161213_1a_CIN85_KW_i01to3	2	F1MQ37,O02717
2	F1MQ37	F1MQ37_BOVIN	Uncharacterized protein OS=Bos taurus GN=MYH9 PE=1 SV=2	8455.44	75.36	2988	226	0		0		5.51	227103	R|ALEEAMEQK|A	0	ALEEAMEQK	0	1484-1492	FALSE	3.41463e-17	29.3824	9.02585	0.09	524.753	2	19.72	1047.49	0	File: "D:\_HF_QE\20161213_KW\20161213_1a_CIN85_KW_i01.raw"; SpectrumID: "7145"; scans: "5409"	20161213_1a_CIN85_KW_i01to3	2	F1MQ37,O02717
2	F1MQ37	F1MQ37_BOVIN	Uncharacterized protein OS=Bos taurus GN=MYH9 PE=1 SV=2	8455.44	75.36	2988	226	0		0		5.51	227103	R|ALEEAMEQK|A	0	ALEEAMEQK	0	1484-1492	FALSE	7.92213e-19	30.5718	9.42963	0.892	524.752	2	19.28	1047.49	0	File: "D:\_HF_QE\20161213_KW\20161213_1a_CIN85_KW_i02.raw"; SpectrumID: "47286"; scans: "5164"	20161213_1a_CIN85_KW_i01to3	2	F1MQ37,O02717
2	F1MQ37	F1MQ37_BOVIN	Uncharacterized protein OS=Bos taurus GN=MYH9 PE=1 SV=2	8455.44	75.36	2988	226	0		0		5.51	227103	R|ALEEAMEQK|A	0	ALEEAMEQK	0	1484-1492	FALSE	1.25735e-16	25.6943	8.88202	0.09	524.753	2	19.63	1047.49	0	File: "D:\_HF_QE\20161213_KW\20161213_1a_CIN85_KW_i02.raw"; SpectrumID: "47376"; scans: "5348"	20161213_1a_CIN85_KW_i01to3	2	F1MQ37,O02717
2	F1MQ37	F1MQ37_BOVIN	Uncharacterized protein OS=Bos taurus GN=MYH9 PE=1 SV=2	8455.44	75.36	2988	226	0		0		5.51	227103	R|ALEEAMEQK|A	0	ALEEAMEQK	0	1484-1492	FALSE	8.94344e-18	27.7366	9.17138	0.663	524.752	2	19.38	1047.49	0	File: "D:\_HF_QE\20161213_KW\20161213_1a_CIN85_KW_i03.raw"; SpectrumID: "87235"; scans: "5128"	20161213_1a_CIN85_KW_i01to3	2	F1MQ37,O02717
2	F1MQ37	F1MQ37_BOVIN	Uncharacterized protein OS=Bos taurus GN=MYH9 PE=1 SV=2	8455.44	75.36	2988	226	0		0		5.51	227103	R|ALEEAMEQK|A	0	ALEEAMEQK	0	1484-1492	FALSE	1.30756e-13	27.1781	8.11493	-2.125	524.754	2	19.73	1047.49	0	File: "D:\_HF_QE\20161213_KW\20161213_1a_CIN85_KW_i03.raw"; SpectrumID: "87330"; scans: "5317"	20161213_1a_CIN85_KW_i01to3	2	F1MQ37,O02717
2	F1MQ37	F1MQ37_BOVIN	Uncharacterized protein OS=Bos taurus GN=MYH9 PE=1 SV=2	8455.44	75.36	2988	226	0		0		5.51	227103	R|ALEEAMEQKAELER|L	1	ALEEAMEQKAELER	0	1484-1497	FALSE	2.4129e-30	26.6678	11.9461	1.716	549.606	3	29.02	1645.8	1	File: "D:\_HF_QE\20161213_KW\20161213_1a_CIN85_KW_i02.raw"; SpectrumID: "55094"; scans: "10448"	20161213_1a_CIN85_KW_i01to3	2	F1MQ37,O02717
2	F1MQ37	F1MQ37_BOVIN	Uncharacterized protein OS=Bos taurus GN=MYH9 PE=1 SV=2	8455.44	75.36	2988	226	0		0		5.51	227103	R|ALEEAMEQKAELER|L	0	ALEEAMEQKAELER	0	1484-1497	FALSE	2.45679e-30	28.3956	11.9422	0.714	549.606	3	29.27	1645.8	1	File: "D:\_HF_QE\20161213_KW\20161213_1a_CIN85_KW_i03.raw"; SpectrumID: "95122"; scans: "10422"	20161213_1a_CIN85_KW_i01to3	2	F1MQ37,O02717
2	F1MQ37	F1MQ37_BOVIN	Uncharacterized protein OS=Bos taurus GN=MYH9 PE=1 SV=2	8455.44	75.36	2988	226	0		0		5.51	227103	R|ALEEAMEQKAELER|L	0	ALEEAM[Oxidation_M]EQKAELER	1	1484-1497	FALSE	2.07111e-24	19.8947	10.7386	-0.461	554.939	3	21.33	1661.79	1	File: "D:\_HF_QE\20161213_KW\20161213_1a_CIN85_KW_i01.raw"; SpectrumID: "9185"; scans: "6277"	20161213_1a_CIN85_KW_i01to3	2	F1MQ37,O02717
2	F1MQ37	F1MQ37_BOVIN	Uncharacterized protein OS=Bos taurus GN=MYH9 PE=1 SV=2	8455.44	75.36	2988	226	0		0		5.51	227103	R|ALEEAMEQKAELER|L	0	ALEEAM[Oxidation_M]EQKAELER	1	1484-1497	FALSE	8.5799e-24	17.2336	10.6066	-0.461	554.939	3	21.43	1661.79	1	File: "D:\_HF_QE\20161213_KW\20161213_1a_CIN85_KW_i03.raw"; SpectrumID: "89418"; scans: "6232"	20161213_1a_CIN85_KW_i01to3	2	F1MQ37,O02717
2	F1MQ37	F1MQ37_BOVIN	Uncharacterized protein OS=Bos taurus GN=MYH9 PE=1 SV=2	8455.44	75.36	2988	226	0		0		5.51	227103	R|ALEQQVEEMK|T	1	ALEQQVEEMK	0	1529-1538	FALSE	1.62258e-22	33.3228	10.3367	-0.104	602.798	2	26.85	1203.58	0	File: "D:\_HF_QE\20161213_KW\20161213_1a_CIN85_KW_i01.raw"; SpectrumID: "12437"; scans: "9247"	20161213_1a_CIN85_KW_i01to3	2	F1MQ37,O02717
2	F1MQ37	F1MQ37_BOVIN	Uncharacterized protein OS=Bos taurus GN=MYH9 PE=1 SV=2	8455.44	75.36	2988	226	0		0		5.51	227103	R|ALEQQVEEMK|T	0	ALEQQVEEMK	0	1529-1538	FALSE	3.64394e-19	28.2948	9.55075	0.909	602.797	2	26.98	1203.58	0	File: "D:\_HF_QE\20161213_KW\20161213_1a_CIN85_KW_i03.raw"; SpectrumID: "92671"; scans: "9214"	20161213_1a_CIN85_KW_i01to3	2	F1MQ37,O02717
2	F1MQ37	F1MQ37_BOVIN	Uncharacterized protein OS=Bos taurus GN=MYH9 PE=1 SV=2	8455.44	75.36	2988	226	0		0		5.51	227103	R|ASREEILAQSK|E	1	ASREEILAQSK	0	1659-1669	FALSE	4.38426e-21	13.3955	10.0233	-1.134	411.227	3	16.8	1230.66	1	File: "D:\_HF_QE\20161213_KW\20161213_1a_CIN85_KW_i01.raw"; SpectrumID: "4816"; scans: "3772"	20161213_1a_CIN85_KW_i01to3	2	F1MQ37,O02717
2	F1MQ37	F1MQ37_BOVIN	Uncharacterized protein OS=Bos taurus GN=MYH9 PE=1 SV=2	8455.44	75.36	2988	226	0		0		5.51	227103	R|ASREEILAQSK|E	0	ASREEILAQSK	0	1659-1669	FALSE	2.093e-13	9.53993	8.08673	-5.229	411.228	3	17.15	1230.66	1	File: "D:\_HF_QE\20161213_KW\20161213_1a_CIN85_KW_i01.raw"; SpectrumID: "6407"; scans: "3951"	20161213_1a_CIN85_KW_i01to3	2	F1MQ37,O02717
2	F1MQ37	F1MQ37_BOVIN	Uncharacterized protein OS=Bos taurus GN=MYH9 PE=1 SV=2	8455.44	75.36	2988	226	0		0		5.51	227103	R|ASREEILAQSK|E	0	ASREEILAQSK	0	1659-1669	FALSE	2.24199e-19	48.3927	9.64479	-0.013	616.336	2	16.8	1230.66	1	File: "D:\_HF_QE\20161213_KW\20161213_1a_CIN85_KW_i02.raw"; SpectrumID: "45052"; scans: "3782"	20161213_1a_CIN85_KW_i01to3	2	F1MQ37,O02717
2	F1MQ37	F1MQ37_BOVIN	Uncharacterized protein OS=Bos taurus GN=MYH9 PE=1 SV=2	8455.44	75.36	2988	226	0		0		5.51	227103	R|ASREEILAQSK|E	0	ASREEILAQSK	0	1659-1669	FALSE	2.23471e-29	22.6042	11.7618	-0.914	411.227	3	16.83	1230.66	1	File: "D:\_HF_QE\20161213_KW\20161213_1a_CIN85_KW_i02.raw"; SpectrumID: "45061"; scans: "3798"	20161213_1a_CIN85_KW_i01to3	2	F1MQ37,O02717
2	F1MQ37	F1MQ37_BOVIN	Uncharacterized protein OS=Bos taurus GN=MYH9 PE=1 SV=2	8455.44	75.36	2988	226	0		0		5.51	227103	R|ASREEILAQSK|E	0	ASREEILAQSK	0	1659-1669	FALSE	6.75928e-15	32.5578	8.5228	0.67	616.335	2	16.9	1230.66	1	File: "D:\_HF_QE\20161213_KW\20161213_1a_CIN85_KW_i03.raw"; SpectrumID: "84981"; scans: "3781"	20161213_1a_CIN85_KW_i01to3	2	F1MQ37,O02717
2	F1MQ37	F1MQ37_BOVIN	Uncharacterized protein OS=Bos taurus GN=MYH9 PE=1 SV=2	8455.44	75.36	2988	226	0		0		5.51	227103	R|ASREEILAQSK|E	0	ASREEILAQSK	0	1659-1669	FALSE	9.74834e-31	25.0932	12.0168	-2.328	411.227	3	16.93	1230.66	1	File: "D:\_HF_QE\20161213_KW\20161213_1a_CIN85_KW_i03.raw"; SpectrumID: "84989"; scans: "3795"	20161213_1a_CIN85_KW_i01to3	2	F1MQ37,O02717
2	F1MQ37	F1MQ37_BOVIN	Uncharacterized protein OS=Bos taurus GN=MYH9 PE=1 SV=2	8455.44	75.36	2988	226	0		0		5.51	227103	R|ASREEILAQSKENEK|K	1	ASREEILAQSKENEK	0	1659-1673	FALSE	7.66926e-50	56.1304	15.2532	0.863	577.967	3	16.03	1730.88	2	File: "D:\_HF_QE\20161213_KW\20161213_1a_CIN85_KW_i01.raw"; SpectrumID: "4606"; scans: "3362"	20161213_1a_CIN85_KW_i01to3	2	F1MQ37,O02717
2	F1MQ37	F1MQ37_BOVIN	Uncharacterized protein OS=Bos taurus GN=MYH9 PE=1 SV=2	8455.44	75.36	2988	226	0		0		5.51	227103	R|ASREEILAQSKENEK|K	0	ASREEILAQSKENEK	0	1659-1673	FALSE	1.38405e-28	14.6938	11.6307	0.043	433.727	4	16.1	1730.88	2	File: "D:\_HF_QE\20161213_KW\20161213_1a_CIN85_KW_i01.raw"; SpectrumID: "4624"; scans: "3394"	20161213_1a_CIN85_KW_i01to3	2	F1MQ37,O02717
2	F1MQ37	F1MQ37_BOVIN	Uncharacterized protein OS=Bos taurus GN=MYH9 PE=1 SV=2	8455.44	75.36	2988	226	0		0		5.51	227103	R|ASREEILAQSKENEK|K	0	ASREEILAQSKENEK	0	1659-1673	FALSE	3.1939e-50	47.9229	15.3046	-0.506	577.968	3	16.2	1730.88	2	File: "D:\_HF_QE\20161213_KW\20161213_1a_CIN85_KW_i02.raw"; SpectrumID: "44870"; scans: "3451"	20161213_1a_CIN85_KW_i01to3	2	F1MQ37,O02717
2	F1MQ37	F1MQ37_BOVIN	Uncharacterized protein OS=Bos taurus GN=MYH9 PE=1 SV=2	8455.44	75.36	2988	226	0		0		5.51	227103	R|ASREEILAQSKENEK|K	0	ASREEILAQSKENEK	0	1659-1673	FALSE	5.08147e-25	13.8382	10.9079	0.182	433.727	4	16.23	1730.88	2	File: "D:\_HF_QE\20161213_KW\20161213_1a_CIN85_KW_i02.raw"; SpectrumID: "44881"; scans: "3469"	20161213_1a_CIN85_KW_i01to3	2	F1MQ37,O02717
2	F1MQ37	F1MQ37_BOVIN	Uncharacterized protein OS=Bos taurus GN=MYH9 PE=1 SV=2	8455.44	75.36	2988	226	0		0		5.51	227103	R|ASREEILAQSKENEK|K	0	ASREEILAQSKENEK	0	1659-1673	FALSE	2.56717e-38	28.2451	13.4086	0.32	433.727	4	16.13	1730.88	2	File: "D:\_HF_QE\20161213_KW\20161213_1a_CIN85_KW_i03.raw"; SpectrumID: "84775"; scans: "3372"	20161213_1a_CIN85_KW_i01to3	2	F1MQ37,O02717
2	F1MQ37	F1MQ37_BOVIN	Uncharacterized protein OS=Bos taurus GN=MYH9 PE=1 SV=2	8455.44	75.36	2988	226	0		0		5.51	227103	R|ASREEILAQSKENEK|K	0	ASREEILAQSKENEK	0	1659-1673	FALSE	5.75197e-49	43.8364	15.1173	-0.298	577.967	3	16.43	1730.88	2	File: "D:\_HF_QE\20161213_KW\20161213_1a_CIN85_KW_i03.raw"; SpectrumID: "84842"; scans: "3523"	20161213_1a_CIN85_KW_i01to3	2	F1MQ37,O02717
2	F1MQ37	F1MQ37_BOVIN	Uncharacterized protein OS=Bos taurus GN=MYH9 PE=1 SV=2	8455.44	75.36	2988	226	0		0		5.51	227103	R|ASREEILAQSKENEKK|L	1	ASREEILAQSKENEKK	0	1659-1674	FALSE	9.29501e-33	46.4899	12.4149	0.643	620.665	3	14.22	1858.97	3	File: "D:\_HF_QE\20161213_KW\20161213_1a_CIN85_KW_i01.raw"; SpectrumID: "4107"; scans: "2364"	20161213_1a_CIN85_KW_i01to3	2	F1MQ37,O02717
2	F1MQ37	F1MQ37_BOVIN	Uncharacterized protein OS=Bos taurus GN=MYH9 PE=1 SV=2	8455.44	75.36	2988	226	0		0		5.51	227103	R|ASREEILAQSKENEKK|L	0	ASREEILAQSKENEKK	0	1659-1674	FALSE	2.90912e-35	42.8245	12.8731	1.627	620.665	3	14.57	1858.97	3	File: "D:\_HF_QE\20161213_KW\20161213_1a_CIN85_KW_i01.raw"; SpectrumID: "4212"; scans: "2551"	20161213_1a_CIN85_KW_i01to3	2	F1MQ37,O02717
2	F1MQ37	F1MQ37_BOVIN	Uncharacterized protein OS=Bos taurus GN=MYH9 PE=1 SV=2	8455.44	75.36	2988	226	0		0		5.51	227103	R|ASREEILAQSKENEKK|L	0	ASREEILAQSKENEKK	0	1659-1674	FALSE	3.04619e-14	7.20281	8.3427	-0.439	620.666	3	14.9	1858.97	3	File: "D:\_HF_QE\20161213_KW\20161213_1a_CIN85_KW_i01.raw"; SpectrumID: "4301"; scans: "2743"	20161213_1a_CIN85_KW_i01to3	2	F1MQ37,O02717
2	F1MQ37	F1MQ37_BOVIN	Uncharacterized protein OS=Bos taurus GN=MYH9 PE=1 SV=2	8455.44	75.36	2988	226	0		0		5.51	227103	R|ASREEILAQSKENEKK|L	0	ASREEILAQSKENEKK	0	1659-1674	FALSE	4.58652e-29	33.9863	11.7143	1.03	620.665	3	14.2	1858.97	3	File: "D:\_HF_QE\20161213_KW\20161213_1a_CIN85_KW_i02.raw"; SpectrumID: "44347"; scans: "2360"	20161213_1a_CIN85_KW_i01to3	2	F1MQ37,O02717
2	F1MQ37	F1MQ37_BOVIN	Uncharacterized protein OS=Bos taurus GN=MYH9 PE=1 SV=2	8455.44	75.36	2988	226	0		0		5.51	227103	R|ASREEILAQSKENEKK|L	0	ASREEILAQSKENEKK	0	1659-1674	FALSE	2.59381e-38	51.2079	13.3996	1.433	620.665	3	14.52	1858.97	3	File: "D:\_HF_QE\20161213_KW\20161213_1a_CIN85_KW_i02.raw"; SpectrumID: "44440"; scans: "2541"	20161213_1a_CIN85_KW_i01to3	2	F1MQ37,O02717
2	F1MQ37	F1MQ37_BOVIN	Uncharacterized protein OS=Bos taurus GN=MYH9 PE=1 SV=2	8455.44	75.36	2988	226	0		0		5.51	227103	R|ASREEILAQSKENEKK|L	0	ASREEILAQSKENEKK	0	1659-1674	FALSE	2.729e-26	27.5515	11.1653	3.596	620.663	3	14.87	1858.97	3	File: "D:\_HF_QE\20161213_KW\20161213_1a_CIN85_KW_i02.raw"; SpectrumID: "44533"; scans: "2726"	20161213_1a_CIN85_KW_i01to3	2	F1MQ37,O02717
2	F1MQ37	F1MQ37_BOVIN	Uncharacterized protein OS=Bos taurus GN=MYH9 PE=1 SV=2	8455.44	75.36	2988	226	0		0		5.51	227103	R|ASREEILAQSKENEKK|L	0	ASREEILAQSKENEKK	0	1659-1674	FALSE	4.90621e-37	52.8608	13.1799	0.449	620.665	3	14.45	1858.97	3	File: "D:\_HF_QE\20161213_KW\20161213_1a_CIN85_KW_i03.raw"; SpectrumID: "84338"; scans: "2465"	20161213_1a_CIN85_KW_i01to3	2	F1MQ37,O02717
2	F1MQ37	F1MQ37_BOVIN	Uncharacterized protein OS=Bos taurus GN=MYH9 PE=1 SV=2	8455.44	75.36	2988	226	0		0		5.51	227103	R|ASREEILAQSKENEKK|L	0	ASREEILAQSKENEKK	0	1659-1674	FALSE	1.38959e-18	18.5698	9.45459	0.643	620.665	3	14.52	1858.97	3	File: "D:\_HF_QE\20161213_KW\20161213_1a_CIN85_KW_i03.raw"; SpectrumID: "84354"; scans: "2500"	20161213_1a_CIN85_KW_i01to3	2	F1MQ37,O02717
2	F1MQ37	F1MQ37_BOVIN	Uncharacterized protein OS=Bos taurus GN=MYH9 PE=1 SV=2	8455.44	75.36	2988	226	0		0		5.51	227103	R|ASREEILAQSKENEKK|L	0	ASREEILAQSKENEKK	0	1659-1674	FALSE	1.08375e-29	33.9054	11.8384	2.224	620.664	3	14.8	1858.97	3	File: "D:\_HF_QE\20161213_KW\20161213_1a_CIN85_KW_i03.raw"; SpectrumID: "84424"; scans: "2656"	20161213_1a_CIN85_KW_i01to3	2	F1MQ37,O02717
2	F1MQ37	F1MQ37_BOVIN	Uncharacterized protein OS=Bos taurus GN=MYH9 PE=1 SV=2	8455.44	75.36	2988	226	0		0		5.51	227103	R|CIIPNHEK|K	1	C[Cys_CAM]IIPNHEK	1	671-678	FALSE	1.37641e-14	18.6996	8.377	1.52	505.757	2	16.88	1009.5	0	File: "D:\_HF_QE\20161213_KW\20161213_1a_CIN85_KW_i01.raw"; SpectrumID: "4841"; scans: "3812"	20161213_1a_CIN85_KW_i01to3	5	Q27991,F1MQ37,A6QLN6,F1MYM9,F1MM57
2	F1MQ37	F1MQ37_BOVIN	Uncharacterized protein OS=Bos taurus GN=MYH9 PE=1 SV=2	8455.44	75.36	2988	226	0		0		5.51	227103	R|CIIPNHEK|K	0	C[Cys_CAM]IIPNHEK	1	671-678	FALSE	4.97259e-22	24.7291	10.1688	-0.184	505.758	2	17.22	1009.5	0	File: "D:\_HF_QE\20161213_KW\20161213_1a_CIN85_KW_i01.raw"; SpectrumID: "6425"; scans: "3990"	20161213_1a_CIN85_KW_i01to3	5	Q27991,F1MQ37,A6QLN6,F1MYM9,F1MM57
2	F1MQ37	F1MQ37_BOVIN	Uncharacterized protein OS=Bos taurus GN=MYH9 PE=1 SV=2	8455.44	75.36	2988	226	0		0		5.51	227103	R|CIIPNHEK|K	0	C[Cys_CAM]IIPNHEK	1	671-678	FALSE	1.19893e-19	26.9567	9.64962	3.323	505.756	2	16.83	1009.5	0	File: "D:\_HF_QE\20161213_KW\20161213_1a_CIN85_KW_i02.raw"; SpectrumID: "45068"; scans: "3806"	20161213_1a_CIN85_KW_i01to3	5	Q27991,F1MQ37,A6QLN6,F1MYM9,F1MM57
2	F1MQ37	F1MQ37_BOVIN	Uncharacterized protein OS=Bos taurus GN=MYH9 PE=1 SV=2	8455.44	75.36	2988	226	0		0		5.51	227103	R|CIIPNHEK|K	0	C[Cys_CAM]IIPNHEK	1	671-678	FALSE	5.07061e-22	23.573	10.1991	1.639	505.757	2	17	1009.5	0	File: "D:\_HF_QE\20161213_KW\20161213_1a_CIN85_KW_i03.raw"; SpectrumID: "85005"; scans: "3830"	20161213_1a_CIN85_KW_i01to3	5	Q27991,F1MQ37,A6QLN6,F1MYM9,F1MM57
2	F1MQ37	F1MQ37_BOVIN	Uncharacterized protein OS=Bos taurus GN=MYH9 PE=1 SV=2	8455.44	75.36	2988	226	0		0		5.51	227103	R|CIIPNHEKK|A	1	C[Cys_CAM]IIPNHEKK	1	671-679	TRUE	1.6774e-24	23.7108	10.7246	-0.057	569.806	2	13.95	1137.6	1	File: "D:\_HF_QE\20161213_KW\20161213_1a_CIN85_KW_i01.raw"; SpectrumID: "4013"; scans: "2217"	20161213_1a_CIN85_KW_i01to3	1	F1MQ37
2	F1MQ37	F1MQ37_BOVIN	Uncharacterized protein OS=Bos taurus GN=MYH9 PE=1 SV=2	8455.44	75.36	2988	226	0		0		5.51	227103	R|CIIPNHEKK|A	0	C[Cys_CAM]IIPNHEKK	1	671-679	TRUE	2.21759e-31	36.8067	12.1082	0.698	569.805	2	13.92	1137.6	1	File: "D:\_HF_QE\20161213_KW\20161213_1a_CIN85_KW_i02.raw"; SpectrumID: "44257"; scans: "2212"	20161213_1a_CIN85_KW_i01to3	1	F1MQ37
2	F1MQ37	F1MQ37_BOVIN	Uncharacterized protein OS=Bos taurus GN=MYH9 PE=1 SV=2	8455.44	75.36	2988	226	0		0		5.51	227103	R|CIIPNHEKK|A	0	C[Cys_CAM]IIPNHEKK	1	671-679	TRUE	7.5327e-30	30.8868	11.8183	0.575	569.805	2	13.88	1137.6	1	File: "D:\_HF_QE\20161213_KW\20161213_1a_CIN85_KW_i03.raw"; SpectrumID: "84172"; scans: "2155"	20161213_1a_CIN85_KW_i01to3	1	F1MQ37
2	F1MQ37	F1MQ37_BOVIN	Uncharacterized protein OS=Bos taurus GN=MYH9 PE=1 SV=2	8455.44	75.36	2988	226	0		0		5.51	227103	R|CNGVLEGIR|I	1	C[Cys_CAM]NGVLEGIR	1	694-702	FALSE	1.71386e-21	25.4565	10.0947	-0.114	509.261	2	28	1016.51	0	File: "D:\_HF_QE\20161213_KW\20161213_1a_CIN85_KW_i01.raw"; SpectrumID: "12737"; scans: "9861"	20161213_1a_CIN85_KW_i01to3	6	Q27991,F1MQ37,A6QLN6,F1MYM9,F1MM07,F1MM57
2	F1MQ37	F1MQ37_BOVIN	Uncharacterized protein OS=Bos taurus GN=MYH9 PE=1 SV=2	8455.44	75.36	2988	226	0		0		5.51	227103	R|CNGVLEGIR|I	0	C[Cys_CAM]NGVLEGIR	1	694-702	FALSE	1.93623e-31	35.7976	12.1473	1.401	509.26	2	27.5	1016.51	0	File: "D:\_HF_QE\20161213_KW\20161213_1a_CIN85_KW_i02.raw"; SpectrumID: "52869"; scans: "9632"	20161213_1a_CIN85_KW_i01to3	6	Q27991,F1MQ37,A6QLN6,F1MYM9,F1MM07,F1MM57
2	F1MQ37	F1MQ37_BOVIN	Uncharacterized protein OS=Bos taurus GN=MYH9 PE=1 SV=2	8455.44	75.36	2988	226	0		0		5.51	227103	R|CNGVLEGIR|I	0	C[Cys_CAM]NGVLEGIR	1	694-702	FALSE	2.52708e-27	30.3362	11.3423	2.484	509.26	2	27.85	1016.51	0	File: "D:\_HF_QE\20161213_KW\20161213_1a_CIN85_KW_i02.raw"; SpectrumID: "52959"; scans: "9826"	20161213_1a_CIN85_KW_i01to3	6	Q27991,F1MQ37,A6QLN6,F1MYM9,F1MM07,F1MM57
2	F1MQ37	F1MQ37_BOVIN	Uncharacterized protein OS=Bos taurus GN=MYH9 PE=1 SV=2	8455.44	75.36	2988	226	0		0		5.51	227103	R|CNGVLEGIR|I	0	C[Cys_CAM]NGVLEGIR	1	694-702	FALSE	6.08923e-25	29.7861	10.8465	0.142	509.261	2	28.13	1016.51	0	File: "D:\_HF_QE\20161213_KW\20161213_1a_CIN85_KW_i03.raw"; SpectrumID: "92960"; scans: "9816"	20161213_1a_CIN85_KW_i01to3	6	Q27991,F1MQ37,A6QLN6,F1MYM9,F1MM07,F1MM57
2	F1MQ37	F1MQ37_BOVIN	Uncharacterized protein OS=Bos taurus GN=MYH9 PE=1 SV=2	8455.44	75.36	2988	226	0		0		5.51	227103	R|DLGEELEALKTELEDTLDSTAAQQELR|S	1	DLGEELEALKTELEDTLDSTAAQQELR	0	1136-1162	TRUE	1.18716e-88	75.8984	20.2691	-0.333	1006.5	3	68.05	3016.47	1	File: "D:\_HF_QE\20161213_KW\20161213_1a_CIN85_KW_i01.raw"; SpectrumID: "38612"; scans: "29415"	20161213_1a_CIN85_KW_i01to3	1	F1MQ37
2	F1MQ37	F1MQ37_BOVIN	Uncharacterized protein OS=Bos taurus GN=MYH9 PE=1 SV=2	8455.44	75.36	2988	226	0		0		5.51	227103	R|DLGEELEALKTELEDTLDSTAAQQELR|S	0	DLGEELEALKTELEDTLDSTAAQQELR	0	1136-1162	TRUE	9.18716e-62	70.7261	16.9532	-2.007	755.127	4	68.07	3016.47	1	File: "D:\_HF_QE\20161213_KW\20161213_1a_CIN85_KW_i01.raw"; SpectrumID: "38617"; scans: "29427"	20161213_1a_CIN85_KW_i01to3	1	F1MQ37
2	F1MQ37	F1MQ37_BOVIN	Uncharacterized protein OS=Bos taurus GN=MYH9 PE=1 SV=2	8455.44	75.36	2988	226	0		0		5.51	227103	R|DLGEELEALKTELEDTLDSTAAQQELR|S	0	DLGEELEALKTELEDTLDSTAAQQELR	0	1136-1162	TRUE	1.2225e-95	127.792	21.0443	1.974	1006.5	3	68.03	3016.47	1	File: "D:\_HF_QE\20161213_KW\20161213_1a_CIN85_KW_i03.raw"; SpectrumID: "118619"; scans: "29175"	20161213_1a_CIN85_KW_i01to3	1	F1MQ37
2	F1MQ37	F1MQ37_BOVIN	Uncharacterized protein OS=Bos taurus GN=MYH9 PE=1 SV=2	8455.44	75.36	2988	226	0		0		5.51	227103	R|DLGEELEALKTELEDTLDSTAAQQELR|S	0	DLGEELEALKTELEDTLDSTAAQ[DEAMID]QELR	1	1136-1162	TRUE	2.82539e-29	21.3515	11.7775	-8.767	755.378	4	68.02	3017.46	1	File: "D:\_HF_QE\20161213_KW\20161213_1a_CIN85_KW_i02.raw"; SpectrumID: "78885"; scans: "29348"	20161213_1a_CIN85_KW_i01to3	1	F1MQ37
2	F1MQ37	F1MQ37_BOVIN	Uncharacterized protein OS=Bos taurus GN=MYH9 PE=1 SV=2	8455.44	75.36	2988	226	0		0		5.51	227103	R|DLGEELEALKTELEDTLDSTAAQQELR|S	0	DLGEELEALKTELEDTLDSTAAQ[DEAMID]QELR	1	1136-1162	TRUE	1.44662e-29	33.7904	11.8297	-6.103	755.376	4	68.05	3017.46	1	File: "D:\_HF_QE\20161213_KW\20161213_1a_CIN85_KW_i03.raw"; SpectrumID: "118621"; scans: "29182"	20161213_1a_CIN85_KW_i01to3	1	F1MQ37
2	F1MQ37	F1MQ37_BOVIN	Uncharacterized protein OS=Bos taurus GN=MYH9 PE=1 SV=2	8455.44	75.36	2988	226	0		0		5.51	227103	R|DLQGRDEQSEEKKK|Q	1	DLQGRDEQSEEKKK	0	1572-1585	FALSE	5.56456e-28	33.3709	11.4926	-0.234	563.952	3	11.33	1688.83	3	File: "D:\_HF_QE\20161213_KW\20161213_1a_CIN85_KW_i01.raw"; SpectrumID: "1706"; scans: "732"	20161213_1a_CIN85_KW_i01to3	2	F1MQ37,O02717
2	F1MQ37	F1MQ37_BOVIN	Uncharacterized protein OS=Bos taurus GN=MYH9 PE=1 SV=2	8455.44	75.36	2988	226	0		0		5.51	227103	R|DLQGRDEQSEEKKK|Q	0	DLQGRDEQSEEKKK	0	1572-1585	FALSE	7.61156e-17	18.9173	9.01651	0.423	563.951	3	11.32	1688.83	3	File: "D:\_HF_QE\20161213_KW\20161213_1a_CIN85_KW_i02.raw"; SpectrumID: "41952"; scans: "728"	20161213_1a_CIN85_KW_i01to3	2	F1MQ37,O02717
2	F1MQ37	F1MQ37_BOVIN	Uncharacterized protein OS=Bos taurus GN=MYH9 PE=1 SV=2	8455.44	75.36	2988	226	0		0		5.51	227103	R|DLQGRDEQSEEKKK|Q	0	DLQGRDEQSEEKKK	0	1572-1585	FALSE	3.38978e-23	26.7068	10.5071	0.636	563.951	3	11.33	1688.83	3	File: "D:\_HF_QE\20161213_KW\20161213_1a_CIN85_KW_i03.raw"; SpectrumID: "81856"; scans: "731"	20161213_1a_CIN85_KW_i01to3	2	F1MQ37,O02717
2	F1MQ37	F1MQ37_BOVIN	Uncharacterized protein OS=Bos taurus GN=MYH9 PE=1 SV=2	8455.44	75.36	2988	226	0		0		5.51	227103	R|EDQSILCTGESGAGKTENTKK|V	1	EDQSILC[Cys_CAM]TGESGAGKTENTKK	1	166-186	FALSE	1.32406e-18	5.59662	9.4242	0.335	564.022	4	19.85	2252.06	2	File: "D:\_HF_QE\20161213_KW\20161213_1a_CIN85_KW_i02.raw"; SpectrumID: "47423"; scans: "5461"	20161213_1a_CIN85_KW_i01to3	5	Q27991,F1MQ37,A6QLN6,F1MYM9,F1MM57
2	F1MQ37	F1MQ37_BOVIN	Uncharacterized protein OS=Bos taurus GN=MYH9 PE=1 SV=2	8455.44	75.36	2988	226	0		0		5.51	227103	R|EDQSILCTGESGAGKTENTKK|V	0	EDQSILC[Cys_CAM]TGESGAGKTENTKK	1	166-186	FALSE	3.3919e-13	-6.03734	8.00351	2.289	564.021	4	20.02	2252.06	2	File: "D:\_HF_QE\20161213_KW\20161213_1a_CIN85_KW_i03.raw"; SpectrumID: "87388"; scans: "5474"	20161213_1a_CIN85_KW_i01to3	5	Q27991,F1MQ37,A6QLN6,F1MYM9,F1MM57
2	F1MQ37	F1MQ37_BOVIN	Uncharacterized protein OS=Bos taurus GN=MYH9 PE=1 SV=2	8455.44	75.36	2988	226	0		0		5.51	227103	R|EEILAQSK|E	1	EEILAQSK	0	1662-1669	FALSE	5.93405e-13	19.2579	7.94333	-1.446	459.251	2	17.87	916.487	0	File: "D:\_HF_QE\20161213_KW\20161213_1a_CIN85_KW_i01.raw"; SpectrumID: "6617"; scans: "4349"	20161213_1a_CIN85_KW_i01to3	2	F1MQ37,O02717
2	F1MQ37	F1MQ37_BOVIN	Uncharacterized protein OS=Bos taurus GN=MYH9 PE=1 SV=2	8455.44	75.36	2988	226	0		0		5.51	227103	R|EEILAQSK|E	0	EEILAQSK	0	1662-1669	FALSE	1.42364e-13	19.2979	8.11845	-1.446	459.251	2	17.78	916.487	0	File: "D:\_HF_QE\20161213_KW\20161213_1a_CIN85_KW_i02.raw"; SpectrumID: "46872"; scans: "4324"	20161213_1a_CIN85_KW_i01to3	2	F1MQ37,O02717
2	F1MQ37	F1MQ37_BOVIN	Uncharacterized protein OS=Bos taurus GN=MYH9 PE=1 SV=2	8455.44	75.36	2988	226	0		0		5.51	227103	R|EEILAQSK|E	0	EEILAQSK	0	1662-1669	FALSE	2.50058e-15	18.3127	8.61075	1.347	459.25	2	17.9	916.487	0	File: "D:\_HF_QE\20161213_KW\20161213_1a_CIN85_KW_i03.raw"; SpectrumID: "86824"; scans: "4320"	20161213_1a_CIN85_KW_i01to3	2	F1MQ37,O02717
2	F1MQ37	F1MQ37_BOVIN	Uncharacterized protein OS=Bos taurus GN=MYH9 PE=1 SV=2	8455.44	75.36	2988	226	0		0		5.51	227103	R|EEILAQSKENEKK|L	1	EEILAQSKENEKK	0	1662-1674	FALSE	1.6301e-13	10.6227	8.14674	-0.832	515.943	3	13.87	1544.81	2	File: "D:\_HF_QE\20161213_KW\20161213_1a_CIN85_KW_i01.raw"; SpectrumID: "3990"; scans: "2171"	20161213_1a_CIN85_KW_i01to3	2	F1MQ37,O02717
2	F1MQ37	F1MQ37_BOVIN	Uncharacterized protein OS=Bos taurus GN=MYH9 PE=1 SV=2	8455.44	75.36	2988	226	0		0		5.51	227103	R|EEILAQSKENEKK|L	0	EEILAQSKENEKK	0	1662-1674	FALSE	1.78453e-20	17.7533	9.89675	1.071	515.942	3	13.87	1544.81	2	File: "D:\_HF_QE\20161213_KW\20161213_1a_CIN85_KW_i02.raw"; SpectrumID: "44235"; scans: "2178"	20161213_1a_CIN85_KW_i01to3	2	F1MQ37,O02717
2	F1MQ37	F1MQ37_BOVIN	Uncharacterized protein OS=Bos taurus GN=MYH9 PE=1 SV=2	8455.44	75.36	2988	226	0		0		5.51	227103	R|EKQLAAENR|L	1	EKQLAAENR	0	859-867	TRUE	4.98643e-22	29.2822	10.2301	-0.686	529.783	2	11.78	1057.55	1	File: "D:\_HF_QE\20161213_KW\20161213_1a_CIN85_KW_i01.raw"; SpectrumID: "1858"; scans: "1004"	20161213_1a_CIN85_KW_i01to3	1	F1MQ37
2	F1MQ37	F1MQ37_BOVIN	Uncharacterized protein OS=Bos taurus GN=MYH9 PE=1 SV=2	8455.44	75.36	2988	226	0		0		5.51	227103	R|ELEDATETADAMNR|E	1	ELEDATETADAMNR	0	1898-1911	FALSE	4.13125e-14	9.56681	8.07752	-0.106	522.563	3	25.97	1564.67	0	File: "D:\_HF_QE\20161213_KW\20161213_1a_CIN85_KW_i01.raw"; SpectrumID: "12193"; scans: "8778"	20161213_1a_CIN85_KW_i01to3	2	F1MQ37,O02717
2	F1MQ37	F1MQ37_BOVIN	Uncharacterized protein OS=Bos taurus GN=MYH9 PE=1 SV=2	8455.44	75.36	2988	226	0		0		5.51	227103	R|ELEDATETADAMNR|E	0	ELEDATETADAMNR	0	1898-1911	FALSE	3.0619e-28	23.8721	11.3735	0.585	522.563	3	26.18	1564.67	0	File: "D:\_HF_QE\20161213_KW\20161213_1a_CIN85_KW_i03.raw"; SpectrumID: "92454"; scans: "8776"	20161213_1a_CIN85_KW_i01to3	2	F1MQ37,O02717
2	F1MQ37	F1MQ37_BOVIN	Uncharacterized protein OS=Bos taurus GN=MYH9 PE=1 SV=2	8455.44	75.36	2988	226	0		0		5.51	227103	R|ELESQISELQEDLESER|A	1	ELESQISELQEDLESER	0	1108-1124	TRUE	1.59383e-26	13.5092	11.1605	1.099	678.654	3	47.72	2032.94	0	File: "D:\_HF_QE\20161213_KW\20161213_1a_CIN85_KW_i02.raw"; SpectrumID: "69011"; scans: "20117"	20161213_1a_CIN85_KW_i01to3	1	F1MQ37
2	F1MQ37	F1MQ37_BOVIN	Uncharacterized protein OS=Bos taurus GN=MYH9 PE=1 SV=2	8455.44	75.36	2988	226	0		0		5.51	227103	R|EMEAELEDER|K	1	EMEAELEDER	0	1593-1602	FALSE	1.00415e-25	35.7794	10.807	2.317	625.762	2	23.63	1249.51	0	File: "D:\_HF_QE\20161213_KW\20161213_1a_CIN85_KW_i01.raw"; SpectrumID: "9791"; scans: "7536"	20161213_1a_CIN85_KW_i01to3	2	F1MQ37,O02717
2	F1MQ37	F1MQ37_BOVIN	Uncharacterized protein OS=Bos taurus GN=MYH9 PE=1 SV=2	8455.44	75.36	2988	226	0		0		5.51	227103	R|EMEAELEDER|K	0	EMEAELEDER	0	1593-1602	FALSE	4.43864e-34	40.2022	12.4778	0.556	625.764	2	23.98	1249.51	0	File: "D:\_HF_QE\20161213_KW\20161213_1a_CIN85_KW_i01.raw"; SpectrumID: "9876"; scans: "7725"	20161213_1a_CIN85_KW_i01to3	2	F1MQ37,O02717
2	F1MQ37	F1MQ37_BOVIN	Uncharacterized protein OS=Bos taurus GN=MYH9 PE=1 SV=2	8455.44	75.36	2988	226	0		0		5.51	227103	R|EMEAELEDER|K	0	EMEAELEDER	0	1593-1602	FALSE	1.83188e-31	35.1706	11.9523	3.005	625.762	2	23.72	1249.51	0	File: "D:\_HF_QE\20161213_KW\20161213_1a_CIN85_KW_i02.raw"; SpectrumID: "50085"; scans: "7582"	20161213_1a_CIN85_KW_i01to3	2	F1MQ37,O02717
2	F1MQ37	F1MQ37_BOVIN	Uncharacterized protein OS=Bos taurus GN=MYH9 PE=1 SV=2	8455.44	75.36	2988	226	0		0		5.51	227103	R|EMEAELEDER|K	0	EMEAELEDER	0	1593-1602	FALSE	3.13194e-23	33.3084	10.3012	0.556	625.764	2	24.08	1249.51	0	File: "D:\_HF_QE\20161213_KW\20161213_1a_CIN85_KW_i02.raw"; SpectrumID: "50178"; scans: "7779"	20161213_1a_CIN85_KW_i01to3	2	F1MQ37,O02717
2	F1MQ37	F1MQ37_BOVIN	Uncharacterized protein OS=Bos taurus GN=MYH9 PE=1 SV=2	8455.44	75.36	2988	226	0		0		5.51	227103	R|EMEAELEDER|K	0	EMEAELEDER	0	1593-1602	FALSE	3.23745e-34	44.1628	12.468	3.005	625.762	2	23.68	1249.51	0	File: "D:\_HF_QE\20161213_KW\20161213_1a_CIN85_KW_i03.raw"; SpectrumID: "89998"; scans: "7464"	20161213_1a_CIN85_KW_i01to3	2	F1MQ37,O02717
2	F1MQ37	F1MQ37_BOVIN	Uncharacterized protein OS=Bos taurus GN=MYH9 PE=1 SV=2	8455.44	75.36	2988	226	0		0		5.51	227103	R|EMEAELEDERK|Q	1	EMEAELEDERK	0	1593-1603	FALSE	3.42093e-15	13.0067	8.48083	0.766	460.21	3	19.68	1377.61	1	File: "D:\_HF_QE\20161213_KW\20161213_1a_CIN85_KW_i01.raw"; SpectrumID: "7135"; scans: "5387"	20161213_1a_CIN85_KW_i01to3	2	F1MQ37,O02717
2	F1MQ37	F1MQ37_BOVIN	Uncharacterized protein OS=Bos taurus GN=MYH9 PE=1 SV=2	8455.44	75.36	2988	226	0		0		5.51	227103	R|EMEAELEDERK|Q	0	EMEAELEDERK	0	1593-1603	FALSE	4.25931e-16	11.1457	8.71918	0.918	460.21	3	19.58	1377.61	1	File: "D:\_HF_QE\20161213_KW\20161213_1a_CIN85_KW_i02.raw"; SpectrumID: "47365"; scans: "5322"	20161213_1a_CIN85_KW_i01to3	2	F1MQ37,O02717
2	F1MQ37	F1MQ37_BOVIN	Uncharacterized protein OS=Bos taurus GN=MYH9 PE=1 SV=2	8455.44	75.36	2988	226	0		0		5.51	227103	R|EQEVNILKR|T	1	EQEVNILKR	0	1166-1174	TRUE	6.71908e-17	26.7201	8.98343	0.873	564.822	2	22.48	1127.63	1	File: "D:\_HF_QE\20161213_KW\20161213_1a_CIN85_KW_i03.raw"; SpectrumID: "89697"; scans: "6803"	20161213_1a_CIN85_KW_i01to3	1	F1MQ37
2	F1MQ37	F1MQ37_BOVIN	Uncharacterized protein OS=Bos taurus GN=MYH9 PE=1 SV=2	8455.44	75.36	2988	226	0		0		5.51	227103	R|GDLPFVVPR|R	1	GDLPFVVPR	0	1923-1931	FALSE	1.36064e-13	16.8773	8.07995	1.517	500.284	2	41.13	998.555	0	File: "D:\_HF_QE\20161213_KW\20161213_1a_CIN85_KW_i03.raw"; SpectrumID: "102089"; scans: "16685"	20161213_1a_CIN85_KW_i01to3	2	F1MQ37,O02717
2	F1MQ37	F1MQ37_BOVIN	Uncharacterized protein OS=Bos taurus GN=MYH9 PE=1 SV=2	8455.44	75.36	2988	226	0		0		5.51	227103	R|HEMPPHIYAITDTAYR|S	1	HEMPPHIYAITDTAYR	0	144-159	TRUE	8.69318e-26	10.6541	11.039	0.238	638.977	3	32.5	1913.91	0	File: "D:\_HF_QE\20161213_KW\20161213_1a_CIN85_KW_i01.raw"; SpectrumID: "17637"; scans: "12310"	20161213_1a_CIN85_KW_i01to3	1	F1MQ37
2	F1MQ37	F1MQ37_BOVIN	Uncharacterized protein OS=Bos taurus GN=MYH9 PE=1 SV=2	8455.44	75.36	2988	226	0		0		5.51	227103	R|HEMPPHIYAITDTAYR|S	0	HEMPPHIYAITDTAYR	0	144-159	TRUE	6.6263e-16	-1.48233	8.76234	0.817	638.977	3	32.87	1913.91	0	File: "D:\_HF_QE\20161213_KW\20161213_1a_CIN85_KW_i01.raw"; SpectrumID: "17725"; scans: "12497"	20161213_1a_CIN85_KW_i01to3	1	F1MQ37
2	F1MQ37	F1MQ37_BOVIN	Uncharacterized protein OS=Bos taurus GN=MYH9 PE=1 SV=2	8455.44	75.36	2988	226	0		0		5.51	227103	R|HEMPPHIYAITDTAYR|S	0	HEMPPHIYAITDTAYR	0	144-159	TRUE	1.8425e-16	-0.606123	8.90512	0.912	638.976	3	32.95	1913.91	0	File: "D:\_HF_QE\20161213_KW\20161213_1a_CIN85_KW_i03.raw"; SpectrumID: "98032"; scans: "12381"	20161213_1a_CIN85_KW_i01to3	1	F1MQ37
2	F1MQ37	F1MQ37_BOVIN	Uncharacterized protein OS=Bos taurus GN=MYH9 PE=1 SV=2	8455.44	75.36	2988	226	0		0		5.51	227103	R|IHEAQIQDMR|Q	1	IHEAQIQDMR	0	1182-1191	TRUE	5.94987e-32	32.0973	12.2151	0.697	620.808	2	20.32	1239.6	0	File: "D:\_HF_QE\20161213_KW\20161213_1a_CIN85_KW_i01.raw"; SpectrumID: "7293"; scans: "5730"	20161213_1a_CIN85_KW_i01to3	1	F1MQ37
2	F1MQ37	F1MQ37_BOVIN	Uncharacterized protein OS=Bos taurus GN=MYH9 PE=1 SV=2	8455.44	75.36	2988	226	0		0		5.51	227103	R|IHEAQIQDMR|Q	0	IHEAQIQDMR	0	1182-1191	TRUE	8.98337e-23	19.8712	10.3576	0.076	414.208	3	20.47	1239.6	0	File: "D:\_HF_QE\20161213_KW\20161213_1a_CIN85_KW_i01.raw"; SpectrumID: "7334"; scans: "5811"	20161213_1a_CIN85_KW_i01to3	1	F1MQ37
2	F1MQ37	F1MQ37_BOVIN	Uncharacterized protein OS=Bos taurus GN=MYH9 PE=1 SV=2	8455.44	75.36	2988	226	0		0		5.51	227103	R|IHEAQIQDMR|Q	0	IHEAQIQDMR	0	1182-1191	TRUE	4.84395e-29	26.3635	11.6579	0.407	620.809	2	20.65	1239.6	0	File: "D:\_HF_QE\20161213_KW\20161213_1a_CIN85_KW_i01.raw"; SpectrumID: "9003"; scans: "5917"	20161213_1a_CIN85_KW_i01to3	1	F1MQ37
2	F1MQ37	F1MQ37_BOVIN	Uncharacterized protein OS=Bos taurus GN=MYH9 PE=1 SV=2	8455.44	75.36	2988	226	0		0		5.51	227103	R|IHEAQIQDMR|Q	0	IHEAQIQDMR	0	1182-1191	TRUE	3.64726e-19	16.204	9.53027	-0.747	414.209	3	20.48	1239.6	0	File: "D:\_HF_QE\20161213_KW\20161213_1a_CIN85_KW_i02.raw"; SpectrumID: "47560"; scans: "5813"	20161213_1a_CIN85_KW_i01to3	1	F1MQ37
2	F1MQ37	F1MQ37_BOVIN	Uncharacterized protein OS=Bos taurus GN=MYH9 PE=1 SV=2	8455.44	75.36	2988	226	0		0		5.51	227103	R|IHEAQIQDMR|Q	0	IHEAQIQDMR	0	1182-1191	TRUE	9.42678e-18	14.1591	9.1866	-0.747	414.209	3	20.48	1239.6	0	File: "D:\_HF_QE\20161213_KW\20161213_1a_CIN85_KW_i02.raw"; SpectrumID: "47561"; scans: "5814"	20161213_1a_CIN85_KW_i01to3	1	F1MQ37
2	F1MQ37	F1MQ37_BOVIN	Uncharacterized protein OS=Bos taurus GN=MYH9 PE=1 SV=2	8455.44	75.36	2988	226	0		0		5.51	227103	R|IHEAQIQDMR|Q	0	IHEAQIQDMR	0	1182-1191	TRUE	3.09161e-36	35.4527	12.9936	-0.384	620.809	2	20.48	1239.6	0	File: "D:\_HF_QE\20161213_KW\20161213_1a_CIN85_KW_i02.raw"; SpectrumID: "47562"; scans: "5817"	20161213_1a_CIN85_KW_i01to3	1	F1MQ37
2	F1MQ37	F1MQ37_BOVIN	Uncharacterized protein OS=Bos taurus GN=MYH9 PE=1 SV=2	8455.44	75.36	2988	226	0		0		5.51	227103	R|IHEAQIQDMR|Q	0	IHEAQIQDMR	0	1182-1191	TRUE	3.24681e-32	38.295	12.2563	0.988	620.808	2	20.83	1239.6	0	File: "D:\_HF_QE\20161213_KW\20161213_1a_CIN85_KW_i02.raw"; SpectrumID: "49337"; scans: "5999"	20161213_1a_CIN85_KW_i01to3	1	F1MQ37
2	F1MQ37	F1MQ37_BOVIN	Uncharacterized protein OS=Bos taurus GN=MYH9 PE=1 SV=2	8455.44	75.36	2988	226	0		0		5.51	227103	R|IHEAQIQDMR|Q	0	IHEAQIQDMR	0	1182-1191	TRUE	1.00765e-24	21.4423	10.7788	-0.214	414.208	3	20.47	1239.6	0	File: "D:\_HF_QE\20161213_KW\20161213_1a_CIN85_KW_i03.raw"; SpectrumID: "87498"; scans: "5714"	20161213_1a_CIN85_KW_i01to3	1	F1MQ37
2	F1MQ37	F1MQ37_BOVIN	Uncharacterized protein OS=Bos taurus GN=MYH9 PE=1 SV=2	8455.44	75.36	2988	226	0		0		5.51	227103	R|IHEAQIQDMR|Q	0	IHEAQIQDMR	0	1182-1191	TRUE	1.89971e-40	47.3344	13.7155	0.504	620.808	2	20.47	1239.6	0	File: "D:\_HF_QE\20161213_KW\20161213_1a_CIN85_KW_i03.raw"; SpectrumID: "87499"; scans: "5716"	20161213_1a_CIN85_KW_i01to3	1	F1MQ37
2	F1MQ37	F1MQ37_BOVIN	Uncharacterized protein OS=Bos taurus GN=MYH9 PE=1 SV=2	8455.44	75.36	2988	226	0		0		5.51	227103	R|IHEAQIQDMR|Q	0	IHEAQIQDMR	0	1182-1191	TRUE	2.94487e-29	36.154	11.6915	0.891	620.808	2	20.82	1239.6	0	File: "D:\_HF_QE\20161213_KW\20161213_1a_CIN85_KW_i03.raw"; SpectrumID: "87574"; scans: "5896"	20161213_1a_CIN85_KW_i01to3	1	F1MQ37
2	F1MQ37	F1MQ37_BOVIN	Uncharacterized protein OS=Bos taurus GN=MYH9 PE=1 SV=2	8455.44	75.36	2988	226	0		0		5.51	227103	R|IIGLDQVAGMSETAMPGAFK|T	1	IIGLDQVAGMSETAMPGAFK	0	618-637	TRUE	2.49247e-22	10.2218	10.3264	-0.533	679.345	3	52.7	2035.01	0	File: "D:\_HF_QE\20161213_KW\20161213_1a_CIN85_KW_i02.raw"; SpectrumID: "69712"; scans: "22424"	20161213_1a_CIN85_KW_i01to3	1	F1MQ37
2	F1MQ37	F1MQ37_BOVIN	Uncharacterized protein OS=Bos taurus GN=MYH9 PE=1 SV=2	8455.44	75.36	2988	226	0		0		5.51	227103	R|IIGLDQVAGMSETAMPGAFK|T	0	IIGLDQVAGMSETAMPGAFK	0	618-637	TRUE	2.33662e-14	-2.80837	8.38251	2.533	679.343	3	52.8	2035.01	0	File: "D:\_HF_QE\20161213_KW\20161213_1a_CIN85_KW_i03.raw"; SpectrumID: "109639"; scans: "22255"	20161213_1a_CIN85_KW_i01to3	1	F1MQ37
2	F1MQ37	F1MQ37_BOVIN	Uncharacterized protein OS=Bos taurus GN=MYH9 PE=1 SV=2	8455.44	75.36	2988	226	0		0		5.51	227103	R|IMGIPEEEQMGLLR|V	1	IMGIPEEEQMGLLR	0	328-341	TRUE	3.3077e-14	-0.47781	8.33154	0.108	808.413	2	46.72	1614.81	0	File: "D:\_HF_QE\20161213_KW\20161213_1a_CIN85_KW_i02.raw"; SpectrumID: "65707"; scans: "19641"	20161213_1a_CIN85_KW_i01to3	1	F1MQ37
2	F1MQ37	F1MQ37_BOVIN	Uncharacterized protein OS=Bos taurus GN=MYH9 PE=1 SV=2	8455.44	75.36	2988	226	0		0		5.51	227103	R|KGASDCSDDEMDGKADGAEAK|A	1	KGASDC[Cys_CAM]SDDEMDGKADGAEAK	1	1936-1956	FALSE	4.16402e-36	22.014	12.7754	1.204	539.972	4	13.67	2155.86	2	File: "D:\_HF_QE\20161213_KW\20161213_1a_CIN85_KW_i02.raw"; SpectrumID: "44177"; scans: "2074"	20161213_1a_CIN85_KW_i01to3	2	F1MQ37,O02717
2	F1MQ37	F1MQ37_BOVIN	Uncharacterized protein OS=Bos taurus GN=MYH9 PE=1 SV=2	8455.44	75.36	2988	226	0		0		5.51	227103	R|KKMDDSVGCLETAEEAK|R	1	KKMDDSVGC[Cys_CAM]LETAEEAK	1	1371-1387	FALSE	8.71097e-20	15.4134	9.6624	1.898	478.475	4	23.73	1909.88	2	File: "D:\_HF_QE\20161213_KW\20161213_1a_CIN85_KW_i01.raw"; SpectrumID: "9821"; scans: "7598"	20161213_1a_CIN85_KW_i01to3	2	F1MQ37,O02717
2	F1MQ37	F1MQ37_BOVIN	Uncharacterized protein OS=Bos taurus GN=MYH9 PE=1 SV=2	8455.44	75.36	2988	226	0		0		5.51	227103	R|KKMDDSVGCLETAEEAK|R	0	KKMDDSVGC[Cys_CAM]LETAEEAK	1	1371-1387	FALSE	1.15073e-23	18.3823	10.5286	5.354	478.474	4	23.9	1909.88	2	File: "D:\_HF_QE\20161213_KW\20161213_1a_CIN85_KW_i02.raw"; SpectrumID: "50134"; scans: "7681"	20161213_1a_CIN85_KW_i01to3	2	F1MQ37,O02717
2	F1MQ37	F1MQ37_BOVIN	Uncharacterized protein OS=Bos taurus GN=MYH9 PE=1 SV=2	8455.44	75.36	2988	226	0		0		5.51	227103	R|KKMDDSVGCLETAEEAK|R	0	KKMDDSVGC[Cys_CAM]LETAEEAK	1	1371-1387	FALSE	1.38305e-15	6.21937	8.62243	-3.359	478.478	4	23.83	1909.88	2	File: "D:\_HF_QE\20161213_KW\20161213_1a_CIN85_KW_i03.raw"; SpectrumID: "90035"; scans: "7542"	20161213_1a_CIN85_KW_i01to3	2	F1MQ37,O02717
2	F1MQ37	F1MQ37_BOVIN	Uncharacterized protein OS=Bos taurus GN=MYH9 PE=1 SV=2	8455.44	75.36	2988	226	0		0		5.51	227103	R|KKVEAQLQELQVK|F	1	KKVEAQLQELQVK	0	1248-1260	TRUE	4.24027e-22	15.6779	10.1783	0.458	514.307	3	24.82	1539.9	2	File: "D:\_HF_QE\20161213_KW\20161213_1a_CIN85_KW_i01.raw"; SpectrumID: "11907"; scans: "8159"	20161213_1a_CIN85_KW_i01to3	1	F1MQ37
2	F1MQ37	F1MQ37_BOVIN	Uncharacterized protein OS=Bos taurus GN=MYH9 PE=1 SV=2	8455.44	75.36	2988	226	0		0		5.51	227103	R|KKVEAQLQELQVK|F	0	KKVEAQLQELQVK	0	1248-1260	TRUE	4.0361e-24	22.3256	10.6234	-0.01	514.307	3	24.75	1539.9	2	File: "D:\_HF_QE\20161213_KW\20161213_1a_CIN85_KW_i02.raw"; SpectrumID: "52125"; scans: "8137"	20161213_1a_CIN85_KW_i01to3	1	F1MQ37
2	F1MQ37	F1MQ37_BOVIN	Uncharacterized protein OS=Bos taurus GN=MYH9 PE=1 SV=2	8455.44	75.36	2988	226	0		0		5.51	227103	R|KKVEAQLQELQVK|F	0	KKVEAQLQELQVK	0	1248-1260	TRUE	2.05132e-19	17.2484	9.55808	0.341	514.307	3	24.92	1539.9	2	File: "D:\_HF_QE\20161213_KW\20161213_1a_CIN85_KW_i03.raw"; SpectrumID: "92140"; scans: "8108"	20161213_1a_CIN85_KW_i01to3	1	F1MQ37
2	F1MQ37	F1MQ37_BOVIN	Uncharacterized protein OS=Bos taurus GN=MYH9 PE=1 SV=2	8455.44	75.36	2988	226	0		0		5.51	227103	R|LQQELDDLLVDLDHQR|Q	1	LQQELDDLLVDLDHQR	0	1418-1433	FALSE	1.66932e-30	14.2613	12.0016	1.798	650.668	3	50.65	1948.98	0	File: "D:\_HF_QE\20161213_KW\20161213_1a_CIN85_KW_i01.raw"; SpectrumID: "28785"; scans: "21521"	20161213_1a_CIN85_KW_i01to3	3	Q27991,F1MQ37,O02717
2	F1MQ37	F1MQ37_BOVIN	Uncharacterized protein OS=Bos taurus GN=MYH9 PE=1 SV=2	8455.44	75.36	2988	226	0		0		5.51	227103	R|LQQELDDLLVDLDHQR|Q	0	LQQELDDLLVDLDHQR	0	1418-1433	FALSE	6.47095e-22	1.67276	10.2379	1.521	650.668	3	51	1948.98	0	File: "D:\_HF_QE\20161213_KW\20161213_1a_CIN85_KW_i01.raw"; SpectrumID: "28833"; scans: "21676"	20161213_1a_CIN85_KW_i01to3	3	Q27991,F1MQ37,O02717
2	F1MQ37	F1MQ37_BOVIN	Uncharacterized protein OS=Bos taurus GN=MYH9 PE=1 SV=2	8455.44	75.36	2988	226	0		0		5.51	227103	R|LQQELDDLLVDLDHQR|Q	0	LQQELDDLLVDLDHQR	0	1418-1433	FALSE	5.7512e-33	14.9706	12.4582	0.675	650.669	3	50.63	1948.98	0	File: "D:\_HF_QE\20161213_KW\20161213_1a_CIN85_KW_i02.raw"; SpectrumID: "69451"; scans: "21470"	20161213_1a_CIN85_KW_i01to3	3	Q27991,F1MQ37,O02717
2	F1MQ37	F1MQ37_BOVIN	Uncharacterized protein OS=Bos taurus GN=MYH9 PE=1 SV=2	8455.44	75.36	2988	226	0		0		5.51	227103	R|LQQELDDLLVDLDHQR|Q	0	LQQELDDLLVDLDHQR	0	1418-1433	FALSE	1.96098e-53	35.7061	15.7793	0.582	650.669	3	50.97	1948.98	0	File: "D:\_HF_QE\20161213_KW\20161213_1a_CIN85_KW_i02.raw"; SpectrumID: "69487"; scans: "21622"	20161213_1a_CIN85_KW_i01to3	3	Q27991,F1MQ37,O02717
2	F1MQ37	F1MQ37_BOVIN	Uncharacterized protein OS=Bos taurus GN=MYH9 PE=1 SV=2	8455.44	75.36	2988	226	0		0		5.51	227103	R|LQQELDDLLVDLDHQR|Q	0	LQQ[DEAMID]ELDDLLVDLDHQR	1	1418-1433	FALSE	4.46179e-53	53.1111	15.7306	-6.475	975.998	2	50.8	1949.97	0	File: "D:\_HF_QE\20161213_KW\20161213_1a_CIN85_KW_i01.raw"; SpectrumID: "28804"; scans: "21591"	20161213_1a_CIN85_KW_i01to3	3	Q27991,F1MQ37,O02717
2	F1MQ37	F1MQ37_BOVIN	Uncharacterized protein OS=Bos taurus GN=MYH9 PE=1 SV=2	8455.44	75.36	2988	226	0		0		5.51	227103	R|LSEMETLQSQLLAEK|L	1	LSEMETLQSQLLAEK	0	868-882	TRUE	2.7586e-58	50.9564	16.4692	3.127	573.964	3	44.63	1718.88	0	File: "D:\_HF_QE\20161213_KW\20161213_1a_CIN85_KW_i01.raw"; SpectrumID: "24832"; scans: "18658"	20161213_1a_CIN85_KW_i01to3	1	F1MQ37
2	F1MQ37	F1MQ37_BOVIN	Uncharacterized protein OS=Bos taurus GN=MYH9 PE=1 SV=2	8455.44	75.36	2988	226	0		0		5.51	227103	R|LSEMETLQSQLLAEK|L	0	LSEMETLQSQLLAEK	0	868-882	TRUE	1.36412e-29	21.4506	11.8216	1.731	573.965	3	44.53	1718.88	0	File: "D:\_HF_QE\20161213_KW\20161213_1a_CIN85_KW_i02.raw"; SpectrumID: "65368"; scans: "18590"	20161213_1a_CIN85_KW_i01to3	1	F1MQ37
2	F1MQ37	F1MQ37_BOVIN	Uncharacterized protein OS=Bos taurus GN=MYH9 PE=1 SV=2	8455.44	75.36	2988	226	0		0		5.51	227103	R|LSEMETLQSQLLAEK|L	0	LSEMETLQSQLLAEK	0	868-882	TRUE	7.62949e-18	8.2406	9.28425	0.456	573.966	3	44.9	1718.88	0	File: "D:\_HF_QE\20161213_KW\20161213_1a_CIN85_KW_i02.raw"; SpectrumID: "65433"; scans: "18763"	20161213_1a_CIN85_KW_i01to3	1	F1MQ37
2	F1MQ37	F1MQ37_BOVIN	Uncharacterized protein OS=Bos taurus GN=MYH9 PE=1 SV=2	8455.44	75.36	2988	226	0		0		5.51	227103	R|LSEMETLQSQLLAEK|L	0	LSEMETLQSQLLAEK	0	868-882	TRUE	1.00045e-45	39.3839	14.6187	0.456	573.966	3	44.68	1718.88	0	File: "D:\_HF_QE\20161213_KW\20161213_1a_CIN85_KW_i03.raw"; SpectrumID: "105309"; scans: "18482"	20161213_1a_CIN85_KW_i01to3	1	F1MQ37
2	F1MQ37	F1MQ37_BOVIN	Uncharacterized protein OS=Bos taurus GN=MYH9 PE=1 SV=2	8455.44	75.36	2988	226	0		0		5.51	227103	R|NAEQYKDQADK|A	1	NAEQYKDQADK	0	1856-1866	FALSE	3.48625e-26	30.1572	11.0462	2.831	655.303	2	12	1308.6	1	File: "D:\_HF_QE\20161213_KW\20161213_1a_CIN85_KW_i01.raw"; SpectrumID: "1935"; scans: "1134"	20161213_1a_CIN85_KW_i01to3	2	F1MQ37,O02717
2	F1MQ37	F1MQ37_BOVIN	Uncharacterized protein OS=Bos taurus GN=MYH9 PE=1 SV=2	8455.44	75.36	2988	226	0		0		5.51	227103	R|NAEQYKDQADK|A	0	NAEQYKDQADK	0	1856-1866	FALSE	4.79801e-23	25.9099	10.3788	2.174	655.303	2	11.83	1308.6	1	File: "D:\_HF_QE\20161213_KW\20161213_1a_CIN85_KW_i03.raw"; SpectrumID: "82058"; scans: "1049"	20161213_1a_CIN85_KW_i01to3	2	F1MQ37,O02717
2	F1MQ37	F1MQ37_BOVIN	Uncharacterized protein OS=Bos taurus GN=MYH9 PE=1 SV=2	8455.44	75.36	2988	226	0		0		5.51	227103	R|NAEQYKDQADKASTR|L	1	NAEQYKDQADKASTR	0	1856-1870	FALSE	5.30656e-54	40.185	15.8327	0.119	575.611	3	13.93	1723.81	2	File: "D:\_HF_QE\20161213_KW\20161213_1a_CIN85_KW_i01.raw"; SpectrumID: "4004"; scans: "2203"	20161213_1a_CIN85_KW_i01to3	2	F1MQ37,O02717
2	F1MQ37	F1MQ37_BOVIN	Uncharacterized protein OS=Bos taurus GN=MYH9 PE=1 SV=2	8455.44	75.36	2988	226	0		0		5.51	227103	R|NAEQYKDQADKASTR|L	0	NAEQYKDQADKASTR	0	1856-1870	FALSE	6.00726e-15	1.70774	8.4879	-0.154	431.96	4	13.95	1723.81	2	File: "D:\_HF_QE\20161213_KW\20161213_1a_CIN85_KW_i01.raw"; SpectrumID: "4014"; scans: "2219"	20161213_1a_CIN85_KW_i01to3	2	F1MQ37,O02717
2	F1MQ37	F1MQ37_BOVIN	Uncharacterized protein OS=Bos taurus GN=MYH9 PE=1 SV=2	8455.44	75.36	2988	226	0		0		5.51	227103	R|NAEQYKDQADKASTR|L	0	NAEQYKDQADKASTR	0	1856-1870	FALSE	7.53609e-15	1.84874	8.46977	-0.943	431.961	4	13.9	1723.81	2	File: "D:\_HF_QE\20161213_KW\20161213_1a_CIN85_KW_i02.raw"; SpectrumID: "44251"; scans: "2200"	20161213_1a_CIN85_KW_i01to3	2	F1MQ37,O02717
2	F1MQ37	F1MQ37_BOVIN	Uncharacterized protein OS=Bos taurus GN=MYH9 PE=1 SV=2	8455.44	75.36	2988	226	0		0		5.51	227103	R|NAEQYKDQADKASTR|L	0	NAEQYKDQADKASTR	0	1856-1870	FALSE	6.38154e-61	47.7494	16.8018	2.242	575.61	3	13.83	1723.81	2	File: "D:\_HF_QE\20161213_KW\20161213_1a_CIN85_KW_i03.raw"; SpectrumID: "84160"; scans: "2129"	20161213_1a_CIN85_KW_i01to3	2	F1MQ37,O02717
2	F1MQ37	F1MQ37_BOVIN	Uncharacterized protein OS=Bos taurus GN=MYH9 PE=1 SV=2	8455.44	75.36	2988	226	0		0		5.51	227103	R|NAEQYKDQADKASTR|L	0	NAEQYKDQADKASTR	0	1856-1870	FALSE	4.30096e-19	6.87898	9.53466	-0.084	431.96	4	13.87	1723.81	2	File: "D:\_HF_QE\20161213_KW\20161213_1a_CIN85_KW_i03.raw"; SpectrumID: "84171"; scans: "2154"	20161213_1a_CIN85_KW_i01to3	2	F1MQ37,O02717
2	F1MQ37	F1MQ37_BOVIN	Uncharacterized protein OS=Bos taurus GN=MYH9 PE=1 SV=2	8455.44	75.36	2988	226	0		0		5.51	227103	R|NCAAYLK|L	1	NC[Cys_CAM]AAYLK	1	815-821	FALSE	3.36403e-22	28.7283	10.2047	-0.734	420.208	2	17.45	838.401	0	File: "D:\_HF_QE\20161213_KW\20161213_1a_CIN85_KW_i03.raw"; SpectrumID: "86697"; scans: "4077"	20161213_1a_CIN85_KW_i01to3	5	Q27991,F1MQ37,A6QLN6,F1MYM9,F1MM57
2	F1MQ37	F1MQ37_BOVIN	Uncharacterized protein OS=Bos taurus GN=MYH9 PE=1 SV=2	8455.44	75.36	2988	226	0		0		5.51	227103	R|NTNPNFVR|C	1	NTNPNFVR	0	663-670	FALSE	1.84882e-13	16.216	8.09296	0.994	481.246	2	18.72	960.478	0	File: "D:\_HF_QE\20161213_KW\20161213_1a_CIN85_KW_i01.raw"; SpectrumID: "6883"; scans: "4857"	20161213_1a_CIN85_KW_i01to3	2	Q27991,F1MQ37
2	F1MQ37	F1MQ37_BOVIN	Uncharacterized protein OS=Bos taurus GN=MYH9 PE=1 SV=2	8455.44	75.36	2988	226	0		0		5.51	227103	R|NTNPNFVR|C	0	NTNPNFVR	0	663-670	FALSE	1.5821e-18	20.8315	9.40954	0.994	481.246	2	19.1	960.478	0	File: "D:\_HF_QE\20161213_KW\20161213_1a_CIN85_KW_i01.raw"; SpectrumID: "6969"; scans: "5064"	20161213_1a_CIN85_KW_i01to3	2	Q27991,F1MQ37
2	F1MQ37	F1MQ37_BOVIN	Uncharacterized protein OS=Bos taurus GN=MYH9 PE=1 SV=2	8455.44	75.36	2988	226	0		0		5.51	227103	R|NTNPNFVR|C	0	NTNPNFVR	0	663-670	FALSE	1.50364e-16	23.9083	8.9188	1.202	481.246	2	18.77	960.478	0	File: "D:\_HF_QE\20161213_KW\20161213_1a_CIN85_KW_i02.raw"; SpectrumID: "47133"; scans: "4872"	20161213_1a_CIN85_KW_i01to3	2	Q27991,F1MQ37
2	F1MQ37	F1MQ37_BOVIN	Uncharacterized protein OS=Bos taurus GN=MYH9 PE=1 SV=2	8455.44	75.36	2988	226	0		0		5.51	227103	R|NTNPNFVR|C	0	NTNPNFVR	0	663-670	FALSE	4.10929e-13	17.1935	7.99572	1.119	481.246	2	18.73	960.478	0	File: "D:\_HF_QE\20161213_KW\20161213_1a_CIN85_KW_i03.raw"; SpectrumID: "87057"; scans: "4777"	20161213_1a_CIN85_KW_i01to3	2	Q27991,F1MQ37
2	F1MQ37	F1MQ37_BOVIN	Uncharacterized protein OS=Bos taurus GN=MYH9 PE=1 SV=2	8455.44	75.36	2988	226	0		0		5.51	227103	R|NWQWWR|L	1	NWQWWR	0	824-829	FALSE	6.56634e-14	15.393	8.15465	3.124	488.231	2	42.82	974.451	0	File: "D:\_HF_QE\20161213_KW\20161213_1a_CIN85_KW_i01.raw"; SpectrumID: "24476"; scans: "17753"	20161213_1a_CIN85_KW_i01to3	3	F1MQ37,A6QLN6,F1MYM9
2	F1MQ37	F1MQ37_BOVIN	Uncharacterized protein OS=Bos taurus GN=MYH9 PE=1 SV=2	8455.44	75.36	2988	226	0		0		5.51	227103	R|NWQWWR|L	0	NWQWWR	0	824-829	FALSE	5.12248e-16	19.4307	8.72205	3.494	488.231	2	42.48	974.451	0	File: "D:\_HF_QE\20161213_KW\20161213_1a_CIN85_KW_i02.raw"; SpectrumID: "64971"; scans: "17565"	20161213_1a_CIN85_KW_i01to3	3	F1MQ37,A6QLN6,F1MYM9
2	F1MQ37	F1MQ37_BOVIN	Uncharacterized protein OS=Bos taurus GN=MYH9 PE=1 SV=2	8455.44	75.36	2988	226	0		0		5.51	227103	R|NWQWWR|L	0	NWQWWR	0	824-829	FALSE	1.10271e-15	14.221	8.64669	0.23	488.233	2	42.83	974.451	0	File: "D:\_HF_QE\20161213_KW\20161213_1a_CIN85_KW_i02.raw"; SpectrumID: "65042"; scans: "17737"	20161213_1a_CIN85_KW_i01to3	3	F1MQ37,A6QLN6,F1MYM9
2	F1MQ37	F1MQ37_BOVIN	Uncharacterized protein OS=Bos taurus GN=MYH9 PE=1 SV=2	8455.44	75.36	2988	226	0		0		5.51	227103	R|NWQWWR|L	0	NWQWWR	0	824-829	FALSE	6.00849e-14	21.6644	8.16537	2.365	488.232	2	42.47	974.451	0	File: "D:\_HF_QE\20161213_KW\20161213_1a_CIN85_KW_i03.raw"; SpectrumID: "104897"; scans: "17369"	20161213_1a_CIN85_KW_i01to3	3	F1MQ37,A6QLN6,F1MYM9
2	F1MQ37	F1MQ37_BOVIN	Uncharacterized protein OS=Bos taurus GN=MYH9 PE=1 SV=2	8455.44	75.36	2988	226	0		0		5.51	227103	R|NWQWWR|L	0	NWQWWR	0	824-829	FALSE	1.14628e-16	21.9529	8.88816	2.057	488.232	2	42.82	974.451	0	File: "D:\_HF_QE\20161213_KW\20161213_1a_CIN85_KW_i03.raw"; SpectrumID: "104960"; scans: "17542"	20161213_1a_CIN85_KW_i01to3	3	F1MQ37,A6QLN6,F1MYM9
2	F1MQ37	F1MQ37_BOVIN	Uncharacterized protein OS=Bos taurus GN=MYH9 PE=1 SV=2	8455.44	75.36	2988	226	0		0		5.51	227103	R|QEEEMMAKEEELVK|V	1	QEEEMMAKEEELVK	0	843-856	TRUE	2.39253e-14	6.72801	8.28642	1.275	574.935	3	30.28	1721.79	1	File: "D:\_HF_QE\20161213_KW\20161213_1a_CIN85_KW_i01.raw"; SpectrumID: "15127"; scans: "11124"	20161213_1a_CIN85_KW_i01to3	1	F1MQ37
2	F1MQ37	F1MQ37_BOVIN	Uncharacterized protein OS=Bos taurus GN=MYH9 PE=1 SV=2	8455.44	75.36	2988	226	0		0		5.51	227103	R|QEEEMMAKEEELVK|V	0	QEEEMMAKEEELVK	0	843-856	TRUE	7.90035e-21	15.5301	9.90868	0.856	574.935	3	30.15	1721.79	1	File: "D:\_HF_QE\20161213_KW\20161213_1a_CIN85_KW_i02.raw"; SpectrumID: "55398"; scans: "11083"	20161213_1a_CIN85_KW_i01to3	1	F1MQ37
2	F1MQ37	F1MQ37_BOVIN	Uncharacterized protein OS=Bos taurus GN=MYH9 PE=1 SV=2	8455.44	75.36	2988	226	0		0		5.51	227103	R|QEEEMMAKEEELVK|V	0	QEEEMMAKEEELVK	0	843-856	TRUE	1.63727e-16	10.0781	8.85966	2.878	574.934	3	30.42	1721.79	1	File: "D:\_HF_QE\20161213_KW\20161213_1a_CIN85_KW_i03.raw"; SpectrumID: "95423"; scans: "11049"	20161213_1a_CIN85_KW_i01to3	1	F1MQ37
2	F1MQ37	F1MQ37_BOVIN	Uncharacterized protein OS=Bos taurus GN=MYH9 PE=1 SV=2	8455.44	75.36	2988	226	0		0		5.51	227103	R|QEEEMMAKEEELVK|V	0	QEEEM[Oxidation_M]MAKEEELVK	1	843-856	TRUE	5.99573e-16	8.84216	8.69376	2.788	580.266	3	25.4	1737.78	1	File: "D:\_HF_QE\20161213_KW\20161213_1a_CIN85_KW_i01.raw"; SpectrumID: "12040"; scans: "8460"	20161213_1a_CIN85_KW_i01to3	1	F1MQ37
2	F1MQ37	F1MQ37_BOVIN	Uncharacterized protein OS=Bos taurus GN=MYH9 PE=1 SV=2	8455.44	75.36	2988	226	0		0		5.51	227103	R|QEEEMMAKEEELVK|V	0	QEEEM[Oxidation_M]MAKEEELVK	1	843-856	TRUE	2.63937e-19	12.3926	9.53135	1.217	580.267	3	25.57	1737.78	1	File: "D:\_HF_QE\20161213_KW\20161213_1a_CIN85_KW_i03.raw"; SpectrumID: "92295"; scans: "8451"	20161213_1a_CIN85_KW_i01to3	1	F1MQ37
2	F1MQ37	F1MQ37_BOVIN	Uncharacterized protein OS=Bos taurus GN=MYH9 PE=1 SV=2	8455.44	75.36	2988	226	0		0		5.51	227103	R|QGFPNRVVFQEFR|Q	1	QGFPNRVVFQEFR	0	706-718	TRUE	6.26925e-25	14.3649	10.864	1.063	541.951	3	39.17	1622.83	1	File: "D:\_HF_QE\20161213_KW\20161213_1a_CIN85_KW_i01.raw"; SpectrumID: "21386"; scans: "15873"	20161213_1a_CIN85_KW_i01to3	1	F1MQ37
2	F1MQ37	F1MQ37_BOVIN	Uncharacterized protein OS=Bos taurus GN=MYH9 PE=1 SV=2	8455.44	75.36	2988	226	0		0		5.51	227103	R|QGFPNRVVFQEFR|Q	0	QGFPNRVVFQEFR	0	706-718	TRUE	1.09749e-28	17.3296	11.6275	0.49	541.951	3	39.52	1622.83	1	File: "D:\_HF_QE\20161213_KW\20161213_1a_CIN85_KW_i01.raw"; SpectrumID: "21463"; scans: "16045"	20161213_1a_CIN85_KW_i01to3	1	F1MQ37
2	F1MQ37	F1MQ37_BOVIN	Uncharacterized protein OS=Bos taurus GN=MYH9 PE=1 SV=2	8455.44	75.36	2988	226	0		0		5.51	227103	R|QGFPNRVVFQEFR|Q	0	QGFPNRVVFQEFR	0	706-718	TRUE	3.60745e-34	26.1676	12.6603	0.49	541.951	3	39.22	1622.83	1	File: "D:\_HF_QE\20161213_KW\20161213_1a_CIN85_KW_i02.raw"; SpectrumID: "61817"; scans: "15911"	20161213_1a_CIN85_KW_i01to3	1	F1MQ37
2	F1MQ37	F1MQ37_BOVIN	Uncharacterized protein OS=Bos taurus GN=MYH9 PE=1 SV=2	8455.44	75.36	2988	226	0		0		5.51	227103	R|QGFPNRVVFQEFR|Q	0	QGFPNRVVFQEFR	0	706-718	TRUE	5.52103e-36	24.0705	12.9782	-0.287	541.951	3	39.57	1622.83	1	File: "D:\_HF_QE\20161213_KW\20161213_1a_CIN85_KW_i02.raw"; SpectrumID: "61884"; scans: "16080"	20161213_1a_CIN85_KW_i01to3	1	F1MQ37
2	F1MQ37	F1MQ37_BOVIN	Uncharacterized protein OS=Bos taurus GN=MYH9 PE=1 SV=2	8455.44	75.36	2988	226	0		0		5.51	227103	R|QGFPNRVVFQEFR|Q	0	QGFPNRVVFQEFR	0	706-718	TRUE	1.65578e-19	10.5938	9.6529	-3.688	541.953	3	40.07	1622.83	1	File: "D:\_HF_QE\20161213_KW\20161213_1a_CIN85_KW_i02.raw"; SpectrumID: "61972"; scans: "16333"	20161213_1a_CIN85_KW_i01to3	1	F1MQ37
2	F1MQ37	F1MQ37_BOVIN	Uncharacterized protein OS=Bos taurus GN=MYH9 PE=1 SV=2	8455.44	75.36	2988	226	0		0		5.51	227103	R|QGFPNRVVFQEFR|Q	0	QGFPNRVVFQEFR	0	706-718	TRUE	3.46265e-32	20.6733	12.2929	-1.082	541.952	3	39.25	1622.83	1	File: "D:\_HF_QE\20161213_KW\20161213_1a_CIN85_KW_i03.raw"; SpectrumID: "101728"; scans: "15755"	20161213_1a_CIN85_KW_i01to3	1	F1MQ37
2	F1MQ37	F1MQ37_BOVIN	Uncharacterized protein OS=Bos taurus GN=MYH9 PE=1 SV=2	8455.44	75.36	2988	226	0		0		5.51	227103	R|QGFPNRVVFQEFR|Q	0	QGFPNRVVFQEFR	0	706-718	TRUE	1.65988e-31	18.5121	12.1654	-0.065	541.951	3	39.6	1622.83	1	File: "D:\_HF_QE\20161213_KW\20161213_1a_CIN85_KW_i03.raw"; SpectrumID: "101804"; scans: "15931"	20161213_1a_CIN85_KW_i01to3	1	F1MQ37
2	F1MQ37	F1MQ37_BOVIN	Uncharacterized protein OS=Bos taurus GN=MYH9 PE=1 SV=2	8455.44	75.36	2988	226	0		0		5.51	227103	R|QKHSQAVEELAEQLEQTK|R	1	QKHSQAVEELAEQLEQTK	0	1192-1209	TRUE	1.75538e-15	-1.42416	8.68598	0.89	524.77	4	36.33	2095.05	1	File: "D:\_HF_QE\20161213_KW\20161213_1a_CIN85_KW_i01.raw"; SpectrumID: "20694"; scans: "14327"	20161213_1a_CIN85_KW_i01to3	1	F1MQ37
2	F1MQ37	F1MQ37_BOVIN	Uncharacterized protein OS=Bos taurus GN=MYH9 PE=1 SV=2	8455.44	75.36	2988	226	0		0		5.51	227103	R|QKHSQAVEELAEQLEQTKR|V	1	QKHSQAVEELAEQLEQTKR	0	1192-1210	TRUE	1.10745e-45	39.6421	14.6063	0.735	563.796	4	33.72	2251.16	2	File: "D:\_HF_QE\20161213_KW\20161213_1a_CIN85_KW_i01.raw"; SpectrumID: "17940"; scans: "12939"	20161213_1a_CIN85_KW_i01to3	1	F1MQ37
2	F1MQ37	F1MQ37_BOVIN	Uncharacterized protein OS=Bos taurus GN=MYH9 PE=1 SV=2	8455.44	75.36	2988	226	0		0		5.51	227103	R|QKHSQAVEELAEQLEQTKR|V	0	QKHSQAVEELAEQLEQTKR	0	1192-1210	TRUE	1.1e-43	38.5186	14.2898	0.842	563.796	4	34.07	2251.16	2	File: "D:\_HF_QE\20161213_KW\20161213_1a_CIN85_KW_i01.raw"; SpectrumID: "18023"; scans: "13122"	20161213_1a_CIN85_KW_i01to3	1	F1MQ37
2	F1MQ37	F1MQ37_BOVIN	Uncharacterized protein OS=Bos taurus GN=MYH9 PE=1 SV=2	8455.44	75.36	2988	226	0		0		5.51	227103	R|QKHSQAVEELAEQLEQTKR|V	0	QKHSQAVEELAEQLEQTKR	0	1192-1210	TRUE	6.59752e-34	24.2718	12.6288	1.286	563.795	4	33.5	2251.16	2	File: "D:\_HF_QE\20161213_KW\20161213_1a_CIN85_KW_i02.raw"; SpectrumID: "58255"; scans: "12862"	20161213_1a_CIN85_KW_i01to3	1	F1MQ37
2	F1MQ37	F1MQ37_BOVIN	Uncharacterized protein OS=Bos taurus GN=MYH9 PE=1 SV=2	8455.44	75.36	2988	226	0		0		5.51	227103	R|QKHSQAVEELAEQLEQTKR|V	0	QKHSQAVEELAEQLEQTKR	0	1192-1210	TRUE	1.41102e-22	7.37189	10.3752	0.415	563.796	4	33.85	2251.16	2	File: "D:\_HF_QE\20161213_KW\20161213_1a_CIN85_KW_i02.raw"; SpectrumID: "58338"; scans: "13048"	20161213_1a_CIN85_KW_i01to3	1	F1MQ37
2	F1MQ37	F1MQ37_BOVIN	Uncharacterized protein OS=Bos taurus GN=MYH9 PE=1 SV=2	8455.44	75.36	2988	226	0		0		5.51	227103	R|QKHSQAVEELAEQLEQTKR|V	0	QKHSQAVEELAEQLEQTKR	0	1192-1210	TRUE	4.36067e-30	16.5887	11.9155	-5.324	563.799	4	34.6	2251.16	2	File: "D:\_HF_QE\20161213_KW\20161213_1a_CIN85_KW_i02.raw"; SpectrumID: "58503"; scans: "13449"	20161213_1a_CIN85_KW_i01to3	1	F1MQ37
2	F1MQ37	F1MQ37_BOVIN	Uncharacterized protein OS=Bos taurus GN=MYH9 PE=1 SV=2	8455.44	75.36	2988	226	0		0		5.51	227103	R|QKHSQAVEELAEQLEQTKR|V	0	QKHSQAVEELAEQLEQTKR	0	1192-1210	TRUE	8.3436e-24	8.01404	10.6399	0.522	563.796	4	33.77	2251.16	2	File: "D:\_HF_QE\20161213_KW\20161213_1a_CIN85_KW_i03.raw"; SpectrumID: "98237"; scans: "12822"	20161213_1a_CIN85_KW_i01to3	1	F1MQ37
2	F1MQ37	F1MQ37_BOVIN	Uncharacterized protein OS=Bos taurus GN=MYH9 PE=1 SV=2	8455.44	75.36	2988	226	0		0		5.51	227103	R|QKHSQAVEELAEQLEQTKR|V	0	QKHSQAVEELAEQLEQTKR	0	1192-1210	TRUE	6.96916e-25	14.2547	10.8712	-2.179	563.797	4	34.9	2251.16	2	File: "D:\_HF_QE\20161213_KW\20161213_1a_CIN85_KW_i03.raw"; SpectrumID: "98502"; scans: "13418"	20161213_1a_CIN85_KW_i01to3	1	F1MQ37
2	F1MQ37	F1MQ37_BOVIN	Uncharacterized protein OS=Bos taurus GN=MYH9 PE=1 SV=2	8455.44	75.36	2988	226	0		0		5.51	227103	R|QKHSQAVEELAEQLEQTKR|V	0	Q[DEAMID]KHSQAVEELAEQLEQTKR	1	1192-1210	TRUE	5.92402e-30	17.1689	11.8976	-6.032	564.046	4	34.12	2252.14	2	File: "D:\_HF_QE\20161213_KW\20161213_1a_CIN85_KW_i03.raw"; SpectrumID: "98319"; scans: "13011"	20161213_1a_CIN85_KW_i01to3	1	F1MQ37
2	F1MQ37	F1MQ37_BOVIN	Uncharacterized protein OS=Bos taurus GN=MYH9 PE=1 SV=2	8455.44	75.36	2988	226	0		0		5.51	227103	R|QLEEAEEEAQRANASR|R	1	QLEEAEEEAQRANASR	0	1877-1892	FALSE	6.95634e-14	2.02376	8.17208	0.199	610.957	3	22.17	1829.85	1	File: "D:\_HF_QE\20161213_KW\20161213_1a_CIN85_KW_i03.raw"; SpectrumID: "89619"; scans: "6637"	20161213_1a_CIN85_KW_i01to3	2	F1MQ37,O02717
2	F1MQ37	F1MQ37_BOVIN	Uncharacterized protein OS=Bos taurus GN=MYH9 PE=1 SV=2	8455.44	75.36	2988	226	0		0		5.51	227103	R|QLLQANPILEAFGNAK|T	1	QLLQANPILEAFGNAK	0	210-225	FALSE	6.76114e-41	28.1202	13.8126	0.976	863.977	2	54.23	1725.94	0	File: "D:\_HF_QE\20161213_KW\20161213_1a_CIN85_KW_i01.raw"; SpectrumID: "33837"; scans: "23158"	20161213_1a_CIN85_KW_i01to3	3	F1MQ37,A6QLN6,F1MYM9
2	F1MQ37	F1MQ37_BOVIN	Uncharacterized protein OS=Bos taurus GN=MYH9 PE=1 SV=2	8455.44	75.36	2988	226	0		0		5.51	227103	R|QRYEILTPNSIPK|G	1	QRYEILTPNSIPK	0	719-731	TRUE	6.1828e-28	10.5942	11.474	0.42	520.291	3	34.25	1557.85	1	File: "D:\_HF_QE\20161213_KW\20161213_1a_CIN85_KW_i01.raw"; SpectrumID: "18066"; scans: "13217"	20161213_1a_CIN85_KW_i01to3	1	F1MQ37
2	F1MQ37	F1MQ37_BOVIN	Uncharacterized protein OS=Bos taurus GN=MYH9 PE=1 SV=2	8455.44	75.36	2988	226	0		0		5.51	227103	R|QRYEILTPNSIPK|G	0	QRYEILTPNSIPK	0	719-731	TRUE	1.23723e-22	4.04995	10.3608	1.479	520.29	3	34.22	1557.85	1	File: "D:\_HF_QE\20161213_KW\20161213_1a_CIN85_KW_i02.raw"; SpectrumID: "58418"; scans: "13242"	20161213_1a_CIN85_KW_i01to3	1	F1MQ37
2	F1MQ37	F1MQ37_BOVIN	Uncharacterized protein OS=Bos taurus GN=MYH9 PE=1 SV=2	8455.44	75.36	2988	226	0		0		5.51	227103	R|QRYEILTPNSIPK|G	0	QRYEILTPNSIPK	0	719-731	TRUE	1.07578e-34	19.1506	12.747	0.536	520.291	3	34.3	1557.85	1	File: "D:\_HF_QE\20161213_KW\20161213_1a_CIN85_KW_i03.raw"; SpectrumID: "98360"; scans: "13108"	20161213_1a_CIN85_KW_i01to3	1	F1MQ37
2	F1MQ37	F1MQ37_BOVIN	Uncharacterized protein OS=Bos taurus GN=MYH9 PE=1 SV=2	8455.44	75.36	2988	226	0		0		5.51	227103	R|QSVSNLEKK|Q	1	QSVSNLEKK	0	1434-1442	FALSE	2.8046e-24	46.6285	10.7238	0.702	516.787	2	12.7	1031.56	1	File: "D:\_HF_QE\20161213_KW\20161213_1a_CIN85_KW_i01.raw"; SpectrumID: "2182"; scans: "1522"	20161213_1a_CIN85_KW_i01to3	2	F1MQ37,O02717
2	F1MQ37	F1MQ37_BOVIN	Uncharacterized protein OS=Bos taurus GN=MYH9 PE=1 SV=2	8455.44	75.36	2988	226	0		0		5.51	227103	R|QSVSNLEKK|Q	0	QSVSNLEKK	0	1434-1442	FALSE	1.19551e-24	41.2409	10.8024	0.954	516.787	2	12.63	1031.56	1	File: "D:\_HF_QE\20161213_KW\20161213_1a_CIN85_KW_i02.raw"; SpectrumID: "42419"; scans: "1506"	20161213_1a_CIN85_KW_i01to3	2	F1MQ37,O02717
2	F1MQ37	F1MQ37_BOVIN	Uncharacterized protein OS=Bos taurus GN=MYH9 PE=1 SV=2	8455.44	75.36	2988	226	0		0		5.51	227103	R|QSVSNLEKK|Q	0	QSVSNLEKK	0	1434-1442	FALSE	2.96226e-30	44.4549	11.9295	0.838	516.787	2	12.77	1031.56	1	File: "D:\_HF_QE\20161213_KW\20161213_1a_CIN85_KW_i03.raw"; SpectrumID: "82333"; scans: "1547"	20161213_1a_CIN85_KW_i01to3	2	F1MQ37,O02717
2	F1MQ37	F1MQ37_BOVIN	Uncharacterized protein OS=Bos taurus GN=MYH9 PE=1 SV=2	8455.44	75.36	2988	226	0		0		5.51	227103	R|RGDLPFVVPR|R	1	RGDLPFVVPR	0	1922-1931	FALSE	1.34447e-27	49.7649	11.338	3.832	578.333	2	35.55	1154.66	1	File: "D:\_HF_QE\20161213_KW\20161213_1a_CIN85_KW_i01.raw"; SpectrumID: "18379"; scans: "13915"	20161213_1a_CIN85_KW_i01to3	2	F1MQ37,O02717
2	F1MQ37	F1MQ37_BOVIN	Uncharacterized protein OS=Bos taurus GN=MYH9 PE=1 SV=2	8455.44	75.36	2988	226	0		0		5.51	227103	R|RGDLPFVVPR|R	0	RGDLPFVVPR	0	1922-1931	FALSE	2.26479e-21	36.9667	9.97921	2.464	578.334	2	35.9	1154.66	1	File: "D:\_HF_QE\20161213_KW\20161213_1a_CIN85_KW_i01.raw"; SpectrumID: "18462"; scans: "14103"	20161213_1a_CIN85_KW_i01to3	2	F1MQ37,O02717
2	F1MQ37	F1MQ37_BOVIN	Uncharacterized protein OS=Bos taurus GN=MYH9 PE=1 SV=2	8455.44	75.36	2988	226	0		0		5.51	227103	R|RGDLPFVVPR|R	0	RGDLPFVVPR	0	1922-1931	FALSE	1.95905e-33	40.2981	12.4373	1.719	578.334	2	35.47	1154.66	1	File: "D:\_HF_QE\20161213_KW\20161213_1a_CIN85_KW_i02.raw"; SpectrumID: "58698"; scans: "13894"	20161213_1a_CIN85_KW_i01to3	2	F1MQ37,O02717
2	F1MQ37	F1MQ37_BOVIN	Uncharacterized protein OS=Bos taurus GN=MYH9 PE=1 SV=2	8455.44	75.36	2988	226	0		0		5.51	227103	R|RGDLPFVVPR|R	0	RGDLPFVVPR	0	1922-1931	FALSE	3.1278e-32	52.6037	12.214	1.719	578.334	2	35.82	1154.66	1	File: "D:\_HF_QE\20161213_KW\20161213_1a_CIN85_KW_i02.raw"; SpectrumID: "58780"; scans: "14082"	20161213_1a_CIN85_KW_i01to3	2	F1MQ37,O02717
2	F1MQ37	F1MQ37_BOVIN	Uncharacterized protein OS=Bos taurus GN=MYH9 PE=1 SV=2	8455.44	75.36	2988	226	0		0		5.51	227103	R|RGDLPFVVPR|R	0	RGDLPFVVPR	0	1922-1931	FALSE	9.25831e-31	56.3328	11.9585	4.577	578.333	2	35.6	1154.66	1	File: "D:\_HF_QE\20161213_KW\20161213_1a_CIN85_KW_i03.raw"; SpectrumID: "98667"; scans: "13797"	20161213_1a_CIN85_KW_i01to3	2	F1MQ37,O02717
2	F1MQ37	F1MQ37_BOVIN	Uncharacterized protein OS=Bos taurus GN=MYH9 PE=1 SV=2	8455.44	75.36	2988	226	0		0		5.51	227103	R|RGDLPFVVPR|R	0	RGDLPFVVPR	0	1922-1931	FALSE	2.55605e-22	41.4916	10.1926	1.511	578.334	2	35.95	1154.66	1	File: "D:\_HF_QE\20161213_KW\20161213_1a_CIN85_KW_i03.raw"; SpectrumID: "98750"; scans: "13999"	20161213_1a_CIN85_KW_i01to3	2	F1MQ37,O02717
2	F1MQ37	F1MQ37_BOVIN	Uncharacterized protein OS=Bos taurus GN=MYH9 PE=1 SV=2	8455.44	75.36	2988	226	0		0		5.51	227103	R|RNAEQYKDQADKASTR|L	1	RNAEQYKDQADKASTR	0	1855-1870	FALSE	3.48705e-25	11.987	10.9169	0.721	627.645	3	12.47	1879.91	3	File: "D:\_HF_QE\20161213_KW\20161213_1a_CIN85_KW_i01.raw"; SpectrumID: "2111"; scans: "1404"	20161213_1a_CIN85_KW_i01to3	2	F1MQ37,O02717
2	F1MQ37	F1MQ37_BOVIN	Uncharacterized protein OS=Bos taurus GN=MYH9 PE=1 SV=2	8455.44	75.36	2988	226	0		0		5.51	227103	R|SMMQDREDQSILCTGESGAGKTENTKK|V	1	SMMQDREDQSILC[Cys_CAM]TGESGAGKTENTKK	1	160-186	TRUE	5.957e-16	-15.5725	8.70189	0.675	601.079	5	25.55	3000.36	3	File: "D:\_HF_QE\20161213_KW\20161213_1a_CIN85_KW_i01.raw"; SpectrumID: "12080"; scans: "8545"	20161213_1a_CIN85_KW_i01to3	1	F1MQ37
2	F1MQ37	F1MQ37_BOVIN	Uncharacterized protein OS=Bos taurus GN=MYH9 PE=1 SV=2	8455.44	75.36	2988	226	0		0		5.51	227103	R|SMMQDREDQSILCTGESGAGKTENTKK|V	0	SMMQDREDQSILC[Cys_CAM]TGESGAGKTENTKK	1	160-186	TRUE	4.26556e-20	-9.9401	9.72594	0.675	601.079	5	25.3	3000.36	3	File: "D:\_HF_QE\20161213_KW\20161213_1a_CIN85_KW_i02.raw"; SpectrumID: "52276"; scans: "8440"	20161213_1a_CIN85_KW_i01to3	1	F1MQ37
2	F1MQ37	F1MQ37_BOVIN	Uncharacterized protein OS=Bos taurus GN=MYH9 PE=1 SV=2	8455.44	75.36	2988	226	0		0		5.51	227103	R|SMMQDREDQSILCTGESGAGKTENTKK|V	0	SMMQDREDQSILC[Cys_CAM]TGESGAGKTENTKK	1	160-186	TRUE	3.3819e-16	-13.32	8.76019	1.275	601.078	5	25.65	3000.36	3	File: "D:\_HF_QE\20161213_KW\20161213_1a_CIN85_KW_i02.raw"; SpectrumID: "52361"; scans: "8621"	20161213_1a_CIN85_KW_i01to3	1	F1MQ37
2	F1MQ37	F1MQ37_BOVIN	Uncharacterized protein OS=Bos taurus GN=MYH9 PE=1 SV=2	8455.44	75.36	2988	226	0		0		5.51	227103	R|SMMQDREDQSILCTGESGAGKTENTKK|V	0	SMMQDREDQSILC[Cys_CAM]TGESGAGKTENTKK	1	160-186	TRUE	6.20096e-15	-17.4107	8.43169	-0.042	601.079	5	25.93	3000.36	3	File: "D:\_HF_QE\20161213_KW\20161213_1a_CIN85_KW_i03.raw"; SpectrumID: "92394"; scans: "8647"	20161213_1a_CIN85_KW_i01to3	1	F1MQ37
2	F1MQ37	F1MQ37_BOVIN	Uncharacterized protein OS=Bos taurus GN=MYH9 PE=1 SV=2	8455.44	75.36	2988	226	0		0		5.51	227103	R|TELADKVSK|L	1	TELADKVSK	0	1269-1277	TRUE	2.96608e-29	46.1334	11.7149	-0.147	495.777	2	14.25	989.539	1	File: "D:\_HF_QE\20161213_KW\20161213_1a_CIN85_KW_i01.raw"; SpectrumID: "4124"; scans: "2387"	20161213_1a_CIN85_KW_i01to3	1	F1MQ37
2	F1MQ37	F1MQ37_BOVIN	Uncharacterized protein OS=Bos taurus GN=MYH9 PE=1 SV=2	8455.44	75.36	2988	226	0		0		5.51	227103	R|TELADKVSK|L	0	TELADKVSK	0	1269-1277	TRUE	8.42212e-21	25.5289	9.94926	0.237	495.777	2	14.58	989.539	1	File: "D:\_HF_QE\20161213_KW\20161213_1a_CIN85_KW_i01.raw"; SpectrumID: "4221"; scans: "2568"	20161213_1a_CIN85_KW_i01to3	1	F1MQ37
2	F1MQ37	F1MQ37_BOVIN	Uncharacterized protein OS=Bos taurus GN=MYH9 PE=1 SV=2	8455.44	75.36	2988	226	0		0		5.51	227103	R|TELADKVSK|L	0	TELADKVSK	0	1269-1277	TRUE	3.29978e-23	40.4777	10.4828	-1.804	495.778	2	14.25	989.539	1	File: "D:\_HF_QE\20161213_KW\20161213_1a_CIN85_KW_i02.raw"; SpectrumID: "44367"; scans: "2397"	20161213_1a_CIN85_KW_i01to3	1	F1MQ37
2	F1MQ37	F1MQ37_BOVIN	Uncharacterized protein OS=Bos taurus GN=MYH9 PE=1 SV=2	8455.44	75.36	2988	226	0		0		5.51	227103	R|TELADKVSK|L	0	TELADKVSK	0	1269-1277	TRUE	2.26747e-23	38.7345	10.5034	-0.875	495.777	2	14.58	989.539	1	File: "D:\_HF_QE\20161213_KW\20161213_1a_CIN85_KW_i02.raw"; SpectrumID: "44457"; scans: "2578"	20161213_1a_CIN85_KW_i01to3	1	F1MQ37
2	F1MQ37	F1MQ37_BOVIN	Uncharacterized protein OS=Bos taurus GN=MYH9 PE=1 SV=2	8455.44	75.36	2988	226	0		0		5.51	227103	R|TELADKVSK|L	0	TELADKVSK	0	1269-1277	TRUE	1.90639e-37	60.8449	13.2169	-0.875	495.777	2	14.27	989.539	1	File: "D:\_HF_QE\20161213_KW\20161213_1a_CIN85_KW_i03.raw"; SpectrumID: "84291"; scans: "2363"	20161213_1a_CIN85_KW_i01to3	1	F1MQ37
2	F1MQ37	F1MQ37_BOVIN	Uncharacterized protein OS=Bos taurus GN=MYH9 PE=1 SV=2	8455.44	75.36	2988	226	0		0		5.51	227103	R|TELADKVSK|L	0	TELADKVSK	0	1269-1277	TRUE	2.50504e-23	33.9313	10.4958	-0.571	495.777	2	14.62	989.539	1	File: "D:\_HF_QE\20161213_KW\20161213_1a_CIN85_KW_i03.raw"; SpectrumID: "84372"; scans: "2551"	20161213_1a_CIN85_KW_i01to3	1	F1MQ37
2	F1MQ37	F1MQ37_BOVIN	Uncharacterized protein OS=Bos taurus GN=MYH9 PE=1 SV=2	8455.44	75.36	2988	226	0		0		5.51	227103	R|TEMEDLMSSK|D	1	TEMEDLMSSK	0	1504-1513	FALSE	2.77876e-27	30.9837	11.2807	-0.039	585.755	2	29.73	1169.49	0	File: "D:\_HF_QE\20161213_KW\20161213_1a_CIN85_KW_i01.raw"; SpectrumID: "14970"; scans: "10809"	20161213_1a_CIN85_KW_i01to3	2	F1MQ37,O02717
2	F1MQ37	F1MQ37_BOVIN	Uncharacterized protein OS=Bos taurus GN=MYH9 PE=1 SV=2	8455.44	75.36	2988	226	0		0		5.51	227103	R|TEMEDLMSSK|D	0	TEMEDLMSSK	0	1504-1513	FALSE	8.11199e-24	32.4106	10.4742	-2.843	585.756	2	29.65	1169.49	0	File: "D:\_HF_QE\20161213_KW\20161213_1a_CIN85_KW_i02.raw"; SpectrumID: "55263"; scans: "10796"	20161213_1a_CIN85_KW_i01to3	2	F1MQ37,O02717
2	F1MQ37	F1MQ37_BOVIN	Uncharacterized protein OS=Bos taurus GN=MYH9 PE=1 SV=2	8455.44	75.36	2988	226	0		0		5.51	227103	R|TFHIFYYLLSGAGEHLK|S	1	TFHIFYYLLSGAGEHLK	0	273-289	TRUE	4.92101e-45	29.2813	14.5017	-0.138	499.764	4	53.1	1995.03	0	File: "D:\_HF_QE\20161213_KW\20161213_1a_CIN85_KW_i01.raw"; SpectrumID: "33698"; scans: "22636"	20161213_1a_CIN85_KW_i01to3	1	F1MQ37
2	F1MQ37	F1MQ37_BOVIN	Uncharacterized protein OS=Bos taurus GN=MYH9 PE=1 SV=2	8455.44	75.36	2988	226	0		0		5.51	227103	R|TFHIFYYLLSGAGEHLK|S	0	TFHIFYYLLSGAGEHLK	0	273-289	TRUE	3.21964e-15	-5.30349	8.60449	2.118	666.014	3	53.17	1995.03	0	File: "D:\_HF_QE\20161213_KW\20161213_1a_CIN85_KW_i01.raw"; SpectrumID: "33707"; scans: "22666"	20161213_1a_CIN85_KW_i01to3	1	F1MQ37
2	F1MQ37	F1MQ37_BOVIN	Uncharacterized protein OS=Bos taurus GN=MYH9 PE=1 SV=2	8455.44	75.36	2988	226	0		0		5.51	227103	R|TFHIFYYLLSGAGEHLK|S	0	TFHIFYYLLSGAGEHLK	0	273-289	TRUE	2.98511e-14	-6.48002	8.34424	-0.018	499.764	4	53.17	1995.03	0	File: "D:\_HF_QE\20161213_KW\20161213_1a_CIN85_KW_i03.raw"; SpectrumID: "109683"; scans: "22416"	20161213_1a_CIN85_KW_i01to3	1	F1MQ37
2	F1MQ37	F1MQ37_BOVIN	Uncharacterized protein OS=Bos taurus GN=MYH9 PE=1 SV=2	8455.44	75.36	2988	226	0		0		5.51	227103	R|TFHIFYYLLSGAGEHLK|S	0	TFHIFYYLLSGAGEHLK	0	273-289	TRUE	1.5832e-56	40.9758	16.2174	-0.183	666.016	3	53.2	1995.03	0	File: "D:\_HF_QE\20161213_KW\20161213_1a_CIN85_KW_i03.raw"; SpectrumID: "109687"; scans: "22430"	20161213_1a_CIN85_KW_i01to3	1	F1MQ37
2	F1MQ37	F1MQ37_BOVIN	Uncharacterized protein OS=Bos taurus GN=MYH9 PE=1 SV=2	8455.44	75.36	2988	226	0		0		5.51	227103	R|TFHIFYYLLSGAGEHLK|S	0	TFHIFYYLLSGAGEHLK	0	273-289	TRUE	1.15294e-24	7.80048	10.8208	0.463	499.763	4	53.55	1995.03	0	File: "D:\_HF_QE\20161213_KW\20161213_1a_CIN85_KW_i03.raw"; SpectrumID: "109728"; scans: "22588"	20161213_1a_CIN85_KW_i01to3	1	F1MQ37
2	F1MQ37	F1MQ37_BOVIN	Uncharacterized protein OS=Bos taurus GN=MYH9 PE=1 SV=2	8455.44	75.36	2988	226	0		0		5.51	227103	R|TFHIFYYLLSGAGEHLKSDLLLESYNKYR|F	1	TFHIFYYLLSGAGEHLKSDLLLESYNKYR	0	273-301	TRUE	1.00416e-30	-9.54471	12.0361	1.017	696.362	5	58.05	3476.78	2	File: "D:\_HF_QE\20161213_KW\20161213_1a_CIN85_KW_i02.raw"; SpectrumID: "75271"; scans: "24896"	20161213_1a_CIN85_KW_i01to3	1	F1MQ37
2	F1MQ37	F1MQ37_BOVIN	Uncharacterized protein OS=Bos taurus GN=MYH9 PE=1 SV=2	8455.44	75.36	2988	226	0		0		5.51	227103	R|TLEDEAR|I	1	TLEDEAR	0	1175-1181	TRUE	3.09342e-13	24.7884	7.98492	-0.151	417.204	2	14.25	832.393	0	File: "D:\_HF_QE\20161213_KW\20161213_1a_CIN85_KW_i01.raw"; SpectrumID: "4118"; scans: "2381"	20161213_1a_CIN85_KW_i01to3	1	F1MQ37
2	F1MQ37	F1MQ37_BOVIN	Uncharacterized protein OS=Bos taurus GN=MYH9 PE=1 SV=2	8455.44	75.36	2988	226	0		0		5.51	227103	R|TLEDEAR|I	0	TLEDEAR	0	1175-1181	TRUE	5.50804e-14	23.3849	8.19511	-0.079	417.204	2	14.58	832.393	0	File: "D:\_HF_QE\20161213_KW\20161213_1a_CIN85_KW_i01.raw"; SpectrumID: "4219"; scans: "2564"	20161213_1a_CIN85_KW_i01to3	1	F1MQ37
2	F1MQ37	F1MQ37_BOVIN	Uncharacterized protein OS=Bos taurus GN=MYH9 PE=1 SV=2	8455.44	75.36	2988	226	0		0		5.51	227103	R|TLEDEAR|I	0	TLEDEAR	0	1175-1181	TRUE	1.31606e-13	22.5972	8.08968	-0.319	417.204	2	14.92	832.393	0	File: "D:\_HF_QE\20161213_KW\20161213_1a_CIN85_KW_i01.raw"; SpectrumID: "4307"; scans: "2754"	20161213_1a_CIN85_KW_i01to3	1	F1MQ37
2	F1MQ37	F1MQ37_BOVIN	Uncharacterized protein OS=Bos taurus GN=MYH9 PE=1 SV=2	8455.44	75.36	2988	226	0		0		5.51	227103	R|TLEDEAR|I	0	TLEDEAR	0	1175-1181	TRUE	3.08576e-15	27.0155	8.53491	0.21	417.204	2	14.23	832.393	0	File: "D:\_HF_QE\20161213_KW\20161213_1a_CIN85_KW_i02.raw"; SpectrumID: "44363"; scans: "2389"	20161213_1a_CIN85_KW_i01to3	1	F1MQ37
2	F1MQ37	F1MQ37_BOVIN	Uncharacterized protein OS=Bos taurus GN=MYH9 PE=1 SV=2	8455.44	75.36	2988	226	0		0		5.51	227103	R|TLEDEAR|I	0	TLEDEAR	0	1175-1181	TRUE	2.2101e-14	23.9393	8.30424	-0.535	417.204	2	14.95	832.393	0	File: "D:\_HF_QE\20161213_KW\20161213_1a_CIN85_KW_i02.raw"; SpectrumID: "44560"; scans: "2775"	20161213_1a_CIN85_KW_i01to3	1	F1MQ37
2	F1MQ37	F1MQ37_BOVIN	Uncharacterized protein OS=Bos taurus GN=MYH9 PE=1 SV=2	8455.44	75.36	2988	226	0		0		5.51	227103	R|TVGQLYKEQLAK|L	1	TVGQLYKEQLAK	0	645-656	TRUE	4.42345e-23	22.2429	10.4175	-1.028	459.93	3	25.08	1376.77	1	File: "D:\_HF_QE\20161213_KW\20161213_1a_CIN85_KW_i01.raw"; SpectrumID: "11964"; scans: "8295"	20161213_1a_CIN85_KW_i01to3	1	F1MQ37
2	F1MQ37	F1MQ37_BOVIN	Uncharacterized protein OS=Bos taurus GN=MYH9 PE=1 SV=2	8455.44	75.36	2988	226	0		0		5.51	227103	R|TVGQLYKEQLAK|L	0	TVGQLYKEQLAK	0	645-656	TRUE	2.29115e-14	5.89512	8.29584	-0.062	689.39	2	25.08	1376.77	1	File: "D:\_HF_QE\20161213_KW\20161213_1a_CIN85_KW_i01.raw"; SpectrumID: "11967"; scans: "8300"	20161213_1a_CIN85_KW_i01to3	1	F1MQ37
2	F1MQ37	F1MQ37_BOVIN	Uncharacterized protein OS=Bos taurus GN=MYH9 PE=1 SV=2	8455.44	75.36	2988	226	0		0		5.51	227103	R|TVGQLYKEQLAK|L	0	TVGQLYKEQLAK	0	645-656	TRUE	4.92824e-15	10.1239	8.49958	0.889	459.929	3	25.25	1376.77	1	File: "D:\_HF_QE\20161213_KW\20161213_1a_CIN85_KW_i03.raw"; SpectrumID: "92215"; scans: "8281"	20161213_1a_CIN85_KW_i01to3	1	F1MQ37
2	F1MQ37	F1MQ37_BOVIN	Uncharacterized protein OS=Bos taurus GN=MYH9 PE=1 SV=2	8455.44	75.36	2988	226	0		0		5.51	227103	R|VEEETTQKNMALKK|I	1	VEEETTQKNM[Oxidation_M]ALKK	1	1092-1105	TRUE	4.49617e-27	18.5895	11.3215	0.201	555.622	3	12.1	1663.85	2	File: "D:\_HF_QE\20161213_KW\20161213_1a_CIN85_KW_i01.raw"; SpectrumID: "1974"; scans: "1190"	20161213_1a_CIN85_KW_i01to3	1	F1MQ37
2	F1MQ37	F1MQ37_BOVIN	Uncharacterized protein OS=Bos taurus GN=MYH9 PE=1 SV=2	8455.44	75.36	2988	226	0		0		5.51	227103	R|VEEETTQKNMALKK|I	0	VEEETTQKNM[Oxidation_M]ALKK	1	1092-1105	TRUE	2.55297e-28	22.599	11.5707	1.085	555.622	3	11.88	1663.85	2	File: "D:\_HF_QE\20161213_KW\20161213_1a_CIN85_KW_i02.raw"; SpectrumID: "42177"; scans: "1091"	20161213_1a_CIN85_KW_i01to3	1	F1MQ37
2	F1MQ37	F1MQ37_BOVIN	Uncharacterized protein OS=Bos taurus GN=MYH9 PE=1 SV=2	8455.44	75.36	2988	226	0		0		5.51	227103	R|VEEETTQKNMALKK|I	0	VEEETTQKNM[Oxidation_M]ALKK	1	1092-1105	TRUE	5.64479e-25	17.353	10.8898	0.093	555.622	3	11.93	1663.85	2	File: "D:\_HF_QE\20161213_KW\20161213_1a_CIN85_KW_i03.raw"; SpectrumID: "82099"; scans: "1109"	20161213_1a_CIN85_KW_i01to3	1	F1MQ37
2	F1MQ37	F1MQ37_BOVIN	Uncharacterized protein OS=Bos taurus GN=MYH9 PE=1 SV=2	8455.44	75.36	2988	226	0		0		5.51	227103	R|VISGVLQLGNIVFKK|E	1	VISGVLQLGNIVFKK	0	342-356	TRUE	1.27267e-30	33.9983	11.7668	1.174	539.002	3	50.07	1613.99	1	File: "D:\_HF_QE\20161213_KW\20161213_1a_CIN85_KW_i01.raw"; SpectrumID: "28692"; scans: "21258"	20161213_1a_CIN85_KW_i01to3	1	F1MQ37
2	F1MQ37	F1MQ37_BOVIN	Uncharacterized protein OS=Bos taurus GN=MYH9 PE=1 SV=2	8455.44	75.36	2988	226	0		0		5.51	227103	R|VISGVLQLGNIVFKK|E	0	VISGVLQLGNIVFKK	0	342-356	TRUE	3.87743e-51	63.8435	15.2499	0.375	539.003	3	50.4	1613.99	1	File: "D:\_HF_QE\20161213_KW\20161213_1a_CIN85_KW_i01.raw"; SpectrumID: "28746"; scans: "21413"	20161213_1a_CIN85_KW_i01to3	1	F1MQ37
2	F1MQ37	F1MQ37_BOVIN	Uncharacterized protein OS=Bos taurus GN=MYH9 PE=1 SV=2	8455.44	75.36	2988	226	0		0		5.51	227103	R|VISGVLQLGNIVFKK|E	0	VISGVLQLGNIVFKK	0	342-356	TRUE	5.73267e-18	14.4975	8.99147	0.375	539.003	3	50.02	1613.99	1	File: "D:\_HF_QE\20161213_KW\20161213_1a_CIN85_KW_i02.raw"; SpectrumID: "69362"; scans: "21188"	20161213_1a_CIN85_KW_i01to3	1	F1MQ37
2	F1MQ37	F1MQ37_BOVIN	Uncharacterized protein OS=Bos taurus GN=MYH9 PE=1 SV=2	8455.44	75.36	2988	226	0		0		5.51	227103	R|VISGVLQLGNIVFKK|E	0	VISGVLQLGNIVFKK	0	342-356	TRUE	4.33823e-30	26.2375	11.6685	0.263	539.003	3	50.37	1613.99	1	File: "D:\_HF_QE\20161213_KW\20161213_1a_CIN85_KW_i02.raw"; SpectrumID: "69408"; scans: "21355"	20161213_1a_CIN85_KW_i01to3	1	F1MQ37
2	F1MQ37	F1MQ37_BOVIN	Uncharacterized protein OS=Bos taurus GN=MYH9 PE=1 SV=2	8455.44	75.36	2988	226	0		0		5.51	227103	R|VISGVLQLGNIVFKK|E	0	VISGVLQLGNIVFKK	0	342-356	TRUE	1.28103e-52	66.6307	15.4667	0.616	539.003	3	50.2	1613.99	1	File: "D:\_HF_QE\20161213_KW\20161213_1a_CIN85_KW_i03.raw"; SpectrumID: "109296"; scans: "21078"	20161213_1a_CIN85_KW_i01to3	1	F1MQ37
2	F1MQ37	F1MQ37_BOVIN	Uncharacterized protein OS=Bos taurus GN=MYH9 PE=1 SV=2	8455.44	75.36	2988	226	0		0		5.51	227103	R|VISGVLQLGNIVFKK|E	0	VISGVLQLGNIVFKK	0	342-356	TRUE	8.75103e-16	5.05731	8.42128	0.375	539.003	3	50.55	1613.99	1	File: "D:\_HF_QE\20161213_KW\20161213_1a_CIN85_KW_i03.raw"; SpectrumID: "109350"; scans: "21233"	20161213_1a_CIN85_KW_i01to3	1	F1MQ37
2	F1MQ37	F1MQ37_BOVIN	Uncharacterized protein OS=Bos taurus GN=MYH9 PE=1 SV=2	8455.44	75.36	2988	226	0		0		5.51	227103	R|VRTELADKVSK|L	1	VRTELADKVSK	0	1267-1277	TRUE	1.02745e-24	24.4378	10.7519	-1.169	415.911	3	15.4	1244.71	2	File: "D:\_HF_QE\20161213_KW\20161213_1a_CIN85_KW_i01.raw"; SpectrumID: "4439"; scans: "3018"	20161213_1a_CIN85_KW_i01to3	1	F1MQ37
2	F1MQ37	F1MQ37_BOVIN	Uncharacterized protein OS=Bos taurus GN=MYH9 PE=1 SV=2	8455.44	75.36	2988	226	0		0		5.51	227103	R|VRTELADKVSK|L	0	VRTELADKVSK	0	1267-1277	TRUE	2.31605e-36	32.6724	13.012	-0.639	415.91	3	15.28	1244.71	2	File: "D:\_HF_QE\20161213_KW\20161213_1a_CIN85_KW_i02.raw"; SpectrumID: "44648"; scans: "2955"	20161213_1a_CIN85_KW_i01to3	1	F1MQ37
2	F1MQ37	F1MQ37_BOVIN	Uncharacterized protein OS=Bos taurus GN=MYH9 PE=1 SV=2	8455.44	75.36	2988	226	0		0		5.51	227103	R|VRTELADKVSK|L	0	VRTELADKVSK	0	1267-1277	TRUE	5.84759e-15	12.4229	8.43595	-1.458	415.911	3	15.63	1244.71	2	File: "D:\_HF_QE\20161213_KW\20161213_1a_CIN85_KW_i02.raw"; SpectrumID: "44734"; scans: "3145"	20161213_1a_CIN85_KW_i01to3	1	F1MQ37
2	F1MQ37	F1MQ37_BOVIN	Uncharacterized protein OS=Bos taurus GN=MYH9 PE=1 SV=2	8455.44	75.36	2988	226	0		0		5.51	227103	R|VRTELADKVSK|L	0	VRTELADKVSK	0	1267-1277	TRUE	2.24951e-26	20.772	11.1189	-0.856	415.911	3	15.25	1244.71	2	File: "D:\_HF_QE\20161213_KW\20161213_1a_CIN85_KW_i03.raw"; SpectrumID: "84563"; scans: "2906"	20161213_1a_CIN85_KW_i01to3	1	F1MQ37
2	F1MQ37	F1MQ37_BOVIN	Uncharacterized protein OS=Bos taurus GN=MYH9 PE=1 SV=2	8455.44	75.36	2988	226	0		0		5.51	227103	R|VVFQEFR|Q	1	VVFQEFR	0	712-718	TRUE	1.25603e-14	19.7761	8.36131	0.947	462.75	2	32.32	923.486	0	File: "D:\_HF_QE\20161213_KW\20161213_1a_CIN85_KW_i01.raw"; SpectrumID: "17594"; scans: "12217"	20161213_1a_CIN85_KW_i01to3	1	F1MQ37
2	F1MQ37	F1MQ37_BOVIN	Uncharacterized protein OS=Bos taurus GN=MYH9 PE=1 SV=2	8455.44	75.36	2988	226	0		0		5.51	227103	R|VVFQEFR|Q	0	VVFQEFR	0	712-718	TRUE	1.3899e-21	24.9968	10.0797	-0.179	462.751	2	32.67	923.486	0	File: "D:\_HF_QE\20161213_KW\20161213_1a_CIN85_KW_i01.raw"; SpectrumID: "17669"; scans: "12388"	20161213_1a_CIN85_KW_i01to3	1	F1MQ37
2	F1MQ37	F1MQ37_BOVIN	Uncharacterized protein OS=Bos taurus GN=MYH9 PE=1 SV=2	8455.44	75.36	2988	226	0		0		5.51	227103	R|VVFQEFR|Q	0	VVFQEFR	0	712-718	TRUE	3.35408e-18	27.5272	9.28349	-0.634	462.751	2	32.3	923.486	0	File: "D:\_HF_QE\20161213_KW\20161213_1a_CIN85_KW_i02.raw"; SpectrumID: "55898"; scans: "12224"	20161213_1a_CIN85_KW_i01to3	1	F1MQ37
2	F1MQ37	F1MQ37_BOVIN	Uncharacterized protein OS=Bos taurus GN=MYH9 PE=1 SV=2	8455.44	75.36	2988	226	0		0		5.51	227103	R|VVFQEFR|Q	0	VVFQEFR	0	712-718	TRUE	2.02587e-22	25.1346	10.2628	-1.89	462.751	2	32.65	923.486	0	File: "D:\_HF_QE\20161213_KW\20161213_1a_CIN85_KW_i02.raw"; SpectrumID: "58045"; scans: "12403"	20161213_1a_CIN85_KW_i01to3	1	F1MQ37
2	F1MQ37	F1MQ37_BOVIN	Uncharacterized protein OS=Bos taurus GN=MYH9 PE=1 SV=2	8455.44	75.36	2988	226	0		0		5.51	227103	R|VVFQEFR|Q	0	VVFQEFR	0	712-718	TRUE	1.2309e-18	24.3054	9.38863	0.817	462.75	2	32.47	923.486	0	File: "D:\_HF_QE\20161213_KW\20161213_1a_CIN85_KW_i03.raw"; SpectrumID: "95898"; scans: "12135"	20161213_1a_CIN85_KW_i01to3	1	F1MQ37
2	F1MQ37	F1MQ37_BOVIN	Uncharacterized protein OS=Bos taurus GN=MYH9 PE=1 SV=2	8455.44	75.36	2988	226	0		0		5.51	227103	R|VVFQEFR|Q	0	VVFQEFR	0	712-718	TRUE	1.76257e-24	23.5695	10.7154	0.341	462.75	2	32.82	923.486	0	File: "D:\_HF_QE\20161213_KW\20161213_1a_CIN85_KW_i03.raw"; SpectrumID: "95974"; scans: "12317"	20161213_1a_CIN85_KW_i01to3	1	F1MQ37
2	F1MQ37	F1MQ37_BOVIN	Uncharacterized protein OS=Bos taurus GN=MYH9 PE=1 SV=2	8455.44	75.36	2988	226	0		0		5.51	227103	R|YEILTPNSIPK|G	1	YEILTPNSIPK	0	721-731	TRUE	1.70446e-13	7.09584	8.11761	1.189	637.852	2	37.68	1273.69	0	File: "D:\_HF_QE\20161213_KW\20161213_1a_CIN85_KW_i02.raw"; SpectrumID: "61484"; scans: "15100"	20161213_1a_CIN85_KW_i01to3	1	F1MQ37
3	O02717	O02717_BOVIN	Non-muscle myosin heavy chain (Fragment) OS=Bos taurus PE=2 SV=2	3255.55	80.8	1136	87	0		0		5.19	72371	K|ANLQIDQLNTDLNLER|S	1	ANLQIDQLNTDLNLER	0	415-430	FALSE	1.16105e-13	-9.82942	8.18131	-3.074	935.49	2	44.22	1868.96	0	File: "D:\_HF_QE\20161213_KW\20161213_1a_CIN85_KW_i01.raw"; SpectrumID: "24750"; scans: "18444"	20161213_1a_CIN85_KW_i01to3	2	F1MQ37,O02717
3	O02717	O02717_BOVIN	Non-muscle myosin heavy chain (Fragment) OS=Bos taurus PE=2 SV=2	3255.55	80.8	1136	87	0		0		5.19	72371	K|ANLQIDQLNTDLNLER|S	0	ANLQIDQLNTDLNLER	0	415-430	FALSE	2.1296e-66	70.2624	17.559	2.389	623.992	3	44.28	1868.96	0	File: "D:\_HF_QE\20161213_KW\20161213_1a_CIN85_KW_i01.raw"; SpectrumID: "24768"; scans: "18477"	20161213_1a_CIN85_KW_i01to3	2	F1MQ37,O02717
3	O02717	O02717_BOVIN	Non-muscle myosin heavy chain (Fragment) OS=Bos taurus PE=2 SV=2	3255.55	80.8	1136	87	0		0		5.19	72371	K|ANLQIDQLNTDLNLER|S	0	ANLQIDQLNTDLNLER	0	415-430	FALSE	9.89562e-69	76.5065	17.859	0.431	623.993	3	44.23	1868.96	0	File: "D:\_HF_QE\20161213_KW\20161213_1a_CIN85_KW_i02.raw"; SpectrumID: "65321"; scans: "18435"	20161213_1a_CIN85_KW_i01to3	2	F1MQ37,O02717
3	O02717	O02717_BOVIN	Non-muscle myosin heavy chain (Fragment) OS=Bos taurus PE=2 SV=2	3255.55	80.8	1136	87	0		0		5.19	72371	K|ANLQIDQLNTDLNLER|S	0	ANLQIDQLNTDLNLER	0	415-430	FALSE	5.47255e-50	50.1789	15.2624	0.329	935.487	2	44.28	1868.96	0	File: "D:\_HF_QE\20161213_KW\20161213_1a_CIN85_KW_i03.raw"; SpectrumID: "105243"; scans: "18283"	20161213_1a_CIN85_KW_i01to3	2	F1MQ37,O02717
3	O02717	O02717_BOVIN	Non-muscle myosin heavy chain (Fragment) OS=Bos taurus PE=2 SV=2	3255.55	80.8	1136	87	0		0		5.19	72371	K|ANLQIDQLNTDLNLER|S	0	ANLQIDQLNTDLNLER	0	415-430	FALSE	2.74866e-40	29.892	13.7292	0.928	623.993	3	44.33	1868.96	0	File: "D:\_HF_QE\20161213_KW\20161213_1a_CIN85_KW_i03.raw"; SpectrumID: "105261"; scans: "18318"	20161213_1a_CIN85_KW_i01to3	2	F1MQ37,O02717
3	O02717	O02717_BOVIN	Non-muscle myosin heavy chain (Fragment) OS=Bos taurus PE=2 SV=2	3255.55	80.8	1136	87	0		0		5.19	72371	K|ASIAALEAK|I	1	ASIAALEAK	0	467-475	TRUE	8.71434e-28	28.2468	11.4507	-0.51	437.256	2	25.13	872.497	0	File: "D:\_HF_QE\20161213_KW\20161213_1a_CIN85_KW_i01.raw"; SpectrumID: "11978"; scans: "8321"	20161213_1a_CIN85_KW_i01to3	1	O02717
3	O02717	O02717_BOVIN	Non-muscle myosin heavy chain (Fragment) OS=Bos taurus PE=2 SV=2	3255.55	80.8	1136	87	0		0		5.19	72371	K|ASIAALEAK|I	0	ASIAALEAK	0	467-475	TRUE	1.65561e-22	30.8233	10.3445	-1.129	437.256	2	24.78	872.497	0	File: "D:\_HF_QE\20161213_KW\20161213_1a_CIN85_KW_i02.raw"; SpectrumID: "52137"; scans: "8158"	20161213_1a_CIN85_KW_i01to3	1	O02717
3	O02717	O02717_BOVIN	Non-muscle myosin heavy chain (Fragment) OS=Bos taurus PE=2 SV=2	3255.55	80.8	1136	87	0		0		5.19	72371	K|ASIAALEAK|I	0	ASIAALEAK	0	467-475	TRUE	2.27541e-23	26.5128	10.5329	-1.634	437.256	2	25.15	872.497	0	File: "D:\_HF_QE\20161213_KW\20161213_1a_CIN85_KW_i02.raw"; SpectrumID: "52243"; scans: "8358"	20161213_1a_CIN85_KW_i01to3	1	O02717
3	O02717	O02717_BOVIN	Non-muscle myosin heavy chain (Fragment) OS=Bos taurus PE=2 SV=2	3255.55	80.8	1136	87	0		0		5.19	72371	K|ASIAALEAK|I	0	ASIAALEAK	0	467-475	TRUE	2.03745e-13	20.4444	8.10075	0.04	437.256	2	24.9	872.497	0	File: "D:\_HF_QE\20161213_KW\20161213_1a_CIN85_KW_i03.raw"; SpectrumID: "92134"; scans: "8099"	20161213_1a_CIN85_KW_i01to3	1	O02717
3	O02717	O02717_BOVIN	Non-muscle myosin heavy chain (Fragment) OS=Bos taurus PE=2 SV=2	3255.55	80.8	1136	87	0		0		5.19	72371	K|ASIAALEAK|I	0	ASIAALEAK	0	467-475	TRUE	6.08051e-29	34.457	11.6773	0.131	437.256	2	25.25	872.497	0	File: "D:\_HF_QE\20161213_KW\20161213_1a_CIN85_KW_i03.raw"; SpectrumID: "92213"; scans: "8278"	20161213_1a_CIN85_KW_i01to3	1	O02717
3	O02717	O02717_BOVIN	Non-muscle myosin heavy chain (Fragment) OS=Bos taurus PE=2 SV=2	3255.55	80.8	1136	87	0		0		5.19	72371	K|DVLLQVDDERR|N	1	DVLLQVDDERR	0	506-516	FALSE	4.53951e-14	10.0328	8.27402	0.225	453.24	3	28.78	1356.7	1	File: "D:\_HF_QE\20161213_KW\20161213_1a_CIN85_KW_i01.raw"; SpectrumID: "14699"; scans: "10289"	20161213_1a_CIN85_KW_i01to3	2	F1MQ37,O02717
3	O02717	O02717_BOVIN	Non-muscle myosin heavy chain (Fragment) OS=Bos taurus PE=2 SV=2	3255.55	80.8	1136	87	0		0		5.19	72371	K|DVLLQVDDERR|N	0	DVLLQVDDERR	0	506-516	FALSE	1.21673e-15	10.8268	8.6901	-1.124	453.241	3	28.77	1356.7	1	File: "D:\_HF_QE\20161213_KW\20161213_1a_CIN85_KW_i02.raw"; SpectrumID: "55023"; scans: "10312"	20161213_1a_CIN85_KW_i01to3	2	F1MQ37,O02717
3	O02717	O02717_BOVIN	Non-muscle myosin heavy chain (Fragment) OS=Bos taurus PE=2 SV=2	3255.55	80.8	1136	87	0		0		5.19	72371	K|FDQLLAEEK|T	1	FDQLLAEEK	0	106-114	FALSE	1.21075e-16	37.9136	8.94867	-7.279	546.786	2	29.25	1091.55	0	File: "D:\_HF_QE\20161213_KW\20161213_1a_CIN85_KW_i01.raw"; SpectrumID: "14822"; scans: "10532"	20161213_1a_CIN85_KW_i01to3	6	Q27991,F1MQ37,A6QLN6,O02717,F1MYM9,F1MM57
3	O02717	O02717_BOVIN	Non-muscle myosin heavy chain (Fragment) OS=Bos taurus PE=2 SV=2	3255.55	80.8	1136	87	0		0		5.19	72371	K|FDQLLAEEK|T	0	FDQLLAEEK	0	106-114	FALSE	1.81392e-18	40.3848	9.4042	-1.801	546.783	2	29.22	1091.55	0	File: "D:\_HF_QE\20161213_KW\20161213_1a_CIN85_KW_i02.raw"; SpectrumID: "55145"; scans: "10557"	20161213_1a_CIN85_KW_i01to3	6	Q27991,F1MQ37,A6QLN6,O02717,F1MYM9,F1MM57
3	O02717	O02717_BOVIN	Non-muscle myosin heavy chain (Fragment) OS=Bos taurus PE=2 SV=2	3255.55	80.8	1136	87	0		0		5.19	72371	K|FDQLLAEEK|T	0	FDQLLAEEK	0	106-114	FALSE	2.95988e-17	33.0045	9.11304	-5.392	546.785	2	29.37	1091.55	0	File: "D:\_HF_QE\20161213_KW\20161213_1a_CIN85_KW_i03.raw"; SpectrumID: "95144"; scans: "10472"	20161213_1a_CIN85_KW_i01to3	6	Q27991,F1MQ37,A6QLN6,O02717,F1MYM9,F1MM57
3	O02717	O02717_BOVIN	Non-muscle myosin heavy chain (Fragment) OS=Bos taurus PE=2 SV=2	3255.55	80.8	1136	87	0		0		5.19	72371	K|FKASIAALEAK|I	1	FKASIAALEAK	0	465-475	TRUE	3.59808e-17	23.5437	8.98376	1.346	574.837	2	30.57	1147.66	1	File: "D:\_HF_QE\20161213_KW\20161213_1a_CIN85_KW_i01.raw"; SpectrumID: "15206"; scans: "11280"	20161213_1a_CIN85_KW_i01to3	1	O02717
3	O02717	O02717_BOVIN	Non-muscle myosin heavy chain (Fragment) OS=Bos taurus PE=2 SV=2	3255.55	80.8	1136	87	0		0		5.19	72371	K|FKASIAALEAK|I	0	FKASIAALEAK	0	465-475	TRUE	1.42513e-22	29.8697	10.2628	1.137	574.837	2	30.38	1147.66	1	File: "D:\_HF_QE\20161213_KW\20161213_1a_CIN85_KW_i02.raw"; SpectrumID: "55460"; scans: "11215"	20161213_1a_CIN85_KW_i01to3	1	O02717
3	O02717	O02717_BOVIN	Non-muscle myosin heavy chain (Fragment) OS=Bos taurus PE=2 SV=2	3255.55	80.8	1136	87	0		0		5.19	72371	K|FKASIAALEAK|I	0	FKASIAALEAK	0	465-475	TRUE	1.54835e-24	30.828	10.7103	-0.467	574.838	2	30.7	1147.66	1	File: "D:\_HF_QE\20161213_KW\20161213_1a_CIN85_KW_i03.raw"; SpectrumID: "95501"; scans: "11203"	20161213_1a_CIN85_KW_i01to3	1	O02717
3	O02717	O02717_BOVIN	Non-muscle myosin heavy chain (Fragment) OS=Bos taurus PE=2 SV=2	3255.55	80.8	1136	87	0		0		5.19	72371	K|IAQLEEQLDNETKER|Q	1	IAQLEEQLDNETKER	0	476-490	TRUE	3.86825e-23	9.58185	10.491	2.284	605.973	3	29.85	1814.9	1	File: "D:\_HF_QE\20161213_KW\20161213_1a_CIN85_KW_i01.raw"; SpectrumID: "15013"; scans: "10883"	20161213_1a_CIN85_KW_i01to3	1	O02717
3	O02717	O02717_BOVIN	Non-muscle myosin heavy chain (Fragment) OS=Bos taurus PE=2 SV=2	3255.55	80.8	1136	87	0		0		5.19	72371	K|IAQLEEQLDNETKER|Q	0	IAQLEEQLDNETKER	0	476-490	TRUE	2.73122e-39	30.5895	13.5568	1.573	605.973	3	30.22	1814.9	1	File: "D:\_HF_QE\20161213_KW\20161213_1a_CIN85_KW_i01.raw"; SpectrumID: "15109"; scans: "11082"	20161213_1a_CIN85_KW_i01to3	1	O02717
3	O02717	O02717_BOVIN	Non-muscle myosin heavy chain (Fragment) OS=Bos taurus PE=2 SV=2	3255.55	80.8	1136	87	0		0		5.19	72371	K|IAQLEEQLDNETKER|Q	0	IAQLEEQLDNETKER	0	476-490	TRUE	8.00989e-49	44.9704	15.0832	-0.345	605.974	3	29.73	1814.9	1	File: "D:\_HF_QE\20161213_KW\20161213_1a_CIN85_KW_i02.raw"; SpectrumID: "55299"; scans: "10856"	20161213_1a_CIN85_KW_i01to3	1	O02717
3	O02717	O02717_BOVIN	Non-muscle myosin heavy chain (Fragment) OS=Bos taurus PE=2 SV=2	3255.55	80.8	1136	87	0		0		5.19	72371	K|IAQLEEQLDNETKER|Q	0	IAQLEEQLDNETKER	0	476-490	TRUE	1.91278e-44	39.1963	14.4025	-0.345	605.974	3	30.08	1814.9	1	File: "D:\_HF_QE\20161213_KW\20161213_1a_CIN85_KW_i02.raw"; SpectrumID: "55383"; scans: "11049"	20161213_1a_CIN85_KW_i01to3	1	O02717
3	O02717	O02717_BOVIN	Non-muscle myosin heavy chain (Fragment) OS=Bos taurus PE=2 SV=2	3255.55	80.8	1136	87	0		0		5.19	72371	K|IAQLEEQLDNETKER|Q	0	IAQLEEQLDNETKER	0	476-490	TRUE	2.03724e-46	47.6856	14.7176	4.598	605.971	3	29.98	1814.9	1	File: "D:\_HF_QE\20161213_KW\20161213_1a_CIN85_KW_i03.raw"; SpectrumID: "95309"; scans: "10813"	20161213_1a_CIN85_KW_i01to3	1	O02717
3	O02717	O02717_BOVIN	Non-muscle myosin heavy chain (Fragment) OS=Bos taurus PE=2 SV=2	3255.55	80.8	1136	87	0		0		5.19	72371	K|IAQLEEQLDNETKER|Q	0	IAQLEEQLDNETKER	0	476-490	TRUE	2.59181e-51	48.0877	15.4604	0.366	605.974	3	30.32	1814.9	1	File: "D:\_HF_QE\20161213_KW\20161213_1a_CIN85_KW_i03.raw"; SpectrumID: "95398"; scans: "10997"	20161213_1a_CIN85_KW_i01to3	1	O02717
3	O02717	O02717_BOVIN	Non-muscle myosin heavy chain (Fragment) OS=Bos taurus PE=2 SV=2	3255.55	80.8	1136	87	0		0		5.19	72371	K|KANLQIDQLNTDLNLER|S	1	KANLQIDQLNTDLNLER	0	414-430	FALSE	1.04306e-54	52.125	15.9522	0.057	666.692	3	39.88	1997.05	1	File: "D:\_HF_QE\20161213_KW\20161213_1a_CIN85_KW_i01.raw"; SpectrumID: "21529"; scans: "16225"	20161213_1a_CIN85_KW_i01to3	2	F1MQ37,O02717
3	O02717	O02717_BOVIN	Non-muscle myosin heavy chain (Fragment) OS=Bos taurus PE=2 SV=2	3255.55	80.8	1136	87	0		0		5.19	72371	K|KANLQIDQLNTDLNLER|S	0	KANLQIDQLNTDLNLER	0	414-430	FALSE	2.35322e-30	18.9685	11.9533	0.253	666.692	3	40.35	1997.05	1	File: "D:\_HF_QE\20161213_KW\20161213_1a_CIN85_KW_i02.raw"; SpectrumID: "62026"; scans: "16482"	20161213_1a_CIN85_KW_i01to3	2	F1MQ37,O02717
3	O02717	O02717_BOVIN	Non-muscle myosin heavy chain (Fragment) OS=Bos taurus PE=2 SV=2	3255.55	80.8	1136	87	0		0		5.19	72371	K|KANLQIDQLNTDLNLER|S	0	KANLQIDQLNTDLNLER	0	414-430	FALSE	6.04474e-15	-2.34689	8.51584	0.703	666.692	3	39.95	1997.05	1	File: "D:\_HF_QE\20161213_KW\20161213_1a_CIN85_KW_i03.raw"; SpectrumID: "101863"; scans: "16108"	20161213_1a_CIN85_KW_i01to3	2	F1MQ37,O02717
3	O02717	O02717_BOVIN	Non-muscle myosin heavy chain (Fragment) OS=Bos taurus PE=2 SV=2	3255.55	80.8	1136	87	0		0		5.19	72371	K|KFDQLLAEEK|T	1	KFDQLLAEEK	0	105-114	FALSE	3.63815e-28	67.2982	11.492	1.275	610.829	2	27.85	1219.64	1	File: "D:\_HF_QE\20161213_KW\20161213_1a_CIN85_KW_i01.raw"; SpectrumID: "12700"; scans: "9780"	20161213_1a_CIN85_KW_i01to3	6	Q27991,F1MQ37,A6QLN6,O02717,F1MYM9,F1MM57
3	O02717	O02717_BOVIN	Non-muscle myosin heavy chain (Fragment) OS=Bos taurus PE=2 SV=2	3255.55	80.8	1136	87	0		0		5.19	72371	K|KFDQLLAEEK|T	0	KFDQLLAEEK	0	105-114	FALSE	2.22871e-14	12.9448	8.35073	-0.496	407.556	3	27.85	1219.64	1	File: "D:\_HF_QE\20161213_KW\20161213_1a_CIN85_KW_i01.raw"; SpectrumID: "12701"; scans: "9781"	20161213_1a_CIN85_KW_i01to3	6	Q27991,F1MQ37,A6QLN6,O02717,F1MYM9,F1MM57
3	O02717	O02717_BOVIN	Non-muscle myosin heavy chain (Fragment) OS=Bos taurus PE=2 SV=2	3255.55	80.8	1136	87	0		0		5.19	72371	K|KFDQLLAEEK|T	0	KFDQLLAEEK	0	105-114	FALSE	2.13876e-21	52.6412	10.0815	0.373	610.829	2	28.18	1219.64	1	File: "D:\_HF_QE\20161213_KW\20161213_1a_CIN85_KW_i01.raw"; SpectrumID: "12782"; scans: "9962"	20161213_1a_CIN85_KW_i01to3	6	Q27991,F1MQ37,A6QLN6,O02717,F1MYM9,F1MM57
3	O02717	O02717_BOVIN	Non-muscle myosin heavy chain (Fragment) OS=Bos taurus PE=2 SV=2	3255.55	80.8	1136	87	0		0		5.19	72371	K|KFDQLLAEEK|T	0	KFDQLLAEEK	0	105-114	FALSE	1.12019e-25	66.0061	11.008	0.274	610.83	2	27.58	1219.64	1	File: "D:\_HF_QE\20161213_KW\20161213_1a_CIN85_KW_i02.raw"; SpectrumID: "52903"; scans: "9686"	20161213_1a_CIN85_KW_i01to3	6	Q27991,F1MQ37,A6QLN6,O02717,F1MYM9,F1MM57
3	O02717	O02717_BOVIN	Non-muscle myosin heavy chain (Fragment) OS=Bos taurus PE=2 SV=2	3255.55	80.8	1136	87	0		0		5.19	72371	K|KFDQLLAEEK|T	0	KFDQLLAEEK	0	105-114	FALSE	3.3867e-14	11.1866	8.29842	-0.324	407.556	3	27.6	1219.64	1	File: "D:\_HF_QE\20161213_KW\20161213_1a_CIN85_KW_i02.raw"; SpectrumID: "52906"; scans: "9697"	20161213_1a_CIN85_KW_i01to3	6	Q27991,F1MQ37,A6QLN6,O02717,F1MYM9,F1MM57
3	O02717	O02717_BOVIN	Non-muscle myosin heavy chain (Fragment) OS=Bos taurus PE=2 SV=2	3255.55	80.8	1136	87	0		0		5.19	72371	K|KFDQLLAEEK|T	0	KFDQLLAEEK	0	105-114	FALSE	5.61182e-24	61.4312	10.6445	1.881	610.829	2	27.93	1219.64	1	File: "D:\_HF_QE\20161213_KW\20161213_1a_CIN85_KW_i02.raw"; SpectrumID: "52979"; scans: "9871"	20161213_1a_CIN85_KW_i01to3	6	Q27991,F1MQ37,A6QLN6,O02717,F1MYM9,F1MM57
3	O02717	O02717_BOVIN	Non-muscle myosin heavy chain (Fragment) OS=Bos taurus PE=2 SV=2	3255.55	80.8	1136	87	0		0		5.19	72371	K|KFDQLLAEEK|T	0	KFDQLLAEEK	0	105-114	FALSE	1.00361e-24	64.0414	10.8087	0.176	610.83	2	28	1219.64	1	File: "D:\_HF_QE\20161213_KW\20161213_1a_CIN85_KW_i03.raw"; SpectrumID: "92927"; scans: "9739"	20161213_1a_CIN85_KW_i01to3	6	Q27991,F1MQ37,A6QLN6,O02717,F1MYM9,F1MM57
3	O02717	O02717_BOVIN	Non-muscle myosin heavy chain (Fragment) OS=Bos taurus PE=2 SV=2	3255.55	80.8	1136	87	0		0		5.19	72371	K|KFDQLLAEEK|T	0	KFDQLLAEEK	0	105-114	FALSE	2.12579e-24	63.7903	10.7168	0.881	610.829	2	28.35	1219.64	1	File: "D:\_HF_QE\20161213_KW\20161213_1a_CIN85_KW_i03.raw"; SpectrumID: "93010"; scans: "9933"	20161213_1a_CIN85_KW_i01to3	6	Q27991,F1MQ37,A6QLN6,O02717,F1MYM9,F1MM57
3	O02717	O02717_BOVIN	Non-muscle myosin heavy chain (Fragment) OS=Bos taurus PE=2 SV=2	3255.55	80.8	1136	87	0		0		5.19	72371	K|KLKDVLLQVDDERR|N	1	KLKDVLLQVDDERR	0	503-516	FALSE	5.61559e-23	21.6056	10.381	2.013	576.331	3	29.17	1725.97	3	File: "D:\_HF_QE\20161213_KW\20161213_1a_CIN85_KW_i02.raw"; SpectrumID: "55132"; scans: "10533"	20161213_1a_CIN85_KW_i01to3	2	F1MQ37,O02717
3	O02717	O02717_BOVIN	Non-muscle myosin heavy chain (Fragment) OS=Bos taurus PE=2 SV=2	3255.55	80.8	1136	87	0		0		5.19	72371	K|KLKDVLLQVDDERR|N	0	KLKDVLLQVDDERR	0	503-516	FALSE	3.01597e-18	6.64626	9.28151	-0.704	432.501	4	29.12	1725.97	3	File: "D:\_HF_QE\20161213_KW\20161213_1a_CIN85_KW_i03.raw"; SpectrumID: "95079"; scans: "10340"	20161213_1a_CIN85_KW_i01to3	2	F1MQ37,O02717
3	O02717	O02717_BOVIN	Non-muscle myosin heavy chain (Fragment) OS=Bos taurus PE=2 SV=2	3255.55	80.8	1136	87	0		0		5.19	72371	K|KLKDVLLQVDDERR|N	0	KLKDVLLQVDDERR	0	503-516	FALSE	6.92237e-46	56.9789	14.5815	-1.168	576.333	3	29.12	1725.97	3	File: "D:\_HF_QE\20161213_KW\20161213_1a_CIN85_KW_i03.raw"; SpectrumID: "95080"; scans: "10341"	20161213_1a_CIN85_KW_i01to3	2	F1MQ37,O02717
3	O02717	O02717_BOVIN	Non-muscle myosin heavy chain (Fragment) OS=Bos taurus PE=2 SV=2	3255.55	80.8	1136	87	0		0		5.19	72371	K|KLKDVLLQVDDERR|N	0	KLKDVLLQVDDERR	0	503-516	FALSE	2.85928e-13	-2.73084	7.97458	0.014	432.501	4	29.48	1725.97	3	File: "D:\_HF_QE\20161213_KW\20161213_1a_CIN85_KW_i03.raw"; SpectrumID: "95172"; scans: "10534"	20161213_1a_CIN85_KW_i01to3	2	F1MQ37,O02717
3	O02717	O02717_BOVIN	Non-muscle myosin heavy chain (Fragment) OS=Bos taurus PE=2 SV=2	3255.55	80.8	1136	87	0		0		5.19	72371	K|KMDDSVGCLETAEEAK|R	1	KMDDSVGC[Cys_CAM]LETAEEAK	1	32-47	FALSE	4.86269e-59	39.841	16.4821	0.721	594.934	3	27.55	1781.78	1	File: "D:\_HF_QE\20161213_KW\20161213_1a_CIN85_KW_i01.raw"; SpectrumID: "12617"; scans: "9614"	20161213_1a_CIN85_KW_i01to3	2	F1MQ37,O02717
3	O02717	O02717_BOVIN	Non-muscle myosin heavy chain (Fragment) OS=Bos taurus PE=2 SV=2	3255.55	80.8	1136	87	0		0		5.19	72371	K|KMDDSVGCLETAEEAK|R	0	KMDDSVGC[Cys_CAM]LETAEEAK	1	32-47	FALSE	6.75148e-70	59.8707	17.9327	0.317	594.934	3	27.23	1781.78	1	File: "D:\_HF_QE\20161213_KW\20161213_1a_CIN85_KW_i02.raw"; SpectrumID: "52787"; scans: "9476"	20161213_1a_CIN85_KW_i01to3	2	F1MQ37,O02717
3	O02717	O02717_BOVIN	Non-muscle myosin heavy chain (Fragment) OS=Bos taurus PE=2 SV=2	3255.55	80.8	1136	87	0		0		5.19	72371	K|KMDDSVGCLETAEEAKRK|L	1	KMDDSVGC[Cys_CAM]LETAEEAKRK	1	32-49	FALSE	3.02608e-28	19.8951	11.531	2.234	517.5	4	22.68	2065.98	3	File: "D:\_HF_QE\20161213_KW\20161213_1a_CIN85_KW_i01.raw"; SpectrumID: "9548"; scans: "7009"	20161213_1a_CIN85_KW_i01to3	2	F1MQ37,O02717
3	O02717	O02717_BOVIN	Non-muscle myosin heavy chain (Fragment) OS=Bos taurus PE=2 SV=2	3255.55	80.8	1136	87	0		0		5.19	72371	K|KMDDSVGCLETAEEAKRK|L	0	KMDDSVGC[Cys_CAM]LETAEEAKRK	1	32-49	FALSE	1.19073e-28	20.2318	11.6184	-2.607	517.503	4	22.75	2065.98	3	File: "D:\_HF_QE\20161213_KW\20161213_1a_CIN85_KW_i02.raw"; SpectrumID: "49851"; scans: "7043"	20161213_1a_CIN85_KW_i01to3	2	F1MQ37,O02717
3	O02717	O02717_BOVIN	Non-muscle myosin heavy chain (Fragment) OS=Bos taurus PE=2 SV=2	3255.55	80.8	1136	87	0		0		5.19	72371	K|KMDDSVGCLETAEEAKRK|L	0	KMDDSVGC[Cys_CAM]LETAEEAKRK	1	32-49	FALSE	2.56038e-29	20.0924	11.7463	-0.825	517.502	4	22.75	2065.98	3	File: "D:\_HF_QE\20161213_KW\20161213_1a_CIN85_KW_i03.raw"; SpectrumID: "89774"; scans: "6948"	20161213_1a_CIN85_KW_i01to3	2	F1MQ37,O02717
3	O02717	O02717_BOVIN	Non-muscle myosin heavy chain (Fragment) OS=Bos taurus PE=2 SV=2	3255.55	80.8	1136	87	0		0		5.19	72371	K|LKDVLLQVDDER|R	1	LKDVLLQVDDER	0	504-515	FALSE	1.58742e-22	21.5606	10.347	-0.385	481.6	3	33.47	1441.78	1	File: "D:\_HF_QE\20161213_KW\20161213_1a_CIN85_KW_i02.raw"; SpectrumID: "58249"; scans: "12846"	20161213_1a_CIN85_KW_i01to3	2	F1MQ37,O02717
3	O02717	O02717_BOVIN	Non-muscle myosin heavy chain (Fragment) OS=Bos taurus PE=2 SV=2	3255.55	80.8	1136	87	0		0		5.19	72371	K|LKDVLLQVDDER|R	0	LKDVLLQVDDER	0	504-515	FALSE	8.07221e-24	26.7254	10.641	0.51	481.6	3	33.72	1441.78	1	File: "D:\_HF_QE\20161213_KW\20161213_1a_CIN85_KW_i03.raw"; SpectrumID: "98222"; scans: "12791"	20161213_1a_CIN85_KW_i01to3	2	F1MQ37,O02717
3	O02717	O02717_BOVIN	Non-muscle myosin heavy chain (Fragment) OS=Bos taurus PE=2 SV=2	3255.55	80.8	1136	87	0		0		5.19	72371	K|LKDVLLQVDDERR|N	1	LKDVLLQVDDERR	0	504-516	FALSE	1.33418e-22	14.7076	10.3257	-3.114	400.478	4	29.48	1597.88	2	File: "D:\_HF_QE\20161213_KW\20161213_1a_CIN85_KW_i01.raw"; SpectrumID: "14898"; scans: "10675"	20161213_1a_CIN85_KW_i01to3	2	F1MQ37,O02717
3	O02717	O02717_BOVIN	Non-muscle myosin heavy chain (Fragment) OS=Bos taurus PE=2 SV=2	3255.55	80.8	1136	87	0		0		5.19	72371	K|LKDVLLQVDDERR|N	0	LKDVLLQVDDERR	0	504-516	FALSE	6.5816e-18	11.5466	9.25084	2.832	533.632	3	29.52	1597.88	2	File: "D:\_HF_QE\20161213_KW\20161213_1a_CIN85_KW_i01.raw"; SpectrumID: "14905"; scans: "10689"	20161213_1a_CIN85_KW_i01to3	2	F1MQ37,O02717
3	O02717	O02717_BOVIN	Non-muscle myosin heavy chain (Fragment) OS=Bos taurus PE=2 SV=2	3255.55	80.8	1136	87	0		0		5.19	72371	K|LKDVLLQVDDERR|N	0	LKDVLLQVDDERR	0	504-516	FALSE	1.38492e-26	26.7282	11.1818	0.541	533.633	3	29.4	1597.88	2	File: "D:\_HF_QE\20161213_KW\20161213_1a_CIN85_KW_i02.raw"; SpectrumID: "55199"; scans: "10665"	20161213_1a_CIN85_KW_i01to3	2	F1MQ37,O02717
3	O02717	O02717_BOVIN	Non-muscle myosin heavy chain (Fragment) OS=Bos taurus PE=2 SV=2	3255.55	80.8	1136	87	0		0		5.19	72371	K|LKDVLLQVDDERR|N	0	LKDVLLQVDDERR	0	504-516	FALSE	8.4778e-28	23.7655	11.4313	0.09	400.477	4	29.4	1597.88	2	File: "D:\_HF_QE\20161213_KW\20161213_1a_CIN85_KW_i02.raw"; SpectrumID: "55203"; scans: "10669"	20161213_1a_CIN85_KW_i01to3	2	F1MQ37,O02717
3	O02717	O02717_BOVIN	Non-muscle myosin heavy chain (Fragment) OS=Bos taurus PE=2 SV=2	3255.55	80.8	1136	87	0		0		5.19	72371	K|LKDVLLQVDDERR|N	0	LKDVLLQVDDERR	0	504-516	FALSE	2.23102e-34	37.5257	12.6764	-2.331	533.635	3	29.62	1597.88	2	File: "D:\_HF_QE\20161213_KW\20161213_1a_CIN85_KW_i03.raw"; SpectrumID: "95220"; scans: "10619"	20161213_1a_CIN85_KW_i01to3	2	F1MQ37,O02717
3	O02717	O02717_BOVIN	Non-muscle myosin heavy chain (Fragment) OS=Bos taurus PE=2 SV=2	3255.55	80.8	1136	87	0		0		5.19	72371	K|LKDVLLQVDDERR|N	0	LKDVLLQVDDERR	0	504-516	FALSE	2.00434e-27	26.0515	11.3528	-2.738	400.478	4	29.63	1597.88	2	File: "D:\_HF_QE\20161213_KW\20161213_1a_CIN85_KW_i03.raw"; SpectrumID: "95222"; scans: "10623"	20161213_1a_CIN85_KW_i01to3	2	F1MQ37,O02717
3	O02717	O02717_BOVIN	Non-muscle myosin heavy chain (Fragment) OS=Bos taurus PE=2 SV=2	3255.55	80.8	1136	87	0		0		5.19	72371	K|LKSMEAEMIQLQEELAAAER|A	1	LKSMEAEMIQ[DEAMID]LQEELAAAER	1	335-354	FALSE	2.73703e-27	13.1536	11.3724	-7.316	764.386	3	54.22	2290.12	1	File: "D:\_HF_QE\20161213_KW\20161213_1a_CIN85_KW_i01.raw"; SpectrumID: "33835"; scans: "23150"	20161213_1a_CIN85_KW_i01to3	2	F1MQ37,O02717
3	O02717	O02717_BOVIN	Non-muscle myosin heavy chain (Fragment) OS=Bos taurus PE=2 SV=2	3255.55	80.8	1136	87	0		0		5.19	72371	K|LKSMEAEMIQLQEELAAAER|A	0	LKSMEAEMIQ[DEAMID]LQEELAAAER	1	335-354	FALSE	5.90015e-31	23.7564	12.087	-9.242	764.387	3	54.23	2290.12	1	File: "D:\_HF_QE\20161213_KW\20161213_1a_CIN85_KW_i02.raw"; SpectrumID: "69880"; scans: "23129"	20161213_1a_CIN85_KW_i01to3	2	F1MQ37,O02717
3	O02717	O02717_BOVIN	Non-muscle myosin heavy chain (Fragment) OS=Bos taurus PE=2 SV=2	3255.55	80.8	1136	87	0		0		5.19	72371	K|LQEMEGTVK|S	1	LQEMEGTVK	0	454-462	FALSE	1.75549e-18	31.9039	9.38173	0.904	517.763	2	18.92	1033.51	0	File: "D:\_HF_QE\20161213_KW\20161213_1a_CIN85_KW_i01.raw"; SpectrumID: "6926"; scans: "4961"	20161213_1a_CIN85_KW_i01to3	2	F1MQ37,O02717
3	O02717	O02717_BOVIN	Non-muscle myosin heavy chain (Fragment) OS=Bos taurus PE=2 SV=2	3255.55	80.8	1136	87	0		0		5.19	72371	K|LQEMEGTVK|S	0	LQEMEGTVK	0	454-462	FALSE	2.04654e-14	22.2104	8.33784	0.672	517.763	2	19.27	1033.51	0	File: "D:\_HF_QE\20161213_KW\20161213_1a_CIN85_KW_i01.raw"; SpectrumID: "7012"; scans: "5150"	20161213_1a_CIN85_KW_i01to3	2	F1MQ37,O02717
3	O02717	O02717_BOVIN	Non-muscle myosin heavy chain (Fragment) OS=Bos taurus PE=2 SV=2	3255.55	80.8	1136	87	0		0		5.19	72371	K|LQEMEGTVK|S	0	LQEMEGTVK	0	454-462	FALSE	1.99483e-17	32.2918	9.12161	1.253	517.762	2	19.03	1033.51	0	File: "D:\_HF_QE\20161213_KW\20161213_1a_CIN85_KW_i02.raw"; SpectrumID: "47210"; scans: "5019"	20161213_1a_CIN85_KW_i01to3	2	F1MQ37,O02717
3	O02717	O02717_BOVIN	Non-muscle myosin heavy chain (Fragment) OS=Bos taurus PE=2 SV=2	3255.55	80.8	1136	87	0		0		5.19	72371	K|LQEMEGTVK|S	0	LQEMEGTVK	0	454-462	FALSE	6.55752e-19	35.6967	9.48498	0.788	517.763	2	19.08	1033.51	0	File: "D:\_HF_QE\20161213_KW\20161213_1a_CIN85_KW_i03.raw"; SpectrumID: "87158"; scans: "4966"	20161213_1a_CIN85_KW_i01to3	2	F1MQ37,O02717
3	O02717	O02717_BOVIN	Non-muscle myosin heavy chain (Fragment) OS=Bos taurus PE=2 SV=2	3255.55	80.8	1136	87	0		0		5.19	72371	K|LQEMEGTVK|S	0	LQEM[Oxidation_M]EGTVK	1	454-462	FALSE	1.40617e-18	27.0905	9.40891	0.681	525.76	2	13.93	1049.51	0	File: "D:\_HF_QE\20161213_KW\20161213_1a_CIN85_KW_i01.raw"; SpectrumID: "4007"; scans: "2206"	20161213_1a_CIN85_KW_i01to3	2	F1MQ37,O02717
3	O02717	O02717_BOVIN	Non-muscle myosin heavy chain (Fragment) OS=Bos taurus PE=2 SV=2	3255.55	80.8	1136	87	0		0		5.19	72371	K|LQEMEGTVK|S	0	LQEM[Oxidation_M]EGTVK	1	454-462	FALSE	4.65266e-14	20.59	8.24806	-1.072	525.761	2	13.87	1049.51	0	File: "D:\_HF_QE\20161213_KW\20161213_1a_CIN85_KW_i02.raw"; SpectrumID: "44238"; scans: "2181"	20161213_1a_CIN85_KW_i01to3	2	F1MQ37,O02717
3	O02717	O02717_BOVIN	Non-muscle myosin heavy chain (Fragment) OS=Bos taurus PE=2 SV=2	3255.55	80.8	1136	87	0		0		5.19	72371	K|LQEMEGTVK|S	0	LQEM[Oxidation_M]EGTVK	1	454-462	FALSE	2.88181e-13	20.6872	8.02354	-0.253	525.761	2	13.8	1049.51	0	File: "D:\_HF_QE\20161213_KW\20161213_1a_CIN85_KW_i03.raw"; SpectrumID: "84153"; scans: "2115"	20161213_1a_CIN85_KW_i01to3	2	F1MQ37,O02717
3	O02717	O02717_BOVIN	Non-muscle myosin heavy chain (Fragment) OS=Bos taurus PE=2 SV=2	3255.55	80.8	1136	87	0		0		5.19	72371	K|LQKDLEGLSQCYEEK|V	1	LQKDLEGLSQC[Cys_CAM]YEEK	1	50-64	FALSE	2.92672e-24	15.8043	10.713	2.526	613.963	3	29.48	1838.87	1	File: "D:\_HF_QE\20161213_KW\20161213_1a_CIN85_KW_i01.raw"; SpectrumID: "14897"; scans: "10674"	20161213_1a_CIN85_KW_i01to3	2	F1MQ37,O02717
3	O02717	O02717_BOVIN	Non-muscle myosin heavy chain (Fragment) OS=Bos taurus PE=2 SV=2	3255.55	80.8	1136	87	0		0		5.19	72371	K|LQKDLEGLSQCYEEK|V	0	LQKDLEGLSQC[Cys_CAM]YEEK	1	50-64	FALSE	1.68928e-26	20.2171	11.1855	-0.068	613.965	3	29.37	1838.87	1	File: "D:\_HF_QE\20161213_KW\20161213_1a_CIN85_KW_i02.raw"; SpectrumID: "55187"; scans: "10642"	20161213_1a_CIN85_KW_i01to3	2	F1MQ37,O02717
3	O02717	O02717_BOVIN	Non-muscle myosin heavy chain (Fragment) OS=Bos taurus PE=2 SV=2	3255.55	80.8	1136	87	0		0		5.19	72371	K|LQKDLEGLSQCYEEK|V	0	LQKDLEGLSQC[Cys_CAM]YEEK	1	50-64	FALSE	9.65731e-21	10.7774	9.94765	-0.574	613.965	3	29.62	1838.87	1	File: "D:\_HF_QE\20161213_KW\20161213_1a_CIN85_KW_i03.raw"; SpectrumID: "95219"; scans: "10616"	20161213_1a_CIN85_KW_i01to3	2	F1MQ37,O02717
3	O02717	O02717_BOVIN	Non-muscle myosin heavy chain (Fragment) OS=Bos taurus PE=2 SV=2	3255.55	80.8	1136	87	0		0		5.19	72371	K|MDDSVGCLETAEEAKR|K	1	MDDSVGC[Cys_CAM]LETAEEAKR	1	33-48	FALSE	1.10508e-19	8.72466	9.55216	1.213	604.269	3	27.77	1809.79	1	File: "D:\_HF_QE\20161213_KW\20161213_1a_CIN85_KW_i01.raw"; SpectrumID: "12673"; scans: "9731"	20161213_1a_CIN85_KW_i01to3	2	F1MQ37,O02717
3	O02717	O02717_BOVIN	Non-muscle myosin heavy chain (Fragment) OS=Bos taurus PE=2 SV=2	3255.55	80.8	1136	87	0		0		5.19	72371	K|MDDSVGCLETAEEAKR|K	0	MDDSVGC[Cys_CAM]LETAEEAKR	1	33-48	FALSE	1.3674e-47	36.5698	14.7964	-0.71	604.27	3	27.4	1809.79	1	File: "D:\_HF_QE\20161213_KW\20161213_1a_CIN85_KW_i02.raw"; SpectrumID: "52834"; scans: "9571"	20161213_1a_CIN85_KW_i01to3	2	F1MQ37,O02717
3	O02717	O02717_BOVIN	Non-muscle myosin heavy chain (Fragment) OS=Bos taurus PE=2 SV=2	3255.55	80.8	1136	87	0		0		5.19	72371	K|MDDSVGCLETAEEAKR|K	0	MDDSVGC[Cys_CAM]LETAEEAKR	1	33-48	FALSE	1.18748e-40	25.594	13.6797	-0.611	604.27	3	27.9	1809.79	1	File: "D:\_HF_QE\20161213_KW\20161213_1a_CIN85_KW_i03.raw"; SpectrumID: "92905"; scans: "9693"	20161213_1a_CIN85_KW_i01to3	2	F1MQ37,O02717
3	O02717	O02717_BOVIN	Non-muscle myosin heavy chain (Fragment) OS=Bos taurus PE=2 SV=2	3255.55	80.8	1136	87	0		0		5.19	72371	K|NRDEAIKQLR|K	1	NRDEAIKQLR	0	292-301	FALSE	2.05641e-18	12.8795	9.39146	-2.573	414.903	3	15.3	1241.68	2	File: "D:\_HF_QE\20161213_KW\20161213_1a_CIN85_KW_i01.raw"; SpectrumID: "4404"; scans: "2957"	20161213_1a_CIN85_KW_i01to3	2	F1MQ37,O02717
3	O02717	O02717_BOVIN	Non-muscle myosin heavy chain (Fragment) OS=Bos taurus PE=2 SV=2	3255.55	80.8	1136	87	0		0		5.19	72371	K|NRDEAIKQLR|K	0	NRDEAIKQLR	0	292-301	FALSE	5.64069e-17	11.9816	9.01518	1.123	414.901	3	15.17	1241.68	2	File: "D:\_HF_QE\20161213_KW\20161213_1a_CIN85_KW_i02.raw"; SpectrumID: "44612"; scans: "2895"	20161213_1a_CIN85_KW_i01to3	2	F1MQ37,O02717
3	O02717	O02717_BOVIN	Non-muscle myosin heavy chain (Fragment) OS=Bos taurus PE=2 SV=2	3255.55	80.8	1136	87	0		0		5.19	72371	K|QISTLHAQVTDMR|K	1	QISTLHAQVTDMR	0	18-30	FALSE	2.28108e-29	28.636	11.7517	-0.23	500.593	3	26.63	1498.76	0	File: "D:\_HF_QE\20161213_KW\20161213_1a_CIN85_KW_i01.raw"; SpectrumID: "12383"; scans: "9137"	20161213_1a_CIN85_KW_i01to3	2	F1MQ37,O02717
3	O02717	O02717_BOVIN	Non-muscle myosin heavy chain (Fragment) OS=Bos taurus PE=2 SV=2	3255.55	80.8	1136	87	0		0		5.19	72371	K|QISTLHAQVTDMR|K	0	QISTLHAQVTDMR	0	18-30	FALSE	5.03274e-13	4.77779	7.99018	-2.132	500.594	3	26.97	1498.76	0	File: "D:\_HF_QE\20161213_KW\20161213_1a_CIN85_KW_i01.raw"; SpectrumID: "12471"; scans: "9315"	20161213_1a_CIN85_KW_i01to3	2	F1MQ37,O02717
3	O02717	O02717_BOVIN	Non-muscle myosin heavy chain (Fragment) OS=Bos taurus PE=2 SV=2	3255.55	80.8	1136	87	0		0		5.19	72371	K|QISTLHAQVTDMR|K	0	QISTLHAQVTDMR	0	18-30	FALSE	1.93387e-21	18.2676	10.0939	-1.091	500.593	3	26.68	1498.76	0	File: "D:\_HF_QE\20161213_KW\20161213_1a_CIN85_KW_i02.raw"; SpectrumID: "52627"; scans: "9171"	20161213_1a_CIN85_KW_i01to3	2	F1MQ37,O02717
3	O02717	O02717_BOVIN	Non-muscle myosin heavy chain (Fragment) OS=Bos taurus PE=2 SV=2	3255.55	80.8	1136	87	0		0		5.19	72371	K|QISTLHAQVTDMR|K	0	QISTLHAQVTDMR	0	18-30	FALSE	8.92418e-20	13.7016	9.71767	0.49	500.592	3	26.82	1498.76	0	File: "D:\_HF_QE\20161213_KW\20161213_1a_CIN85_KW_i03.raw"; SpectrumID: "92625"; scans: "9116"	20161213_1a_CIN85_KW_i01to3	2	F1MQ37,O02717
3	O02717	O02717_BOVIN	Non-muscle myosin heavy chain (Fragment) OS=Bos taurus PE=2 SV=2	3255.55	80.8	1136	87	0		0		5.19	72371	K|QISTLHAQVTDMRK|K	1	QISTLHAQVTDMRK	0	18-31	FALSE	3.59928e-31	30.6564	12.0992	0.101	543.291	3	22.63	1626.85	1	File: "D:\_HF_QE\20161213_KW\20161213_1a_CIN85_KW_i01.raw"; SpectrumID: "9529"; scans: "6976"	20161213_1a_CIN85_KW_i01to3	2	F1MQ37,O02717
3	O02717	O02717_BOVIN	Non-muscle myosin heavy chain (Fragment) OS=Bos taurus PE=2 SV=2	3255.55	80.8	1136	87	0		0		5.19	72371	K|QISTLHAQVTDMRK|K	0	QISTLHAQVTDMRK	0	18-31	FALSE	6.29864e-34	38.1893	12.6094	-0.802	543.291	3	22.68	1626.85	1	File: "D:\_HF_QE\20161213_KW\20161213_1a_CIN85_KW_i02.raw"; SpectrumID: "49827"; scans: "7001"	20161213_1a_CIN85_KW_i01to3	2	F1MQ37,O02717
3	O02717	O02717_BOVIN	Non-muscle myosin heavy chain (Fragment) OS=Bos taurus PE=2 SV=2	3255.55	80.8	1136	87	0		0		5.19	72371	K|RQAQQERDELADEIANSSGK|G	1	RQAQQERDELADEIANSSGK	0	357-376	FALSE	5.10072e-21	6.55826	10.001	1.036	562.025	4	25.78	2244.07	2	File: "D:\_HF_QE\20161213_KW\20161213_1a_CIN85_KW_i01.raw"; SpectrumID: "12145"; scans: "8674"	20161213_1a_CIN85_KW_i01to3	2	F1MQ37,O02717
3	O02717	O02717_BOVIN	Non-muscle myosin heavy chain (Fragment) OS=Bos taurus PE=2 SV=2	3255.55	80.8	1136	87	0		0		5.19	72371	K|RQLEEAEEEAQRANASR|R	1	RQLEEAEEEAQRANASR	0	537-553	FALSE	3.57191e-29	15.3848	11.7149	1.548	497.494	4	21.45	1985.95	2	File: "D:\_HF_QE\20161213_KW\20161213_1a_CIN85_KW_i02.raw"; SpectrumID: "49509"; scans: "6334"	20161213_1a_CIN85_KW_i01to3	2	F1MQ37,O02717
3	O02717	O02717_BOVIN	Non-muscle myosin heavy chain (Fragment) OS=Bos taurus PE=2 SV=2	3255.55	80.8	1136	87	0		0		5.19	72371	K|RQLEEAEEEAQRANASR|R	0	RQLEEAEEEAQRANASR	0	537-553	FALSE	1.05322e-28	17.8639	11.6282	-0.426	497.495	4	21.52	1985.95	2	File: "D:\_HF_QE\20161213_KW\20161213_1a_CIN85_KW_i03.raw"; SpectrumID: "89438"; scans: "6276"	20161213_1a_CIN85_KW_i01to3	2	F1MQ37,O02717
3	O02717	O02717_BOVIN	Non-muscle myosin heavy chain (Fragment) OS=Bos taurus PE=2 SV=2	3255.55	80.8	1136	87	0		0		5.19	72371	K|SMEAEMIQLQEELAAAER|A	1	SMEAEMIQLQEELAAAER	0	337-354	FALSE	2.11284e-68	50.732	17.7898	0.671	683.659	3	56.25	2047.95	0	File: "D:\_HF_QE\20161213_KW\20161213_1a_CIN85_KW_i01.raw"; SpectrumID: "34083"; scans: "24119"	20161213_1a_CIN85_KW_i01to3	2	F1MQ37,O02717
3	O02717	O02717_BOVIN	Non-muscle myosin heavy chain (Fragment) OS=Bos taurus PE=2 SV=2	3255.55	80.8	1136	87	0		0		5.19	72371	K|SMEAEMIQLQEELAAAER|A	0	SMEAEMIQLQEELAAAER	0	337-354	FALSE	1.60864e-30	11.0297	11.9463	2.512	1024.98	2	56.28	2047.95	0	File: "D:\_HF_QE\20161213_KW\20161213_1a_CIN85_KW_i01.raw"; SpectrumID: "34085"; scans: "24130"	20161213_1a_CIN85_KW_i01to3	2	F1MQ37,O02717
3	O02717	O02717_BOVIN	Non-muscle myosin heavy chain (Fragment) OS=Bos taurus PE=2 SV=2	3255.55	80.8	1136	87	0		0		5.19	72371	K|SMEAEMIQLQEELAAAER|A	0	SMEAEMIQLQEELAAAER	0	337-354	FALSE	6.13205e-26	9.62523	11.0347	1.653	683.658	3	56.65	2047.95	0	File: "D:\_HF_QE\20161213_KW\20161213_1a_CIN85_KW_i02.raw"; SpectrumID: "75161"; scans: "24251"	20161213_1a_CIN85_KW_i01to3	2	F1MQ37,O02717
3	O02717	O02717_BOVIN	Non-muscle myosin heavy chain (Fragment) OS=Bos taurus PE=2 SV=2	3255.55	80.8	1136	87	0		0		5.19	72371	K|SMEAEMIQLQEELAAAER|A	0	SMEAEMIQLQEELAAAER	0	337-354	FALSE	2.77437e-14	-5.72966	8.29049	0.935	683.658	3	56.18	2047.95	0	File: "D:\_HF_QE\20161213_KW\20161213_1a_CIN85_KW_i03.raw"; SpectrumID: "115044"; scans: "23831"	20161213_1a_CIN85_KW_i01to3	2	F1MQ37,O02717
3	O02717	O02717_BOVIN	Non-muscle myosin heavy chain (Fragment) OS=Bos taurus PE=2 SV=2	3255.55	80.8	1136	87	0		0		5.19	72371	K|SVHELEK|S	1	SVHELEK	0	179-185	FALSE	1.07514e-13	30.8618	8.03077	-0.851	421.225	2	12.02	840.434	0	File: "D:\_HF_QE\20161213_KW\20161213_1a_CIN85_KW_i03.raw"; SpectrumID: "82120"; scans: "1148"	20161213_1a_CIN85_KW_i01to3	2	F1MQ37,O02717
3	O02717	O02717_BOVIN	Non-muscle myosin heavy chain (Fragment) OS=Bos taurus PE=2 SV=2	3255.55	80.8	1136	87	0		0		5.19	72371	K|TQLEELEDELQATEDAK|L	1	TQLEELEDELQ[DEAMID]ATEDAK	1	199-215	FALSE	2.18769e-22	18.8992	10.2929	-8.265	654.978	3	47.17	1961.89	0	File: "D:\_HF_QE\20161213_KW\20161213_1a_CIN85_KW_i01.raw"; SpectrumID: "28271"; scans: "19872"	20161213_1a_CIN85_KW_i01to3	5	Q27991,F1MQ37,A6QLN6,O02717,F1MYM9
3	O02717	O02717_BOVIN	Non-muscle myosin heavy chain (Fragment) OS=Bos taurus PE=2 SV=2	3255.55	80.8	1136	87	0		0		5.19	72371	K|TRLQQELDDLLVDLDHQR|Q	1	TRLQQELDDLLVDLDHQR	0	76-93	FALSE	3.13327e-76	57.9108	18.8032	0.102	552.541	4	55.27	2206.13	1	File: "D:\_HF_QE\20161213_KW\20161213_1a_CIN85_KW_i01.raw"; SpectrumID: "33972"; scans: "23653"	20161213_1a_CIN85_KW_i01to3	3	Q27991,F1MQ37,O02717
3	O02717	O02717_BOVIN	Non-muscle myosin heavy chain (Fragment) OS=Bos taurus PE=2 SV=2	3255.55	80.8	1136	87	0		0		5.19	72371	K|TRLQQELDDLLVDLDHQR|Q	0	TRLQQELDDLLVDLDHQR	0	76-93	FALSE	2.16053e-62	44.6911	17.0284	-0.895	552.541	4	55.3	2206.13	1	File: "D:\_HF_QE\20161213_KW\20161213_1a_CIN85_KW_i03.raw"; SpectrumID: "114940"; scans: "23409"	20161213_1a_CIN85_KW_i01to3	3	Q27991,F1MQ37,O02717
3	O02717	O02717_BOVIN	Non-muscle myosin heavy chain (Fragment) OS=Bos taurus PE=2 SV=2	3255.55	80.8	1136	87	0		0		5.19	72371	K|TRLQQELDDLLVDLDHQR|Q	0	TRLQQELDDLLVDLDHQR	0	76-93	FALSE	6.71608e-106	104.936	22.1302	-1.956	736.387	3	55.35	2206.13	1	File: "D:\_HF_QE\20161213_KW\20161213_1a_CIN85_KW_i03.raw"; SpectrumID: "114948"; scans: "23434"	20161213_1a_CIN85_KW_i01to3	3	Q27991,F1MQ37,O02717
3	O02717	O02717_BOVIN	Non-muscle myosin heavy chain (Fragment) OS=Bos taurus PE=2 SV=2	3255.55	80.8	1136	87	0		0		5.19	72371	K|TRLQQELDDLLVDLDHQR|Q	0	TRLQQ[DEAMID]ELDDLLVDLDHQR	1	76-93	FALSE	1.16211e-40	27.2279	13.8063	-4.936	552.79	4	55.23	2207.12	1	File: "D:\_HF_QE\20161213_KW\20161213_1a_CIN85_KW_i02.raw"; SpectrumID: "75027"; scans: "23606"	20161213_1a_CIN85_KW_i01to3	3	Q27991,F1MQ37,O02717
3	O02717	O02717_BOVIN	Non-muscle myosin heavy chain (Fragment) OS=Bos taurus PE=2 SV=2	3255.55	80.8	1136	87	0		0		5.19	72371	K|VAAYDKLEK|T	1	VAAYDKLEK	0	65-73	FALSE	8.25637e-16	37.9606	8.66785	0.603	518.787	2	18.02	1035.56	1	File: "D:\_HF_QE\20161213_KW\20161213_1a_CIN85_KW_i01.raw"; SpectrumID: "6658"; scans: "4440"	20161213_1a_CIN85_KW_i01to3	2	F1MQ37,O02717
3	O02717	O02717_BOVIN	Non-muscle myosin heavy chain (Fragment) OS=Bos taurus PE=2 SV=2	3255.55	80.8	1136	87	0		0		5.19	72371	K|VAAYDKLEK|T	0	VAAYDKLEK	0	65-73	FALSE	2.02543e-19	36.9386	9.56893	0.487	518.787	2	18.28	1035.56	1	File: "D:\_HF_QE\20161213_KW\20161213_1a_CIN85_KW_i02.raw"; SpectrumID: "46983"; scans: "4594"	20161213_1a_CIN85_KW_i01to3	2	F1MQ37,O02717
3	O02717	O02717_BOVIN	Non-muscle myosin heavy chain (Fragment) OS=Bos taurus PE=2 SV=2	3255.55	80.8	1136	87	0		0		5.19	72371	K|VAAYDKLEK|T	0	VAAYDKLEK	0	65-73	FALSE	3.68277e-18	32.9089	9.26427	0.835	518.787	2	18.13	1035.56	1	File: "D:\_HF_QE\20161213_KW\20161213_1a_CIN85_KW_i03.raw"; SpectrumID: "86882"; scans: "4445"	20161213_1a_CIN85_KW_i01to3	2	F1MQ37,O02717
3	O02717	O02717_BOVIN	Non-muscle myosin heavy chain (Fragment) OS=Bos taurus PE=2 SV=2	3255.55	80.8	1136	87	0		0		5.19	72371	K|VKLQEMEGTVK|S	1	VKLQEMEGTVK	0	452-462	FALSE	3.78055e-17	14.2765	9.08393	-0.092	421.232	3	24.1	1260.67	1	File: "D:\_HF_QE\20161213_KW\20161213_1a_CIN85_KW_i01.raw"; SpectrumID: "9909"; scans: "7788"	20161213_1a_CIN85_KW_i01to3	2	F1MQ37,O02717
3	O02717	O02717_BOVIN	Non-muscle myosin heavy chain (Fragment) OS=Bos taurus PE=2 SV=2	3255.55	80.8	1136	87	0		0		5.19	72371	K|VKLQEMEGTVK|S	0	VKLQEMEGTVK	0	452-462	FALSE	4.66516e-22	19.4958	10.242	-0.377	421.232	3	24.18	1260.67	1	File: "D:\_HF_QE\20161213_KW\20161213_1a_CIN85_KW_i03.raw"; SpectrumID: "90120"; scans: "7725"	20161213_1a_CIN85_KW_i01to3	2	F1MQ37,O02717
3	O02717	O02717_BOVIN	Non-muscle myosin heavy chain (Fragment) OS=Bos taurus PE=2 SV=2	3255.55	80.8	1136	87	0		0		5.19	72371	K|VQAQMKDYMR|E	1	VQAQMKDYMR	0	303-312	FALSE	4.91083e-24	16.5539	10.6206	-0.241	423.874	3	21.9	1268.6	1	File: "D:\_HF_QE\20161213_KW\20161213_1a_CIN85_KW_i01.raw"; SpectrumID: "9337"; scans: "6581"	20161213_1a_CIN85_KW_i01to3	2	F1MQ37,O02717
3	O02717	O02717_BOVIN	Non-muscle myosin heavy chain (Fragment) OS=Bos taurus PE=2 SV=2	3255.55	80.8	1136	87	0		0		5.19	72371	K|VQAQMKDYMR|E	0	VQAQMKDYMR	0	303-312	FALSE	7.60184e-15	6.69515	8.42206	-0.241	423.874	3	21.93	1268.6	1	File: "D:\_HF_QE\20161213_KW\20161213_1a_CIN85_KW_i02.raw"; SpectrumID: "49635"; scans: "6599"	20161213_1a_CIN85_KW_i01to3	2	F1MQ37,O02717
3	O02717	O02717_BOVIN	Non-muscle myosin heavy chain (Fragment) OS=Bos taurus PE=2 SV=2	3255.55	80.8	1136	87	0		0		5.19	72371	K|VQAQMKDYMR|E	0	VQAQMKDYMR	0	303-312	FALSE	2.69303e-16	8.89134	8.79952	-0.383	423.874	3	21.97	1268.6	1	File: "D:\_HF_QE\20161213_KW\20161213_1a_CIN85_KW_i03.raw"; SpectrumID: "89559"; scans: "6525"	20161213_1a_CIN85_KW_i01to3	2	F1MQ37,O02717
3	O02717	O02717_BOVIN	Non-muscle myosin heavy chain (Fragment) OS=Bos taurus PE=2 SV=2	3255.55	80.8	1136	87	0		0		5.19	72371	K|YAEERDRAEAEAR|E	1	YAEERDRAEAEAR	0	120-132	FALSE	7.92945e-14	6.71003	8.13501	0.124	522.582	3	12.83	1564.72	2	File: "D:\_HF_QE\20161213_KW\20161213_1a_CIN85_KW_i02.raw"; SpectrumID: "42482"; scans: "1613"	20161213_1a_CIN85_KW_i01to3	3	Q27991,F1MQ37,O02717
3	O02717	O02717_BOVIN	Non-muscle myosin heavy chain (Fragment) OS=Bos taurus PE=2 SV=2	3255.55	80.8	1136	87	0		0		5.19	72371	K|YAEERDRAEAEAR|E	0	YAEERDRAEAEAR	0	120-132	FALSE	4.37484e-14	6.49259	8.20164	0.354	522.581	3	12.93	1564.72	2	File: "D:\_HF_QE\20161213_KW\20161213_1a_CIN85_KW_i03.raw"; SpectrumID: "82389"; scans: "1638"	20161213_1a_CIN85_KW_i01to3	3	Q27991,F1MQ37,O02717
3	O02717	O02717_BOVIN	Non-muscle myosin heavy chain (Fragment) OS=Bos taurus PE=2 SV=2	3255.55	80.8	1136	87	0		0		5.19	72371	K|YAEERDRAEAEAR|E	0	YAEERDRAEAEAR	0	120-132	FALSE	1.48559e-17	12.9255	9.11792	-0.125	522.582	3	13.27	1564.72	2	File: "D:\_HF_QE\20161213_KW\20161213_1a_CIN85_KW_i03.raw"; SpectrumID: "82506"; scans: "1826"	20161213_1a_CIN85_KW_i01to3	3	Q27991,F1MQ37,O02717
3	O02717	O02717_BOVIN	Non-muscle myosin heavy chain (Fragment) OS=Bos taurus PE=2 SV=2	3255.55	80.8	1136	87	0		0		5.19	72371	R|ALEEAMEQK|A	1	ALEEAMEQK	0	144-152	FALSE	2.91151e-15	24.7402	8.52559	0.663	524.752	2	19.38	1047.49	0	File: "D:\_HF_QE\20161213_KW\20161213_1a_CIN85_KW_i01.raw"; SpectrumID: "7052"; scans: "5219"	20161213_1a_CIN85_KW_i01to3	2	F1MQ37,O02717
3	O02717	O02717_BOVIN	Non-muscle myosin heavy chain (Fragment) OS=Bos taurus PE=2 SV=2	3255.55	80.8	1136	87	0		0		5.19	72371	R|ALEEAMEQK|A	0	ALEEAMEQK	0	144-152	FALSE	3.41463e-17	29.3824	9.02585	0.09	524.753	2	19.72	1047.49	0	File: "D:\_HF_QE\20161213_KW\20161213_1a_CIN85_KW_i01.raw"; SpectrumID: "7145"; scans: "5409"	20161213_1a_CIN85_KW_i01to3	2	F1MQ37,O02717
3	O02717	O02717_BOVIN	Non-muscle myosin heavy chain (Fragment) OS=Bos taurus PE=2 SV=2	3255.55	80.8	1136	87	0		0		5.19	72371	R|ALEEAMEQK|A	0	ALEEAMEQK	0	144-152	FALSE	7.92213e-19	30.5718	9.42963	0.892	524.752	2	19.28	1047.49	0	File: "D:\_HF_QE\20161213_KW\20161213_1a_CIN85_KW_i02.raw"; SpectrumID: "47286"; scans: "5164"	20161213_1a_CIN85_KW_i01to3	2	F1MQ37,O02717
3	O02717	O02717_BOVIN	Non-muscle myosin heavy chain (Fragment) OS=Bos taurus PE=2 SV=2	3255.55	80.8	1136	87	0		0		5.19	72371	R|ALEEAMEQK|A	0	ALEEAMEQK	0	144-152	FALSE	1.25735e-16	25.6943	8.88202	0.09	524.753	2	19.63	1047.49	0	File: "D:\_HF_QE\20161213_KW\20161213_1a_CIN85_KW_i02.raw"; SpectrumID: "47376"; scans: "5348"	20161213_1a_CIN85_KW_i01to3	2	F1MQ37,O02717
3	O02717	O02717_BOVIN	Non-muscle myosin heavy chain (Fragment) OS=Bos taurus PE=2 SV=2	3255.55	80.8	1136	87	0		0		5.19	72371	R|ALEEAMEQK|A	0	ALEEAMEQK	0	144-152	FALSE	8.94344e-18	27.7366	9.17138	0.663	524.752	2	19.38	1047.49	0	File: "D:\_HF_QE\20161213_KW\20161213_1a_CIN85_KW_i03.raw"; SpectrumID: "87235"; scans: "5128"	20161213_1a_CIN85_KW_i01to3	2	F1MQ37,O02717
3	O02717	O02717_BOVIN	Non-muscle myosin heavy chain (Fragment) OS=Bos taurus PE=2 SV=2	3255.55	80.8	1136	87	0		0		5.19	72371	R|ALEEAMEQK|A	0	ALEEAMEQK	0	144-152	FALSE	1.30756e-13	27.1781	8.11493	-2.125	524.754	2	19.73	1047.49	0	File: "D:\_HF_QE\20161213_KW\20161213_1a_CIN85_KW_i03.raw"; SpectrumID: "87330"; scans: "5317"	20161213_1a_CIN85_KW_i01to3	2	F1MQ37,O02717
3	O02717	O02717_BOVIN	Non-muscle myosin heavy chain (Fragment) OS=Bos taurus PE=2 SV=2	3255.55	80.8	1136	87	0		0		5.19	72371	R|ALEEAMEQKAELER|L	1	ALEEAMEQKAELER	0	144-157	FALSE	2.4129e-30	26.6678	11.9461	1.716	549.606	3	29.02	1645.8	1	File: "D:\_HF_QE\20161213_KW\20161213_1a_CIN85_KW_i02.raw"; SpectrumID: "55094"; scans: "10448"	20161213_1a_CIN85_KW_i01to3	2	F1MQ37,O02717
3	O02717	O02717_BOVIN	Non-muscle myosin heavy chain (Fragment) OS=Bos taurus PE=2 SV=2	3255.55	80.8	1136	87	0		0		5.19	72371	R|ALEEAMEQKAELER|L	0	ALEEAMEQKAELER	0	144-157	FALSE	2.45679e-30	28.3956	11.9422	0.714	549.606	3	29.27	1645.8	1	File: "D:\_HF_QE\20161213_KW\20161213_1a_CIN85_KW_i03.raw"; SpectrumID: "95122"; scans: "10422"	20161213_1a_CIN85_KW_i01to3	2	F1MQ37,O02717
3	O02717	O02717_BOVIN	Non-muscle myosin heavy chain (Fragment) OS=Bos taurus PE=2 SV=2	3255.55	80.8	1136	87	0		0		5.19	72371	R|ALEEAMEQKAELER|L	0	ALEEAM[Oxidation_M]EQKAELER	1	144-157	FALSE	2.07111e-24	19.8947	10.7386	-0.461	554.939	3	21.33	1661.79	1	File: "D:\_HF_QE\20161213_KW\20161213_1a_CIN85_KW_i01.raw"; SpectrumID: "9185"; scans: "6277"	20161213_1a_CIN85_KW_i01to3	2	F1MQ37,O02717
3	O02717	O02717_BOVIN	Non-muscle myosin heavy chain (Fragment) OS=Bos taurus PE=2 SV=2	3255.55	80.8	1136	87	0		0		5.19	72371	R|ALEEAMEQKAELER|L	0	ALEEAM[Oxidation_M]EQKAELER	1	144-157	FALSE	8.5799e-24	17.2336	10.6066	-0.461	554.939	3	21.43	1661.79	1	File: "D:\_HF_QE\20161213_KW\20161213_1a_CIN85_KW_i03.raw"; SpectrumID: "89418"; scans: "6232"	20161213_1a_CIN85_KW_i01to3	2	F1MQ37,O02717
3	O02717	O02717_BOVIN	Non-muscle myosin heavy chain (Fragment) OS=Bos taurus PE=2 SV=2	3255.55	80.8	1136	87	0		0		5.19	72371	R|ALEQQVEEMK|T	1	ALEQQVEEMK	0	189-198	FALSE	1.62258e-22	33.3228	10.3367	-0.104	602.798	2	26.85	1203.58	0	File: "D:\_HF_QE\20161213_KW\20161213_1a_CIN85_KW_i01.raw"; SpectrumID: "12437"; scans: "9247"	20161213_1a_CIN85_KW_i01to3	2	F1MQ37,O02717
3	O02717	O02717_BOVIN	Non-muscle myosin heavy chain (Fragment) OS=Bos taurus PE=2 SV=2	3255.55	80.8	1136	87	0		0		5.19	72371	R|ALEQQVEEMK|T	0	ALEQQVEEMK	0	189-198	FALSE	3.64394e-19	28.2948	9.55075	0.909	602.797	2	26.98	1203.58	0	File: "D:\_HF_QE\20161213_KW\20161213_1a_CIN85_KW_i03.raw"; SpectrumID: "92671"; scans: "9214"	20161213_1a_CIN85_KW_i01to3	2	F1MQ37,O02717
3	O02717	O02717_BOVIN	Non-muscle myosin heavy chain (Fragment) OS=Bos taurus PE=2 SV=2	3255.55	80.8	1136	87	0		0		5.19	72371	R|ASREEILAQSK|E	1	ASREEILAQSK	0	319-329	FALSE	4.38426e-21	13.3955	10.0233	-1.134	411.227	3	16.8	1230.66	1	File: "D:\_HF_QE\20161213_KW\20161213_1a_CIN85_KW_i01.raw"; SpectrumID: "4816"; scans: "3772"	20161213_1a_CIN85_KW_i01to3	2	F1MQ37,O02717
3	O02717	O02717_BOVIN	Non-muscle myosin heavy chain (Fragment) OS=Bos taurus PE=2 SV=2	3255.55	80.8	1136	87	0		0		5.19	72371	R|ASREEILAQSK|E	0	ASREEILAQSK	0	319-329	FALSE	2.093e-13	9.53993	8.08673	-5.229	411.228	3	17.15	1230.66	1	File: "D:\_HF_QE\20161213_KW\20161213_1a_CIN85_KW_i01.raw"; SpectrumID: "6407"; scans: "3951"	20161213_1a_CIN85_KW_i01to3	2	F1MQ37,O02717
3	O02717	O02717_BOVIN	Non-muscle myosin heavy chain (Fragment) OS=Bos taurus PE=2 SV=2	3255.55	80.8	1136	87	0		0		5.19	72371	R|ASREEILAQSK|E	0	ASREEILAQSK	0	319-329	FALSE	2.24199e-19	48.3927	9.64479	-0.013	616.336	2	16.8	1230.66	1	File: "D:\_HF_QE\20161213_KW\20161213_1a_CIN85_KW_i02.raw"; SpectrumID: "45052"; scans: "3782"	20161213_1a_CIN85_KW_i01to3	2	F1MQ37,O02717
3	O02717	O02717_BOVIN	Non-muscle myosin heavy chain (Fragment) OS=Bos taurus PE=2 SV=2	3255.55	80.8	1136	87	0		0		5.19	72371	R|ASREEILAQSK|E	0	ASREEILAQSK	0	319-329	FALSE	2.23471e-29	22.6042	11.7618	-0.914	411.227	3	16.83	1230.66	1	File: "D:\_HF_QE\20161213_KW\20161213_1a_CIN85_KW_i02.raw"; SpectrumID: "45061"; scans: "3798"	20161213_1a_CIN85_KW_i01to3	2	F1MQ37,O02717
3	O02717	O02717_BOVIN	Non-muscle myosin heavy chain (Fragment) OS=Bos taurus PE=2 SV=2	3255.55	80.8	1136	87	0		0		5.19	72371	R|ASREEILAQSK|E	0	ASREEILAQSK	0	319-329	FALSE	6.75928e-15	32.5578	8.5228	0.67	616.335	2	16.9	1230.66	1	File: "D:\_HF_QE\20161213_KW\20161213_1a_CIN85_KW_i03.raw"; SpectrumID: "84981"; scans: "3781"	20161213_1a_CIN85_KW_i01to3	2	F1MQ37,O02717
3	O02717	O02717_BOVIN	Non-muscle myosin heavy chain (Fragment) OS=Bos taurus PE=2 SV=2	3255.55	80.8	1136	87	0		0		5.19	72371	R|ASREEILAQSK|E	0	ASREEILAQSK	0	319-329	FALSE	9.74834e-31	25.0932	12.0168	-2.328	411.227	3	16.93	1230.66	1	File: "D:\_HF_QE\20161213_KW\20161213_1a_CIN85_KW_i03.raw"; SpectrumID: "84989"; scans: "3795"	20161213_1a_CIN85_KW_i01to3	2	F1MQ37,O02717
3	O02717	O02717_BOVIN	Non-muscle myosin heavy chain (Fragment) OS=Bos taurus PE=2 SV=2	3255.55	80.8	1136	87	0		0		5.19	72371	R|ASREEILAQSKENEK|K	1	ASREEILAQSKENEK	0	319-333	FALSE	7.66926e-50	56.1304	15.2532	0.863	577.967	3	16.03	1730.88	2	File: "D:\_HF_QE\20161213_KW\20161213_1a_CIN85_KW_i01.raw"; SpectrumID: "4606"; scans: "3362"	20161213_1a_CIN85_KW_i01to3	2	F1MQ37,O02717
3	O02717	O02717_BOVIN	Non-muscle myosin heavy chain (Fragment) OS=Bos taurus PE=2 SV=2	3255.55	80.8	1136	87	0		0		5.19	72371	R|ASREEILAQSKENEK|K	0	ASREEILAQSKENEK	0	319-333	FALSE	1.38405e-28	14.6938	11.6307	0.043	433.727	4	16.1	1730.88	2	File: "D:\_HF_QE\20161213_KW\20161213_1a_CIN85_KW_i01.raw"; SpectrumID: "4624"; scans: "3394"	20161213_1a_CIN85_KW_i01to3	2	F1MQ37,O02717
3	O02717	O02717_BOVIN	Non-muscle myosin heavy chain (Fragment) OS=Bos taurus PE=2 SV=2	3255.55	80.8	1136	87	0		0		5.19	72371	R|ASREEILAQSKENEK|K	0	ASREEILAQSKENEK	0	319-333	FALSE	3.1939e-50	47.9229	15.3046	-0.506	577.968	3	16.2	1730.88	2	File: "D:\_HF_QE\20161213_KW\20161213_1a_CIN85_KW_i02.raw"; SpectrumID: "44870"; scans: "3451"	20161213_1a_CIN85_KW_i01to3	2	F1MQ37,O02717
3	O02717	O02717_BOVIN	Non-muscle myosin heavy chain (Fragment) OS=Bos taurus PE=2 SV=2	3255.55	80.8	1136	87	0		0		5.19	72371	R|ASREEILAQSKENEK|K	0	ASREEILAQSKENEK	0	319-333	FALSE	5.08147e-25	13.8382	10.9079	0.182	433.727	4	16.23	1730.88	2	File: "D:\_HF_QE\20161213_KW\20161213_1a_CIN85_KW_i02.raw"; SpectrumID: "44881"; scans: "3469"	20161213_1a_CIN85_KW_i01to3	2	F1MQ37,O02717
3	O02717	O02717_BOVIN	Non-muscle myosin heavy chain (Fragment) OS=Bos taurus PE=2 SV=2	3255.55	80.8	1136	87	0		0		5.19	72371	R|ASREEILAQSKENEK|K	0	ASREEILAQSKENEK	0	319-333	FALSE	2.56717e-38	28.2451	13.4086	0.32	433.727	4	16.13	1730.88	2	File: "D:\_HF_QE\20161213_KW\20161213_1a_CIN85_KW_i03.raw"; SpectrumID: "84775"; scans: "3372"	20161213_1a_CIN85_KW_i01to3	2	F1MQ37,O02717
3	O02717	O02717_BOVIN	Non-muscle myosin heavy chain (Fragment) OS=Bos taurus PE=2 SV=2	3255.55	80.8	1136	87	0		0		5.19	72371	R|ASREEILAQSKENEK|K	0	ASREEILAQSKENEK	0	319-333	FALSE	5.75197e-49	43.8364	15.1173	-0.298	577.967	3	16.43	1730.88	2	File: "D:\_HF_QE\20161213_KW\20161213_1a_CIN85_KW_i03.raw"; SpectrumID: "84842"; scans: "3523"	20161213_1a_CIN85_KW_i01to3	2	F1MQ37,O02717
3	O02717	O02717_BOVIN	Non-muscle myosin heavy chain (Fragment) OS=Bos taurus PE=2 SV=2	3255.55	80.8	1136	87	0		0		5.19	72371	R|ASREEILAQSKENEKK|L	1	ASREEILAQSKENEKK	0	319-334	FALSE	9.29501e-33	46.4899	12.4149	0.643	620.665	3	14.22	1858.97	3	File: "D:\_HF_QE\20161213_KW\20161213_1a_CIN85_KW_i01.raw"; SpectrumID: "4107"; scans: "2364"	20161213_1a_CIN85_KW_i01to3	2	F1MQ37,O02717
3	O02717	O02717_BOVIN	Non-muscle myosin heavy chain (Fragment) OS=Bos taurus PE=2 SV=2	3255.55	80.8	1136	87	0		0		5.19	72371	R|ASREEILAQSKENEKK|L	0	ASREEILAQSKENEKK	0	319-334	FALSE	2.90912e-35	42.8245	12.8731	1.627	620.665	3	14.57	1858.97	3	File: "D:\_HF_QE\20161213_KW\20161213_1a_CIN85_KW_i01.raw"; SpectrumID: "4212"; scans: "2551"	20161213_1a_CIN85_KW_i01to3	2	F1MQ37,O02717
3	O02717	O02717_BOVIN	Non-muscle myosin heavy chain (Fragment) OS=Bos taurus PE=2 SV=2	3255.55	80.8	1136	87	0		0		5.19	72371	R|ASREEILAQSKENEKK|L	0	ASREEILAQSKENEKK	0	319-334	FALSE	3.04619e-14	7.20281	8.3427	-0.439	620.666	3	14.9	1858.97	3	File: "D:\_HF_QE\20161213_KW\20161213_1a_CIN85_KW_i01.raw"; SpectrumID: "4301"; scans: "2743"	20161213_1a_CIN85_KW_i01to3	2	F1MQ37,O02717
3	O02717	O02717_BOVIN	Non-muscle myosin heavy chain (Fragment) OS=Bos taurus PE=2 SV=2	3255.55	80.8	1136	87	0		0		5.19	72371	R|ASREEILAQSKENEKK|L	0	ASREEILAQSKENEKK	0	319-334	FALSE	4.58652e-29	33.9863	11.7143	1.03	620.665	3	14.2	1858.97	3	File: "D:\_HF_QE\20161213_KW\20161213_1a_CIN85_KW_i02.raw"; SpectrumID: "44347"; scans: "2360"	20161213_1a_CIN85_KW_i01to3	2	F1MQ37,O02717
3	O02717	O02717_BOVIN	Non-muscle myosin heavy chain (Fragment) OS=Bos taurus PE=2 SV=2	3255.55	80.8	1136	87	0		0		5.19	72371	R|ASREEILAQSKENEKK|L	0	ASREEILAQSKENEKK	0	319-334	FALSE	2.59381e-38	51.2079	13.3996	1.433	620.665	3	14.52	1858.97	3	File: "D:\_HF_QE\20161213_KW\20161213_1a_CIN85_KW_i02.raw"; SpectrumID: "44440"; scans: "2541"	20161213_1a_CIN85_KW_i01to3	2	F1MQ37,O02717
3	O02717	O02717_BOVIN	Non-muscle myosin heavy chain (Fragment) OS=Bos taurus PE=2 SV=2	3255.55	80.8	1136	87	0		0		5.19	72371	R|ASREEILAQSKENEKK|L	0	ASREEILAQSKENEKK	0	319-334	FALSE	2.729e-26	27.5515	11.1653	3.596	620.663	3	14.87	1858.97	3	File: "D:\_HF_QE\20161213_KW\20161213_1a_CIN85_KW_i02.raw"; SpectrumID: "44533"; scans: "2726"	20161213_1a_CIN85_KW_i01to3	2	F1MQ37,O02717
3	O02717	O02717_BOVIN	Non-muscle myosin heavy chain (Fragment) OS=Bos taurus PE=2 SV=2	3255.55	80.8	1136	87	0		0		5.19	72371	R|ASREEILAQSKENEKK|L	0	ASREEILAQSKENEKK	0	319-334	FALSE	4.90621e-37	52.8608	13.1799	0.449	620.665	3	14.45	1858.97	3	File: "D:\_HF_QE\20161213_KW\20161213_1a_CIN85_KW_i03.raw"; SpectrumID: "84338"; scans: "2465"	20161213_1a_CIN85_KW_i01to3	2	F1MQ37,O02717
3	O02717	O02717_BOVIN	Non-muscle myosin heavy chain (Fragment) OS=Bos taurus PE=2 SV=2	3255.55	80.8	1136	87	0		0		5.19	72371	R|ASREEILAQSKENEKK|L	0	ASREEILAQSKENEKK	0	319-334	FALSE	1.38959e-18	18.5698	9.45459	0.643	620.665	3	14.52	1858.97	3	File: "D:\_HF_QE\20161213_KW\20161213_1a_CIN85_KW_i03.raw"; SpectrumID: "84354"; scans: "2500"	20161213_1a_CIN85_KW_i01to3	2	F1MQ37,O02717
3	O02717	O02717_BOVIN	Non-muscle myosin heavy chain (Fragment) OS=Bos taurus PE=2 SV=2	3255.55	80.8	1136	87	0		0		5.19	72371	R|ASREEILAQSKENEKK|L	0	ASREEILAQSKENEKK	0	319-334	FALSE	1.08375e-29	33.9054	11.8384	2.224	620.664	3	14.8	1858.97	3	File: "D:\_HF_QE\20161213_KW\20161213_1a_CIN85_KW_i03.raw"; SpectrumID: "84424"; scans: "2656"	20161213_1a_CIN85_KW_i01to3	2	F1MQ37,O02717
3	O02717	O02717_BOVIN	Non-muscle myosin heavy chain (Fragment) OS=Bos taurus PE=2 SV=2	3255.55	80.8	1136	87	0		0		5.19	72371	R|DLQGRDEQSEEKKK|Q	1	DLQGRDEQSEEKKK	0	232-245	FALSE	5.56456e-28	33.3709	11.4926	-0.234	563.952	3	11.33	1688.83	3	File: "D:\_HF_QE\20161213_KW\20161213_1a_CIN85_KW_i01.raw"; SpectrumID: "1706"; scans: "732"	20161213_1a_CIN85_KW_i01to3	2	F1MQ37,O02717
3	O02717	O02717_BOVIN	Non-muscle myosin heavy chain (Fragment) OS=Bos taurus PE=2 SV=2	3255.55	80.8	1136	87	0		0		5.19	72371	R|DLQGRDEQSEEKKK|Q	0	DLQGRDEQSEEKKK	0	232-245	FALSE	7.61156e-17	18.9173	9.01651	0.423	563.951	3	11.32	1688.83	3	File: "D:\_HF_QE\20161213_KW\20161213_1a_CIN85_KW_i02.raw"; SpectrumID: "41952"; scans: "728"	20161213_1a_CIN85_KW_i01to3	2	F1MQ37,O02717
3	O02717	O02717_BOVIN	Non-muscle myosin heavy chain (Fragment) OS=Bos taurus PE=2 SV=2	3255.55	80.8	1136	87	0		0		5.19	72371	R|DLQGRDEQSEEKKK|Q	0	DLQGRDEQSEEKKK	0	232-245	FALSE	3.38978e-23	26.7068	10.5071	0.636	563.951	3	11.33	1688.83	3	File: "D:\_HF_QE\20161213_KW\20161213_1a_CIN85_KW_i03.raw"; SpectrumID: "81856"; scans: "731"	20161213_1a_CIN85_KW_i01to3	2	F1MQ37,O02717
3	O02717	O02717_BOVIN	Non-muscle myosin heavy chain (Fragment) OS=Bos taurus PE=2 SV=2	3255.55	80.8	1136	87	0		0		5.19	72371	R|EEILAQSK|E	1	EEILAQSK	0	322-329	FALSE	5.93405e-13	19.2579	7.94333	-1.446	459.251	2	17.87	916.487	0	File: "D:\_HF_QE\20161213_KW\20161213_1a_CIN85_KW_i01.raw"; SpectrumID: "6617"; scans: "4349"	20161213_1a_CIN85_KW_i01to3	2	F1MQ37,O02717
3	O02717	O02717_BOVIN	Non-muscle myosin heavy chain (Fragment) OS=Bos taurus PE=2 SV=2	3255.55	80.8	1136	87	0		0		5.19	72371	R|EEILAQSK|E	0	EEILAQSK	0	322-329	FALSE	1.42364e-13	19.2979	8.11845	-1.446	459.251	2	17.78	916.487	0	File: "D:\_HF_QE\20161213_KW\20161213_1a_CIN85_KW_i02.raw"; SpectrumID: "46872"; scans: "4324"	20161213_1a_CIN85_KW_i01to3	2	F1MQ37,O02717
3	O02717	O02717_BOVIN	Non-muscle myosin heavy chain (Fragment) OS=Bos taurus PE=2 SV=2	3255.55	80.8	1136	87	0		0		5.19	72371	R|EEILAQSK|E	0	EEILAQSK	0	322-329	FALSE	2.50058e-15	18.3127	8.61075	1.347	459.25	2	17.9	916.487	0	File: "D:\_HF_QE\20161213_KW\20161213_1a_CIN85_KW_i03.raw"; SpectrumID: "86824"; scans: "4320"	20161213_1a_CIN85_KW_i01to3	2	F1MQ37,O02717
3	O02717	O02717_BOVIN	Non-muscle myosin heavy chain (Fragment) OS=Bos taurus PE=2 SV=2	3255.55	80.8	1136	87	0		0		5.19	72371	R|EEILAQSKENEKK|L	1	EEILAQSKENEKK	0	322-334	FALSE	1.6301e-13	10.6227	8.14674	-0.832	515.943	3	13.87	1544.81	2	File: "D:\_HF_QE\20161213_KW\20161213_1a_CIN85_KW_i01.raw"; SpectrumID: "3990"; scans: "2171"	20161213_1a_CIN85_KW_i01to3	2	F1MQ37,O02717
3	O02717	O02717_BOVIN	Non-muscle myosin heavy chain (Fragment) OS=Bos taurus PE=2 SV=2	3255.55	80.8	1136	87	0		0		5.19	72371	R|EEILAQSKENEKK|L	0	EEILAQSKENEKK	0	322-334	FALSE	1.78453e-20	17.7533	9.89675	1.071	515.942	3	13.87	1544.81	2	File: "D:\_HF_QE\20161213_KW\20161213_1a_CIN85_KW_i02.raw"; SpectrumID: "44235"; scans: "2178"	20161213_1a_CIN85_KW_i01to3	2	F1MQ37,O02717
3	O02717	O02717_BOVIN	Non-muscle myosin heavy chain (Fragment) OS=Bos taurus PE=2 SV=2	3255.55	80.8	1136	87	0		0		5.19	72371	R|ELEDATETADAMNR|E	1	ELEDATETADAMNR	0	559-572	FALSE	4.13125e-14	9.56681	8.07752	-0.106	522.563	3	25.97	1564.67	0	File: "D:\_HF_QE\20161213_KW\20161213_1a_CIN85_KW_i01.raw"; SpectrumID: "12193"; scans: "8778"	20161213_1a_CIN85_KW_i01to3	2	F1MQ37,O02717
3	O02717	O02717_BOVIN	Non-muscle myosin heavy chain (Fragment) OS=Bos taurus PE=2 SV=2	3255.55	80.8	1136	87	0		0		5.19	72371	R|ELEDATETADAMNR|E	0	ELEDATETADAMNR	0	559-572	FALSE	3.0619e-28	23.8721	11.3735	0.585	522.563	3	26.18	1564.67	0	File: "D:\_HF_QE\20161213_KW\20161213_1a_CIN85_KW_i03.raw"; SpectrumID: "92454"; scans: "8776"	20161213_1a_CIN85_KW_i01to3	2	F1MQ37,O02717
3	O02717	O02717_BOVIN	Non-muscle myosin heavy chain (Fragment) OS=Bos taurus PE=2 SV=2	3255.55	80.8	1136	87	0		0		5.19	72371	R|EMEAELEDER|K	1	EMEAELEDER	0	253-262	FALSE	1.00415e-25	35.7794	10.807	2.317	625.762	2	23.63	1249.51	0	File: "D:\_HF_QE\20161213_KW\20161213_1a_CIN85_KW_i01.raw"; SpectrumID: "9791"; scans: "7536"	20161213_1a_CIN85_KW_i01to3	2	F1MQ37,O02717
3	O02717	O02717_BOVIN	Non-muscle myosin heavy chain (Fragment) OS=Bos taurus PE=2 SV=2	3255.55	80.8	1136	87	0		0		5.19	72371	R|EMEAELEDER|K	0	EMEAELEDER	0	253-262	FALSE	4.43864e-34	40.2022	12.4778	0.556	625.764	2	23.98	1249.51	0	File: "D:\_HF_QE\20161213_KW\20161213_1a_CIN85_KW_i01.raw"; SpectrumID: "9876"; scans: "7725"	20161213_1a_CIN85_KW_i01to3	2	F1MQ37,O02717
3	O02717	O02717_BOVIN	Non-muscle myosin heavy chain (Fragment) OS=Bos taurus PE=2 SV=2	3255.55	80.8	1136	87	0		0		5.19	72371	R|EMEAELEDER|K	0	EMEAELEDER	0	253-262	FALSE	1.83188e-31	35.1706	11.9523	3.005	625.762	2	23.72	1249.51	0	File: "D:\_HF_QE\20161213_KW\20161213_1a_CIN85_KW_i02.raw"; SpectrumID: "50085"; scans: "7582"	20161213_1a_CIN85_KW_i01to3	2	F1MQ37,O02717
3	O02717	O02717_BOVIN	Non-muscle myosin heavy chain (Fragment) OS=Bos taurus PE=2 SV=2	3255.55	80.8	1136	87	0		0		5.19	72371	R|EMEAELEDER|K	0	EMEAELEDER	0	253-262	FALSE	3.13194e-23	33.3084	10.3012	0.556	625.764	2	24.08	1249.51	0	File: "D:\_HF_QE\20161213_KW\20161213_1a_CIN85_KW_i02.raw"; SpectrumID: "50178"; scans: "7779"	20161213_1a_CIN85_KW_i01to3	2	F1MQ37,O02717
3	O02717	O02717_BOVIN	Non-muscle myosin heavy chain (Fragment) OS=Bos taurus PE=2 SV=2	3255.55	80.8	1136	87	0		0		5.19	72371	R|EMEAELEDER|K	0	EMEAELEDER	0	253-262	FALSE	3.23745e-34	44.1628	12.468	3.005	625.762	2	23.68	1249.51	0	File: "D:\_HF_QE\20161213_KW\20161213_1a_CIN85_KW_i03.raw"; SpectrumID: "89998"; scans: "7464"	20161213_1a_CIN85_KW_i01to3	2	F1MQ37,O02717
3	O02717	O02717_BOVIN	Non-muscle myosin heavy chain (Fragment) OS=Bos taurus PE=2 SV=2	3255.55	80.8	1136	87	0		0		5.19	72371	R|EMEAELEDERK|Q	1	EMEAELEDERK	0	253-263	FALSE	3.42093e-15	13.0067	8.48083	0.766	460.21	3	19.68	1377.61	1	File: "D:\_HF_QE\20161213_KW\20161213_1a_CIN85_KW_i01.raw"; SpectrumID: "7135"; scans: "5387"	20161213_1a_CIN85_KW_i01to3	2	F1MQ37,O02717
3	O02717	O02717_BOVIN	Non-muscle myosin heavy chain (Fragment) OS=Bos taurus PE=2 SV=2	3255.55	80.8	1136	87	0		0		5.19	72371	R|EMEAELEDERK|Q	0	EMEAELEDERK	0	253-263	FALSE	4.25931e-16	11.1457	8.71918	0.918	460.21	3	19.58	1377.61	1	File: "D:\_HF_QE\20161213_KW\20161213_1a_CIN85_KW_i02.raw"; SpectrumID: "47365"; scans: "5322"	20161213_1a_CIN85_KW_i01to3	2	F1MQ37,O02717
3	O02717	O02717_BOVIN	Non-muscle myosin heavy chain (Fragment) OS=Bos taurus PE=2 SV=2	3255.55	80.8	1136	87	0		0		5.19	72371	R|GDLPFVVPR|R	1	GDLPFVVPR	0	584-592	FALSE	1.36064e-13	16.8773	8.07995	1.517	500.284	2	41.13	998.555	0	File: "D:\_HF_QE\20161213_KW\20161213_1a_CIN85_KW_i03.raw"; SpectrumID: "102089"; scans: "16685"	20161213_1a_CIN85_KW_i01to3	2	F1MQ37,O02717
3	O02717	O02717_BOVIN	Non-muscle myosin heavy chain (Fragment) OS=Bos taurus PE=2 SV=2	3255.55	80.8	1136	87	0		0		5.19	72371	R|KGASDCSDDEMDGKADGAEAK|A	1	KGASDC[Cys_CAM]SDDEMDGKADGAEAK	1	597-617	FALSE	4.16402e-36	22.014	12.7754	1.204	539.972	4	13.67	2155.86	2	File: "D:\_HF_QE\20161213_KW\20161213_1a_CIN85_KW_i02.raw"; SpectrumID: "44177"; scans: "2074"	20161213_1a_CIN85_KW_i01to3	2	F1MQ37,O02717
3	O02717	O02717_BOVIN	Non-muscle myosin heavy chain (Fragment) OS=Bos taurus PE=2 SV=2	3255.55	80.8	1136	87	0		0		5.19	72371	R|KKMDDSVGCLETAEEAK|R	1	KKMDDSVGC[Cys_CAM]LETAEEAK	1	31-47	FALSE	8.71097e-20	15.4134	9.6624	1.898	478.475	4	23.73	1909.88	2	File: "D:\_HF_QE\20161213_KW\20161213_1a_CIN85_KW_i01.raw"; SpectrumID: "9821"; scans: "7598"	20161213_1a_CIN85_KW_i01to3	2	F1MQ37,O02717
3	O02717	O02717_BOVIN	Non-muscle myosin heavy chain (Fragment) OS=Bos taurus PE=2 SV=2	3255.55	80.8	1136	87	0		0		5.19	72371	R|KKMDDSVGCLETAEEAK|R	0	KKMDDSVGC[Cys_CAM]LETAEEAK	1	31-47	FALSE	1.15073e-23	18.3823	10.5286	5.354	478.474	4	23.9	1909.88	2	File: "D:\_HF_QE\20161213_KW\20161213_1a_CIN85_KW_i02.raw"; SpectrumID: "50134"; scans: "7681"	20161213_1a_CIN85_KW_i01to3	2	F1MQ37,O02717
3	O02717	O02717_BOVIN	Non-muscle myosin heavy chain (Fragment) OS=Bos taurus PE=2 SV=2	3255.55	80.8	1136	87	0		0		5.19	72371	R|KKMDDSVGCLETAEEAK|R	0	KKMDDSVGC[Cys_CAM]LETAEEAK	1	31-47	FALSE	1.38305e-15	6.21937	8.62243	-3.359	478.478	4	23.83	1909.88	2	File: "D:\_HF_QE\20161213_KW\20161213_1a_CIN85_KW_i03.raw"; SpectrumID: "90035"; scans: "7542"	20161213_1a_CIN85_KW_i01to3	2	F1MQ37,O02717
3	O02717	O02717_BOVIN	Non-muscle myosin heavy chain (Fragment) OS=Bos taurus PE=2 SV=2	3255.55	80.8	1136	87	0		0		5.19	72371	R|LQQELDDLLVDLDHQR|Q	1	LQQELDDLLVDLDHQR	0	78-93	FALSE	1.66932e-30	14.2613	12.0016	1.798	650.668	3	50.65	1948.98	0	File: "D:\_HF_QE\20161213_KW\20161213_1a_CIN85_KW_i01.raw"; SpectrumID: "28785"; scans: "21521"	20161213_1a_CIN85_KW_i01to3	3	Q27991,F1MQ37,O02717
3	O02717	O02717_BOVIN	Non-muscle myosin heavy chain (Fragment) OS=Bos taurus PE=2 SV=2	3255.55	80.8	1136	87	0		0		5.19	72371	R|LQQELDDLLVDLDHQR|Q	0	LQQELDDLLVDLDHQR	0	78-93	FALSE	6.47095e-22	1.67276	10.2379	1.521	650.668	3	51	1948.98	0	File: "D:\_HF_QE\20161213_KW\20161213_1a_CIN85_KW_i01.raw"; SpectrumID: "28833"; scans: "21676"	20161213_1a_CIN85_KW_i01to3	3	Q27991,F1MQ37,O02717
3	O02717	O02717_BOVIN	Non-muscle myosin heavy chain (Fragment) OS=Bos taurus PE=2 SV=2	3255.55	80.8	1136	87	0		0		5.19	72371	R|LQQELDDLLVDLDHQR|Q	0	LQQELDDLLVDLDHQR	0	78-93	FALSE	5.7512e-33	14.9706	12.4582	0.675	650.669	3	50.63	1948.98	0	File: "D:\_HF_QE\20161213_KW\20161213_1a_CIN85_KW_i02.raw"; SpectrumID: "69451"; scans: "21470"	20161213_1a_CIN85_KW_i01to3	3	Q27991,F1MQ37,O02717
3	O02717	O02717_BOVIN	Non-muscle myosin heavy chain (Fragment) OS=Bos taurus PE=2 SV=2	3255.55	80.8	1136	87	0		0		5.19	72371	R|LQQELDDLLVDLDHQR|Q	0	LQQELDDLLVDLDHQR	0	78-93	FALSE	1.96098e-53	35.7061	15.7793	0.582	650.669	3	50.97	1948.98	0	File: "D:\_HF_QE\20161213_KW\20161213_1a_CIN85_KW_i02.raw"; SpectrumID: "69487"; scans: "21622"	20161213_1a_CIN85_KW_i01to3	3	Q27991,F1MQ37,O02717
3	O02717	O02717_BOVIN	Non-muscle myosin heavy chain (Fragment) OS=Bos taurus PE=2 SV=2	3255.55	80.8	1136	87	0		0		5.19	72371	R|LQQELDDLLVDLDHQR|Q	0	LQQ[DEAMID]ELDDLLVDLDHQR	1	78-93	FALSE	4.46179e-53	53.1111	15.7306	-6.475	975.998	2	50.8	1949.97	0	File: "D:\_HF_QE\20161213_KW\20161213_1a_CIN85_KW_i01.raw"; SpectrumID: "28804"; scans: "21591"	20161213_1a_CIN85_KW_i01to3	3	Q27991,F1MQ37,O02717
3	O02717	O02717_BOVIN	Non-muscle myosin heavy chain (Fragment) OS=Bos taurus PE=2 SV=2	3255.55	80.8	1136	87	0		0		5.19	72371	R|NAEQYKDQADK|A	1	NAEQYKDQADK	0	517-527	FALSE	3.48625e-26	30.1572	11.0462	2.831	655.303	2	12	1308.6	1	File: "D:\_HF_QE\20161213_KW\20161213_1a_CIN85_KW_i01.raw"; SpectrumID: "1935"; scans: "1134"	20161213_1a_CIN85_KW_i01to3	2	F1MQ37,O02717
3	O02717	O02717_BOVIN	Non-muscle myosin heavy chain (Fragment) OS=Bos taurus PE=2 SV=2	3255.55	80.8	1136	87	0		0		5.19	72371	R|NAEQYKDQADK|A	0	NAEQYKDQADK	0	517-527	FALSE	4.79801e-23	25.9099	10.3788	2.174	655.303	2	11.83	1308.6	1	File: "D:\_HF_QE\20161213_KW\20161213_1a_CIN85_KW_i03.raw"; SpectrumID: "82058"; scans: "1049"	20161213_1a_CIN85_KW_i01to3	2	F1MQ37,O02717
3	O02717	O02717_BOVIN	Non-muscle myosin heavy chain (Fragment) OS=Bos taurus PE=2 SV=2	3255.55	80.8	1136	87	0		0		5.19	72371	R|NAEQYKDQADKASTR|L	1	NAEQYKDQADKASTR	0	517-531	FALSE	5.30656e-54	40.185	15.8327	0.119	575.611	3	13.93	1723.81	2	File: "D:\_HF_QE\20161213_KW\20161213_1a_CIN85_KW_i01.raw"; SpectrumID: "4004"; scans: "2203"	20161213_1a_CIN85_KW_i01to3	2	F1MQ37,O02717
3	O02717	O02717_BOVIN	Non-muscle myosin heavy chain (Fragment) OS=Bos taurus PE=2 SV=2	3255.55	80.8	1136	87	0		0		5.19	72371	R|NAEQYKDQADKASTR|L	0	NAEQYKDQADKASTR	0	517-531	FALSE	6.00726e-15	1.70774	8.4879	-0.154	431.96	4	13.95	1723.81	2	File: "D:\_HF_QE\20161213_KW\20161213_1a_CIN85_KW_i01.raw"; SpectrumID: "4014"; scans: "2219"	20161213_1a_CIN85_KW_i01to3	2	F1MQ37,O02717
3	O02717	O02717_BOVIN	Non-muscle myosin heavy chain (Fragment) OS=Bos taurus PE=2 SV=2	3255.55	80.8	1136	87	0		0		5.19	72371	R|NAEQYKDQADKASTR|L	0	NAEQYKDQADKASTR	0	517-531	FALSE	7.53609e-15	1.84874	8.46977	-0.943	431.961	4	13.9	1723.81	2	File: "D:\_HF_QE\20161213_KW\20161213_1a_CIN85_KW_i02.raw"; SpectrumID: "44251"; scans: "2200"	20161213_1a_CIN85_KW_i01to3	2	F1MQ37,O02717
3	O02717	O02717_BOVIN	Non-muscle myosin heavy chain (Fragment) OS=Bos taurus PE=2 SV=2	3255.55	80.8	1136	87	0		0		5.19	72371	R|NAEQYKDQADKASTR|L	0	NAEQYKDQADKASTR	0	517-531	FALSE	6.38154e-61	47.7494	16.8018	2.242	575.61	3	13.83	1723.81	2	File: "D:\_HF_QE\20161213_KW\20161213_1a_CIN85_KW_i03.raw"; SpectrumID: "84160"; scans: "2129"	20161213_1a_CIN85_KW_i01to3	2	F1MQ37,O02717
3	O02717	O02717_BOVIN	Non-muscle myosin heavy chain (Fragment) OS=Bos taurus PE=2 SV=2	3255.55	80.8	1136	87	0		0		5.19	72371	R|NAEQYKDQADKASTR|L	0	NAEQYKDQADKASTR	0	517-531	FALSE	4.30096e-19	6.87898	9.53466	-0.084	431.96	4	13.87	1723.81	2	File: "D:\_HF_QE\20161213_KW\20161213_1a_CIN85_KW_i03.raw"; SpectrumID: "84171"; scans: "2154"	20161213_1a_CIN85_KW_i01to3	2	F1MQ37,O02717
3	O02717	O02717_BOVIN	Non-muscle myosin heavy chain (Fragment) OS=Bos taurus PE=2 SV=2	3255.55	80.8	1136	87	0		0		5.19	72371	R|QLEEAEEEAQRANASR|R	1	QLEEAEEEAQRANASR	0	538-553	FALSE	6.95634e-14	2.02376	8.17208	0.199	610.957	3	22.17	1829.85	1	File: "D:\_HF_QE\20161213_KW\20161213_1a_CIN85_KW_i03.raw"; SpectrumID: "89619"; scans: "6637"	20161213_1a_CIN85_KW_i01to3	2	F1MQ37,O02717
3	O02717	O02717_BOVIN	Non-muscle myosin heavy chain (Fragment) OS=Bos taurus PE=2 SV=2	3255.55	80.8	1136	87	0		0		5.19	72371	R|QSVSNLEKK|Q	1	QSVSNLEKK	0	94-102	FALSE	2.8046e-24	46.6285	10.7238	0.702	516.787	2	12.7	1031.56	1	File: "D:\_HF_QE\20161213_KW\20161213_1a_CIN85_KW_i01.raw"; SpectrumID: "2182"; scans: "1522"	20161213_1a_CIN85_KW_i01to3	2	F1MQ37,O02717
3	O02717	O02717_BOVIN	Non-muscle myosin heavy chain (Fragment) OS=Bos taurus PE=2 SV=2	3255.55	80.8	1136	87	0		0		5.19	72371	R|QSVSNLEKK|Q	0	QSVSNLEKK	0	94-102	FALSE	1.19551e-24	41.2409	10.8024	0.954	516.787	2	12.63	1031.56	1	File: "D:\_HF_QE\20161213_KW\20161213_1a_CIN85_KW_i02.raw"; SpectrumID: "42419"; scans: "1506"	20161213_1a_CIN85_KW_i01to3	2	F1MQ37,O02717
3	O02717	O02717_BOVIN	Non-muscle myosin heavy chain (Fragment) OS=Bos taurus PE=2 SV=2	3255.55	80.8	1136	87	0		0		5.19	72371	R|QSVSNLEKK|Q	0	QSVSNLEKK	0	94-102	FALSE	2.96226e-30	44.4549	11.9295	0.838	516.787	2	12.77	1031.56	1	File: "D:\_HF_QE\20161213_KW\20161213_1a_CIN85_KW_i03.raw"; SpectrumID: "82333"; scans: "1547"	20161213_1a_CIN85_KW_i01to3	2	F1MQ37,O02717
3	O02717	O02717_BOVIN	Non-muscle myosin heavy chain (Fragment) OS=Bos taurus PE=2 SV=2	3255.55	80.8	1136	87	0		0		5.19	72371	R|RGDLPFVVPR|R	1	RGDLPFVVPR	0	583-592	FALSE	1.34447e-27	49.7649	11.338	3.832	578.333	2	35.55	1154.66	1	File: "D:\_HF_QE\20161213_KW\20161213_1a_CIN85_KW_i01.raw"; SpectrumID: "18379"; scans: "13915"	20161213_1a_CIN85_KW_i01to3	2	F1MQ37,O02717
3	O02717	O02717_BOVIN	Non-muscle myosin heavy chain (Fragment) OS=Bos taurus PE=2 SV=2	3255.55	80.8	1136	87	0		0		5.19	72371	R|RGDLPFVVPR|R	0	RGDLPFVVPR	0	583-592	FALSE	2.26479e-21	36.9667	9.97921	2.464	578.334	2	35.9	1154.66	1	File: "D:\_HF_QE\20161213_KW\20161213_1a_CIN85_KW_i01.raw"; SpectrumID: "18462"; scans: "14103"	20161213_1a_CIN85_KW_i01to3	2	F1MQ37,O02717
3	O02717	O02717_BOVIN	Non-muscle myosin heavy chain (Fragment) OS=Bos taurus PE=2 SV=2	3255.55	80.8	1136	87	0		0		5.19	72371	R|RGDLPFVVPR|R	0	RGDLPFVVPR	0	583-592	FALSE	1.95905e-33	40.2981	12.4373	1.719	578.334	2	35.47	1154.66	1	File: "D:\_HF_QE\20161213_KW\20161213_1a_CIN85_KW_i02.raw"; SpectrumID: "58698"; scans: "13894"	20161213_1a_CIN85_KW_i01to3	2	F1MQ37,O02717
3	O02717	O02717_BOVIN	Non-muscle myosin heavy chain (Fragment) OS=Bos taurus PE=2 SV=2	3255.55	80.8	1136	87	0		0		5.19	72371	R|RGDLPFVVPR|R	0	RGDLPFVVPR	0	583-592	FALSE	3.1278e-32	52.6037	12.214	1.719	578.334	2	35.82	1154.66	1	File: "D:\_HF_QE\20161213_KW\20161213_1a_CIN85_KW_i02.raw"; SpectrumID: "58780"; scans: "14082"	20161213_1a_CIN85_KW_i01to3	2	F1MQ37,O02717
3	O02717	O02717_BOVIN	Non-muscle myosin heavy chain (Fragment) OS=Bos taurus PE=2 SV=2	3255.55	80.8	1136	87	0		0		5.19	72371	R|RGDLPFVVPR|R	0	RGDLPFVVPR	0	583-592	FALSE	9.25831e-31	56.3328	11.9585	4.577	578.333	2	35.6	1154.66	1	File: "D:\_HF_QE\20161213_KW\20161213_1a_CIN85_KW_i03.raw"; SpectrumID: "98667"; scans: "13797"	20161213_1a_CIN85_KW_i01to3	2	F1MQ37,O02717
3	O02717	O02717_BOVIN	Non-muscle myosin heavy chain (Fragment) OS=Bos taurus PE=2 SV=2	3255.55	80.8	1136	87	0		0		5.19	72371	R|RGDLPFVVPR|R	0	RGDLPFVVPR	0	583-592	FALSE	2.55605e-22	41.4916	10.1926	1.511	578.334	2	35.95	1154.66	1	File: "D:\_HF_QE\20161213_KW\20161213_1a_CIN85_KW_i03.raw"; SpectrumID: "98750"; scans: "13999"	20161213_1a_CIN85_KW_i01to3	2	F1MQ37,O02717
3	O02717	O02717_BOVIN	Non-muscle myosin heavy chain (Fragment) OS=Bos taurus PE=2 SV=2	3255.55	80.8	1136	87	0		0		5.19	72371	R|RNAEQYKDQADKASTR|L	1	RNAEQYKDQADKASTR	0	516-531	FALSE	3.48705e-25	11.987	10.9169	0.721	627.645	3	12.47	1879.91	3	File: "D:\_HF_QE\20161213_KW\20161213_1a_CIN85_KW_i01.raw"; SpectrumID: "2111"; scans: "1404"	20161213_1a_CIN85_KW_i01to3	2	F1MQ37,O02717
3	O02717	O02717_BOVIN	Non-muscle myosin heavy chain (Fragment) OS=Bos taurus PE=2 SV=2	3255.55	80.8	1136	87	0		0		5.19	72371	R|TEMEDLMSSK|D	1	TEMEDLMSSK	0	164-173	FALSE	2.77876e-27	30.9837	11.2807	-0.039	585.755	2	29.73	1169.49	0	File: "D:\_HF_QE\20161213_KW\20161213_1a_CIN85_KW_i01.raw"; SpectrumID: "14970"; scans: "10809"	20161213_1a_CIN85_KW_i01to3	2	F1MQ37,O02717
3	O02717	O02717_BOVIN	Non-muscle myosin heavy chain (Fragment) OS=Bos taurus PE=2 SV=2	3255.55	80.8	1136	87	0		0		5.19	72371	R|TEMEDLMSSK|D	0	TEMEDLMSSK	0	164-173	FALSE	8.11199e-24	32.4106	10.4742	-2.843	585.756	2	29.65	1169.49	0	File: "D:\_HF_QE\20161213_KW\20161213_1a_CIN85_KW_i02.raw"; SpectrumID: "55263"; scans: "10796"	20161213_1a_CIN85_KW_i01to3	2	F1MQ37,O02717
4	E1BCZ2	E1BCZ2_BOVIN	Uncharacterized protein OS=Bos taurus GN=RBBP6 PE=4 SV=2	1627.17	29.95	338	54	0		0		9.56	192692	K|AIDDSSASISLAQLTK|T	1	AIDDSSASISLAQLTK	0	101-116	TRUE	2.73355e-17	12.756	9.15198	0.979	540.621	3	41.53	1618.84	0	File: "D:\_HF_QE\20161213_KW\20161213_1a_CIN85_KW_i01.raw"; SpectrumID: "24184"; scans: "17083"	20161213_1a_CIN85_KW_i01to3	1	E1BCZ2
4	E1BCZ2	E1BCZ2_BOVIN	Uncharacterized protein OS=Bos taurus GN=RBBP6 PE=4 SV=2	1627.17	29.95	338	54	0		0		9.56	192692	K|AIDDSSASISLAQLTK|T	0	AIDDSSASISLAQLTK	0	101-116	TRUE	3.78421e-23	19.5888	10.5163	1.09	540.62	3	41.63	1618.84	0	File: "D:\_HF_QE\20161213_KW\20161213_1a_CIN85_KW_i02.raw"; SpectrumID: "64781"; scans: "17130"	20161213_1a_CIN85_KW_i01to3	1	E1BCZ2
4	E1BCZ2	E1BCZ2_BOVIN	Uncharacterized protein OS=Bos taurus GN=RBBP6 PE=4 SV=2	1627.17	29.95	338	54	0		0		9.56	192692	K|AKESLDTAAVSQAGVTR|S	1	AKESLDTAAVSQAGVTR	0	1678-1694	TRUE	3.33548e-16	6.11457	8.86294	-0.25	568.636	3	24.95	1702.88	1	File: "D:\_HF_QE\20161213_KW\20161213_1a_CIN85_KW_i01.raw"; SpectrumID: "11933"; scans: "8224"	20161213_1a_CIN85_KW_i01to3	1	E1BCZ2
4	E1BCZ2	E1BCZ2_BOVIN	Uncharacterized protein OS=Bos taurus GN=RBBP6 PE=4 SV=2	1627.17	29.95	338	54	0		0		9.56	192692	K|AKESLDTAAVSQAGVTR|S	0	AKESLDTAAVSQAGVTR	0	1678-1694	TRUE	9.38245e-37	26.6622	13.1323	0.173	568.635	3	24.85	1702.88	1	File: "D:\_HF_QE\20161213_KW\20161213_1a_CIN85_KW_i02.raw"; SpectrumID: "52154"; scans: "8188"	20161213_1a_CIN85_KW_i01to3	1	E1BCZ2
4	E1BCZ2	E1BCZ2_BOVIN	Uncharacterized protein OS=Bos taurus GN=RBBP6 PE=4 SV=2	1627.17	29.95	338	54	0		0		9.56	192692	K|DRDHSVLEKENPEK|R	1	DRDHSVLEKENPEK	0	1406-1419	TRUE	6.02023e-23	17.117	10.4453	-1.632	424.714	4	15.03	1694.82	2	File: "D:\_HF_QE\20161213_KW\20161213_1a_CIN85_KW_i01.raw"; SpectrumID: "4332"; scans: "2812"	20161213_1a_CIN85_KW_i01to3	1	E1BCZ2
4	E1BCZ2	E1BCZ2_BOVIN	Uncharacterized protein OS=Bos taurus GN=RBBP6 PE=4 SV=2	1627.17	29.95	338	54	0		0		9.56	192692	K|DRDHSVLEKENPEK|R	0	DRDHSVLEKENPEK	0	1406-1419	TRUE	2.32814e-49	41.9005	15.164	-1.938	565.949	3	15.1	1694.82	2	File: "D:\_HF_QE\20161213_KW\20161213_1a_CIN85_KW_i01.raw"; SpectrumID: "4348"; scans: "2844"	20161213_1a_CIN85_KW_i01to3	1	E1BCZ2
4	E1BCZ2	E1BCZ2_BOVIN	Uncharacterized protein OS=Bos taurus GN=RBBP6 PE=4 SV=2	1627.17	29.95	338	54	0		0		9.56	192692	K|DRDHSVLEKENPEK|R	0	DRDHSVLEKENPEK	0	1406-1419	TRUE	4.3961e-48	39.9279	14.9678	1.407	565.947	3	14.95	1694.82	2	File: "D:\_HF_QE\20161213_KW\20161213_1a_CIN85_KW_i02.raw"; SpectrumID: "44558"; scans: "2773"	20161213_1a_CIN85_KW_i01to3	1	E1BCZ2
4	E1BCZ2	E1BCZ2_BOVIN	Uncharacterized protein OS=Bos taurus GN=RBBP6 PE=4 SV=2	1627.17	29.95	338	54	0		0		9.56	192692	K|DRDHSVLEKENPEK|R	0	DRDHSVLEKENPEK	0	1406-1419	TRUE	1.26407e-24	13.6348	10.7974	-0.192	424.713	4	15	1694.82	2	File: "D:\_HF_QE\20161213_KW\20161213_1a_CIN85_KW_i02.raw"; SpectrumID: "44568"; scans: "2802"	20161213_1a_CIN85_KW_i01to3	1	E1BCZ2
4	E1BCZ2	E1BCZ2_BOVIN	Uncharacterized protein OS=Bos taurus GN=RBBP6 PE=4 SV=2	1627.17	29.95	338	54	0		0		9.56	192692	K|DRDHSVLEKENPEK|R	0	DRDHSVLEKENPEK	0	1406-1419	TRUE	8.88931e-21	9.00988	9.95126	0.02	424.713	4	15	1694.82	2	File: "D:\_HF_QE\20161213_KW\20161213_1a_CIN85_KW_i03.raw"; SpectrumID: "84480"; scans: "2762"	20161213_1a_CIN85_KW_i01to3	1	E1BCZ2
4	E1BCZ2	E1BCZ2_BOVIN	Uncharacterized protein OS=Bos taurus GN=RBBP6 PE=4 SV=2	1627.17	29.95	338	54	0		0		9.56	192692	K|DRDHSVLEKENPEKR|K	1	DRDHSVLEKENPEKR	0	1406-1420	TRUE	1.42825e-49	45.5248	15.2033	1.31	617.981	3	14.12	1850.92	3	File: "D:\_HF_QE\20161213_KW\20161213_1a_CIN85_KW_i01.raw"; SpectrumID: "4070"; scans: "2305"	20161213_1a_CIN85_KW_i01to3	1	E1BCZ2
4	E1BCZ2	E1BCZ2_BOVIN	Uncharacterized protein OS=Bos taurus GN=RBBP6 PE=4 SV=2	1627.17	29.95	338	54	0		0		9.56	192692	K|DRDHSVLEKENPEKR|K	0	DRDHSVLEKEN[DEAMID]PEKR	1	1406-1420	TRUE	1.95143e-25	19.013	10.9794	-3.146	618.312	3	14.15	1851.91	3	File: "D:\_HF_QE\20161213_KW\20161213_1a_CIN85_KW_i02.raw"; SpectrumID: "44335"; scans: "2337"	20161213_1a_CIN85_KW_i01to3	1	E1BCZ2
4	E1BCZ2	E1BCZ2_BOVIN	Uncharacterized protein OS=Bos taurus GN=RBBP6 PE=4 SV=2	1627.17	29.95	338	54	0		0		9.56	192692	K|ETVVKPAKGPQEK|L	1	ETVVKPAKGPQEK	0	1031-1043	TRUE	7.5459e-26	20.3553	11	0.06	470.937	3	12.37	1409.79	2	File: "D:\_HF_QE\20161213_KW\20161213_1a_CIN85_KW_i01.raw"; SpectrumID: "2074"; scans: "1348"	20161213_1a_CIN85_KW_i01to3	1	E1BCZ2
4	E1BCZ2	E1BCZ2_BOVIN	Uncharacterized protein OS=Bos taurus GN=RBBP6 PE=4 SV=2	1627.17	29.95	338	54	0		0		9.56	192692	K|ETVVKPAKGPQEK|L	0	ETVVKPAKGPQEK	0	1031-1043	TRUE	9.05617e-22	17.9239	10.1182	0.06	470.937	3	12.28	1409.79	2	File: "D:\_HF_QE\20161213_KW\20161213_1a_CIN85_KW_i02.raw"; SpectrumID: "42313"; scans: "1314"	20161213_1a_CIN85_KW_i01to3	1	E1BCZ2
4	E1BCZ2	E1BCZ2_BOVIN	Uncharacterized protein OS=Bos taurus GN=RBBP6 PE=4 SV=2	1627.17	29.95	338	54	0		0		9.56	192692	K|ETVVKPAKGPQEK|L	0	ETVVKPAKGPQEK	0	1031-1043	TRUE	9.6465e-26	24.4214	10.9783	0.379	470.936	3	12.52	1409.79	2	File: "D:\_HF_QE\20161213_KW\20161213_1a_CIN85_KW_i03.raw"; SpectrumID: "82261"; scans: "1416"	20161213_1a_CIN85_KW_i01to3	1	E1BCZ2
4	E1BCZ2	E1BCZ2_BOVIN	Uncharacterized protein OS=Bos taurus GN=RBBP6 PE=4 SV=2	1627.17	29.95	338	54	0		0		9.56	192692	K|EVSHETAQHEVK|S	1	EVSHETAQHEVK	0	1380-1391	TRUE	8.68096e-14	3.8711	8.15099	3.723	697.336	2	11.62	1392.66	0	File: "D:\_HF_QE\20161213_KW\20161213_1a_CIN85_KW_i01.raw"; SpectrumID: "1807"; scans: "905"	20161213_1a_CIN85_KW_i01to3	1	E1BCZ2
4	E1BCZ2	E1BCZ2_BOVIN	Uncharacterized protein OS=Bos taurus GN=RBBP6 PE=4 SV=2	1627.17	29.95	338	54	0		0		9.56	192692	K|EVSHETAQHEVK|S	0	EVSHETAQHEVK	0	1380-1391	TRUE	3.64319e-31	29.0418	12.0776	-0.657	465.229	3	11.63	1392.66	0	File: "D:\_HF_QE\20161213_KW\20161213_1a_CIN85_KW_i01.raw"; SpectrumID: "1809"; scans: "912"	20161213_1a_CIN85_KW_i01to3	1	E1BCZ2
4	E1BCZ2	E1BCZ2_BOVIN	Uncharacterized protein OS=Bos taurus GN=RBBP6 PE=4 SV=2	1627.17	29.95	338	54	0		0		9.56	192692	K|EVSHETAQHEVK|S	0	EVSHETAQHEVK	0	1380-1391	TRUE	2.94348e-29	31.3588	11.7027	4.24	697.336	2	11.45	1392.66	0	File: "D:\_HF_QE\20161213_KW\20161213_1a_CIN85_KW_i02.raw"; SpectrumID: "42011"; scans: "822"	20161213_1a_CIN85_KW_i01to3	1	E1BCZ2
4	E1BCZ2	E1BCZ2_BOVIN	Uncharacterized protein OS=Bos taurus GN=RBBP6 PE=4 SV=2	1627.17	29.95	338	54	0		0		9.56	192692	K|EVSHETAQHEVK|S	0	EVSHETAQHEVK	0	1380-1391	TRUE	1.13074e-17	14.345	9.17569	0.334	465.228	3	11.5	1392.66	0	File: "D:\_HF_QE\20161213_KW\20161213_1a_CIN85_KW_i03.raw"; SpectrumID: "81933"; scans: "844"	20161213_1a_CIN85_KW_i01to3	1	E1BCZ2
4	E1BCZ2	E1BCZ2_BOVIN	Uncharacterized protein OS=Bos taurus GN=RBBP6 PE=4 SV=2	1627.17	29.95	338	54	0		0		9.56	192692	K|GASSIAITALMEEK|G	1	GASSIAITALM[Oxidation_M]EEK	1	449-462	TRUE	6.68391e-14	13.6121	8.22966	-0.561	479.582	3	36.98	1435.72	0	File: "D:\_HF_QE\20161213_KW\20161213_1a_CIN85_KW_i01.raw"; SpectrumID: "20865"; scans: "14692"	20161213_1a_CIN85_KW_i01to3	1	E1BCZ2
4	E1BCZ2	E1BCZ2_BOVIN	Uncharacterized protein OS=Bos taurus GN=RBBP6 PE=4 SV=2	1627.17	29.95	338	54	0		0		9.56	192692	K|IGSTENVSNTK|E	1	IGSTENVSNTK	0	1219-1229	TRUE	2.72436e-19	22.9733	9.56986	-0.44	575.291	2	13.88	1148.57	0	File: "D:\_HF_QE\20161213_KW\20161213_1a_CIN85_KW_i01.raw"; SpectrumID: "3994"; scans: "2179"	20161213_1a_CIN85_KW_i01to3	1	E1BCZ2
4	E1BCZ2	E1BCZ2_BOVIN	Uncharacterized protein OS=Bos taurus GN=RBBP6 PE=4 SV=2	1627.17	29.95	338	54	0		0		9.56	192692	K|IGSTENVSNTK|E	0	IGSTENVSNTK	0	1219-1229	TRUE	3.25102e-26	34.7454	11.1025	-0.858	575.291	2	13.83	1148.57	0	File: "D:\_HF_QE\20161213_KW\20161213_1a_CIN85_KW_i02.raw"; SpectrumID: "44226"; scans: "2159"	20161213_1a_CIN85_KW_i01to3	1	E1BCZ2
4	E1BCZ2	E1BCZ2_BOVIN	Uncharacterized protein OS=Bos taurus GN=RBBP6 PE=4 SV=2	1627.17	29.95	338	54	0		0		9.56	192692	K|IGSTENVSNTKEPSEKLESTSGK|V	1	IGSTENVSNTKEPSEKLESTSGK	0	1219-1241	TRUE	1.77336e-27	14.7764	11.4049	1.055	606.303	4	19.78	2421.19	2	File: "D:\_HF_QE\20161213_KW\20161213_1a_CIN85_KW_i01.raw"; SpectrumID: "7160"; scans: "5445"	20161213_1a_CIN85_KW_i01to3	1	E1BCZ2
4	E1BCZ2	E1BCZ2_BOVIN	Uncharacterized protein OS=Bos taurus GN=RBBP6 PE=4 SV=2	1627.17	29.95	338	54	0		0		9.56	192692	K|IGSTENVSNTKEPSEKLESTSGK|V	0	IGSTENVSNTKEPSEKLESTSGK	0	1219-1241	TRUE	8.2593e-18	0.622016	9.26764	1.964	606.303	4	20.13	2421.19	2	File: "D:\_HF_QE\20161213_KW\20161213_1a_CIN85_KW_i01.raw"; SpectrumID: "7241"; scans: "5633"	20161213_1a_CIN85_KW_i01to3	1	E1BCZ2
4	E1BCZ2	E1BCZ2_BOVIN	Uncharacterized protein OS=Bos taurus GN=RBBP6 PE=4 SV=2	1627.17	29.95	338	54	0		0		9.56	192692	K|IGSTENVSNTKEPSEKLESTSGK|V	0	IGSTENVSNTKEPSEKLESTSGK	0	1219-1241	TRUE	1.36376e-38	31.5011	13.4509	1.055	606.303	4	20.08	2421.19	2	File: "D:\_HF_QE\20161213_KW\20161213_1a_CIN85_KW_i02.raw"; SpectrumID: "47467"; scans: "5592"	20161213_1a_CIN85_KW_i01to3	1	E1BCZ2
4	E1BCZ2	E1BCZ2_BOVIN	Uncharacterized protein OS=Bos taurus GN=RBBP6 PE=4 SV=2	1627.17	29.95	338	54	0		0		9.56	192692	K|IGSTENVSNTKEPSEKLESTSGK|V	0	IGSTENVSNTKEPSEKLESTSGK	0	1219-1241	TRUE	3.05312e-27	12.2743	11.3575	1.055	606.303	4	20.42	2421.19	2	File: "D:\_HF_QE\20161213_KW\20161213_1a_CIN85_KW_i02.raw"; SpectrumID: "47548"; scans: "5776"	20161213_1a_CIN85_KW_i01to3	1	E1BCZ2
4	E1BCZ2	E1BCZ2_BOVIN	Uncharacterized protein OS=Bos taurus GN=RBBP6 PE=4 SV=2	1627.17	29.95	338	54	0		0		9.56	192692	K|IGSTENVSNTKEPSEKLESTSGK|V	0	IGSTENVSNTKEPSEKLESTSGK	0	1219-1241	TRUE	4.23866e-21	5.23206	10.0474	0.559	606.304	4	20.08	2421.19	2	File: "D:\_HF_QE\20161213_KW\20161213_1a_CIN85_KW_i03.raw"; SpectrumID: "87403"; scans: "5509"	20161213_1a_CIN85_KW_i01to3	1	E1BCZ2
4	E1BCZ2	E1BCZ2_BOVIN	Uncharacterized protein OS=Bos taurus GN=RBBP6 PE=4 SV=2	1627.17	29.95	338	54	0		0		9.56	192692	K|IGSTENVSNTKEPSEKLESTSGK|V	0	IGSTENVSNTKEPSEKLESTSGK	0	1219-1241	TRUE	9.48633e-33	22.4503	12.4143	2.063	606.303	4	20.43	2421.19	2	File: "D:\_HF_QE\20161213_KW\20161213_1a_CIN85_KW_i03.raw"; SpectrumID: "87488"; scans: "5693"	20161213_1a_CIN85_KW_i01to3	1	E1BCZ2
4	E1BCZ2	E1BCZ2_BOVIN	Uncharacterized protein OS=Bos taurus GN=RBBP6 PE=4 SV=2	1627.17	29.95	338	54	0		0		9.56	192692	K|ILPAAALASEHSK|G	1	ILPAAALASEHSK	0	436-448	TRUE	8.17676e-31	18.109	12.0014	0.103	436.582	3	27.53	1306.72	0	File: "D:\_HF_QE\20161213_KW\20161213_1a_CIN85_KW_i02.raw"; SpectrumID: "52879"; scans: "9647"	20161213_1a_CIN85_KW_i01to3	1	E1BCZ2
4	E1BCZ2	E1BCZ2_BOVIN	Uncharacterized protein OS=Bos taurus GN=RBBP6 PE=4 SV=2	1627.17	29.95	338	54	0		0		9.56	192692	K|ISKLEVTEIVKPSPK|R	1	ISKLEVTEIVKPSPK	0	1166-1180	TRUE	1.22756e-30	23.827	11.8746	0.081	417.754	4	30.7	1666.99	2	File: "D:\_HF_QE\20161213_KW\20161213_1a_CIN85_KW_i01.raw"; SpectrumID: "15239"; scans: "11355"	20161213_1a_CIN85_KW_i01to3	1	E1BCZ2
4	E1BCZ2	E1BCZ2_BOVIN	Uncharacterized protein OS=Bos taurus GN=RBBP6 PE=4 SV=2	1627.17	29.95	338	54	0		0		9.56	192692	K|ISKLEVTEIVKPSPK|R	0	ISKLEVTEIVKPSPK	0	1166-1180	TRUE	4.63993e-35	27.0597	12.6995	-0.495	417.754	4	30.55	1666.99	2	File: "D:\_HF_QE\20161213_KW\20161213_1a_CIN85_KW_i02.raw"; SpectrumID: "55510"; scans: "11307"	20161213_1a_CIN85_KW_i01to3	1	E1BCZ2
4	E1BCZ2	E1BCZ2_BOVIN	Uncharacterized protein OS=Bos taurus GN=RBBP6 PE=4 SV=2	1627.17	29.95	338	54	0		0		9.56	192692	K|ISKLEVTEIVKPSPK|R	0	ISKLEVTEIVKPSPK	0	1166-1180	TRUE	2.18539e-23	11.293	10.368	-1.959	417.755	4	30.8	1666.99	2	File: "D:\_HF_QE\20161213_KW\20161213_1a_CIN85_KW_i03.raw"; SpectrumID: "95527"; scans: "11257"	20161213_1a_CIN85_KW_i01to3	1	E1BCZ2
4	E1BCZ2	E1BCZ2_BOVIN	Uncharacterized protein OS=Bos taurus GN=RBBP6 PE=4 SV=2	1627.17	29.95	338	54	0		0		9.56	192692	K|ISKLEVTEIVKPSPK|R	0	ISKLEVTEIVKPSPK	0	1166-1180	TRUE	3.12864e-47	36.9398	14.7294	0.591	556.669	3	31.02	1666.99	2	File: "D:\_HF_QE\20161213_KW\20161213_1a_CIN85_KW_i03.raw"; SpectrumID: "95573"; scans: "11375"	20161213_1a_CIN85_KW_i01to3	1	E1BCZ2
4	E1BCZ2	E1BCZ2_BOVIN	Uncharacterized protein OS=Bos taurus GN=RBBP6 PE=4 SV=2	1627.17	29.95	338	54	0		0		9.56	192692	K|KPLGPPPPSYTCFR|C	1	KPLGPPPPSYTC[Cys_CAM]FR	1	150-163	TRUE	2.6808e-52	39.6267	15.6101	0.95	539.613	3	31.22	1615.82	1	File: "D:\_HF_QE\20161213_KW\20161213_1a_CIN85_KW_i01.raw"; SpectrumID: "15366"; scans: "11634"	20161213_1a_CIN85_KW_i01to3	1	E1BCZ2
4	E1BCZ2	E1BCZ2_BOVIN	Uncharacterized protein OS=Bos taurus GN=RBBP6 PE=4 SV=2	1627.17	29.95	338	54	0		0		9.56	192692	K|KPLGPPPPSYTCFR|C	0	KPLGPPPPSYTC[Cys_CAM]FR	1	150-163	TRUE	3.14248e-38	26.1117	13.3877	2.639	539.612	3	30.98	1615.82	1	File: "D:\_HF_QE\20161213_KW\20161213_1a_CIN85_KW_i02.raw"; SpectrumID: "55614"; scans: "11548"	20161213_1a_CIN85_KW_i01to3	1	E1BCZ2
4	E1BCZ2	E1BCZ2_BOVIN	Uncharacterized protein OS=Bos taurus GN=RBBP6 PE=4 SV=2	1627.17	29.95	338	54	0		0		9.56	192692	K|KPLGPPPPSYTCFR|C	0	KPLGPPPPSYTC[Cys_CAM]FR	1	150-163	TRUE	9.60973e-44	33.3569	14.2996	0.151	539.613	3	31.32	1615.82	1	File: "D:\_HF_QE\20161213_KW\20161213_1a_CIN85_KW_i03.raw"; SpectrumID: "95642"; scans: "11528"	20161213_1a_CIN85_KW_i01to3	1	E1BCZ2
4	E1BCZ2	E1BCZ2_BOVIN	Uncharacterized protein OS=Bos taurus GN=RBBP6 PE=4 SV=2	1627.17	29.95	338	54	0		0		9.56	192692	K|KTDYDNREYSSSK|R	1	KTDYDNREYSSSK	0	1479-1491	TRUE	1.77657e-14	13.9009	8.27517	1.731	531.577	3	12.15	1591.71	2	File: "D:\_HF_QE\20161213_KW\20161213_1a_CIN85_KW_i03.raw"; SpectrumID: "82165"; scans: "1226"	20161213_1a_CIN85_KW_i01to3	1	E1BCZ2
4	E1BCZ2	E1BCZ2_BOVIN	Uncharacterized protein OS=Bos taurus GN=RBBP6 PE=4 SV=2	1627.17	29.95	338	54	0		0		9.56	192692	K|LEVTEIVKPSPK|R	1	LEVTEIVKPSPK	0	1169-1180	TRUE	4.9098e-20	16.9266	9.66751	0.325	447.266	3	29.98	1338.78	1	File: "D:\_HF_QE\20161213_KW\20161213_1a_CIN85_KW_i02.raw"; SpectrumID: "55353"; scans: "10989"	20161213_1a_CIN85_KW_i01to3	1	E1BCZ2
4	E1BCZ2	E1BCZ2_BOVIN	Uncharacterized protein OS=Bos taurus GN=RBBP6 PE=4 SV=2	1627.17	29.95	338	54	0		0		9.56	192692	K|LNYDTVTFDGLHISLCDLKK|Q	1	LNYDTVTFDGLHISLC[Cys_CAM]DLKK	1	12-31	TRUE	1.23342e-12	-9.587	7.92623	1.593	588.802	4	49.27	2351.18	1	File: "D:\_HF_QE\20161213_KW\20161213_1a_CIN85_KW_i02.raw"; SpectrumID: "69245"; scans: "20830"	20161213_1a_CIN85_KW_i01to3	1	E1BCZ2
4	E1BCZ2	E1BCZ2_BOVIN	Uncharacterized protein OS=Bos taurus GN=RBBP6 PE=4 SV=2	1627.17	29.95	338	54	0		0		9.56	192692	K|NCPTNGDKNFESGPR|I	1	NC[Cys_CAM]PTNGDKNFESGPR	1	173-187	TRUE	1.50738e-36	27.8048	12.9747	0.168	564.918	3	16.15	1691.73	1	File: "D:\_HF_QE\20161213_KW\20161213_1a_CIN85_KW_i01.raw"; SpectrumID: "4639"; scans: "3427"	20161213_1a_CIN85_KW_i01to3	1	E1BCZ2
4	E1BCZ2	E1BCZ2_BOVIN	Uncharacterized protein OS=Bos taurus GN=RBBP6 PE=4 SV=2	1627.17	29.95	338	54	0		0		9.56	192692	K|NCPTNGDKNFESGPR|I	0	NC[Cys_CAM]PTNGDKNFESGPR	1	173-187	TRUE	1.43201e-34	24.2541	12.6249	-0.364	564.918	3	16.25	1691.73	1	File: "D:\_HF_QE\20161213_KW\20161213_1a_CIN85_KW_i03.raw"; SpectrumID: "84804"; scans: "3429"	20161213_1a_CIN85_KW_i01to3	1	E1BCZ2
4	E1BCZ2	E1BCZ2_BOVIN	Uncharacterized protein OS=Bos taurus GN=RBBP6 PE=4 SV=2	1627.17	29.95	338	54	0		0		9.56	192692	K|NVSTKPPNAIK|Y	1	NVSTKPPNAIK	0	1352-1362	TRUE	1.91803e-27	35.7348	11.2841	0.792	584.837	2	16.35	1167.66	1	File: "D:\_HF_QE\20161213_KW\20161213_1a_CIN85_KW_i01.raw"; SpectrumID: "4691"; scans: "3534"	20161213_1a_CIN85_KW_i01to3	1	E1BCZ2
4	E1BCZ2	E1BCZ2_BOVIN	Uncharacterized protein OS=Bos taurus GN=RBBP6 PE=4 SV=2	1627.17	29.95	338	54	0		0		9.56	192692	K|NVSTKPPNAIK|Y	0	NVSTKPPNAIK	0	1352-1362	TRUE	1.66825e-30	43.1028	11.9103	0.261	584.838	2	16.53	1167.66	1	File: "D:\_HF_QE\20161213_KW\20161213_1a_CIN85_KW_i02.raw"; SpectrumID: "44961"; scans: "3631"	20161213_1a_CIN85_KW_i01to3	1	E1BCZ2
4	E1BCZ2	E1BCZ2_BOVIN	Uncharacterized protein OS=Bos taurus GN=RBBP6 PE=4 SV=2	1627.17	29.95	338	54	0		0		9.56	192692	K|NVSTKPPNAIK|Y	0	NVSTKPPNAIK	0	1352-1362	TRUE	1.14863e-20	26.8999	9.83648	-0.887	584.838	2	16.55	1167.66	1	File: "D:\_HF_QE\20161213_KW\20161213_1a_CIN85_KW_i03.raw"; SpectrumID: "84875"; scans: "3586"	20161213_1a_CIN85_KW_i01to3	1	E1BCZ2
4	E1BCZ2	E1BCZ2_BOVIN	Uncharacterized protein OS=Bos taurus GN=RBBP6 PE=4 SV=2	1627.17	29.95	338	54	0		0		9.56	192692	K|SKLDEFTNDFAK|E	1	SKLDEFTNDFAK	0	655-666	TRUE	5.40884e-13	9.85728	7.9196	1.284	472.233	3	34.18	1413.68	1	File: "D:\_HF_QE\20161213_KW\20161213_1a_CIN85_KW_i01.raw"; SpectrumID: "18052"; scans: "13184"	20161213_1a_CIN85_KW_i01to3	1	E1BCZ2
4	E1BCZ2	E1BCZ2_BOVIN	Uncharacterized protein OS=Bos taurus GN=RBBP6 PE=4 SV=2	1627.17	29.95	338	54	0		0		9.56	192692	K|STSQPISSVGKPASVIK|N	1	STSQPISSVGKPASVIK	0	1335-1351	TRUE	1.12825e-15	6.50641	8.67169	-0.531	562.653	3	26.92	1684.94	1	File: "D:\_HF_QE\20161213_KW\20161213_1a_CIN85_KW_i02.raw"; SpectrumID: "52698"; scans: "9302"	20161213_1a_CIN85_KW_i01to3	1	E1BCZ2
4	E1BCZ2	E1BCZ2_BOVIN	Uncharacterized protein OS=Bos taurus GN=RBBP6 PE=4 SV=2	1627.17	29.95	338	54	0		0		9.56	192692	K|SVDKDFESSSMK|I	1	SVDKDFESSSM[Oxidation_M]K	1	1154-1165	TRUE	5.44777e-14	3.95507	8.03664	-0.55	459.207	3	15.72	1374.6	1	File: "D:\_HF_QE\20161213_KW\20161213_1a_CIN85_KW_i02.raw"; SpectrumID: "44758"; scans: "3192"	20161213_1a_CIN85_KW_i01to3	1	E1BCZ2
4	E1BCZ2	E1BCZ2_BOVIN	Uncharacterized protein OS=Bos taurus GN=RBBP6 PE=4 SV=2	1627.17	29.95	338	54	0		0		9.56	192692	K|SVDKDFESSSMKISK|L	1	SVDKDFESSSM[Oxidation_M]KISK	1	1154-1168	TRUE	7.27909e-22	16.6072	10.194	-0.403	568.61	3	19.82	1702.81	2	File: "D:\_HF_QE\20161213_KW\20161213_1a_CIN85_KW_i01.raw"; SpectrumID: "7165"; scans: "5459"	20161213_1a_CIN85_KW_i01to3	1	E1BCZ2
4	E1BCZ2	E1BCZ2_BOVIN	Uncharacterized protein OS=Bos taurus GN=RBBP6 PE=4 SV=2	1627.17	29.95	338	54	0		0		9.56	192692	K|SVDKDFESSSMKISK|L	0	SVDKDFESSSM[Oxidation_M]KISK	1	1154-1168	TRUE	8.33686e-25	15.2747	10.8289	2.61	568.609	3	20	1702.81	2	File: "D:\_HF_QE\20161213_KW\20161213_1a_CIN85_KW_i03.raw"; SpectrumID: "87385"; scans: "5466"	20161213_1a_CIN85_KW_i01to3	1	E1BCZ2
4	E1BCZ2	E1BCZ2_BOVIN	Uncharacterized protein OS=Bos taurus GN=RBBP6 PE=4 SV=2	1627.17	29.95	338	54	0		0		9.56	192692	K|SVDKNPCKDR|E	1	SVDKNPC[Cys_CAM]KDR	1	1565-1574	TRUE	5.04911e-23	24.9092	10.427	-0.776	406.868	3	11.25	1217.58	2	File: "D:\_HF_QE\20161213_KW\20161213_1a_CIN85_KW_i01.raw"; SpectrumID: "1683"; scans: "688"	20161213_1a_CIN85_KW_i01to3	1	E1BCZ2
4	E1BCZ2	E1BCZ2_BOVIN	Uncharacterized protein OS=Bos taurus GN=RBBP6 PE=4 SV=2	1627.17	29.95	338	54	0		0		9.56	192692	K|SVDKNPCKDR|E	0	SVDKNPC[Cys_CAM]KDR	1	1565-1574	TRUE	2.07764e-17	17.8603	9.13025	-0.481	406.868	3	11.27	1217.58	2	File: "D:\_HF_QE\20161213_KW\20161213_1a_CIN85_KW_i03.raw"; SpectrumID: "81836"; scans: "690"	20161213_1a_CIN85_KW_i01to3	1	E1BCZ2
4	E1BCZ2	E1BCZ2_BOVIN	Uncharacterized protein OS=Bos taurus GN=RBBP6 PE=4 SV=2	1627.17	29.95	338	54	0		0		9.56	192692	K|TANLAEANASEEDKIK|A	1	TANLAEANASEEDKIK	0	117-132	TRUE	3.72843e-19	13.7999	9.59365	0.379	568.62	3	22.68	1702.84	1	File: "D:\_HF_QE\20161213_KW\20161213_1a_CIN85_KW_i02.raw"; SpectrumID: "49828"; scans: "7003"	20161213_1a_CIN85_KW_i01to3	1	E1BCZ2
4	E1BCZ2	E1BCZ2_BOVIN	Uncharacterized protein OS=Bos taurus GN=RBBP6 PE=4 SV=2	1627.17	29.95	338	54	0		0		9.56	192692	K|TANLAEANASEEDKIK|A	0	TANLAEANASEEDKIK	0	117-132	TRUE	1.42442e-24	21.0033	10.8063	0.608	568.619	3	22.65	1702.84	1	File: "D:\_HF_QE\20161213_KW\20161213_1a_CIN85_KW_i03.raw"; SpectrumID: "89740"; scans: "6891"	20161213_1a_CIN85_KW_i01to3	1	E1BCZ2
4	E1BCZ2	E1BCZ2_BOVIN	Uncharacterized protein OS=Bos taurus GN=RBBP6 PE=4 SV=2	1627.17	29.95	338	54	0		0		9.56	192692	K|TDYDNREYSSSKR|R	1	TDYDNREYSSSKR	0	1480-1492	TRUE	4.34e-15	7.83483	8.43541	1.355	540.912	3	12.67	1619.72	2	File: "D:\_HF_QE\20161213_KW\20161213_1a_CIN85_KW_i03.raw"; SpectrumID: "82304"; scans: "1493"	20161213_1a_CIN85_KW_i01to3	1	E1BCZ2
4	E1BCZ2	E1BCZ2_BOVIN	Uncharacterized protein OS=Bos taurus GN=RBBP6 PE=4 SV=2	1627.17	29.95	338	54	0		0		9.56	192692	K|YAIPTIDAEAYAIGKK|E	1	YAIPTIDAEAYAIGKK	0	218-233	TRUE	2.52355e-57	40.6766	16.3117	1.953	575.313	3	41.52	1722.92	1	File: "D:\_HF_QE\20161213_KW\20161213_1a_CIN85_KW_i01.raw"; SpectrumID: "24181"; scans: "17076"	20161213_1a_CIN85_KW_i01to3	1	E1BCZ2
4	E1BCZ2	E1BCZ2_BOVIN	Uncharacterized protein OS=Bos taurus GN=RBBP6 PE=4 SV=2	1627.17	29.95	338	54	0		0		9.56	192692	K|YAIPTIDAEAYAIGKK|E	0	YAIPTIDAEAYAIGKK	0	218-233	TRUE	2.43776e-44	28.1196	14.3732	2.475	575.312	3	41.58	1722.92	1	File: "D:\_HF_QE\20161213_KW\20161213_1a_CIN85_KW_i02.raw"; SpectrumID: "64759"; scans: "17095"	20161213_1a_CIN85_KW_i01to3	1	E1BCZ2
4	E1BCZ2	E1BCZ2_BOVIN	Uncharacterized protein OS=Bos taurus GN=RBBP6 PE=4 SV=2	1627.17	29.95	338	54	0		0		9.56	192692	K|YAIPTIDAEAYAIGKK|E	0	YAIPTIDAEAYAIGKK	0	218-233	TRUE	1.70242e-41	26.8915	13.9122	2.597	575.312	3	41.55	1722.92	1	File: "D:\_HF_QE\20161213_KW\20161213_1a_CIN85_KW_i03.raw"; SpectrumID: "102173"; scans: "16895"	20161213_1a_CIN85_KW_i01to3	1	E1BCZ2
4	E1BCZ2	E1BCZ2_BOVIN	Uncharacterized protein OS=Bos taurus GN=RBBP6 PE=4 SV=2	1627.17	29.95	338	54	0		0		9.56	192692	K|YAIPTIDAEAYAIGKK|E	0	YAIPTIDAEAYAIGKK	0	218-233	TRUE	6.00851e-53	41.437	15.6833	0.142	575.314	3	41.9	1722.92	1	File: "D:\_HF_QE\20161213_KW\20161213_1a_CIN85_KW_i03.raw"; SpectrumID: "104779"; scans: "17074"	20161213_1a_CIN85_KW_i01to3	1	E1BCZ2
4	E1BCZ2	E1BCZ2_BOVIN	Uncharacterized protein OS=Bos taurus GN=RBBP6 PE=4 SV=2	1627.17	29.95	338	54	0		0		9.56	192692	K|YTEKESESSEKIQK|L	1	YTEKESESSEKIQK	0	1363-1376	TRUE	5.03876e-60	59.8991	16.682	0.935	562.612	3	12.42	1684.82	2	File: "D:\_HF_QE\20161213_KW\20161213_1a_CIN85_KW_i01.raw"; SpectrumID: "2094"; scans: "1380"	20161213_1a_CIN85_KW_i01to3	1	E1BCZ2
4	E1BCZ2	E1BCZ2_BOVIN	Uncharacterized protein OS=Bos taurus GN=RBBP6 PE=4 SV=2	1627.17	29.95	338	54	0		0		9.56	192692	K|YTEKESESSEKIQK|L	0	YTEKESESSEKIQK	0	1363-1376	TRUE	5.00194e-39	40.8923	13.4933	-0.579	562.613	3	12.33	1684.82	2	File: "D:\_HF_QE\20161213_KW\20161213_1a_CIN85_KW_i02.raw"; SpectrumID: "42331"; scans: "1343"	20161213_1a_CIN85_KW_i01to3	1	E1BCZ2
4	E1BCZ2	E1BCZ2_BOVIN	Uncharacterized protein OS=Bos taurus GN=RBBP6 PE=4 SV=2	1627.17	29.95	338	54	0		0		9.56	192692	K|YTEKESESSEKIQK|L	0	YTEKESESSEKIQK	0	1363-1376	TRUE	2.25373e-60	58.1208	16.73	1.041	562.612	3	12.52	1684.82	2	File: "D:\_HF_QE\20161213_KW\20161213_1a_CIN85_KW_i03.raw"; SpectrumID: "82262"; scans: "1417"	20161213_1a_CIN85_KW_i01to3	1	E1BCZ2
4	E1BCZ2	E1BCZ2_BOVIN	Uncharacterized protein OS=Bos taurus GN=RBBP6 PE=4 SV=2	1627.17	29.95	338	54	0		0		9.56	192692	R|CGKPGHYIK|N	1	C[Cys_CAM]GKPGHYIK	1	164-172	TRUE	2.1423e-13	29.1412	8.06644	-1.885	530.275	2	11.63	1058.53	1	File: "D:\_HF_QE\20161213_KW\20161213_1a_CIN85_KW_i02.raw"; SpectrumID: "42079"; scans: "941"	20161213_1a_CIN85_KW_i01to3	1	E1BCZ2
4	E1BCZ2	E1BCZ2_BOVIN	Uncharacterized protein OS=Bos taurus GN=RBBP6 PE=4 SV=2	1627.17	29.95	338	54	0		0		9.56	192692	R|DSDNKILPAAALASEHSK|G	1	DSDNKILPAAALASEHSK	0	431-448	TRUE	3.84485e-78	65.4541	19.033	-0.903	622.991	3	29.78	1865.95	1	File: "D:\_HF_QE\20161213_KW\20161213_1a_CIN85_KW_i01.raw"; SpectrumID: "14991"; scans: "10845"	20161213_1a_CIN85_KW_i01to3	1	E1BCZ2
4	E1BCZ2	E1BCZ2_BOVIN	Uncharacterized protein OS=Bos taurus GN=RBBP6 PE=4 SV=2	1627.17	29.95	338	54	0		0		9.56	192692	R|DSDNKILPAAALASEHSK|G	0	DSDNKILPAAALASEHSK	0	431-448	TRUE	7.77136e-89	71.7475	20.2812	3.02	622.988	3	29.93	1865.95	1	File: "D:\_HF_QE\20161213_KW\20161213_1a_CIN85_KW_i03.raw"; SpectrumID: "95293"; scans: "10786"	20161213_1a_CIN85_KW_i01to3	1	E1BCZ2
4	E1BCZ2	E1BCZ2_BOVIN	Uncharacterized protein OS=Bos taurus GN=RBBP6 PE=4 SV=2	1627.17	29.95	338	54	0		0		9.56	192692	R|EVPPPYDMK|A	1	EVPPPYDMK	0	800-808	TRUE	1.53803e-14	20.6839	8.36802	2.042	538.259	2	25.75	1074.51	0	File: "D:\_HF_QE\20161213_KW\20161213_1a_CIN85_KW_i02.raw"; SpectrumID: "52385"; scans: "8673"	20161213_1a_CIN85_KW_i01to3	1	E1BCZ2
4	E1BCZ2	E1BCZ2_BOVIN	Uncharacterized protein OS=Bos taurus GN=RBBP6 PE=4 SV=2	1627.17	29.95	338	54	0		0		9.56	192692	R|FREVPPPYDMK|A	1	FREVPPPYDMK	0	798-808	TRUE	9.55823e-17	10.4095	8.98062	-1.369	460.233	3	29.03	1377.67	1	File: "D:\_HF_QE\20161213_KW\20161213_1a_CIN85_KW_i01.raw"; SpectrumID: "14764"; scans: "10420"	20161213_1a_CIN85_KW_i01to3	1	E1BCZ2
4	E1BCZ2	E1BCZ2_BOVIN	Uncharacterized protein OS=Bos taurus GN=RBBP6 PE=4 SV=2	1627.17	29.95	338	54	0		0		9.56	192692	R|GRREDYSGGQSHR|S	1	GRREDYSGGQSHR	0	877-889	TRUE	7.74902e-19	17.1128	9.43905	-1.6	502.239	3	11.08	1503.69	2	File: "D:\_HF_QE\20161213_KW\20161213_1a_CIN85_KW_i03.raw"; SpectrumID: "81757"; scans: "565"	20161213_1a_CIN85_KW_i01to3	1	E1BCZ2
4	E1BCZ2	E1BCZ2_BOVIN	Uncharacterized protein OS=Bos taurus GN=RBBP6 PE=4 SV=2	1627.17	29.95	338	54	0		0		9.56	192692	R|GSSNKDFTPNR|D	1	GSSNKDFTPNR	0	1466-1476	TRUE	7.9288e-37	43.3899	13.0973	1.6	611.793	2	13.18	1221.57	1	File: "D:\_HF_QE\20161213_KW\20161213_1a_CIN85_KW_i01.raw"; SpectrumID: "2352"; scans: "1798"	20161213_1a_CIN85_KW_i01to3	1	E1BCZ2
4	E1BCZ2	E1BCZ2_BOVIN	Uncharacterized protein OS=Bos taurus GN=RBBP6 PE=4 SV=2	1627.17	29.95	338	54	0		0		9.56	192692	R|GSSNKDFTPNR|D	0	GSSNKDFTPNR	0	1466-1476	TRUE	6.10101e-35	36.971	12.7643	2.288	611.793	2	13.22	1221.57	1	File: "D:\_HF_QE\20161213_KW\20161213_1a_CIN85_KW_i02.raw"; SpectrumID: "42607"; scans: "1815"	20161213_1a_CIN85_KW_i01to3	1	E1BCZ2
4	E1BCZ2	E1BCZ2_BOVIN	Uncharacterized protein OS=Bos taurus GN=RBBP6 PE=4 SV=2	1627.17	29.95	338	54	0		0		9.56	192692	R|GSSNKDFTPNR|D	0	GSSNKDFTPNR	0	1466-1476	TRUE	5.22687e-55	56.9098	15.9668	-0.708	611.795	2	13.22	1221.57	1	File: "D:\_HF_QE\20161213_KW\20161213_1a_CIN85_KW_i03.raw"; SpectrumID: "82486"; scans: "1794"	20161213_1a_CIN85_KW_i01to3	1	E1BCZ2
4	E1BCZ2	E1BCZ2_BOVIN	Uncharacterized protein OS=Bos taurus GN=RBBP6 PE=4 SV=2	1627.17	29.95	338	54	0		0		9.56	192692	R|GSSNKDFTPNR|D	0	GSSNKDFTPNR	0	1466-1476	TRUE	7.16142e-13	10.815	7.9018	-0.586	408.199	3	13.3	1221.57	1	File: "D:\_HF_QE\20161213_KW\20161213_1a_CIN85_KW_i03.raw"; SpectrumID: "82516"; scans: "1844"	20161213_1a_CIN85_KW_i01to3	1	E1BCZ2
4	E1BCZ2	E1BCZ2_BOVIN	Uncharacterized protein OS=Bos taurus GN=RBBP6 PE=4 SV=2	1627.17	29.95	338	54	0		0		9.56	192692	R|KGEESEGFLNPELLDTSR|K	1	KGEESEGFLNPELLDTSR	0	940-957	TRUE	7.31781e-14	-7.59375	8.22865	-4.126	674.335	3	41.57	2019.97	1	File: "D:\_HF_QE\20161213_KW\20161213_1a_CIN85_KW_i01.raw"; SpectrumID: "24196"; scans: "17102"	20161213_1a_CIN85_KW_i01to3	1	E1BCZ2
[truncated: 29,414 more rows]

## Sheet: Jobs Params
Job Title	20161213_2a_TA20980_KW_i01to3					EasyProt version	v2.3 (build 806)
[truncated: 175 more rows]
