# Supplementary material for: Identification and characterisation of a Theileria annulata proline‐rich microtubule and SH3 domain‐interacting protein (TaMISHIP) that forms a complex with CLASP1, EB1, and CD2AP at the schizont surface
Source: Cell Microbiol. 2018 Apr 3;20(7):e12838. doi: 10.1111/cmi.12838 (PMC6033098; doi:10.1111/cmi.12838)
Supplement: Supplementary file 1 — Figure S1. Analysis of myc/BirA*‐CLASP1 1256‐1538 (Western blot) and localization of Nup160, Importin B1, and 14‐3‐3 epsilon in Theileria infected cells. (A) Non‐transduced TaC12 (control) and TaC12_ myc‐BirA*‐CLASP11256–1538 cells were incubated in the presence of 50 μM biotin and subjected to lysis and affinity purification with streptavidin coated beads. The non‐soluble pellet (P), lysate supernatant (SN), pull down flow through (FT) (each 1% of total amount) and 10% of the total streptavidin‐bound protein (pull down, PD) were analyzed with HRP‐conjugated streptavidin. The remaining 90% of streptavidin bound sample was subjected to on‐beads tryptic digest and mass spectrometry analysis. (B) TaC12 cells were transfected with GFP_Nup160 (top panel) or GFP‐Importin B1 (bottom panel). The parasite was labelled with anti‐TaSP (red), and host and parasite nuclei were labelled with DAPI (blue). (C) TaC12 cells were stained with anti‐14‐3‐3 epsilon (green). The parasite was labelled with anti‐p104 (red), and host and parasite nuclei were labelled with DAPI (blue). Scale bar = 10 μm. Figure S2. Analysis of TaC12 cells depleted of CD2AP by shRNA. (A) shRNA targeting CD2AP was expressed in TaC12 cells, and cells were labelled with anti‐CD2AP (green) prior to selection. The parasite was labelled with anti‐p104 (red), host and parasite DNA was labelled with DAPI. One cell is shown which was probably not transduced and still expresses CD2AP, while CD2AP is not detectable in neighboring cells. Scale bar = 10 μm. (B) After selection with puromycin, TaC12 cells expressing a CD2AP targeting shRNA (shRNA), wild type (WT) TaC12 cells, and cells expressing a non‐targeting shRNA (shRNA control) were lysed and analyzed by Western blotting. Anti‐CD2AP antibodies were used to show depletion of CD2AP (runs at around 100 kDa) in the shRNA expressing cell line, the anti‐CD2AP antibody detects unspecific bands at around 80 kDa and 50 kDa. Tubulin was used as a loading control. P is non‐solub [file CMI-20-na-s001.zip › CMI_12838-Sup-0022-Table_S5.xlsx]

## Sheet: T. annulata proteins IP
	genedb.org
	elm.eu.org
	BLAST NCBI
	References:
	(*) Rechsteiner and Rogers, 1996 (PESTfind)
	Expression:
	MA = macroschizont
	ME = merozoite
	PI = piroplams
locus tag	protein name	expression	SP	TMD/GPI	PEST (*)	NLS	FAINT	Theileria parva	Theileria orientalis	Toxoplasma gondii
TA08425	microneme-rhoptry antigene, putative (p104)	MA, ME	x	TMD/GPI	12x	x	4 x	TP04_0437	TOT_040000478	TGME49_226950
TA20980	proline-rich hypothetical protein	MA, ME	x		14x	x		TP01_0380
TA06510	hypothetical protein (gp34)	MA	x	TMD/GPI	1x			TP01_0939	TOT_010000888
TA11955	hypothetical protein P-, Q-rich family protein, putative		x	TMD	14x	x	2x	TP02_0216
TA16090	glutenin, putative	MA			17x		1x ( on NCBI)	TP01_0966	TOT_010000916
TA14920	heat shock protein hsp70 homologue, putative	MA, ME, PI			9x			TP02_0753	TOT_020000812	TGME49_251780
TA19375	hypothetical protein				1x			TP01_0198	TOT_010001221
TA17375	polymorphic antigen precursor, putative	MA	x		23x		5x	TP03_0861	TOT_030000020
TA13960	hypothetical protein, conserved	MA		TMD	2x			TP02_0066	TOT_020001019	TGME49_257040
TA10315	sodium transporter, putative	ME	x	TMD	5x			TP04_0725	TOT_040000897
TA10755	hypothetical protein, conserved	MA	x		4x			TP04_0641	TOT_040000289	TGME49_268690
TA02570	hypothetical protein, conserved	ME						TP03_0043		TGME49_319670
