# Supplementary material for: Identification and characterisation of a Theileria annulata proline‐rich microtubule and SH3 domain‐interacting protein (TaMISHIP) that forms a complex with CLASP1, EB1, and CD2AP at the schizont surface
Source: Cell Microbiol. 2018 Apr 3;20(7):e12838. doi: 10.1111/cmi.12838 (PMC6033098; doi:10.1111/cmi.12838)
Supplement: Supplementary file 1 — Figure S1. Analysis of myc/BirA*‐CLASP1 1256‐1538 (Western blot) and localization of Nup160, Importin B1, and 14‐3‐3 epsilon in Theileria infected cells. (A) Non‐transduced TaC12 (control) and TaC12_ myc‐BirA*‐CLASP11256–1538 cells were incubated in the presence of 50 μM biotin and subjected to lysis and affinity purification with streptavidin coated beads. The non‐soluble pellet (P), lysate supernatant (SN), pull down flow through (FT) (each 1% of total amount) and 10% of the total streptavidin‐bound protein (pull down, PD) were analyzed with HRP‐conjugated streptavidin. The remaining 90% of streptavidin bound sample was subjected to on‐beads tryptic digest and mass spectrometry analysis. (B) TaC12 cells were transfected with GFP_Nup160 (top panel) or GFP‐Importin B1 (bottom panel). The parasite was labelled with anti‐TaSP (red), and host and parasite nuclei were labelled with DAPI (blue). (C) TaC12 cells were stained with anti‐14‐3‐3 epsilon (green). The parasite was labelled with anti‐p104 (red), and host and parasite nuclei were labelled with DAPI (blue). Scale bar = 10 μm. Figure S2. Analysis of TaC12 cells depleted of CD2AP by shRNA. (A) shRNA targeting CD2AP was expressed in TaC12 cells, and cells were labelled with anti‐CD2AP (green) prior to selection. The parasite was labelled with anti‐p104 (red), host and parasite DNA was labelled with DAPI. One cell is shown which was probably not transduced and still expresses CD2AP, while CD2AP is not detectable in neighboring cells. Scale bar = 10 μm. (B) After selection with puromycin, TaC12 cells expressing a CD2AP targeting shRNA (shRNA), wild type (WT) TaC12 cells, and cells expressing a non‐targeting shRNA (shRNA control) were lysed and analyzed by Western blotting. Anti‐CD2AP antibodies were used to show depletion of CD2AP (runs at around 100 kDa) in the shRNA expressing cell line, the anti‐CD2AP antibody detects unspecific bands at around 80 kDa and 50 kDa. Tubulin was used as a loading control. P is non‐solub [file CMI-20-na-s001.zip › CMI_12838-Sup-0023-TableS6_primers antibodies and expression constructs.xlsx]

## Sheet: Primers
List of primers
Primer name		Sequence	Restriction enzyme
CLASP1 (1256-1538) into pcDNA3-1 mycBioID	for	ATATCTCGAGTTCCCGGGGCCGCGGGCG	XhoI
CLASP1 (1256-1538) into pcDNA3-1 mycBioID	rev	ATATGATATCTTAGCTGTGCGTGGAGACATCGGAGG	EcoRV
myc-BirA*-CLASP1 (1256-1538) into pRRL-RsrII	for	ATATCGGACCGCCACCATGGAACAAAAACTCATC TCAG	RsrII
myc-BirA*-CLASP1 (1256-1538) into pRRL-RsrII	rev	ATATCGGTCCGCTTTAGCTGTGCGTGGAGACATC G	RsrII
CD2AP into pcDNA3-1 mycBioID	for	ATATCTCGAGATGGTTGACTATATTGTGG	XhoI
CD2AP into pEGFP-C1	for	ATATCTCGAGGAATGGTTGACTATATTGTGG	XhoI
CD2AP into pcDNA3-1 mycBioID and pEGFP-C1	rev	ATATGGTACCTCAAGACAACAGAACAGC	KpnI
CIN85 into pcDNA3-1 mycBioID	for	ATATCTCGAGATGGTGGAGGCCATAGTG	XhoI
CIN85 into pEGFP-C1	for	ATATCTCGAGGAATGGTGGAGGCCATAGTG	XhoI
CIN85 into pcDNA3-1 mycBioID and pEGFP-C1	rev	ATATGGTACCTCATTTTGATTGTAGAGC	KpnI
myc-BirA* into pRRL-RsrII	for	ATATGGATCCCCACCATGGAACAAAAACTCATCTCAG	BamHI
EGFP into pRRL-RsrII	for	ATATGGATCCACCATGGTGAGCAAGGGCGAGGAG	BamHI
CD2AP into pRRL-RsrII	rev	ATATGTCGACCTTCAAGACAACAGAACAGCTTTC	SalI
CIN85 into pRRL-RsrII	rev	ATATGTCGACCTTCATTTTGATTGTAGAGCTTTC	SalI
TA20980 into pEGFP-C1	for	GGACTCAGATCTCGAGAAGATAAAGATCCACAGAAGG	XhoI
	rev	GAAGCTTGAGCTCGAGTTATTTGCTATTCCTTCTATTTC	XhoI
TA20980 SPIP - SPNN mutation	for	GAAACCATCACCAAATAACAAGCCTAGAAC	XhoI
	rev	GTTCTAGGCTTGTTATTTGGTGATGGTTTC	XhoI
TA20980 SKIP - SKNN mutation	for	GACCATCTAAGAATAACATTAAACAAAC	XhoI
	rev	GTTTGTTTAATGTTATTCTTAGATGGTC	XhoI
TA20980 PTPKPR - PTPKPA mutation	for	CACCGAAACCTGCAACTAAACCAGATACCAAGC	XhoI
	rev	CTGGTTTAGTTGCAGGTTTCGGTGTAGGTCTTTGG	XhoI
TA20980 PIPKPR - PIPKPA mutation	for	CCTAAGCCTGCAACTAAACCAGTTACGATTGAAAAACC	XhoI
	rev	CTGGTTTAGTTGCAGGCTTAGGTATTGGTGATGGTTTCG	XhoI
TA0980 PTPKPR - PTPKPA mutation	for	CCCAAACCTGCAACTAAACCAGGTACGATGGAAACC	XhoI
	rev	CTGGTTTAGTTGCAGGTTTGGGTGTAGGTGATGGTTTTTCAATCG	XhoI
SV40 early promoter and KanR into pRRL-RsrII	for	ATATCTCGAGAGCAGGCAGAAGTATGCAAAG	XhoI
	rev	ATATCTCGAGTCAGAAGAACTCGTCAAGAAG	XhoI
amplification of TA20980 excluding the intron	for	ATATCTCGAGGATAAAGATCCACAGAAG	XhoI
	rev	ATATGAATTCTTATTTGCTATTCCTTC	EcoRI
	for	GGCGTGGATTGATCTACTGGCTCTGGAAATTC	-
	rev	CAGAGCCAGTAGATCAATCCACGCCAAATACTG	-
TA20980 aa300-400 into pGEX-6P-2	for	ATATGAATTCAACAACCAAAGGAACCTGAAC	EcoRI
	rev	ATATCTCGAGTTAATCCTTGGGTTCTTCTGG	XhoI
CIN85 aa130-230 into pGEX-6P-2	for	ATATGAATTCAAGGAGAGGTAGAGGAAGGATG	EcoRI
	rev	ATATCTCGAGTTATGGTCTTAGCTTTATTGG	XhoI
CIN85 aa 470-620 into pGEX-6P-2	for	ATATGAATTCAAGTGGTATCATCTACTGAGAAACTC	EcoRI
	rev	ATATCTCGAGTTACTCGCGGACCTGTGTCCTTAG	XhoI
G3BP2 into pEFmyc-HisB	for	AGCACAGTGGCGGCCGCATGGTTATGGAGAAGCCCA	NotI
	rev	TAGACTCGAGCGGCCGCAGCGACGCTGTCCTGTGA	NotI
Caprin1 into pEFmyc-HisB	for	AGCACAGTGGCGGCCGCATGCCTTCGGCCACCAGC	NotI
	rev	TAGACTCGAGCGGCCGCAATTCACTTGCTGAGTGTTC	NotI
shRNA CD2AP	for	CCGGAGGGTGAACTGAATGGTAAAGCTCGAGCTTTACCATTCAGTTCACCCTTTTTTG
	rev	AATTCAAAAAAGGGTGAACTGAATGGTAAAGCTCGAGCTTTACCATTCAGTTCACCCT
shRNA control	for	CCGGAACGAATAAGCACCTATGGACCTCGAGGTCCATAGGTGCTTATTCGTTTTTTTG
	rev	AATTCAAAAAAACGAATAAGCACCTATGGACCTCGAGGTCCATAGGTGCTTATTCGTT

## Sheet: Antibodies
List of antibodies
Specificity	Species	Dilution IFA	Dilution WB	Source	Comments
CD2AP	rabbit pAb	1 in 1000	1 in 200	Santa Cruz (H-290)
DDEF1 = ASAP1	goat pAb	1 in 500	-	Santa Cruz (E-19)
c-myc	mouse mAb	1 in 500	1 in 1000	Santa Cruz (9E10)
alpha tubulin	mouse mAb	1 in 1000	1 in 4000	Sigma (clone DM1a, T9026)
GFP	rat mAb	-	1 in 1000	Chromotek (3H9)
EB1	rat mAb	-	1 in 500	Absea Biotechnology (clone KT51)
CLASP1	rabbit mAb	-	1 in 5000	Abcam (ab108620)
14-3-3 gamma	rabbit pAb	1 in 400	1 in 1000	Abcam (ab155050)
14-3-3 epsilon	rabbit pAb	1 in 100	1 in 3000	Abcam (ab40117)
Jakmip1		1 in 100	-	kind gift from Sandra Pellegrini	Steindler et al., 2004
RanGAP1	rabbit mAb	1 in 500	-	Abcam (ab92360)
RanBP2	rabbit pAb	1 in 500	-	gift from Mary Dasso	Joseph et al., 2002
p53	mouse mAb	1 in 500	-	Abcam (ab80644)
IKKgamma/NEMO	mouse mAb	1 in 50	-	Bioscience (611306)
p104	mouse mAb	1 in 500	1 in 200	gift from Brian Shiels (clone 1C12)	Shiels et al., 1998
TaSP	rabbit pAb	1 in 50,000	-	gift from Isabel Roditi	Schnittger et al., 2002
Streptavidin-FITC		1 in 50	-	DAKO
Streptavidin-HRP		-	1 in 5000	GE Life Sciences
IgG from rat serum	rat	-	-	Sigma (I4131)
IgG from rabbit serum	rabbit	-	-	Sigma (I5006)
TaMISHIP (aa300-400)	rat	1 in 1000	1 in 100	Eurogentec (CH15117)
CIN85	rat	1 in 1000	-	Eurogentec (CH15115)
CIN85	rat	-	1 in 500	Eurogentec (CH15116)

## Sheet: Expression constructs
List of expression constructs
Purchased plasmids
Plasmid name	Source	Comments
pcDNA3-1_myc/BioID	Addgene (35700)
pRRL-RsrII	Addgene (12252)
psPAX2	Addgene (12260)
pMD2.G	Addgene (12259)
pLKO.1 - TRC cloning vector	Addgene (10878)
pClneoMyc-humanCIN85	Addgene (47935)
PDESTmycIGF2BP3	Addgene (19879)
GFP-Cortactin	Addgene (26722)
mCherry-Clathrin LC-15	Addgene (55019)
GFP-Talin1	Addgene (26724)
Coronin1B-pmCherryN1	Addgene (27694)
pEGFP-C2 RanGAP	Addgene (73378)
pNUP214-EGFP	Euroscarf (P30472)
pEGFP-Nup160-S23466-res	Euroscarf (P30732)	expression of shRNA resistant Nup160
pEGFP-ImportinB1	Euroscarf (P30478)
pcDNA-myc-CD2AP	kind gift from Andrey Shaw	Dustin et al., 1998
pGL1-MmCRKL-GFP	kind gift from Akira Imamoto
Cloned plasmids
Plasmid name	template	Restriction sites
pcDNA3-1_myc/BirA*-CLASP1 (1256-1538)	pEGFPC1-CLASP1	XhoI, EcoRV
pcDNA3-1_myc/BirA*-CD2AP	pcDNA-myc-CD2AP	KpnI, XhoI
pcDNA3-1_myc/BirA*-CIN85	pClneoMyc-humanCIN85	KpnI, XhoI
pEGFP-C1_CD2AP	pcDNA-myc-CD2AP	KpnI, XhoI
pEGFP-C1_CIN85	pClneoMyc-humanCIN85	KpnI, XhoI
pEGFP-C1_TA20980	TaC12 gDNA	XhoI (Gibson Assembly)
pEGFP-C1_TA20980_SPNN	TaC12 gDNA	XhoI (Gibson Assembly)
pEGFP-C1_TA20980_SKNN	TaC12 gDNA	XhoI (Gibson Assembly)
pEGFP-C1_TA20980_SPNN and SKNN	TaC12 gDNA	XhoI (Gibson Assembly)
pEGFP-C1_TA20980_3x PxPKPA	TaC12 gDNA	XhoI (Gibson Assembly)
pRRL-RsrII-myc/BirA*-CLASP1(1256-1538)	pcDNA3-1_myc/BirA*-CLASP1 (1256-1538)	RsrII
pRRL-RsrII-myc/BirA*-CD2AP	pcDNA3-1_myc/BirA*-CD2AP	SalI, BamHI
pRRL-RsrII-myc/BirA*-CIN85	pcDNA3-1_myc/BirA*-CIN85	SalI, BamHI
pRRL-RsrII-EGFP-CD2AP	pEGFP-C1_CD2AP	SalI, BamHI
pRRL-RsrII-EGFP-CIN85	pEGFP-C1_CIN85	SalI, BamHI
pRRL-RsrII-Kan/Neo	pEGFP-C1	XhoI
pcDNA-myc-G3BP2	BoMac cDNA	NotI (Gibson Assembly)
pcDNA-myc-Caprin1	BoMac cDNA	NotI (Gibson Assembly)
pGEX-6P-2-TA20980 (300-400)	TaC12 gDNA	XhoI, EcoRI
pGEX-6P-2-CIN85 (130-230)	TaC12 gDNA	XhoI, EcoRI
pGEX-6P-2-CIN85 (1470-620)	TaC12 gDNA	XhoI, EcoRI
